# Supplementary material for: Comparative Transcriptomics Identify Key Hypothalamic Circular RNAs that Participate in Sheep (Ovis aries) Reproduction
Source: Animals (Basel). 2019 Aug 14;9(8):557. doi: 10.3390/ani9080557 (PMC6721059; doi:10.3390/ani9080557)
Supplement: Supplementary file 1 [file animals-09-00557-s001.zip]

Archive with 11 entries (10 files):
- Additional files/
- Additional files/Legend.docx
- Additional files/Table S1.xlsx
- Additional files/Table S2.xlsx
- Additional files/Table S3.xlsx
- Additional files/Table S4.xlsx
- Additional files/Table S5.xlsx
- Additional files/Table S6.xlsx
- Additional files/Table S7.xlsx
- Additional files/Table S8.xlsx
- Additional files/~$Legend.docx
