# Supplementary material for: Comparative Transcriptomics Identify Key Hypothalamic Circular RNAs that Participate in Sheep (Ovis aries) Reproduction
Source: Animals (Basel). 2019 Aug 14;9(8):557. doi: 10.3390/ani9080557 (PMC6721059; doi:10.3390/ani9080557)
Supplement: Supplementary file 1 [file animals-09-00557-s001.zip › Additional files/Table S1.xlsx]

## Sheet: Sheet1
Circular RNA	Sequence(5'-3')	Producton size(bp)
oar_circ_0012110	ACCTCGGACTTTGCTGAACCC	175
	TGCGCTTCCAATTTCATGCTG
oar_circ_0022458	AACGAGATTGCACTAAGCC	200
	GCACGTCATCTTTCTTACTCA
oar_circ_0029952	AAATATCTTCGAGCTGAACCTG	107
	AACACCCCTCAGTACCCTC
oar_circ_0033078	CCTTAAAAGAGACCATGTGC	193
	TCACTCTTACATAAGCGTTC
oar_circ_0025689	CCTGCAGCTGAATAATCCCT	145
	TCATATTGTTTCACGGGCTCA
oar_circ_0030289	CTTCCTTCAGACAGAATGCAC	169
	CGAGCTCTCCAATATTGTCAC
β-actin	CCAACCGTGAGAAGATGACC	97
	CCCGAGGCGTACAGGGACAG
