# Supplementary material for: Comparative Transcriptomics Identify Key Hypothalamic Circular RNAs that Participate in Sheep (Ovis aries) Reproduction
Source: Animals (Basel). 2019 Aug 14;9(8):557. doi: 10.3390/ani9080557 (PMC6721059; doi:10.3390/ani9080557)
Supplement: Supplementary file 1 [file animals-09-00557-s001.zip › Additional files/Table S2.xlsx]

## Sheet: Sheet1
Terms	PF_H1	PF_H2	PF_H3	PL_H1	PL_H2	PL_H3	MF_H1	MF_H2	MF_H3	ML_H1	ML_H2	ML_H3
Total Reads	122545762	119960438	126498382	125264852	96925068	129389274	120588746	123669806	127179196	122378740	121575158	124279134
Mapped Reads	122468812	119905237	126433296	125194338	96883992	129318122	120518228	123594872	127090387	122316902	121510221	124200891
Mapping Rate	0.9994	0.9995	0.9995	0.9994	0.9996	0.9995	0.9994	0.9994	0.9993	0.9995	0.9995	0.9994
UnMapped Reads	76950	55201	65086	70514	41076	71152	70518	74934	88809	61838	64937	78243
MultiMap Reads	27020045	21490422	24121744	26283055	17822525	26442301	23341452	24503635	28621598	22884850	24932101	27644085
MultiMap Rate	0.2205	0.1791	0.1907	0.2098	0.1839	0.2044	0.1936	0.1981	0.225	0.187	0.2051	0.2224
