# Supplementary material for: Comparative Transcriptomics Identify Key Hypothalamic Circular RNAs that Participate in Sheep (Ovis aries) Reproduction
Source: Animals (Basel). 2019 Aug 14;9(8):557. doi: 10.3390/ani9080557 (PMC6721059; doi:10.3390/ani9080557)
Supplement: Supplementary file 1 [file animals-09-00557-s001.zip › Additional files/Table S3.xlsx]

## Sheet: Sheet1
CircRNA_ID	Chrom	CircRNA_Start	CircRNA_End	Strand	Junction_Reads	Type	Source_Transcript(exon_start,exon_end)	Source_Gene	Samples	Gene_Name
oar_circ_0000001	10	10645460	10666518	-	4	6_INTERGENIC	none(none,none)	Null	bb_SL_H1	Null
oar_circ_0000002	10	10941346	10958217	+	2	6_INTERGENIC	none(none,none)	Null	bb_MF_H1	Null
oar_circ_0000003	10	11168057	11172822	-	2	6_INTERGENIC	none(none,none)	Null	bb_SF_H2	Null
oar_circ_0000004	10	11168057	11239771	-	3	6_INTERGENIC	none(none,none)	Null	bb_SF_H2	Null
oar_circ_0000005	10	11473815	11478131	-	2	1_CLASSIC	ENSOART00000007418(11,12)	ENSOARG00000006823	bb_ML_H1,bb_ML_H3,bb_SF_H1,bb_SL_H2	SUGT1
oar_circ_0000006	10	11473815	11491135	-	2	1_CLASSIC	ENSOART00000007418(9,12)	ENSOARG00000006823	bb_SF_H2	SUGT1
oar_circ_0000007	10	11473815	11496390	-	7	1_CLASSIC	ENSOART00000007418(5,12)	ENSOARG00000006823	bb_MF_H1,bb_MF_H2,bb_ML_H1,bb_SF_H1,bb_SF_H2,bb_SF_H3,bb_SL_H1,bb_SL_H2,bb_SL_H3	SUGT1
oar_circ_0000008	10	11489284	11496390	-	2	1_CLASSIC	ENSOART00000007418(5,10)	ENSOARG00000006823	bb_MF_H2,bb_ML_H1,bb_ML_H3,bb_SF_H1,bb_SF_H2,bb_SL_H1,bb_SL_H2,bb_SL_H3	SUGT1
oar_circ_0000009	10	11489284	11498111	-	2	1_CLASSIC	ENSOART00000007418(4,10)	ENSOARG00000006823	bb_SF_H2	SUGT1
oar_circ_0000010	10	11489284	11498841	-	3	1_CLASSIC	ENSOART00000007418(3,10)	ENSOARG00000006823	bb_ML_H1,bb_ML_H2,bb_SF_H3	SUGT1
oar_circ_0000011	10	11491039	11496390	-	167	1_CLASSIC	ENSOART00000007418(5,9)	ENSOARG00000006823	bb_MF_H1,bb_MF_H2,bb_MF_H3,bb_ML_H1,bb_ML_H2,bb_ML_H3,bb_SF_H1,bb_SF_H2,bb_SF_H3,bb_SL_H1,bb_SL_H2,bb_SL_H3	SUGT1
oar_circ_0000012	10	11525089	11543830	-	4	1_CLASSIC	ENSOART00000007455(2,7)	ENSOARG00000006858	bb_MF_H1,bb_ML_H1,bb_ML_H2,bb_ML_H3,bb_SF_H1,bb_SF_H2,bb_SF_H3,bb_SL_H1,bb_SL_H3	ELF1
oar_circ_0000013	10	11525089	11574966	-	2	1_CLASSIC	ENSOART00000007455(1,7)	ENSOARG00000006858	bb_ML_H3	ELF1
oar_circ_0000014	10	11535094	11536868	-	30	1_CLASSIC	ENSOART00000007455(3,4)	ENSOARG00000006858	bb_MF_H1,bb_MF_H2,bb_MF_H3,bb_ML_H1,bb_ML_H2,bb_ML_H3,bb_SF_H1,bb_SF_H2,bb_SF_H3,bb_SL_H1,bb_SL_H2,bb_SL_H3	ELF1
oar_circ_0000015	10	11535094	11543830	-	3	1_CLASSIC	ENSOART00000007455(2,4)	ENSOARG00000006858	bb_ML_H1,bb_ML_H2,bb_SF_H1,bb_SF_H3	ELF1
oar_circ_0000016	10	11637220	11643380	+	4	1_CLASSIC	ENSOART00000007502(3,8)	ENSOARG00000006905	bb_ML_H1,bb_ML_H2,bb_ML_H3,bb_SF_H2,bb_SL_H2,bb_SL_H3	WBP4
oar_circ_0000017	10	11637220	11647763	+	2	1_CLASSIC	ENSOART00000007502(3,9)	ENSOARG00000006905	bb_SF_H2	WBP4
oar_circ_0000018	10	11691803	11772204	-	3	4_OVERLAP_EXON	ENSOART00000007556(none,none)	Null	bb_MF_H1	Null
oar_circ_0000019	10	11798089	11825453	-	2	1_CLASSIC	ENSOART00000007607(2,8)	ENSOARG00000006994	bb_SL_H3	MTRF1
oar_circ_0000020	10	11804825	11825453	-	2	1_CLASSIC	ENSOART00000007607(2,7)	ENSOARG00000006994	bb_SF_H2	MTRF1
oar_circ_0000021	10	11809702	11825453	-	3	1_CLASSIC	ENSOART00000007607(2,6)	ENSOARG00000006994	bb_ML_H1	MTRF1
oar_circ_0000022	10	11813246	11825453	-	4	1_CLASSIC	ENSOART00000007607(2,5)	ENSOARG00000006994	bb_SF_H1	MTRF1
oar_circ_0000023	10	11822023	11825453	-	2	1_CLASSIC	ENSOART00000007607(2,4)	ENSOARG00000006994	bb_ML_H1	MTRF1
oar_circ_0000024	10	11822023	11831053	-	2	1_CLASSIC	ENSOART00000007607(1,4)	ENSOARG00000006994	bb_MF_H1,bb_ML_H2,bb_ML_H3,bb_SF_H3,bb_SL_H2	MTRF1
oar_circ_0000025	10	11854542	11860667	+	3	1_CLASSIC	ENSOART00000007676(2,5);ENSOART00000007678(2,5)	ENSOARG00000007053	bb_MF_H1,bb_MF_H2,bb_MF_H3,bb_ML_H3,bb_SF_H1,bb_SF_H2,bb_SF_H3,bb_SL_H1,bb_SL_H2,bb_SL_H3	NAA16
oar_circ_0000026	10	11854542	11866829	+	3	1_CLASSIC	ENSOART00000007676(2,6);ENSOART00000007678(2,6)	ENSOARG00000007053	bb_MF_H1,bb_MF_H2,bb_MF_H3,bb_ML_H1,bb_ML_H2,bb_ML_H3,bb_SF_H2,bb_SF_H3,bb_SL_H1,bb_SL_H2,bb_SL_H3	NAA16
oar_circ_0000027	10	11854542	11869772	+	2	1_CLASSIC	ENSOART00000007676(2,7);ENSOART00000007678(2,7)	ENSOARG00000007053	bb_MF_H3,bb_SF_H2	NAA16
oar_circ_0000028	10	11854542	11872355	+	2	1_CLASSIC	ENSOART00000007676(2,8);ENSOART00000007678(2,8)	ENSOARG00000007053	bb_MF_H3,bb_SF_H3	NAA16
oar_circ_0000029	10	11854542	11879493	+	4	1_CLASSIC	ENSOART00000007676(2,9);ENSOART00000007678(2,9)	ENSOARG00000007053	bb_MF_H3,bb_ML_H2	NAA16
oar_circ_0000030	10	11856422	11860667	+	3	1_CLASSIC	ENSOART00000007676(3,5);ENSOART00000007678(3,5)	ENSOARG00000007053	bb_MF_H3,bb_ML_H3	NAA16
oar_circ_0000031	10	11856422	11866829	+	6	1_CLASSIC	ENSOART00000007676(3,6);ENSOART00000007678(3,6)	ENSOARG00000007053	bb_MF_H2,bb_ML_H1,bb_ML_H2,bb_ML_H3,bb_SF_H2,bb_SF_H3,bb_SL_H1,bb_SL_H2,bb_SL_H3	NAA16
oar_circ_0000032	10	11856422	11879493	+	2	1_CLASSIC	ENSOART00000007676(3,9);ENSOART00000007678(3,9)	ENSOARG00000007053	bb_ML_H2	NAA16
oar_circ_0000033	10	11856422	11899227	+	3	1_CLASSIC	ENSOART00000007676(3,13);ENSOART00000007678(3,13)	ENSOARG00000007053	bb_SF_H3	NAA16
oar_circ_0000034	10	11856422	11911441	+	2	1_CLASSIC	ENSOART00000007676(3,19);ENSOART00000007678(3,19)	ENSOARG00000007053	bb_MF_H1,bb_SF_H1	NAA16
oar_circ_0000035	10	11858333	11866829	+	4	2_ALTER_EXON	ENSOART00000007676(4,6);ENSOART00000007678(4,6)	ENSOARG00000007053	bb_SF_H2	NAA16
oar_circ_0000036	10	11858333	11879493	+	3	2_ALTER_EXON	ENSOART00000007676(4,9);ENSOART00000007678(4,9)	ENSOARG00000007053	bb_ML_H1	NAA16
oar_circ_0000037	10	11863913	11865197	+	5	3_INTRON	ENSOART00000007676(none,none);ENSOART00000007678(none,none)	Null	bb_ML_H3	Null
oar_circ_0000038	10	11866676	11897324	+	2	1_CLASSIC	ENSOART00000007676(6,12);ENSOART00000007678(6,12)	ENSOARG00000007053	bb_ML_H3	NAA16
oar_circ_0000039	10	11905053	11911441	+	17	1_CLASSIC	ENSOART00000007676(14,19);ENSOART00000007678(14,19)	ENSOARG00000007053	bb_MF_H1,bb_MF_H2,bb_MF_H3,bb_ML_H1,bb_ML_H2,bb_ML_H3,bb_SF_H1,bb_SF_H2,bb_SF_H3,bb_SL_H1,bb_SL_H2,bb_SL_H3	NAA16
oar_circ_0000040	10	11906157	11911441	+	3	1_CLASSIC	ENSOART00000007676(15,19);ENSOART00000007678(15,19)	ENSOARG00000007053	bb_SL_H2	NAA16
oar_circ_0000041	10	11975780	11978540	+	2	2_ALTER_EXON	ENSOART00000007714(1,2)	ENSOARG00000007092	bb_SF_H2	Null
oar_circ_0000042	10	12049087	12050436	-	4	1_CLASSIC	ENSOART00000007813(43,44)	ENSOARG00000007167	bb_MF_H1,bb_SF_H1,bb_SF_H3,bb_SL_H1,bb_SL_H2,bb_SL_H3	VWA8
oar_circ_0000043	10	12049087	12087331	-	2	1_CLASSIC	ENSOART00000007813(40,44)	ENSOARG00000007167	bb_MF_H2,bb_MF_H3,bb_SL_H2,bb_SL_H3	VWA8
oar_circ_0000044	10	12049087	12096402	-	11	1_CLASSIC	ENSOART00000007813(39,44)	ENSOARG00000007167	bb_MF_H1,bb_MF_H3,bb_ML_H3,bb_SF_H1,bb_SF_H2,bb_SF_H3,bb_SL_H2,bb_SL_H3	VWA8
oar_circ_0000045	10	12049087	12100494	-	2	1_CLASSIC	ENSOART00000007813(38,44)	ENSOARG00000007167	bb_MF_H1	VWA8
oar_circ_0000046	10	12069214	12087331	-	8	1_CLASSIC	ENSOART00000007813(40,42)	ENSOARG00000007167	bb_MF_H1,bb_MF_H2,bb_MF_H3,bb_ML_H3,bb_SF_H1,bb_SF_H3,bb_SL_H2,bb_SL_H3	VWA8
oar_circ_0000047	10	12069214	12096402	-	4	1_CLASSIC	ENSOART00000007813(39,42)	ENSOARG00000007167	bb_MF_H2,bb_ML_H1,bb_ML_H2,bb_ML_H3,bb_SF_H1,bb_SF_H2,bb_SL_H1,bb_SL_H2,bb_SL_H3	VWA8
oar_circ_0000048	10	12069214	12100494	-	4	1_CLASSIC	ENSOART00000007813(38,42)	ENSOARG00000007167	bb_MF_H3,bb_ML_H2,bb_SF_H1,bb_SF_H3,bb_SL_H1	VWA8
oar_circ_0000049	10	12069214	12170492	-	6	1_CLASSIC	ENSOART00000007813(36,42)	ENSOARG00000007167	bb_MF_H2,bb_SF_H1,bb_SF_H2	VWA8
oar_circ_0000050	10	12087223	12100494	-	5	1_CLASSIC	ENSOART00000007813(38,40)	ENSOARG00000007167	bb_MF_H3,bb_ML_H3,bb_SF_H3,bb_SL_H2	VWA8
oar_circ_0000051	10	12087223	12183569	-	3	1_CLASSIC	ENSOART00000007813(35,40)	ENSOARG00000007167	bb_MF_H1,bb_MF_H2,bb_ML_H3,bb_SF_H2	VWA8
oar_circ_0000052	10	12096246	12100494	-	2	1_CLASSIC	ENSOART00000007813(38,39)	ENSOARG00000007167	bb_SF_H3,bb_SL_H3	VWA8
oar_circ_0000053	10	12096246	12170492	-	8	1_CLASSIC	ENSOART00000007813(36,39)	ENSOARG00000007167	bb_MF_H1,bb_MF_H2,bb_ML_H3,bb_SF_H1,bb_SF_H2	VWA8
oar_circ_0000054	10	12100386	12170492	-	2	1_CLASSIC	ENSOART00000007813(36,38)	ENSOARG00000007167	bb_SF_H2	VWA8
oar_circ_0000055	10	12163966	12170492	-	3	1_CLASSIC	ENSOART00000007813(36,37)	ENSOARG00000007167	bb_SF_H3	VWA8
oar_circ_0000056	10	12163966	12192644	-	2	1_CLASSIC	ENSOART00000007813(32,37)	ENSOARG00000007167	bb_ML_H2	VWA8
oar_circ_0000057	10	12163966	12196174	-	3	1_CLASSIC	ENSOART00000007813(30,37)	ENSOARG00000007167	bb_ML_H1,bb_SF_H2,bb_SF_H3	VWA8
oar_circ_0000058	10	12163966	12210247	-	3	1_CLASSIC	ENSOART00000007813(27,37)	ENSOARG00000007167	bb_ML_H2,bb_SF_H1	VWA8
oar_circ_0000059	10	12163966	12245692	-	2	1_CLASSIC	ENSOART00000007813(22,37)	ENSOARG00000007167	bb_MF_H3,bb_SL_H3	VWA8
oar_circ_0000060	10	12170411	12192644	-	2	1_CLASSIC	ENSOART00000007813(32,36)	ENSOARG00000007167	bb_MF_H3,bb_ML_H2,bb_SF_H2,bb_SF_H3	VWA8
oar_circ_0000061	10	12170411	12310305	-	2	1_CLASSIC	ENSOART00000007813(16,36)	ENSOARG00000007167	bb_ML_H2,bb_ML_H3	VWA8
oar_circ_0000062	10	12183374	12191013	-	3	1_CLASSIC	ENSOART00000007813(33,35)	ENSOARG00000007167	bb_ML_H1,bb_SL_H1	VWA8
oar_circ_0000063	10	12183374	12192644	-	2	1_CLASSIC	ENSOART00000007813(32,35)	ENSOARG00000007167	bb_SF_H3	VWA8
oar_circ_0000064	10	12183374	12196174	-	2	1_CLASSIC	ENSOART00000007813(30,35)	ENSOARG00000007167	bb_ML_H1,bb_SF_H1	VWA8
oar_circ_0000065	10	12183374	12210247	-	2	1_CLASSIC	ENSOART00000007813(27,35)	ENSOARG00000007167	bb_MF_H3,bb_ML_H1	VWA8
oar_circ_0000066	10	12190126	12192644	-	2	1_CLASSIC	ENSOART00000007813(32,34)	ENSOARG00000007167	bb_MF_H1	VWA8
oar_circ_0000067	10	12190126	12210247	-	3	1_CLASSIC	ENSOART00000007813(27,34)	ENSOARG00000007167	bb_ML_H1,bb_SF_H1,bb_SL_H2	VWA8
oar_circ_0000068	10	12195092	12210247	-	2	1_CLASSIC	ENSOART00000007813(27,31)	ENSOARG00000007167	bb_SL_H3	VWA8
oar_circ_0000069	10	12204154	12208299	-	2	1_CLASSIC	ENSOART00000007813(28,29)	ENSOARG00000007167	bb_SF_H2	VWA8
oar_circ_0000070	10	12204154	12210247	-	3	1_CLASSIC	ENSOART00000007813(27,29)	ENSOARG00000007167	bb_MF_H1,bb_MF_H2,bb_ML_H1,bb_ML_H3,bb_SF_H2,bb_SF_H3,bb_SL_H1,bb_SL_H2,bb_SL_H3	VWA8
oar_circ_0000071	10	12204154	12245692	-	2	1_CLASSIC	ENSOART00000007813(22,29)	ENSOARG00000007167	bb_SF_H2	VWA8
oar_circ_0000072	10	12208161	12310305	-	2	1_CLASSIC	ENSOART00000007813(16,28)	ENSOARG00000007167	bb_MF_H1,bb_MF_H2,bb_MF_H3,bb_ML_H2,bb_ML_H3,bb_SF_H2,bb_SL_H3	VWA8
oar_circ_0000073	10	12234427	12245692	-	13	1_CLASSIC	ENSOART00000007813(22,26)	ENSOARG00000007167	bb_MF_H1,bb_MF_H3,bb_ML_H1,bb_ML_H2,bb_ML_H3,bb_SF_H1,bb_SF_H2,bb_SL_H1,bb_SL_H2,bb_SL_H3	VWA8
oar_circ_0000074	10	12234427	12310305	-	3	1_CLASSIC	ENSOART00000007813(16,26)	ENSOARG00000007167	bb_MF_H1,bb_MF_H2,bb_MF_H3,bb_ML_H3,bb_SL_H1,bb_SL_H3	VWA8
oar_circ_0000075	10	12234427	12314061	-	3	1_CLASSIC	ENSOART00000007813(15,26)	ENSOARG00000007167	bb_MF_H1,bb_ML_H3	VWA8
oar_circ_0000076	10	12234427	12319282	-	3	4_OVERLAP_EXON	ENSOART00000007813(none,26)	ENSOARG00000007167	bb_MF_H3	VWA8
oar_circ_0000077	10	12234427	12417959	-	3	1_CLASSIC	ENSOART00000007813(2,26)	ENSOARG00000007167	bb_SF_H2,bb_SF_H3,bb_SL_H2	VWA8
oar_circ_0000078	10	12234427	12421457	-	2	4_OVERLAP_EXON	ENSOART00000007813(none,26)	ENSOARG00000007167	bb_SF_H1	VWA8
oar_circ_0000079	10	12236331	12245692	-	5	1_CLASSIC	ENSOART00000007813(22,25)	ENSOARG00000007167	bb_MF_H1,bb_MF_H3,bb_ML_H1,bb_ML_H2,bb_ML_H3,bb_SF_H1,bb_SF_H2,bb_SF_H3,bb_SL_H2,bb_SL_H3	VWA8
oar_circ_0000080	10	12243514	12310305	-	8	1_CLASSIC	ENSOART00000007813(16,23)	ENSOARG00000007167	bb_MF_H1,bb_MF_H2,bb_MF_H3,bb_ML_H1,bb_ML_H2,bb_ML_H3,bb_SF_H1,bb_SF_H2,bb_SF_H3,bb_SL_H1,bb_SL_H2,bb_SL_H3	VWA8
oar_circ_0000081	10	12262118	12310305	-	5	4_OVERLAP_EXON	ENSOART00000007813(16,none)	ENSOARG00000007167	bb_SF_H2	VWA8
oar_circ_0000082	10	12272358	12299008	-	4	1_CLASSIC	ENSOART00000007813(19,21)	ENSOARG00000007167	bb_SF_H1	VWA8
oar_circ_0000083	10	12272358	12306086	-	2	1_CLASSIC	ENSOART00000007813(17,21)	ENSOARG00000007167	bb_MF_H2,bb_SF_H2,bb_SF_H3,bb_SL_H2	VWA8
oar_circ_0000084	10	12272358	12310305	-	59	1_CLASSIC	ENSOART00000007813(16,21)	ENSOARG00000007167	bb_MF_H1,bb_MF_H2,bb_MF_H3,bb_ML_H1,bb_ML_H2,bb_ML_H3,bb_SF_H1,bb_SF_H2,bb_SF_H3,bb_SL_H1,bb_SL_H2,bb_SL_H3	VWA8
oar_circ_0000085	10	12272358	12314061	-	3	1_CLASSIC	ENSOART00000007813(15,21)	ENSOARG00000007167	bb_MF_H1,bb_MF_H2,bb_MF_H3,bb_ML_H1,bb_ML_H2,bb_ML_H3,bb_SF_H1,bb_SF_H2,bb_SF_H3,bb_SL_H1,bb_SL_H2	VWA8
oar_circ_0000086	10	12272358	12319287	-	3	4_OVERLAP_EXON	ENSOART00000007813(none,21)	ENSOARG00000007167	bb_ML_H1,bb_ML_H2,bb_SL_H1	VWA8
oar_circ_0000087	10	12272358	12332328	-	2	1_CLASSIC	ENSOART00000007813(13,21)	ENSOARG00000007167	bb_SF_H1,bb_SL_H2	VWA8
oar_circ_0000088	10	12272358	12417959	-	9	1_CLASSIC	ENSOART00000007813(2,21)	ENSOARG00000007167	bb_MF_H1,bb_MF_H2,bb_MF_H3,bb_ML_H2,bb_ML_H3,bb_SF_H1,bb_SF_H2,bb_SF_H3,bb_SL_H1,bb_SL_H2,bb_SL_H3	VWA8
oar_circ_0000089	10	12272358	12421457	-	4	4_OVERLAP_EXON	ENSOART00000007813(none,21)	ENSOARG00000007167	bb_ML_H3	VWA8
oar_circ_0000090	10	12293512	12306086	-	13	1_CLASSIC	ENSOART00000007813(17,20)	ENSOARG00000007167	bb_MF_H1,bb_MF_H2,bb_MF_H3,bb_ML_H1,bb_ML_H2,bb_ML_H3,bb_SF_H1,bb_SF_H2,bb_SF_H3,bb_SL_H1,bb_SL_H2,bb_SL_H3	VWA8
oar_circ_0000091	10	12293512	12310305	-	193	1_CLASSIC	ENSOART00000007813(16,20)	ENSOARG00000007167	bb_MF_H1,bb_MF_H2,bb_MF_H3,bb_ML_H1,bb_ML_H2,bb_ML_H3,bb_SF_H1,bb_SF_H2,bb_SF_H3,bb_SL_H1,bb_SL_H2,bb_SL_H3	VWA8
oar_circ_0000092	10	12293512	12314061	-	10	1_CLASSIC	ENSOART00000007813(15,20)	ENSOARG00000007167	bb_MF_H1,bb_MF_H2,bb_MF_H3,bb_ML_H1,bb_ML_H2,bb_ML_H3,bb_SF_H2,bb_SF_H3,bb_SL_H1,bb_SL_H2,bb_SL_H3	VWA8
oar_circ_0000093	10	12293512	12319282	-	3	4_OVERLAP_EXON	ENSOART00000007813(none,20)	ENSOARG00000007167	bb_MF_H1	VWA8
oar_circ_0000094	10	12293512	12319287	-	4	4_OVERLAP_EXON	ENSOART00000007813(none,20)	ENSOARG00000007167	bb_MF_H1,bb_SF_H2,bb_SF_H3,bb_SL_H1	VWA8
oar_circ_0000095	10	12293512	12372851	-	5	1_CLASSIC	ENSOART00000007813(5,20)	ENSOARG00000007167	bb_ML_H2,bb_SL_H3	VWA8
oar_circ_0000096	10	12293512	12389538	-	2	1_CLASSIC	ENSOART00000007813(3,20)	ENSOARG00000007167	bb_SF_H1	VWA8
oar_circ_0000097	10	12293512	12417959	-	12	1_CLASSIC	ENSOART00000007813(2,20)	ENSOARG00000007167	bb_MF_H1,bb_MF_H2,bb_MF_H3,bb_ML_H1,bb_ML_H2,bb_ML_H3,bb_SF_H1,bb_SF_H2,bb_SF_H3,bb_SL_H1,bb_SL_H2,bb_SL_H3	VWA8
oar_circ_0000098	10	12293512	12421457	-	4	4_OVERLAP_EXON	ENSOART00000007813(none,20)	ENSOARG00000007167	bb_ML_H2,bb_SF_H1,bb_SF_H3	VWA8
oar_circ_0000099	10	12293512	12429443	-	2	4_OVERLAP_EXON	ENSOART00000007813(none,20)	ENSOARG00000007167	bb_SF_H3	VWA8
oar_circ_0000100	10	12298902	12417959	-	2	1_CLASSIC	ENSOART00000007813(2,19)	ENSOARG00000007167	bb_ML_H1	VWA8
oar_circ_0000101	10	12305971	12314061	-	2	1_CLASSIC	ENSOART00000007813(15,17)	ENSOARG00000007167	bb_SF_H3	VWA8
oar_circ_0000102	10	12313893	12417959	-	3	1_CLASSIC	ENSOART00000007813(2,15)	ENSOARG00000007167	bb_MF_H1,bb_SF_H2,bb_SF_H3,bb_SL_H2	VWA8
oar_circ_0000103	10	12329972	12332328	-	3	1_CLASSIC	ENSOART00000007813(13,14)	ENSOARG00000007167	bb_MF_H1	VWA8
oar_circ_0000104	10	12329972	12356079	-	3	1_CLASSIC	ENSOART00000007813(11,14)	ENSOARG00000007167	bb_MF_H1,bb_MF_H3,bb_ML_H2,bb_SL_H2,bb_SL_H3	VWA8
oar_circ_0000105	10	12329972	12372851	-	6	1_CLASSIC	ENSOART00000007813(5,14)	ENSOARG00000007167	bb_MF_H1,bb_MF_H2,bb_ML_H1,bb_ML_H3,bb_SF_H1,bb_SF_H2	VWA8
oar_circ_0000106	10	12329972	12389538	-	2	1_CLASSIC	ENSOART00000007813(3,14)	ENSOARG00000007167	bb_MF_H2,bb_ML_H1	VWA8
oar_circ_0000107	10	12329972	12417959	-	21	1_CLASSIC	ENSOART00000007813(2,14)	ENSOARG00000007167	bb_MF_H1,bb_MF_H2,bb_MF_H3,bb_ML_H1,bb_ML_H2,bb_ML_H3,bb_SF_H1,bb_SF_H2,bb_SF_H3,bb_SL_H1,bb_SL_H2	VWA8
oar_circ_0000108	10	12329972	12421457	-	2	4_OVERLAP_EXON	ENSOART00000007813(none,14)	ENSOARG00000007167	bb_MF_H3,bb_ML_H2,bb_SL_H1	VWA8
oar_circ_0000109	10	12329972	12433575	-	2	4_OVERLAP_EXON	ENSOART00000007813(none,14)	ENSOARG00000007167	bb_ML_H1	VWA8
oar_circ_0000110	10	12353906	12372851	-	2	4_OVERLAP_EXON	ENSOART00000007813(5,none)	ENSOARG00000007167	bb_SF_H2	VWA8
oar_circ_0000111	10	12355779	12367108	-	2	1_CLASSIC	ENSOART00000007813(6,12)	ENSOARG00000007167	bb_MF_H1,bb_ML_H2,bb_SF_H1	VWA8
oar_circ_0000112	10	12355779	12372851	-	21	1_CLASSIC	ENSOART00000007813(5,12)	ENSOARG00000007167	bb_MF_H1,bb_MF_H2,bb_MF_H3,bb_ML_H1,bb_ML_H2,bb_ML_H3,bb_SF_H1,bb_SF_H2,bb_SF_H3,bb_SL_H1,bb_SL_H2,bb_SL_H3	VWA8
oar_circ_0000113	10	12355779	12389538	-	2	1_CLASSIC	ENSOART00000007813(3,12)	ENSOARG00000007167	bb_MF_H1,bb_MF_H3,bb_ML_H2,bb_ML_H3,bb_SF_H1,bb_SF_H2,bb_SF_H3,bb_SL_H1,bb_SL_H2,bb_SL_H3	VWA8
oar_circ_0000114	10	12355779	12417959	-	18	1_CLASSIC	ENSOART00000007813(2,12)	ENSOARG00000007167	bb_MF_H1,bb_MF_H2,bb_MF_H3,bb_ML_H1,bb_ML_H2,bb_ML_H3,bb_SF_H1,bb_SF_H2,bb_SF_H3,bb_SL_H1,bb_SL_H2,bb_SL_H3	VWA8
oar_circ_0000115	10	12355779	12421457	-	9	4_OVERLAP_EXON	ENSOART00000007813(none,12)	ENSOARG00000007167	bb_MF_H1,bb_MF_H3,bb_ML_H2,bb_SF_H1,bb_SF_H2,bb_SF_H3,bb_SL_H1,bb_SL_H2	VWA8
oar_circ_0000116	10	12357956	12366163	-	2	1_CLASSIC	ENSOART00000007813(7,10)	ENSOARG00000007167	bb_MF_H1	VWA8
oar_circ_0000117	10	12357956	12389538	-	3	1_CLASSIC	ENSOART00000007813(3,10)	ENSOARG00000007167	bb_MF_H1,bb_MF_H3,bb_ML_H3,bb_SF_H1,bb_SL_H1	VWA8
oar_circ_0000118	10	12357956	12417959	-	6	1_CLASSIC	ENSOART00000007813(2,10)	ENSOARG00000007167	bb_MF_H1,bb_MF_H2,bb_MF_H3,bb_ML_H2,bb_ML_H3,bb_SF_H1,bb_SF_H2,bb_SF_H3,bb_SL_H1,bb_SL_H2,bb_SL_H3	VWA8
oar_circ_0000119	10	12364584	12367108	-	2	1_CLASSIC	ENSOART00000007813(6,8)	ENSOARG00000007167	bb_SF_H1	VWA8
oar_circ_0000120	10	12364584	12417959	-	3	1_CLASSIC	ENSOART00000007813(2,8)	ENSOARG00000007167	bb_MF_H1,bb_MF_H3,bb_ML_H1,bb_SF_H2,bb_SF_H3,bb_SL_H3	VWA8
oar_circ_0000121	10	12366944	12417959	-	2	1_CLASSIC	ENSOART00000007813(2,6)	ENSOARG00000007167	bb_SF_H3	VWA8
oar_circ_0000122	10	12372684	12389538	-	4	1_CLASSIC	ENSOART00000007813(3,5)	ENSOARG00000007167	bb_ML_H2,bb_SF_H1,bb_SL_H2	VWA8
oar_circ_0000123	10	12372684	12417959	-	50	1_CLASSIC	ENSOART00000007813(2,5)	ENSOARG00000007167	bb_MF_H1,bb_MF_H2,bb_MF_H3,bb_ML_H1,bb_ML_H2,bb_ML_H3,bb_SF_H1,bb_SF_H2,bb_SF_H3,bb_SL_H1,bb_SL_H2,bb_SL_H3	VWA8
oar_circ_0000124	10	12385917	12389538	-	2	1_CLASSIC	ENSOART00000007813(3,4)	ENSOARG00000007167	bb_MF_H2,bb_ML_H2,bb_SF_H1,bb_SF_H2	VWA8
oar_circ_0000125	10	12385917	12417959	-	30	1_CLASSIC	ENSOART00000007813(2,4)	ENSOARG00000007167	bb_MF_H1,bb_MF_H2,bb_MF_H3,bb_ML_H1,bb_ML_H2,bb_ML_H3,bb_SF_H1,bb_SF_H2,bb_SF_H3,bb_SL_H1,bb_SL_H2,bb_SL_H3	VWA8
oar_circ_0000126	10	12661063	12668930	+	3	1_CLASSIC	ENSOART00000007925(3,6);ENSOART00000007927(2,5)	ENSOARG00000007286	bb_MF_H1,bb_MF_H2,bb_MF_H3,bb_ML_H1,bb_SF_H3,bb_SL_H3	DGKH
oar_circ_0000127	10	12668040	12702649	+	2	1_CLASSIC	ENSOART00000007925(5,19);ENSOART00000007927(4,18)	ENSOARG00000007286	bb_SL_H3	DGKH
oar_circ_0000128	10	12675767	12720078	+	3	1_CLASSIC	ENSOART00000007925(9,24);ENSOART00000007927(8,23)	ENSOARG00000007286	bb_SF_H2,bb_SL_H3	DGKH
oar_circ_0000129	10	12689926	12702649	+	6	1_CLASSIC	ENSOART00000007925(13,19);ENSOART00000007927(12,18)	ENSOARG00000007286	bb_MF_H3,bb_ML_H2,bb_SF_H3,bb_SL_H2	DGKH
oar_circ_0000130	10	12692616	12693927	+	6	1_CLASSIC	ENSOART00000007925(14,15);ENSOART00000007927(13,14)	ENSOARG00000007286	bb_MF_H2,bb_ML_H1,bb_ML_H2,bb_ML_H3,bb_SF_H2,bb_SL_H1,bb_SL_H2	DGKH
oar_circ_0000131	10	12692616	12702649	+	2	1_CLASSIC	ENSOART00000007925(14,19);ENSOART00000007927(13,18)	ENSOARG00000007286	bb_MF_H3	DGKH
oar_circ_0000132	10	12693805	12702649	+	43	1_CLASSIC	ENSOART00000007925(15,19);ENSOART00000007927(14,18)	ENSOARG00000007286	bb_MF_H1,bb_MF_H2,bb_MF_H3,bb_ML_H1,bb_ML_H2,bb_ML_H3,bb_SF_H1,bb_SF_H2,bb_SF_H3,bb_SL_H1,bb_SL_H2,bb_SL_H3	DGKH
oar_circ_0000133	10	12698719	12702649	+	35	1_CLASSIC	ENSOART00000007925(16,19);ENSOART00000007927(15,18)	ENSOARG00000007286	bb_MF_H1,bb_MF_H2,bb_MF_H3,bb_ML_H1,bb_ML_H2,bb_ML_H3,bb_SF_H1,bb_SF_H2,bb_SF_H3,bb_SL_H1,bb_SL_H2,bb_SL_H3	DGKH
oar_circ_0000134	10	12701188	12702649	+	2	1_CLASSIC	ENSOART00000007925(17,19);ENSOART00000007927(16,18)	ENSOARG00000007286	bb_SF_H2	DGKH
oar_circ_0000135	10	12713582	12715341	+	3	1_CLASSIC	ENSOART00000007925(21,23);ENSOART00000007927(20,22)	ENSOARG00000007286	bb_MF_H1,bb_MF_H2,bb_ML_H3,bb_SF_H1,bb_SL_H2	DGKH
oar_circ_0000136	10	12719973	12726220	+	6	1_CLASSIC	ENSOART00000007925(24,27);ENSOART00000007927(23,26)	ENSOARG00000007286	bb_MF_H1,bb_MF_H2,bb_MF_H3,bb_ML_H1,bb_ML_H2,bb_ML_H3,bb_SF_H1,bb_SF_H2,bb_SL_H1,bb_SL_H2,bb_SL_H3	DGKH
oar_circ_0000137	10	12719973	12733994	+	5	4_OVERLAP_EXON	ENSOART00000007925(none,none);ENSOART00000007927(none,none)	Null	bb_ML_H1,bb_ML_H2,bb_ML_H3,bb_SF_H2	Null
oar_circ_0000138	10	12787011	12797376	+	3	4_OVERLAP_EXON	ENSOART00000008013(none,none);ENSOART00000008014(none,none)	Null	bb_ML_H3,bb_SF_H2	Null
oar_circ_0000139	10	12787011	12802458	+	5	4_OVERLAP_EXON	ENSOART00000008013(none,none);ENSOART00000008014(none,none)	Null	bb_MF_H1,bb_MF_H2,bb_MF_H3,bb_ML_H1,bb_ML_H2,bb_ML_H3,bb_SF_H1,bb_SF_H2,bb_SF_H3,bb_SL_H1,bb_SL_H2,bb_SL_H3	Null
oar_circ_0000140	10	12787011	12821238	+	3	4_OVERLAP_EXON	ENSOART00000008013(none,none);ENSOART00000008014(none,none)	Null	bb_SF_H2	Null
oar_circ_0000141	10	12795684	12807876	+	4	1_CLASSIC	ENSOART00000008013(3,6);ENSOART00000008014(3,6)	ENSOARG00000007363	bb_ML_H2,bb_SF_H1,bb_SF_H2,bb_SF_H3,bb_SL_H2	AKAP11
oar_circ_0000142	10	12795684	12810950	+	2	1_CLASSIC	ENSOART00000008013(3,7);ENSOART00000008014(3,7)	ENSOARG00000007363	bb_SF_H1	AKAP11
oar_circ_0000143	10	12795684	12815010	+	3	1_CLASSIC	ENSOART00000008013(3,9);ENSOART00000008014(3,8)	ENSOARG00000007363	bb_MF_H1,bb_MF_H3,bb_ML_H2,bb_SF_H3	AKAP11
oar_circ_0000144	10	12795684	12818454	+	4	1_CLASSIC	ENSOART00000008013(3,10);ENSOART00000008014(3,9)	ENSOARG00000007363	bb_ML_H1,bb_ML_H3,bb_SL_H1	AKAP11
oar_circ_0000145	10	12810795	12818454	+	2	1_CLASSIC	ENSOART00000008013(7,10);ENSOART00000008014(7,9)	ENSOARG00000007363	bb_MF_H3,bb_SF_H2	AKAP11
oar_circ_0000146	10	12810795	12821238	+	2	2_ALTER_EXON	ENSOART00000008013(7,11);ENSOART00000008014(7,10)	ENSOARG00000007363	bb_SF_H1	AKAP11
oar_circ_0000147	10	13388514	13395078	-	2	1_CLASSIC	ENSOART00000008083(9,10)	ENSOARG00000007427	bb_ML_H1	Null
oar_circ_0000148	10	13388514	13443585	-	2	1_CLASSIC	ENSOART00000008083(6,10)	ENSOARG00000007427	bb_MF_H1	Null
oar_circ_0000149	10	13395005	13443585	-	3	1_CLASSIC	ENSOART00000008083(6,9)	ENSOARG00000007427	bb_MF_H2,bb_MF_H3,bb_ML_H1,bb_SF_H3	Null
oar_circ_0000150	10	13395005	13465496	-	3	1_CLASSIC	ENSOART00000008083(2,9)	ENSOARG00000007427	bb_SF_H1	Null
oar_circ_0000151	10	13416225	13443585	-	6	1_CLASSIC	ENSOART00000008083(6,8)	ENSOARG00000007427	bb_MF_H2,bb_MF_H3,bb_ML_H1,bb_ML_H2,bb_SF_H1,bb_SF_H2,bb_SF_H3,bb_SL_H1,bb_SL_H2,bb_SL_H3	Null
oar_circ_0000152	10	13416225	13459617	-	2	1_CLASSIC	ENSOART00000008083(4,8)	ENSOARG00000007427	bb_ML_H2,bb_SF_H1,bb_SF_H3,bb_SL_H2,bb_SL_H3	Null
oar_circ_0000153	10	13416225	13465496	-	6	1_CLASSIC	ENSOART00000008083(2,8)	ENSOARG00000007427	bb_MF_H2,bb_ML_H3,bb_SF_H2,bb_SL_H1,bb_SL_H2	Null
oar_circ_0000154	10	13416225	13470582	-	4	4_OVERLAP_EXON	ENSOART00000008083(none,none)	Null	bb_MF_H2,bb_ML_H3,bb_SF_H1,bb_SF_H2,bb_SF_H3	Null
oar_circ_0000155	10	13427916	13459617	-	3	1_CLASSIC	ENSOART00000008083(4,7)	ENSOARG00000007427	bb_SL_H2	Null
oar_circ_0000156	10	13427916	13465496	-	4	1_CLASSIC	ENSOART00000008083(2,7)	ENSOARG00000007427	bb_MF_H1,bb_MF_H2,bb_MF_H3,bb_ML_H1,bb_ML_H2,bb_SF_H1,bb_SF_H2,bb_SF_H3,bb_SL_H1,bb_SL_H2,bb_SL_H3	Null
oar_circ_0000157	10	13427916	13470582	-	2	4_OVERLAP_EXON	ENSOART00000008083(none,none)	Null	bb_MF_H2,bb_SF_H1,bb_SF_H3	Null
oar_circ_0000158	10	13443512	13465496	-	4	1_CLASSIC	ENSOART00000008083(2,6)	ENSOARG00000007427	bb_MF_H1,bb_MF_H2,bb_MF_H3,bb_ML_H1,bb_ML_H3,bb_SF_H1,bb_SF_H2,bb_SF_H3,bb_SL_H1,bb_SL_H2,bb_SL_H3	Null
oar_circ_0000159	10	13443512	13470582	-	3	4_OVERLAP_EXON	ENSOART00000008083(none,none)	Null	bb_MF_H1,bb_MF_H2,bb_ML_H1,bb_SF_H1,bb_SF_H2,bb_SF_H3,bb_SL_H1,bb_SL_H2,bb_SL_H3	Null
oar_circ_0000160	10	13458649	13463627	-	2	1_CLASSIC	ENSOART00000008083(3,5)	ENSOARG00000007427	bb_ML_H2,bb_SF_H1	Null
oar_circ_0000161	10	13458649	13465491	-	3	2_ALTER_EXON	ENSOART00000008083(2,5)	ENSOARG00000007427	bb_ML_H1,bb_SF_H3	Null
oar_circ_0000162	10	13458649	13465496	-	17	1_CLASSIC	ENSOART00000008083(2,5)	ENSOARG00000007427	bb_MF_H1,bb_MF_H2,bb_MF_H3,bb_ML_H1,bb_ML_H2,bb_ML_H3,bb_SF_H1,bb_SF_H2,bb_SF_H3,bb_SL_H1,bb_SL_H2,bb_SL_H3	Null
oar_circ_0000163	10	13458649	13470582	-	2	4_OVERLAP_EXON	ENSOART00000008083(none,none)	Null	bb_ML_H1,bb_SF_H2,bb_SF_H3	Null
oar_circ_0000164	10	13494315	13501142	-	2	6_INTERGENIC	none(none,none)	Null	bb_ML_H3,bb_SF_H1,bb_SF_H3	Null
oar_circ_0000165	10	13551164	13554654	+	3	1_CLASSIC	ENSOART00000008091(1,2)	ENSOARG00000007432	bb_MF_H3,bb_SF_H3,bb_SL_H1	DNAJC15
oar_circ_0000166	10	13551164	13562839	+	4	1_CLASSIC	ENSOART00000008091(1,3)	ENSOARG00000007432	bb_MF_H2,bb_ML_H2,bb_SF_H2	DNAJC15
oar_circ_0000167	10	13551164	13569074	+	6	1_CLASSIC	ENSOART00000008091(1,4)	ENSOARG00000007432	bb_MF_H1,bb_MF_H2,bb_ML_H1,bb_ML_H2,bb_ML_H3,bb_SF_H2,bb_SF_H3,bb_SL_H1,bb_SL_H3	DNAJC15
oar_circ_0000168	10	13569004	13574646	+	3	4_OVERLAP_EXON	ENSOART00000008091(none,none)	Null	bb_ML_H3	Null
oar_circ_0000169	10	13737271	13789681	-	5	1_CLASSIC	ENSOART00000008113(12,15)	ENSOARG00000007449	bb_MF_H1,bb_MF_H2,bb_ML_H2,bb_SF_H1,bb_SF_H2,bb_SF_H3	ENOX1
oar_circ_0000170	10	13737271	13825516	-	4	1_CLASSIC	ENSOART00000008113(11,15)	ENSOARG00000007449	bb_MF_H2,bb_ML_H1,bb_ML_H2,bb_ML_H3,bb_SF_H1,bb_SF_H2,bb_SF_H3,bb_SL_H1,bb_SL_H2,bb_SL_H3	ENOX1
oar_circ_0000171	10	13737271	13879724	-	2	1_CLASSIC	ENSOART00000008113(8,15)	ENSOARG00000007449	bb_SL_H2	ENOX1
oar_circ_0000172	10	13753920	13825516	-	3	1_CLASSIC	ENSOART00000008113(11,14)	ENSOARG00000007449	bb_MF_H1,bb_ML_H1,bb_ML_H2,bb_ML_H3,bb_SF_H2,bb_SF_H3	ENOX1
oar_circ_0000173	10	13785420	13825516	-	4	1_CLASSIC	ENSOART00000008113(11,13)	ENSOARG00000007449	bb_MF_H1,bb_MF_H2,bb_MF_H3,bb_ML_H1,bb_ML_H2,bb_ML_H3,bb_SF_H1,bb_SF_H2,bb_SL_H1,bb_SL_H3	ENOX1
oar_circ_0000174	10	13785420	13852425	-	2	1_CLASSIC	ENSOART00000008113(10,13)	ENSOARG00000007449	bb_MF_H2,bb_ML_H1,bb_ML_H3,bb_SL_H3	ENOX1
oar_circ_0000175	10	13785420	13856421	-	3	1_CLASSIC	ENSOART00000008113(9,13)	ENSOARG00000007449	bb_MF_H2	ENOX1
oar_circ_0000176	10	13785420	13879724	-	3	1_CLASSIC	ENSOART00000008113(8,13)	ENSOARG00000007449	bb_MF_H2,bb_MF_H3,bb_ML_H1,bb_ML_H3,bb_SF_H1,bb_SF_H2,bb_SL_H1,bb_SL_H2	ENOX1
oar_circ_0000177	10	13785420	13899196	-	3	1_CLASSIC	ENSOART00000008113(5,13)	ENSOARG00000007449	bb_SL_H2,bb_SL_H3	ENOX1
oar_circ_0000178	10	13825332	13856421	-	2	1_CLASSIC	ENSOART00000008113(9,11)	ENSOARG00000007449	bb_MF_H2,bb_ML_H3,bb_SF_H2,bb_SL_H3	ENOX1
oar_circ_0000179	10	13825332	13879724	-	2	1_CLASSIC	ENSOART00000008113(8,11)	ENSOARG00000007449	bb_MF_H2,bb_MF_H3,bb_ML_H1,bb_ML_H2,bb_ML_H3,bb_SF_H1,bb_SF_H2,bb_SL_H1,bb_SL_H2,bb_SL_H3	ENOX1
oar_circ_0000180	10	13825332	13893391	-	2	1_CLASSIC	ENSOART00000008113(7,11)	ENSOARG00000007449	bb_MF_H3	ENOX1
oar_circ_0000181	10	13825332	13899196	-	2	1_CLASSIC	ENSOART00000008113(5,11)	ENSOARG00000007449	bb_MF_H1	ENOX1
oar_circ_0000182	10	13879512	13893391	-	3	1_CLASSIC	ENSOART00000008113(7,8)	ENSOARG00000007449	bb_MF_H1,bb_ML_H3,bb_SF_H3	ENOX1
oar_circ_0000183	10	13879512	13899196	-	4	1_CLASSIC	ENSOART00000008113(5,8)	ENSOARG00000007449	bb_MF_H1,bb_ML_H3,bb_SF_H1,bb_SF_H3,bb_SL_H1	ENOX1
oar_circ_0000184	10	13893158	13899196	-	3	1_CLASSIC	ENSOART00000008113(5,7)	ENSOARG00000007449	bb_SF_H2,bb_SF_H3	ENOX1
oar_circ_0000185	10	13964150	13965440	-	2	1_CLASSIC	ENSOART00000008113(3,4)	ENSOARG00000007449	bb_SF_H2	ENOX1
oar_circ_0000186	10	13964150	14051534	-	2	1_CLASSIC	ENSOART00000008113(2,4)	ENSOARG00000007449	bb_SF_H2	ENOX1
oar_circ_0000187	10	14017634	14051534	-	3	4_OVERLAP_EXON	ENSOART00000008113(2,none)	ENSOARG00000007449	bb_ML_H1	ENOX1
oar_circ_0000188	10	14172067	14172507	-	3	4_OVERLAP_EXON	ENSOART00000008113(none,none)	Null	bb_MF_H1,bb_MF_H3,bb_ML_H2,bb_ML_H3,bb_SF_H2,bb_SF_H3	Null
oar_circ_0000189	10	14172067	14173971	-	6	4_OVERLAP_EXON	ENSOART00000008113(none,none)	Null	bb_SF_H3	Null
oar_circ_0000190	10	14172067	14173979	-	3	4_OVERLAP_EXON	ENSOART00000008113(none,none)	Null	bb_MF_H1,bb_MF_H3	Null
oar_circ_0000191	10	14172067	14190978	-	3	4_OVERLAP_EXON	ENSOART00000008113(none,none)	Null	bb_MF_H3,bb_SF_H2	Null
oar_circ_0000192	10	14172067	14198514	-	2	4_OVERLAP_EXON	ENSOART00000008113(none,none)	Null	bb_ML_H3	Null
oar_circ_0000193	10	14449395	14454071	+	5	4_OVERLAP_EXON	ENSOART00000008202(none,none)	Null	bb_MF_H1,bb_MF_H2,bb_ML_H2,bb_ML_H3,bb_SF_H1,bb_SL_H1,bb_SL_H2,bb_SL_H3	Null
oar_circ_0000194	10	15064887	15066485	-	5	4_OVERLAP_EXON	ENSOART00000008214(none,none)	Null	bb_SL_H2	Null
oar_circ_0000195	10	15205729	15207588	+	3	6_INTERGENIC	none(none,none)	Null	bb_ML_H3,bb_SL_H2,bb_SL_H3	Null
oar_circ_0000196	10	15496106	15512458	-	2	4_OVERLAP_EXON	ENSOART00000008225(none,none)	Null	bb_MF_H2,bb_SF_H2	Null
oar_circ_0000197	10	15501141	15512458	-	3	1_CLASSIC	ENSOART00000008225(6,8)	ENSOARG00000007556	bb_SF_H1	NUFIP1
oar_circ_0000198	10	15501141	15525486	-	2	1_CLASSIC	ENSOART00000008225(3,8)	ENSOARG00000007556	bb_MF_H3	NUFIP1
oar_circ_0000199	10	15508719	15512458	-	5	1_CLASSIC	ENSOART00000008225(6,7)	ENSOARG00000007556	bb_MF_H1,bb_MF_H2,bb_ML_H2,bb_ML_H3,bb_SF_H1,bb_SF_H2,bb_SL_H3	NUFIP1
oar_circ_0000200	10	15523995	15527274	-	4	1_CLASSIC	ENSOART00000008225(2,5)	ENSOARG00000007556	bb_MF_H3,bb_SF_H1,bb_SF_H3	NUFIP1
oar_circ_0000201	10	15536768	15544876	+	2	1_CLASSIC	ENSOART00000008278(3,5)	ENSOARG00000007602	bb_MF_H1,bb_SF_H3	GPALPP1
oar_circ_0000202	10	15536768	15545942	+	3	1_CLASSIC	ENSOART00000008278(3,6)	ENSOARG00000007602	bb_MF_H2	GPALPP1
oar_circ_0000203	10	15545778	15550280	+	2	1_CLASSIC	ENSOART00000008278(6,7)	ENSOARG00000007602	bb_SL_H1	GPALPP1
oar_circ_0000204	10	15659040	15670564	+	3	4_OVERLAP_EXON	ENSOART00000008283(none,4)	ENSOARG00000007610	bb_ML_H1	GTF2F2
oar_circ_0000205	10	15660917	15670564	+	5	1_CLASSIC	ENSOART00000008283(2,4)	ENSOARG00000007610	bb_MF_H1,bb_MF_H2,bb_MF_H3,bb_ML_H1,bb_ML_H2,bb_ML_H3,bb_SF_H1,bb_SF_H2,bb_SF_H3	GTF2F2
oar_circ_0000206	10	15660917	15719078	+	4	1_CLASSIC	ENSOART00000008283(2,5)	ENSOARG00000007610	bb_ML_H2,bb_SL_H1	GTF2F2
oar_circ_0000207	10	15718997	15767292	+	6	1_CLASSIC	ENSOART00000008283(5,7)	ENSOARG00000007610	bb_MF_H2,bb_ML_H1,bb_SF_H1,bb_SF_H2,bb_SF_H3,bb_SL_H2	GTF2F2
oar_circ_0000208	10	15718997	15784893	+	2	4_OVERLAP_EXON	ENSOART00000008283(none,none)	Null	bb_SF_H1	Null
oar_circ_0000209	10	15746359	15767292	+	2	4_OVERLAP_EXON	ENSOART00000008283(none,7)	ENSOARG00000007610	bb_MF_H3	GTF2F2
oar_circ_0000210	10	15757705	15780411	+	2	1_CLASSIC	ENSOART00000008283(6,8)	ENSOARG00000007610	bb_SF_H2	GTF2F2
oar_circ_0000211	10	15757705	15784893	+	3	4_OVERLAP_EXON	ENSOART00000008283(none,none)	Null	bb_SL_H3	Null
oar_circ_0000212	10	15911337	15913662	+	3	1_CLASSIC	ENSOART00000008296(2,3)	ENSOARG00000007620	bb_ML_H3,bb_SF_H1,bb_SF_H2,bb_SF_H3,bb_SL_H1,bb_SL_H2	Null
oar_circ_0000213	10	15911337	15916942	+	13	1_CLASSIC	ENSOART00000008296(2,5)	ENSOARG00000007620	bb_MF_H1,bb_MF_H2,bb_MF_H3,bb_ML_H1,bb_ML_H2,bb_ML_H3,bb_SF_H1,bb_SF_H2,bb_SF_H3,bb_SL_H1,bb_SL_H2,bb_SL_H3	Null
oar_circ_0000214	10	15913515	15915847	+	2	1_CLASSIC	ENSOART00000008296(3,4)	ENSOARG00000007620	bb_SF_H1	Null
oar_circ_0000215	10	15915753	15919591	+	5	1_CLASSIC	ENSOART00000008296(4,7)	ENSOARG00000007620	bb_MF_H1,bb_MF_H2,bb_MF_H3,bb_ML_H2,bb_ML_H3,bb_SF_H1,bb_SF_H2,bb_SF_H3,bb_SL_H1,bb_SL_H2,bb_SL_H3	Null
oar_circ_0000216	10	15954020	15955727	+	4	2_ALTER_EXON	ENSOART00000008352(1,2)	ENSOARG00000007671	bb_MF_H1,bb_SF_H2,bb_SL_H1	COG3
oar_circ_0000217	10	15954020	15960056	+	2	2_ALTER_EXON	ENSOART00000008352(1,6)	ENSOARG00000007671	bb_SL_H1	COG3
oar_circ_0000218	10	15954020	15967111	+	3	2_ALTER_EXON	ENSOART00000008352(1,11)	ENSOARG00000007671	bb_MF_H1,bb_ML_H3,bb_SL_H3	COG3
oar_circ_0000219	10	15954020	15969021	+	2	2_ALTER_EXON	ENSOART00000008352(1,12)	ENSOARG00000007671	bb_SL_H3	COG3
oar_circ_0000220	10	15954020	15972992	+	4	2_ALTER_EXON	ENSOART00000008352(1,13)	ENSOARG00000007671	bb_MF_H3,bb_ML_H3,bb_SF_H2,bb_SF_H3,bb_SL_H2,bb_SL_H3	COG3
oar_circ_0000221	10	15954020	15976873	+	2	2_ALTER_EXON	ENSOART00000008352(1,14)	ENSOARG00000007671	bb_SF_H2,bb_SF_H3	COG3
oar_circ_0000222	10	15954020	15988017	+	2	2_ALTER_EXON	ENSOART00000008352(1,18)	ENSOARG00000007671	bb_MF_H1,bb_ML_H3,bb_SF_H2	COG3
oar_circ_0000223	10	15954020	15994209	+	2	2_ALTER_EXON	ENSOART00000008352(1,19)	ENSOARG00000007671	bb_MF_H1	COG3
oar_circ_0000224	10	15962781	15976873	+	2	1_CLASSIC	ENSOART00000008352(7,14)	ENSOARG00000007671	bb_ML_H1,bb_SL_H1,bb_SL_H2,bb_SL_H3	COG3
oar_circ_0000225	10	15964521	15984913	+	2	1_CLASSIC	ENSOART00000008352(8,16)	ENSOARG00000007671	bb_ML_H3	COG3
oar_circ_0000226	10	15965034	15984913	+	2	1_CLASSIC	ENSOART00000008352(9,16)	ENSOARG00000007671	bb_MF_H2	COG3
oar_circ_0000227	10	15972881	15994209	+	2	1_CLASSIC	ENSOART00000008352(13,19)	ENSOARG00000007671	bb_MF_H3	COG3
oar_circ_0000228	10	15981374	15988017	+	19	1_CLASSIC	ENSOART00000008352(15,18)	ENSOARG00000007671	bb_MF_H1,bb_MF_H2,bb_MF_H3,bb_ML_H1,bb_ML_H2,bb_ML_H3,bb_SF_H1,bb_SF_H2,bb_SF_H3,bb_SL_H1,bb_SL_H2,bb_SL_H3	COG3
oar_circ_0000229	10	15981374	15994209	+	22	1_CLASSIC	ENSOART00000008352(15,19)	ENSOARG00000007671	bb_MF_H1,bb_MF_H2,bb_MF_H3,bb_ML_H1,bb_ML_H2,bb_ML_H3,bb_SF_H1,bb_SF_H2,bb_SF_H3,bb_SL_H1,bb_SL_H2,bb_SL_H3	COG3
oar_circ_0000230	10	15981374	15999020	+	3	1_CLASSIC	ENSOART00000008352(15,20)	ENSOARG00000007671	bb_ML_H3	COG3
oar_circ_0000231	10	15984793	15994209	+	3	1_CLASSIC	ENSOART00000008352(16,19)	ENSOARG00000007671	bb_SL_H2	COG3
oar_circ_0000232	10	16403401	16406894	+	2	5_ANTISENSE	ENSOART00000008484(none,none)	Null	bb_SF_H3	Null
oar_circ_0000233	10	16412408	16417745	-	3	1_CLASSIC	ENSOART00000008484(12,15)	ENSOARG00000007790	bb_MF_H1	ZC3H13
oar_circ_0000234	10	16437894	16441181	-	4	1_CLASSIC	ENSOART00000008484(8,9)	ENSOARG00000007790	bb_SF_H2,bb_SL_H1,bb_SL_H2	ZC3H13
oar_circ_0000235	10	16437894	16454068	-	3	1_CLASSIC	ENSOART00000008484(7,9)	ENSOARG00000007790	bb_MF_H1	ZC3H13
oar_circ_0000236	10	16437894	16459869	-	2	1_CLASSIC	ENSOART00000008484(6,9)	ENSOARG00000007790	bb_ML_H3	ZC3H13
oar_circ_0000237	10	16437894	16461022	-	24	1_CLASSIC	ENSOART00000008484(5,9)	ENSOARG00000007790	bb_MF_H1,bb_MF_H2,bb_MF_H3,bb_ML_H1,bb_ML_H2,bb_ML_H3,bb_SF_H1,bb_SF_H2,bb_SF_H3,bb_SL_H1,bb_SL_H2,bb_SL_H3	ZC3H13
oar_circ_0000238	10	16437894	16470672	-	2	2_ALTER_EXON	ENSOART00000008484(4,9)	ENSOARG00000007790	bb_MF_H3,bb_SL_H3	ZC3H13
oar_circ_0000239	10	16437894	16470676	-	52	1_CLASSIC	ENSOART00000008484(4,9)	ENSOARG00000007790	bb_MF_H1,bb_MF_H2,bb_MF_H3,bb_ML_H1,bb_ML_H2,bb_ML_H3,bb_SF_H1,bb_SF_H2,bb_SF_H3,bb_SL_H1,bb_SL_H2,bb_SL_H3	ZC3H13
oar_circ_0000240	10	16437894	16482238	-	3	4_OVERLAP_EXON	ENSOART00000008484(none,9)	ENSOARG00000007790	bb_MF_H3,bb_ML_H3,bb_SF_H2,bb_SL_H2	ZC3H13
oar_circ_0000241	10	16437894	16484526	-	5	4_OVERLAP_EXON	ENSOART00000008484(none,9)	ENSOARG00000007790	bb_MF_H1,bb_ML_H2,bb_SL_H1	ZC3H13
oar_circ_0000242	10	16437894	16495204	-	11	1_CLASSIC	ENSOART00000008484(1,9)	ENSOARG00000007790	bb_MF_H1,bb_MF_H3,bb_ML_H1,bb_ML_H2,bb_ML_H3,bb_SF_H1,bb_SF_H2,bb_SF_H3,bb_SL_H1,bb_SL_H2,bb_SL_H3	ZC3H13
oar_circ_0000243	10	16452775	16470676	-	2	4_OVERLAP_EXON	ENSOART00000008484(4,none)	ENSOARG00000007790	bb_ML_H1,bb_ML_H2,bb_ML_H3,bb_SF_H1,bb_SF_H2,bb_SF_H3	ZC3H13
oar_circ_0000244	10	16453871	16461022	-	4	1_CLASSIC	ENSOART00000008484(5,7)	ENSOARG00000007790	bb_MF_H1,bb_MF_H2,bb_MF_H3,bb_ML_H1,bb_ML_H2,bb_ML_H3,bb_SF_H1,bb_SF_H2,bb_SF_H3,bb_SL_H1,bb_SL_H2,bb_SL_H3	ZC3H13
oar_circ_0000245	10	16453871	16470676	-	38	1_CLASSIC	ENSOART00000008484(4,7)	ENSOARG00000007790	bb_MF_H1,bb_MF_H2,bb_MF_H3,bb_ML_H1,bb_ML_H2,bb_ML_H3,bb_SF_H1,bb_SF_H2,bb_SF_H3,bb_SL_H1,bb_SL_H2,bb_SL_H3	ZC3H13
oar_circ_0000246	10	16453871	16484526	-	3	4_OVERLAP_EXON	ENSOART00000008484(none,7)	ENSOARG00000007790	bb_MF_H3,bb_SF_H1,bb_SF_H3,bb_SL_H1,bb_SL_H2	ZC3H13
oar_circ_0000247	10	16453871	16495201	-	3	2_ALTER_EXON	ENSOART00000008484(1,7)	ENSOARG00000007790	bb_ML_H1	ZC3H13
oar_circ_0000248	10	16453871	16495204	-	3	1_CLASSIC	ENSOART00000008484(1,7)	ENSOARG00000007790	bb_MF_H3,bb_SL_H2,bb_SL_H3	ZC3H13
oar_circ_0000249	10	16459709	16470676	-	5	1_CLASSIC	ENSOART00000008484(4,6)	ENSOARG00000007790	bb_MF_H1,bb_MF_H2,bb_MF_H3,bb_ML_H1,bb_ML_H2,bb_SF_H1,bb_SF_H3,bb_SL_H3	ZC3H13
oar_circ_0000250	10	16459709	16495204	-	4	1_CLASSIC	ENSOART00000008484(1,6)	ENSOARG00000007790	bb_MF_H1,bb_ML_H3	ZC3H13
oar_circ_0000251	10	16470568	16484526	-	3	4_OVERLAP_EXON	ENSOART00000008484(none,4)	ENSOARG00000007790	bb_SF_H2	ZC3H13
oar_circ_0000252	10	16470568	16495204	-	2	1_CLASSIC	ENSOART00000008484(1,4)	ENSOARG00000007790	bb_MF_H2	ZC3H13
oar_circ_0000253	10	16727301	16731710	-	4	1_CLASSIC	ENSOART00000008652(11,13)	ENSOARG00000007942	bb_MF_H1,bb_MF_H2	RUBCNL
oar_circ_0000254	10	16728582	16740673	-	3	1_CLASSIC	ENSOART00000008652(7,12)	ENSOARG00000007942	bb_ML_H3,bb_SF_H1,bb_SL_H1,bb_SL_H3	RUBCNL
oar_circ_0000255	10	16731649	16740673	-	4	1_CLASSIC	ENSOART00000008652(7,11)	ENSOARG00000007942	bb_MF_H2,bb_ML_H2,bb_ML_H3,bb_SF_H1,bb_SL_H1,bb_SL_H2	RUBCNL
oar_circ_0000256	10	16731649	16742067	-	3	1_CLASSIC	ENSOART00000008652(5,11)	ENSOARG00000007942	bb_SF_H1	RUBCNL
oar_circ_0000257	10	16736910	16740673	-	2	1_CLASSIC	ENSOART00000008652(7,9)	ENSOARG00000007942	bb_MF_H1,bb_ML_H1,bb_ML_H2,bb_ML_H3,bb_SF_H3,bb_SL_H3	RUBCNL
oar_circ_0000258	10	16736910	16742067	-	2	1_CLASSIC	ENSOART00000008652(5,9)	ENSOARG00000007942	bb_MF_H1	RUBCNL
oar_circ_0000259	10	16738784	16740673	-	4	1_CLASSIC	ENSOART00000008652(7,8)	ENSOARG00000007942	bb_MF_H2,bb_MF_H3,bb_ML_H1,bb_ML_H3,bb_SF_H1,bb_SF_H3,bb_SL_H2	RUBCNL
oar_circ_0000260	10	16738784	16742067	-	2	1_CLASSIC	ENSOART00000008652(5,8)	ENSOARG00000007942	bb_MF_H2,bb_ML_H1	RUBCNL
oar_circ_0000261	10	16744173	16749377	-	2	1_CLASSIC	ENSOART00000008652(2,4)	ENSOARG00000007942	bb_SL_H2	RUBCNL
oar_circ_0000262	10	16955900	17002654	+	2	1_CLASSIC	ENSOART00000008736(1,6)	ENSOARG00000008014	bb_MF_H3	LRCH1
oar_circ_0000263	10	16994303	17006016	+	2	1_CLASSIC	ENSOART00000008735(3,7);ENSOART00000008736(3,7)	ENSOARG00000008014	bb_MF_H3,bb_ML_H1,bb_ML_H2,bb_ML_H3,bb_SF_H3,bb_SL_H1,bb_SL_H2	LRCH1
oar_circ_0000264	10	16994303	17008399	+	3	1_CLASSIC	ENSOART00000008735(3,8);ENSOART00000008736(3,8)	ENSOARG00000008014	bb_MF_H1,bb_ML_H1,bb_ML_H3,bb_SF_H2	LRCH1
oar_circ_0000265	10	16994303	17012813	+	3	1_CLASSIC	ENSOART00000008735(3,9);ENSOART00000008736(3,9)	ENSOARG00000008014	bb_ML_H2,bb_SF_H3,bb_SL_H2	LRCH1
oar_circ_0000266	10	16994303	17040743	+	2	1_CLASSIC	ENSOART00000008735(3,17);ENSOART00000008736(3,16)	ENSOARG00000008014	bb_ML_H1	LRCH1
oar_circ_0000267	10	17005914	17014478	+	3	1_CLASSIC	ENSOART00000008735(7,10);ENSOART00000008736(7,10)	ENSOARG00000008014	bb_MF_H1,bb_MF_H2,bb_ML_H1,bb_SF_H1,bb_SL_H2	LRCH1
oar_circ_0000268	10	17005914	17036448	+	2	1_CLASSIC	ENSOART00000008735(7,16);ENSOART00000008736(7,15)	ENSOARG00000008014	bb_ML_H3	LRCH1
oar_circ_0000269	10	17008272	17014478	+	2	1_CLASSIC	ENSOART00000008735(8,10);ENSOART00000008736(8,10)	ENSOARG00000008014	bb_MF_H2,bb_MF_H3,bb_ML_H1,bb_ML_H2,bb_SF_H1,bb_SL_H1	LRCH1
oar_circ_0000270	10	17036339	17044028	+	7	1_CLASSIC	ENSOART00000008735(16,18);ENSOART00000008736(15,17)	ENSOARG00000008014	bb_SF_H3,bb_SL_H1	LRCH1
oar_circ_0000271	10	18132051	18147238	-	4	1_CLASSIC	ENSOART00000008893(5,10);ENSOART00000008895(5,10)	ENSOARG00000008171	bb_SF_H3,bb_SL_H1,bb_SL_H2,bb_SL_H3	SUCLA2
oar_circ_0000272	10	18132051	18176328	-	3	1_CLASSIC	ENSOART00000008893(2,10);ENSOART00000008895(2,10)	ENSOARG00000008171	bb_ML_H3,bb_SF_H1,bb_SF_H2,bb_SL_H3	SUCLA2
oar_circ_0000273	10	18143993	18147238	-	8	1_CLASSIC	ENSOART00000008893(5,6);ENSOART00000008895(5,6)	ENSOARG00000008171	bb_MF_H1,bb_MF_H2,bb_MF_H3,bb_ML_H1,bb_ML_H2,bb_SF_H1,bb_SF_H2,bb_SF_H3,bb_SL_H1,bb_SL_H2,bb_SL_H3	SUCLA2
oar_circ_0000274	10	18143993	18176328	-	2	1_CLASSIC	ENSOART00000008893(2,6);ENSOART00000008895(2,6)	ENSOARG00000008171	bb_MF_H3,bb_ML_H1,bb_SL_H3	SUCLA2
oar_circ_0000275	10	18168380	18176328	-	2	1_CLASSIC	ENSOART00000008893(2,4);ENSOART00000008895(2,4)	ENSOARG00000008171	bb_MF_H2,bb_ML_H1,bb_SF_H1,bb_SL_H2,bb_SL_H3	SUCLA2
oar_circ_0000276	10	18383482	18392390	+	69	4_OVERLAP_EXON	ENSOART00000008955(none,none)	Null	bb_MF_H1,bb_MF_H2,bb_MF_H3,bb_ML_H1,bb_ML_H2,bb_ML_H3,bb_SF_H1,bb_SF_H2,bb_SF_H3,bb_SL_H1,bb_SL_H2,bb_SL_H3	Null
oar_circ_0000277	10	18383482	18404988	+	12	4_OVERLAP_EXON	ENSOART00000008955(none,none)	Null	bb_MF_H1,bb_MF_H2,bb_MF_H3,bb_ML_H1,bb_ML_H2,bb_ML_H3,bb_SF_H1,bb_SF_H2,bb_SF_H3,bb_SL_H2	Null
oar_circ_0000278	10	18383482	18405074	+	2	4_OVERLAP_EXON	ENSOART00000008955(none,none)	Null	bb_SF_H2	Null
oar_circ_0000279	10	18474546	18487030	+	2	1_CLASSIC	ENSOART00000008979(5,9)	ENSOARG00000008246	bb_MF_H2,bb_ML_H2,bb_SF_H3,bb_SL_H3	RB1
oar_circ_0000280	10	18474546	18489552	+	3	1_CLASSIC	ENSOART00000008979(5,10)	ENSOARG00000008246	bb_MF_H1,bb_MF_H2	RB1
oar_circ_0000281	10	18474546	18508838	+	4	1_CLASSIC	ENSOART00000008979(5,19)	ENSOARG00000008246	bb_ML_H1,bb_SF_H2,bb_SL_H2,bb_SL_H3	RB1
oar_circ_0000282	10	18483381	18508838	+	4	1_CLASSIC	ENSOART00000008979(7,19)	ENSOARG00000008246	bb_MF_H1,bb_ML_H3	RB1
oar_circ_0000283	10	1848411	1903154	-	3	1_CLASSIC	ENSOART00000006793(11,13)	ENSOARG00000006244	bb_MF_H1,bb_SL_H3	TDRD3
oar_circ_0000284	10	1848411	1958222	-	4	4_OVERLAP_EXON	ENSOART00000006793(none,13)	ENSOARG00000006244	bb_SL_H1	TDRD3
oar_circ_0000285	10	18484677	18505885	+	3	1_CLASSIC	ENSOART00000008979(8,15)	ENSOARG00000008246	bb_MF_H1,bb_ML_H2,bb_SF_H1,bb_SF_H2,bb_SL_H2	RB1
oar_circ_0000286	10	18492430	18505885	+	2	1_CLASSIC	ENSOART00000008979(11,15)	ENSOARG00000008246	bb_ML_H1	RB1
oar_circ_0000287	10	18492430	18508838	+	2	1_CLASSIC	ENSOART00000008979(11,19)	ENSOARG00000008246	bb_SL_H2	RB1
oar_circ_0000288	10	18496213	18508838	+	49	1_CLASSIC	ENSOART00000008979(12,19)	ENSOARG00000008246	bb_MF_H1,bb_MF_H3,bb_ML_H1,bb_SF_H1,bb_SF_H3	RB1
oar_circ_0000289	10	18496217	18508838	+	3	2_ALTER_EXON	ENSOART00000008979(12,19)	ENSOARG00000008246	bb_SF_H1	RB1
oar_circ_0000290	10	18499745	18508838	+	3	1_CLASSIC	ENSOART00000008979(14,19)	ENSOARG00000008246	bb_MF_H2	RB1
oar_circ_0000291	10	18505769	18508838	+	2	1_CLASSIC	ENSOART00000008979(15,19)	ENSOARG00000008246	bb_MF_H3	RB1
oar_circ_0000292	10	18552840	18554603	+	2	1_CLASSIC	ENSOART00000008979(21,22)	ENSOARG00000008246	bb_MF_H1,bb_ML_H3,bb_SF_H1,bb_SF_H3	RB1
oar_circ_0000293	10	18582168	18592370	-	3	2_ALTER_EXON	ENSOART00000009069(1,8)	ENSOARG00000008336	bb_MF_H3,bb_ML_H3,bb_SF_H1,bb_SF_H3	RCBTB2
oar_circ_0000294	10	18588464	18597563	-	2	4_OVERLAP_EXON	ENSOART00000009069(none,none)	Null	bb_MF_H3,bb_ML_H3,bb_SF_H2,bb_SF_H3,bb_SL_H3	Null
oar_circ_0000295	10	1892398	1903154	-	4	1_CLASSIC	ENSOART00000006793(11,12)	ENSOARG00000006244	bb_ML_H1,bb_ML_H3,bb_SF_H2,bb_SF_H3	TDRD3
oar_circ_0000296	10	1892398	1954694	-	2	1_CLASSIC	ENSOART00000006793(6,12)	ENSOARG00000006244	bb_MF_H1,bb_ML_H1,bb_ML_H3,bb_SF_H2,bb_SL_H1,bb_SL_H2,bb_SL_H3	TDRD3
oar_circ_0000297	10	1892398	1990238	-	2	4_OVERLAP_EXON	ENSOART00000006793(none,12)	ENSOARG00000006244	bb_MF_H1	TDRD3
oar_circ_0000298	10	1892398	2000674	-	3	4_OVERLAP_EXON	ENSOART00000006793(none,12)	ENSOARG00000006244	bb_SF_H1	TDRD3
oar_circ_0000299	10	1902304	1954694	-	2	1_CLASSIC	ENSOART00000006793(6,11)	ENSOARG00000006244	bb_MF_H1,bb_MF_H2,bb_SL_H1	TDRD3
oar_circ_0000300	10	19062376	19082282	+	6	1_CLASSIC	ENSOART00000009119(2,3)	ENSOARG00000008377	bb_MF_H1,bb_MF_H3,bb_ML_H1,bb_SF_H1,bb_SF_H2,bb_SF_H3,bb_SL_H1,bb_SL_H2	FNDC3A
oar_circ_0000301	10	19062376	19105617	+	34	1_CLASSIC	ENSOART00000009119(2,4)	ENSOARG00000008377	bb_MF_H1,bb_MF_H2,bb_MF_H3,bb_ML_H1,bb_ML_H2,bb_ML_H3,bb_SF_H1,bb_SF_H2,bb_SF_H3,bb_SL_H1,bb_SL_H2,bb_SL_H3	FNDC3A
oar_circ_0000302	10	19105541	19147895	+	2	1_CLASSIC	ENSOART00000009119(4,25)	ENSOARG00000008377	bb_SL_H2	FNDC3A
oar_circ_0000303	10	19183801	19207878	+	5	1_CLASSIC	ENSOART00000009184(2,11)	ENSOARG00000008439	bb_MF_H1,bb_MF_H3,bb_ML_H2,bb_SF_H1,bb_SF_H2,bb_SF_H3	CDADC1
oar_circ_0000304	10	19188954	19205210	+	2	4_OVERLAP_EXON	ENSOART00000009184(none,10)	ENSOARG00000008439	bb_MF_H1,bb_ML_H1,bb_SF_H1,bb_SL_H1	CDADC1
oar_circ_0000305	10	19188954	19207878	+	3	4_OVERLAP_EXON	ENSOART00000009184(none,11)	ENSOARG00000008439	bb_SL_H3	CDADC1
oar_circ_0000306	10	19195215	19207878	+	2	1_CLASSIC	ENSOART00000009184(7,11)	ENSOARG00000008439	bb_SF_H3	CDADC1
oar_circ_0000307	10	19203217	19205210	+	4	1_CLASSIC	ENSOART00000009184(9,10)	ENSOARG00000008439	bb_SL_H3	CDADC1
oar_circ_0000308	10	19238255	19286656	-	3	2_ALTER_EXON	ENSOART00000009199(1,8)	ENSOARG00000008448	bb_MF_H3	CAB39L
oar_circ_0000309	10	19248480	19282757	-	6	1_CLASSIC	ENSOART00000009199(2,7)	ENSOARG00000008448	bb_MF_H3,bb_ML_H3,bb_SF_H1,bb_SF_H3	CAB39L
oar_circ_0000310	10	19248480	19286656	-	4	1_CLASSIC	ENSOART00000009199(1,7)	ENSOARG00000008448	bb_MF_H1,bb_ML_H3,bb_SF_H3	CAB39L
oar_circ_0000311	10	1924875	1954694	-	9	1_CLASSIC	ENSOART00000006793(6,10)	ENSOARG00000006244	bb_MF_H1,bb_MF_H2,bb_MF_H3,bb_ML_H2,bb_ML_H3,bb_SF_H1,bb_SF_H2,bb_SF_H3,bb_SL_H1,bb_SL_H3	TDRD3
oar_circ_0000312	10	1924875	1970401	-	3	1_CLASSIC	ENSOART00000006793(4,10)	ENSOARG00000006244	bb_MF_H1,bb_ML_H3,bb_SF_H2,bb_SL_H1	TDRD3
oar_circ_0000313	10	19259369	19282757	-	6	1_CLASSIC	ENSOART00000009199(2,6)	ENSOARG00000008448	bb_MF_H1,bb_MF_H3,bb_ML_H1,bb_ML_H3,bb_SF_H1,bb_SF_H2,bb_SF_H3,bb_SL_H1,bb_SL_H2	CAB39L
oar_circ_0000314	10	19259369	19286656	-	4	1_CLASSIC	ENSOART00000009199(1,6)	ENSOARG00000008448	bb_MF_H3,bb_SF_H3,bb_SL_H1	CAB39L
oar_circ_0000315	10	19259369	19319310	-	2	4_OVERLAP_EXON	ENSOART00000009199(none,none)	Null	bb_MF_H2,bb_MF_H3,bb_SL_H3	Null
oar_circ_0000316	10	19262622	19286656	-	2	1_CLASSIC	ENSOART00000009199(1,5)	ENSOARG00000008448	bb_MF_H2,bb_ML_H2,bb_ML_H3	CAB39L
oar_circ_0000317	10	19268023	19286656	-	2	1_CLASSIC	ENSOART00000009199(1,4)	ENSOARG00000008448	bb_MF_H1,bb_MF_H2,bb_ML_H1,bb_ML_H3,bb_SF_H1,bb_SF_H2,bb_SF_H3,bb_SL_H2	CAB39L
oar_circ_0000318	10	19277148	19286656	-	4	1_CLASSIC	ENSOART00000009199(1,3)	ENSOARG00000008448	bb_MF_H2,bb_MF_H3,bb_ML_H1,bb_ML_H2,bb_ML_H3,bb_SF_H1,bb_SF_H2,bb_SF_H3,bb_SL_H1,bb_SL_H3	CAB39L
oar_circ_0000319	10	19282593	19286656	-	2	1_CLASSIC	ENSOART00000009199(1,2)	ENSOARG00000008448	bb_ML_H1,bb_ML_H3	CAB39L
oar_circ_0000320	10	19339309	19366312	+	4	1_CLASSIC	ENSOART00000009236(2,12)	ENSOARG00000008487	bb_MF_H3,bb_SF_H1,bb_SF_H3,bb_SL_H3	SETDB2
oar_circ_0000321	10	19339309	19374121	+	3	4_OVERLAP_EXON	ENSOART00000009236(none,none);ENSOART00000009283(none,none)	Null	bb_SL_H1	Null
oar_circ_0000322	10	19352890	19360043	+	3	1_CLASSIC	ENSOART00000009236(6,10)	ENSOARG00000008487	bb_MF_H1,bb_MF_H2,bb_SF_H1,bb_SF_H2,bb_SF_H3,bb_SL_H2	SETDB2
oar_circ_0000323	10	19352890	19362511	+	2	1_CLASSIC	ENSOART00000009236(6,11)	ENSOARG00000008487	bb_MF_H1,bb_MF_H3,bb_ML_H3,bb_SL_H2	SETDB2
oar_circ_0000324	10	19352890	19366312	+	20	1_CLASSIC	ENSOART00000009236(6,12)	ENSOARG00000008487	bb_MF_H1,bb_MF_H2,bb_MF_H3,bb_ML_H1,bb_ML_H2,bb_ML_H3,bb_SF_H1,bb_SF_H2,bb_SF_H3,bb_SL_H1,bb_SL_H2,bb_SL_H3	SETDB2
oar_circ_0000325	10	19355951	19366312	+	2	1_CLASSIC	ENSOART00000009236(7,12)	ENSOARG00000008487	bb_MF_H2	SETDB2
oar_circ_0000326	10	19357752	19362511	+	2	1_CLASSIC	ENSOART00000009236(8,11)	ENSOARG00000008487	bb_ML_H2,bb_ML_H3	SETDB2
oar_circ_0000327	10	19413958	19421661	-	2	1_CLASSIC	ENSOART00000009312(11,12)	ENSOARG00000008556	bb_MF_H3	RCBTB1
oar_circ_0000328	10	19413958	19448600	-	4	1_CLASSIC	ENSOART00000009312(1,12)	ENSOARG00000008556	bb_MF_H1,bb_MF_H2,bb_MF_H3,bb_ML_H1,bb_ML_H3,bb_SF_H1,bb_SF_H3,bb_SL_H1,bb_SL_H2,bb_SL_H3	RCBTB1
oar_circ_0000329	10	19421531	19448600	-	7	1_CLASSIC	ENSOART00000009312(1,11)	ENSOARG00000008556	bb_MF_H1,bb_MF_H2,bb_MF_H3,bb_ML_H1,bb_ML_H2,bb_ML_H3,bb_SF_H1,bb_SF_H2,bb_SF_H3,bb_SL_H1,bb_SL_H2,bb_SL_H3	RCBTB1
oar_circ_0000330	10	19439466	19447723	-	2	1_CLASSIC	ENSOART00000009312(3,4)	ENSOARG00000008556	bb_SF_H3	RCBTB1
oar_circ_0000331	10	19439466	19448600	-	2	1_CLASSIC	ENSOART00000009312(1,4)	ENSOARG00000008556	bb_SL_H1	RCBTB1
oar_circ_0000332	10	19447573	19448600	-	7	1_CLASSIC	ENSOART00000009312(1,3)	ENSOARG00000008556	bb_MF_H1,bb_MF_H2,bb_ML_H1,bb_ML_H2,bb_ML_H3,bb_SF_H1,bb_SF_H2,bb_SF_H3,bb_SL_H1,bb_SL_H2,bb_SL_H3	RCBTB1
oar_circ_0000333	10	1951860	1961432	-	3	1_CLASSIC	ENSOART00000006793(5,7)	ENSOARG00000006244	bb_MF_H3,bb_ML_H2,bb_SF_H2,bb_SL_H1	TDRD3
oar_circ_0000334	10	1951860	1970401	-	5	1_CLASSIC	ENSOART00000006793(4,7)	ENSOARG00000006244	bb_MF_H2,bb_SL_H3	TDRD3
oar_circ_0000335	10	1951860	2001847	-	3	1_CLASSIC	ENSOART00000006793(3,7)	ENSOARG00000006244	bb_MF_H1	TDRD3
oar_circ_0000336	10	1951860	2006252	-	3	1_CLASSIC	ENSOART00000006793(2,7)	ENSOARG00000006244	bb_MF_H1,bb_MF_H2,bb_MF_H3,bb_ML_H1,bb_SF_H1,bb_SF_H3,bb_SL_H1,bb_SL_H3	TDRD3
oar_circ_0000337	10	1961291	1990238	-	2	4_OVERLAP_EXON	ENSOART00000006793(none,5)	ENSOARG00000006244	bb_SF_H2	TDRD3
oar_circ_0000338	10	1961291	2006252	-	11	1_CLASSIC	ENSOART00000006793(2,5)	ENSOARG00000006244	bb_MF_H1,bb_MF_H2,bb_MF_H3,bb_ML_H1,bb_ML_H2,bb_ML_H3,bb_SF_H1,bb_SF_H2,bb_SF_H3,bb_SL_H1,bb_SL_H2,bb_SL_H3	TDRD3
oar_circ_0000339	10	1961291	2009673	-	2	4_OVERLAP_EXON	ENSOART00000006793(none,5)	ENSOARG00000006244	bb_ML_H2,bb_SL_H2	TDRD3
oar_circ_0000340	10	1970241	2006252	-	7	1_CLASSIC	ENSOART00000006793(2,4)	ENSOARG00000006244	bb_MF_H1,bb_MF_H2,bb_MF_H3,bb_ML_H1,bb_ML_H2,bb_ML_H3,bb_SF_H1,bb_SF_H2,bb_SF_H3,bb_SL_H1,bb_SL_H2,bb_SL_H3	TDRD3
oar_circ_0000341	10	19744663	19746293	-	2	4_OVERLAP_EXON	ENSOART00000028290(none,none)	Null	bb_MF_H1,bb_SL_H2	Null
oar_circ_0000342	10	19752734	19753557	-	3	6_INTERGENIC	none(none,none)	Null	bb_SF_H3,bb_SL_H2,bb_SL_H3	Null
oar_circ_0000343	10	19752734	19756624	-	2	6_INTERGENIC	none(none,none)	Null	bb_ML_H1	Null
oar_circ_0000344	10	19793853	19797596	-	3	6_INTERGENIC	none(none,none)	Null	bb_ML_H3	Null
oar_circ_0000345	10	19794378	19797596	-	2	6_INTERGENIC	none(none,none)	Null	bb_MF_H1,bb_SF_H3,bb_SL_H3	Null
oar_circ_0000346	10	19795098	19797596	-	9	6_INTERGENIC	none(none,none)	Null	bb_MF_H1,bb_ML_H1,bb_ML_H2,bb_ML_H3,bb_SF_H1,bb_SF_H2,bb_SF_H3,bb_SL_H2,bb_SL_H3	Null
oar_circ_0000347	10	19852599	19861376	+	3	6_INTERGENIC	none(none,none)	Null	bb_MF_H3,bb_SL_H2	Null
oar_circ_0000348	10	19860460	19878626	+	2	6_INTERGENIC	none(none,none)	Null	bb_ML_H2	Null
oar_circ_0000349	10	19860460	19882224	+	4	6_INTERGENIC	none(none,none)	Null	bb_MF_H1,bb_MF_H2,bb_MF_H3,bb_ML_H1,bb_ML_H2,bb_ML_H3,bb_SF_H1,bb_SF_H2,bb_SF_H3,bb_SL_H1,bb_SL_H2,bb_SL_H3	Null
oar_circ_0000350	10	19860460	19901907	+	2	6_INTERGENIC	none(none,none)	Null	bb_ML_H1	Null
oar_circ_0000351	10	19860460	19935674	+	3	6_INTERGENIC	none(none,none)	Null	bb_MF_H1,bb_MF_H3,bb_ML_H2	Null
oar_circ_0000352	10	20664160	20690115	+	4	4_OVERLAP_EXON	ENSOART00000009477(none,none)	Null	bb_SL_H3	Null
oar_circ_0000353	10	20664160	20694293	+	2	4_OVERLAP_EXON	ENSOART00000009477(none,none)	Null	bb_SL_H1	Null
oar_circ_0000354	10	20675384	20690115	+	2	4_OVERLAP_EXON	ENSOART00000009477(none,none)	Null	bb_SF_H3	Null
oar_circ_0000355	10	20685457	20694293	+	3	2_ALTER_EXON	ENSOART00000009477(1,4)	ENSOARG00000008701	bb_MF_H1,bb_MF_H3,bb_SL_H3	RNASEH2B
oar_circ_0000356	10	20685457	20704799	+	5	2_ALTER_EXON	ENSOART00000009477(1,6)	ENSOARG00000008701	bb_MF_H2,bb_MF_H3,bb_SF_H1,bb_SF_H3	RNASEH2B
oar_circ_0000357	10	20702842	20728350	+	2	2_ALTER_EXON	ENSOART00000009477(5,10)	ENSOARG00000008701	bb_MF_H2	RNASEH2B
oar_circ_0000358	10	20945844	20946739	+	2	1_CLASSIC	ENSOART00000009603(3,3)	ENSOARG00000008823	bb_MF_H3,bb_ML_H1,bb_ML_H3,bb_SF_H3	FAM124A
oar_circ_0000359	10	21118397	21153993	-	2	4_OVERLAP_EXON	ENSOART00000009688(none,none)	Null	bb_SF_H2	Null
oar_circ_0000360	10	21133527	21159455	-	2	1_CLASSIC	ENSOART00000009688(3,16)	ENSOARG00000008887	bb_MF_H1,bb_SL_H3	INTS6
oar_circ_0000361	10	21145967	21153993	-	4	1_CLASSIC	ENSOART00000009688(4,8)	ENSOARG00000008887	bb_ML_H1,bb_SL_H3	INTS6
oar_circ_0000362	10	21400073	21464750	+	3	4_OVERLAP_EXON	ENSOART00000009736(2,none)	ENSOARG00000008939	bb_ML_H3	WDFY2
oar_circ_0000363	10	21457825	21482482	+	5	1_CLASSIC	ENSOART00000009736(4,7)	ENSOARG00000008939	bb_SF_H3	WDFY2
oar_circ_0000364	10	21462067	21470545	+	3	1_CLASSIC	ENSOART00000009736(5,6)	ENSOARG00000008939	bb_MF_H1	WDFY2
oar_circ_0000365	10	21501383	21504609	+	4	1_CLASSIC	ENSOART00000009736(9,11)	ENSOARG00000008939	bb_MF_H2,bb_ML_H2,bb_SF_H2,bb_SL_H1,bb_SL_H3	WDFY2
oar_circ_0000366	10	21663216	21680722	-	2	1_CLASSIC	ENSOART00000009869(5,15)	ENSOARG00000009056	bb_SF_H2	ATP7B
oar_circ_0000367	10	21674705	21678089	-	2	1_CLASSIC	ENSOART00000009869(6,9)	ENSOARG00000009056	bb_ML_H3,bb_SF_H2,bb_SL_H3	ATP7B
oar_circ_0000368	10	21677131	21680722	-	3	1_CLASSIC	ENSOART00000009869(5,7)	ENSOARG00000009056	bb_MF_H1,bb_ML_H3,bb_SF_H2,bb_SL_H2,bb_SL_H3	ATP7B
oar_circ_0000369	10	21759374	21784494	-	2	1_CLASSIC	ENSOART00000009968(2,15)	ENSOARG00000009157	bb_SL_H3	NEK5
oar_circ_0000370	10	21765966	21779261	-	4	1_CLASSIC	ENSOART00000009968(6,13)	ENSOARG00000009157	bb_MF_H1	NEK5
oar_circ_0000371	10	21778903	21779261	-	7	1_CLASSIC	ENSOART00000009968(6,7)	ENSOARG00000009157	bb_MF_H1,bb_ML_H1,bb_ML_H2,bb_SF_H1,bb_SF_H2,bb_SF_H3,bb_SL_H2	NEK5
oar_circ_0000372	10	21814685	21830045	-	2	1_CLASSIC	ENSOART00000010044(2,13)	ENSOARG00000009224	bb_SF_H3,bb_SL_H2	NEK3
oar_circ_0000373	10	21816135	21828267	-	2	1_CLASSIC	ENSOART00000010044(4,11)	ENSOARG00000009224	bb_MF_H1	NEK3
oar_circ_0000374	10	21816135	21830045	-	33	1_CLASSIC	ENSOART00000010044(2,11)	ENSOARG00000009224	bb_MF_H1,bb_MF_H2,bb_MF_H3,bb_ML_H1,bb_ML_H2,bb_ML_H3,bb_SF_H1,bb_SF_H2,bb_SF_H3,bb_SL_H1,bb_SL_H2,bb_SL_H3	NEK3
oar_circ_0000375	10	21820405	21828267	-	2	1_CLASSIC	ENSOART00000010044(4,10)	ENSOARG00000009224	bb_MF_H1,bb_ML_H3	NEK3
oar_circ_0000376	10	21820405	21830045	-	3	1_CLASSIC	ENSOART00000010044(2,10)	ENSOARG00000009224	bb_MF_H3,bb_ML_H2,bb_ML_H3,bb_SF_H3,bb_SL_H1,bb_SL_H3	NEK3
oar_circ_0000377	10	21820405	21831124	-	6	2_ALTER_EXON	ENSOART00000010044(1,10)	ENSOARG00000009224	bb_MF_H1,bb_MF_H2,bb_ML_H1,bb_ML_H2,bb_SF_H3,bb_SL_H3	NEK3
oar_circ_0000378	10	21827249	21830045	-	2	1_CLASSIC	ENSOART00000010044(2,6)	ENSOARG00000009224	bb_MF_H1,bb_MF_H3,bb_ML_H1,bb_ML_H3,bb_SF_H2,bb_SF_H3,bb_SL_H2,bb_SL_H3	NEK3
oar_circ_0000379	10	21827249	21831124	-	2	2_ALTER_EXON	ENSOART00000010044(1,6)	ENSOARG00000009224	bb_ML_H3	NEK3
oar_circ_0000380	10	21846188	21860783	-	3	1_CLASSIC	ENSOART00000010110(2,7)	ENSOARG00000009289	bb_SL_H3	CKAP2
oar_circ_0000381	10	21876927	21884223	+	7	1_CLASSIC	ENSOART00000010157(1,5)	ENSOARG00000009332	bb_MF_H2,bb_MF_H3,bb_ML_H1,bb_SF_H2,bb_SF_H3	VPS36
oar_circ_0000382	10	21906715	21911297	+	5	1_CLASSIC	ENSOART00000010221(1,2)	ENSOARG00000009388	bb_MF_H1,bb_MF_H3,bb_ML_H2,bb_ML_H3,bb_SF_H1,bb_SF_H2,bb_SL_H2,bb_SL_H3	THSD1
oar_circ_0000383	10	22010356	22011657	+	3	1_CLASSIC	ENSOART00000010290(17,19);ENSOART00000010296(17,19)	ENSOARG00000009449	bb_MF_H1,bb_MF_H2,bb_MF_H3,bb_ML_H1,bb_ML_H2,bb_ML_H3,bb_SF_H1,bb_SF_H3,bb_SL_H3	Null
oar_circ_0000384	10	22010356	22019100	+	3	1_CLASSIC	ENSOART00000010290(17,22);ENSOART00000010296(17,22)	ENSOARG00000009449	bb_SL_H2	Null
oar_circ_0000385	10	22093248	22101283	+	3	1_CLASSIC	ENSOART00000010380(2,5)	ENSOARG00000009534	bb_MF_H1,bb_MF_H2,bb_MF_H3,bb_ML_H3,bb_SF_H1,bb_SF_H2,bb_SL_H2	MRPS31
oar_circ_0000386	10	22093248	22104968	+	22	1_CLASSIC	ENSOART00000010380(2,6)	ENSOARG00000009534	bb_MF_H1,bb_MF_H2,bb_MF_H3,bb_ML_H1,bb_ML_H2,bb_ML_H3,bb_SF_H1,bb_SF_H2,bb_SF_H3,bb_SL_H1,bb_SL_H2,bb_SL_H3	MRPS31
oar_circ_0000387	10	22093248	22124018	+	2	4_OVERLAP_EXON	ENSOART00000010380(none,none)	Null	bb_SF_H3	Null
oar_circ_0000388	10	22552578	22559496	+	3	6_INTERGENIC	none(none,none)	Null	bb_MF_H2,bb_ML_H3	Null
oar_circ_0000389	10	22659020	22699482	+	2	6_INTERGENIC	none(none,none)	Null	bb_MF_H2	Null
oar_circ_0000390	10	22695182	22699482	+	2	6_INTERGENIC	none(none,none)	Null	bb_ML_H1,bb_SL_H3	Null
oar_circ_0000391	10	22698528	22699482	+	2	6_INTERGENIC	none(none,none)	Null	bb_MF_H2	Null
oar_circ_0000392	10	22976728	22982528	-	2	1_CLASSIC	ENSOART00000010430(15,18)	ENSOARG00000009574	bb_ML_H1	COG6
oar_circ_0000393	10	22976728	22982995	-	2	1_CLASSIC	ENSOART00000010430(14,18)	ENSOARG00000009574	bb_SF_H2	COG6
oar_circ_0000394	10	22976728	23003223	-	4	1_CLASSIC	ENSOART00000010430(8,18)	ENSOARG00000009574	bb_MF_H1,bb_MF_H3,bb_ML_H1,bb_ML_H2,bb_ML_H3,bb_SF_H1,bb_SF_H2,bb_SF_H3,bb_SL_H1,bb_SL_H2	COG6
oar_circ_0000395	10	22976728	23006788	-	3	1_CLASSIC	ENSOART00000010430(6,18)	ENSOARG00000009574	bb_MF_H1,bb_MF_H2,bb_MF_H3,bb_ML_H1,bb_ML_H2,bb_ML_H3,bb_SF_H1,bb_SF_H2,bb_SF_H3,bb_SL_H1,bb_SL_H2,bb_SL_H3	COG6
oar_circ_0000396	10	22992941	23003223	-	5	1_CLASSIC	ENSOART00000010430(8,13)	ENSOARG00000009574	bb_MF_H1,bb_MF_H2,bb_MF_H3,bb_ML_H1,bb_ML_H2,bb_ML_H3,bb_SF_H1,bb_SF_H2,bb_SF_H3,bb_SL_H1,bb_SL_H2,bb_SL_H3	COG6
oar_circ_0000397	10	22992941	23006788	-	3	1_CLASSIC	ENSOART00000010430(6,13)	ENSOARG00000009574	bb_SF_H1,bb_SF_H2,bb_SF_H3	COG6
oar_circ_0000398	10	22992941	23012488	-	18	1_CLASSIC	ENSOART00000010430(4,13)	ENSOARG00000009574	bb_MF_H1,bb_MF_H2,bb_MF_H3,bb_ML_H1,bb_ML_H2,bb_ML_H3,bb_SF_H2,bb_SL_H1,bb_SL_H2,bb_SL_H3	COG6
oar_circ_0000399	10	23003130	23012488	-	3	1_CLASSIC	ENSOART00000010430(4,8)	ENSOARG00000009574	bb_SL_H3	COG6
oar_circ_0000400	10	23003130	23014497	-	3	1_CLASSIC	ENSOART00000010430(3,8)	ENSOARG00000009574	bb_MF_H3,bb_SF_H1,bb_SL_H3	COG6
oar_circ_0000401	10	23179618	23183455	+	4	6_INTERGENIC	none(none,none)	Null	bb_MF_H1,bb_MF_H2,bb_ML_H2,bb_SL_H3	Null
oar_circ_0000402	10	23179618	23183809	+	2	6_INTERGENIC	none(none,none)	Null	bb_ML_H2	Null
oar_circ_0000403	10	23480322	23483695	-	2	1_CLASSIC	ENSOART00000010500(4,7)	ENSOARG00000009644	bb_MF_H3,bb_SL_H1,bb_SL_H3	NHLRC3
oar_circ_0000404	10	23481456	23483695	-	3	1_CLASSIC	ENSOART00000010500(4,6)	ENSOARG00000009644	bb_MF_H1,bb_MF_H2,bb_ML_H2,bb_SF_H3,bb_SL_H2,bb_SL_H3	NHLRC3
oar_circ_0000405	10	23482699	23486683	-	2	1_CLASSIC	ENSOART00000010500(2,5)	ENSOARG00000009644	bb_MF_H3	NHLRC3
oar_circ_0000406	10	23486091	23486683	-	41	1_CLASSIC	ENSOART00000010500(2,3)	ENSOARG00000009644	bb_MF_H1,bb_MF_H2,bb_MF_H3,bb_ML_H1,bb_ML_H2,bb_ML_H3,bb_SF_H1,bb_SF_H2,bb_SF_H3,bb_SL_H1,bb_SL_H2,bb_SL_H3	NHLRC3
oar_circ_0000407	10	23491618	23499172	+	2	1_CLASSIC	ENSOART00000010597(2,6)	ENSOARG00000009737	bb_SL_H2	PROSER1
oar_circ_0000408	10	24054496	24055210	-	2	6_INTERGENIC	none(none,none)	Null	bb_MF_H1	Null
oar_circ_0000409	10	24288434	24289845	+	2	4_OVERLAP_EXON	ENSOART00000010848(none,none)	Null	bb_SF_H3,bb_SL_H3	Null
oar_circ_0000410	10	24289442	24330353	+	3	1_CLASSIC	ENSOART00000010848(1,2)	ENSOARG00000009964	bb_MF_H1,bb_MF_H2,bb_ML_H3,bb_SF_H1,bb_SF_H3,bb_SL_H2	TRPC4
oar_circ_0000411	10	24289442	24381625	+	2	1_CLASSIC	ENSOART00000010848(1,3)	ENSOARG00000009964	bb_ML_H2,bb_ML_H3,bb_SF_H2,bb_SL_H2	TRPC4
oar_circ_0000412	10	24329835	24330353	+	3	1_CLASSIC	ENSOART00000010848(2,2)	ENSOARG00000009964	bb_MF_H2,bb_SF_H2	TRPC4
oar_circ_0000413	10	24402401	24423659	+	8	1_CLASSIC	ENSOART00000010848(4,7)	ENSOARG00000009964	bb_MF_H1,bb_MF_H2,bb_MF_H3,bb_ML_H1,bb_ML_H2,bb_ML_H3,bb_SF_H1,bb_SF_H2,bb_SF_H3,bb_SL_H1,bb_SL_H2,bb_SL_H3	TRPC4
oar_circ_0000414	10	24412696	24423659	+	3	1_CLASSIC	ENSOART00000010848(5,7)	ENSOARG00000009964	bb_MF_H2	TRPC4
oar_circ_0000415	10	24420563	24423659	+	2	1_CLASSIC	ENSOART00000010848(6,7)	ENSOARG00000009964	bb_MF_H1	TRPC4
oar_circ_0000416	10	24432665	24435213	+	2	2_ALTER_EXON	ENSOART00000010848(8,11)	ENSOARG00000009964	bb_MF_H1	TRPC4
oar_circ_0000417	10	24908746	24910521	+	3	1_CLASSIC	ENSOART00000011037(15,18);ENSOART00000011039(15,18)	ENSOARG00000010140	bb_SL_H3	SUPT20H
oar_circ_0000418	10	24910089	24910521	+	2	1_CLASSIC	ENSOART00000011037(17,18);ENSOART00000011039(17,18)	ENSOARG00000010140	bb_MF_H3,bb_ML_H1	SUPT20H
oar_circ_0000419	10	24925277	24929021	-	8	1_CLASSIC	ENSOART00000011130(4,8)	ENSOARG00000010229	bb_MF_H1,bb_MF_H2,bb_MF_H3,bb_ML_H1,bb_ML_H2,bb_ML_H3,bb_SF_H1,bb_SF_H2,bb_SF_H3,bb_SL_H1,bb_SL_H2,bb_SL_H3	EXOSC8
oar_circ_0000420	10	24936889	24945467	+	10	1_CLASSIC	ENSOART00000011179(2,7)	ENSOARG00000010275	bb_MF_H1,bb_MF_H2,bb_MF_H3,bb_ML_H1,bb_ML_H2,bb_ML_H3,bb_SF_H1,bb_SF_H3,bb_SL_H1,bb_SL_H2,bb_SL_H3	ALG5
oar_circ_0000421	10	24936889	24960970	+	2	4_OVERLAP_EXON	ENSOART00000011179(none,none)	Null	bb_SL_H2	Null
oar_circ_0000422	10	25025452	25025708	+	2	1_CLASSIC	ENSOART00000011196(6,6);ENSOART00000011197(4,4)	ENSOARG00000010293	bb_SF_H3	SMAD9
oar_circ_0000423	10	25435966	25443760	+	2	1_CLASSIC	ENSOART00000011399(2,7)	ENSOARG00000010471	bb_ML_H3	SPART
oar_circ_0000424	10	25517382	25541405	+	2	1_CLASSIC	ENSOART00000011407(2,10)	ENSOARG00000010479	bb_SF_H1	Null
oar_circ_0000425	10	25585958	25586353	+	2	4_OVERLAP_EXON	ENSOART00000006584(none,none)	Null	bb_MF_H3,bb_ML_H1,bb_ML_H2,bb_ML_H3,bb_SF_H1,bb_SF_H2,bb_SF_H3,bb_SL_H1,bb_SL_H3	Null
oar_circ_0000426	10	25585958	25609364	+	16	6_INTERGENIC	none(none,none)	Null	bb_MF_H1,bb_MF_H2,bb_MF_H3,bb_ML_H1,bb_ML_H2,bb_ML_H3,bb_SF_H1,bb_SF_H2,bb_SF_H3,bb_SL_H1,bb_SL_H2,bb_SL_H3	Null
oar_circ_0000427	10	25609018	25609364	+	3	6_INTERGENIC	none(none,none)	Null	bb_SF_H2,bb_SL_H1,bb_SL_H2	Null
oar_circ_0000428	10	25609018	25614250	+	2	6_INTERGENIC	none(none,none)	Null	bb_MF_H1,bb_MF_H2,bb_MF_H3,bb_ML_H1,bb_ML_H3,bb_SF_H1,bb_SF_H2,bb_SF_H3,bb_SL_H1,bb_SL_H3	Null
oar_circ_0000429	10	25609018	25614851	+	3	6_INTERGENIC	none(none,none)	Null	bb_SF_H3	Null
oar_circ_0000430	10	25693979	25696627	+	2	6_INTERGENIC	none(none,none)	Null	bb_ML_H1,bb_SL_H3	Null
oar_circ_0000431	10	25861797	25873143	+	2	1_CLASSIC	ENSOART00000011423(3,6)	ENSOARG00000010490	bb_ML_H2	Null
oar_circ_0000432	10	25861797	25892429	+	4	1_CLASSIC	ENSOART00000011423(3,10)	ENSOARG00000010490	bb_ML_H1	Null
oar_circ_0000433	10	25861797	25895042	+	2	1_CLASSIC	ENSOART00000011423(3,11)	ENSOARG00000010490	bb_ML_H1	Null
oar_circ_0000434	10	25861797	25907664	+	3	1_CLASSIC	ENSOART00000011423(3,12)	ENSOARG00000010490	bb_ML_H2,bb_SF_H1,bb_SF_H3	Null
oar_circ_0000435	10	25871967	25895042	+	2	1_CLASSIC	ENSOART00000011423(5,11)	ENSOARG00000010490	bb_MF_H1,bb_SL_H2	Null
oar_circ_0000436	10	25873024	25892429	+	5	1_CLASSIC	ENSOART00000011423(6,10)	ENSOARG00000010490	bb_MF_H1,bb_MF_H2,bb_MF_H3,bb_ML_H1,bb_ML_H3,bb_SF_H2,bb_SF_H3,bb_SL_H1,bb_SL_H2,bb_SL_H3	Null
oar_circ_0000437	10	25907551	25926434	+	2	4_OVERLAP_EXON	ENSOART00000011423(none,none)	Null	bb_MF_H1	Null
oar_circ_0000438	10	26052290	26095173	-	2	1_CLASSIC	ENSOART00000011571(44,47)	ENSOARG00000010627	bb_ML_H2	NBEA
oar_circ_0000439	10	26072317	26095173	-	3	1_CLASSIC	ENSOART00000011571(44,46)	ENSOARG00000010627	bb_MF_H1,bb_MF_H2,bb_MF_H3,bb_SF_H2,bb_SF_H3,bb_SL_H1,bb_SL_H3	NBEA
oar_circ_0000440	10	26072317	26120948	-	3	1_CLASSIC	ENSOART00000011571(43,46)	ENSOARG00000010627	bb_SL_H3	NBEA
oar_circ_0000441	10	26072317	26137219	-	4	1_CLASSIC	ENSOART00000011571(42,46)	ENSOARG00000010627	bb_MF_H2,bb_MF_H3,bb_ML_H3,bb_SF_H1,bb_SL_H2	NBEA
oar_circ_0000442	10	26072317	26144890	-	4	1_CLASSIC	ENSOART00000011571(40,46)	ENSOARG00000010627	bb_ML_H3	NBEA
oar_circ_0000443	10	26084428	26137219	-	2	1_CLASSIC	ENSOART00000011571(42,45)	ENSOARG00000010627	bb_ML_H1,bb_SL_H2	NBEA
oar_circ_0000444	10	26095033	26144890	-	2	1_CLASSIC	ENSOART00000011571(40,44)	ENSOARG00000010627	bb_ML_H3,bb_SF_H3	NBEA
oar_circ_0000445	10	26095033	26279146	-	2	1_CLASSIC	ENSOART00000011571(37,44)	ENSOARG00000010627	bb_SL_H2	NBEA
oar_circ_0000446	10	26120836	26144890	-	3	1_CLASSIC	ENSOART00000011571(40,43)	ENSOARG00000010627	bb_MF_H2,bb_ML_H3,bb_SF_H2,bb_SF_H3,bb_SL_H1,bb_SL_H2,bb_SL_H3	NBEA
oar_circ_0000447	10	26137104	26279146	-	2	1_CLASSIC	ENSOART00000011571(37,42)	ENSOARG00000010627	bb_MF_H3	NBEA
oar_circ_0000448	10	26235012	26279146	-	7	1_CLASSIC	ENSOART00000011571(37,39)	ENSOARG00000010627	bb_MF_H1,bb_MF_H2,bb_MF_H3,bb_ML_H1,bb_ML_H2,bb_ML_H3,bb_SF_H1,bb_SF_H2,bb_SF_H3,bb_SL_H1,bb_SL_H2,bb_SL_H3	NBEA
oar_circ_0000449	10	26235012	26347913	-	3	1_CLASSIC	ENSOART00000011571(35,39)	ENSOARG00000010627	bb_MF_H1,bb_MF_H2,bb_MF_H3,bb_ML_H2,bb_ML_H3,bb_SF_H3	NBEA
oar_circ_0000450	10	26235012	26369055	-	4	1_CLASSIC	ENSOART00000011571(34,39)	ENSOARG00000010627	bb_MF_H3,bb_ML_H3,bb_SF_H1	NBEA
oar_circ_0000451	10	26235012	26386192	-	3	2_ALTER_EXON	ENSOART00000011571(33,39)	ENSOARG00000010627	bb_MF_H2,bb_MF_H3,bb_ML_H1,bb_ML_H3,bb_SF_H1,bb_SL_H1,bb_SL_H3	NBEA
oar_circ_0000452	10	26235012	26416970	-	3	1_CLASSIC	ENSOART00000011571(32,39)	ENSOARG00000010627	bb_SF_H2	NBEA
oar_circ_0000453	10	26258685	26279146	-	2	1_CLASSIC	ENSOART00000011571(37,38)	ENSOARG00000010627	bb_SL_H3	NBEA
oar_circ_0000454	10	26258685	26347913	-	4	1_CLASSIC	ENSOART00000011571(35,38)	ENSOARG00000010627	bb_MF_H1,bb_MF_H2,bb_MF_H3,bb_ML_H3,bb_SF_H1,bb_SF_H2,bb_SL_H1,bb_SL_H2	NBEA
oar_circ_0000455	10	26258685	26369055	-	2	1_CLASSIC	ENSOART00000011571(34,38)	ENSOARG00000010627	bb_MF_H2,bb_SF_H2,bb_SL_H1,bb_SL_H2	NBEA
oar_circ_0000456	10	26258685	26386192	-	5	2_ALTER_EXON	ENSOART00000011571(33,38)	ENSOARG00000010627	bb_ML_H1,bb_ML_H2,bb_ML_H3,bb_SF_H2,bb_SL_H1,bb_SL_H2	NBEA
oar_circ_0000457	10	26258685	26458501	-	2	1_CLASSIC	ENSOART00000011571(27,38)	ENSOARG00000010627	bb_ML_H3,bb_SF_H3	NBEA
oar_circ_0000458	10	26279022	26347913	-	2	1_CLASSIC	ENSOART00000011571(35,37)	ENSOARG00000010627	bb_MF_H1,bb_MF_H2,bb_MF_H3,bb_ML_H1,bb_ML_H3,bb_SF_H2,bb_SF_H3,bb_SL_H1,bb_SL_H2,bb_SL_H3	NBEA
oar_circ_0000459	10	26279022	26369055	-	4	1_CLASSIC	ENSOART00000011571(34,37)	ENSOARG00000010627	bb_MF_H2,bb_MF_H3,bb_ML_H1,bb_ML_H2,bb_ML_H3,bb_SF_H2,bb_SF_H3,bb_SL_H2,bb_SL_H3	NBEA
oar_circ_0000460	10	26279022	26386192	-	9	2_ALTER_EXON	ENSOART00000011571(33,37)	ENSOARG00000010627	bb_MF_H1,bb_MF_H2,bb_MF_H3,bb_ML_H1,bb_ML_H2,bb_ML_H3,bb_SF_H1,bb_SF_H2,bb_SF_H3,bb_SL_H1,bb_SL_H2,bb_SL_H3	NBEA
oar_circ_0000461	10	26279022	26441967	-	2	1_CLASSIC	ENSOART00000011571(29,37)	ENSOARG00000010627	bb_ML_H1,bb_ML_H2,bb_SL_H3	NBEA
oar_circ_0000462	10	26279022	26458501	-	4	1_CLASSIC	ENSOART00000011571(27,37)	ENSOARG00000010627	bb_MF_H2,bb_MF_H3,bb_ML_H1,bb_ML_H3,bb_SF_H1,bb_SF_H2,bb_SF_H3,bb_SL_H2,bb_SL_H3	NBEA
oar_circ_0000463	10	26279022	26477434	-	3	1_CLASSIC	ENSOART00000011571(23,37)	ENSOARG00000010627	bb_ML_H1	NBEA
oar_circ_0000464	10	26342569	26347913	-	15	1_CLASSIC	ENSOART00000011571(35,36)	ENSOARG00000010627	bb_MF_H1,bb_MF_H2,bb_MF_H3,bb_ML_H1,bb_ML_H2,bb_ML_H3,bb_SF_H1,bb_SF_H2,bb_SF_H3,bb_SL_H1,bb_SL_H3	NBEA
oar_circ_0000465	10	26342569	26369055	-	23	1_CLASSIC	ENSOART00000011571(34,36)	ENSOARG00000010627	bb_MF_H1,bb_MF_H2,bb_MF_H3,bb_ML_H1,bb_ML_H2,bb_ML_H3,bb_SF_H1,bb_SF_H2,bb_SF_H3,bb_SL_H1,bb_SL_H2,bb_SL_H3	NBEA
oar_circ_0000466	10	26342569	26371205	-	2	4_OVERLAP_EXON	ENSOART00000011571(none,36)	ENSOARG00000010627	bb_SF_H1	NBEA
oar_circ_0000467	10	26342569	26386192	-	25	2_ALTER_EXON	ENSOART00000011571(33,36)	ENSOARG00000010627	bb_MF_H1,bb_MF_H2,bb_MF_H3,bb_ML_H1,bb_ML_H2,bb_ML_H3,bb_SF_H1,bb_SF_H2,bb_SF_H3,bb_SL_H1,bb_SL_H2,bb_SL_H3	NBEA
oar_circ_0000468	10	26342569	26416970	-	7	1_CLASSIC	ENSOART00000011571(32,36)	ENSOARG00000010627	bb_MF_H1,bb_MF_H2,bb_MF_H3,bb_ML_H1,bb_ML_H2,bb_ML_H3,bb_SF_H1,bb_SF_H2,bb_SF_H3,bb_SL_H1,bb_SL_H2,bb_SL_H3	NBEA
oar_circ_0000469	10	26342569	26428317	-	2	2_ALTER_EXON	ENSOART00000011571(31,36)	ENSOARG00000010627	bb_ML_H1,bb_ML_H3,bb_SF_H2,bb_SF_H3	NBEA
oar_circ_0000470	10	26342569	26430683	-	2	1_CLASSIC	ENSOART00000011571(30,36)	ENSOARG00000010627	bb_SF_H2,bb_SF_H3	NBEA
oar_circ_0000471	10	26342569	26441967	-	5	1_CLASSIC	ENSOART00000011571(29,36)	ENSOARG00000010627	bb_MF_H1,bb_MF_H2,bb_MF_H3,bb_ML_H1,bb_ML_H2,bb_ML_H3,bb_SF_H1,bb_SF_H2,bb_SF_H3,bb_SL_H1,bb_SL_H2,bb_SL_H3	NBEA
oar_circ_0000472	10	26342569	26458501	-	42	1_CLASSIC	ENSOART00000011571(27,36)	ENSOARG00000010627	bb_MF_H1,bb_MF_H2,bb_MF_H3,bb_ML_H1,bb_ML_H2,bb_ML_H3,bb_SF_H1,bb_SF_H2,bb_SF_H3,bb_SL_H1,bb_SL_H2,bb_SL_H3	NBEA
oar_circ_0000473	10	26342569	26466232	-	2	1_CLASSIC	ENSOART00000011571(25,36)	ENSOARG00000010627	bb_MF_H2	NBEA
oar_circ_0000474	10	26342569	26468667	-	3	1_CLASSIC	ENSOART00000011571(24,36)	ENSOARG00000010627	bb_MF_H1,bb_MF_H2,bb_SF_H1,bb_SF_H2,bb_SF_H3,bb_SL_H1,bb_SL_H2,bb_SL_H3	NBEA
oar_circ_0000475	10	26342569	26477434	-	7	1_CLASSIC	ENSOART00000011571(23,36)	ENSOARG00000010627	bb_MF_H1,bb_MF_H3,bb_ML_H1,bb_ML_H3,bb_SF_H1,bb_SL_H2,bb_SL_H3	NBEA
oar_circ_0000476	10	26342569	26482722	-	8	1_CLASSIC	ENSOART00000011571(21,36)	ENSOARG00000010627	bb_MF_H1,bb_MF_H2,bb_MF_H3,bb_ML_H1,bb_ML_H2,bb_ML_H3,bb_SF_H1,bb_SF_H2,bb_SF_H3,bb_SL_H1,bb_SL_H2,bb_SL_H3	NBEA
oar_circ_0000477	10	26342569	26487900	-	4	1_CLASSIC	ENSOART00000011571(17,36)	ENSOARG00000010627	bb_MF_H1,bb_SF_H3	NBEA
oar_circ_0000478	10	26342569	26541154	-	3	1_CLASSIC	ENSOART00000011571(8,36)	ENSOARG00000010627	bb_MF_H2,bb_SF_H3	NBEA
oar_circ_0000479	10	26347805	26428317	-	3	2_ALTER_EXON	ENSOART00000011571(31,35)	ENSOARG00000010627	bb_MF_H2,bb_ML_H3,bb_SF_H1,bb_SF_H2,bb_SF_H3,bb_SL_H3	NBEA
oar_circ_0000480	10	26347805	26441967	-	2	1_CLASSIC	ENSOART00000011571(29,35)	ENSOARG00000010627	bb_ML_H2	NBEA
oar_circ_0000481	10	26347805	26458501	-	2	1_CLASSIC	ENSOART00000011571(27,35)	ENSOARG00000010627	bb_MF_H1	NBEA
oar_circ_0000482	10	26368991	26441967	-	3	1_CLASSIC	ENSOART00000011571(29,34)	ENSOARG00000010627	bb_MF_H2,bb_ML_H1,bb_ML_H3,bb_SF_H1,bb_SF_H2,bb_SL_H2,bb_SL_H3	NBEA
oar_circ_0000483	10	26368991	26458501	-	3	1_CLASSIC	ENSOART00000011571(27,34)	ENSOARG00000010627	bb_MF_H1,bb_MF_H2,bb_MF_H3,bb_ML_H1,bb_ML_H3,bb_SF_H1,bb_SF_H2,bb_SF_H3,bb_SL_H2,bb_SL_H3	NBEA
oar_circ_0000484	10	26368991	26462267	-	2	1_CLASSIC	ENSOART00000011571(26,34)	ENSOARG00000010627	bb_MF_H2	NBEA
oar_circ_0000485	10	26368991	26477434	-	2	1_CLASSIC	ENSOART00000011571(23,34)	ENSOARG00000010627	bb_MF_H3	NBEA
oar_circ_0000486	10	26386131	26441967	-	11	1_CLASSIC	ENSOART00000011571(29,33)	ENSOARG00000010627	bb_MF_H1,bb_MF_H2,bb_MF_H3,bb_ML_H1,bb_ML_H2,bb_ML_H3,bb_SF_H2,bb_SF_H3,bb_SL_H2,bb_SL_H3	NBEA
oar_circ_0000487	10	26386131	26458501	-	2	1_CLASSIC	ENSOART00000011571(27,33)	ENSOARG00000010627	bb_MF_H1,bb_MF_H3,bb_SF_H1	NBEA
oar_circ_0000488	10	26386131	26468667	-	2	1_CLASSIC	ENSOART00000011571(24,33)	ENSOARG00000010627	bb_MF_H2	NBEA
oar_circ_0000489	10	26386131	26477434	-	2	1_CLASSIC	ENSOART00000011571(23,33)	ENSOARG00000010627	bb_MF_H2	NBEA
oar_circ_0000490	10	26416843	26430683	-	3	1_CLASSIC	ENSOART00000011571(30,32)	ENSOARG00000010627	bb_MF_H2,bb_ML_H3,bb_SF_H2	NBEA
oar_circ_0000491	10	26416843	26441967	-	20	1_CLASSIC	ENSOART00000011571(29,32)	ENSOARG00000010627	bb_MF_H1,bb_MF_H2,bb_MF_H3,bb_ML_H1,bb_ML_H2,bb_ML_H3,bb_SF_H1,bb_SF_H2,bb_SF_H3,bb_SL_H1,bb_SL_H2,bb_SL_H3	NBEA
oar_circ_0000492	10	26416843	26458501	-	7	1_CLASSIC	ENSOART00000011571(27,32)	ENSOARG00000010627	bb_MF_H1,bb_MF_H2,bb_MF_H3,bb_ML_H1,bb_ML_H2,bb_ML_H3,bb_SF_H1,bb_SF_H2,bb_SF_H3,bb_SL_H1,bb_SL_H2,bb_SL_H3	NBEA
oar_circ_0000493	10	26416843	26468667	-	6	1_CLASSIC	ENSOART00000011571(24,32)	ENSOARG00000010627	bb_MF_H1,bb_MF_H2,bb_MF_H3,bb_ML_H3,bb_SF_H1,bb_SF_H2,bb_SF_H3,bb_SL_H3	NBEA
oar_circ_0000494	10	26416843	26477434	-	2	1_CLASSIC	ENSOART00000011571(23,32)	ENSOARG00000010627	bb_MF_H1,bb_MF_H2,bb_MF_H3,bb_ML_H1,bb_ML_H3,bb_SF_H1,bb_SF_H2,bb_SF_H3,bb_SL_H1,bb_SL_H2	NBEA
oar_circ_0000495	10	26416843	26482722	-	2	1_CLASSIC	ENSOART00000011571(21,32)	ENSOARG00000010627	bb_MF_H2,bb_SF_H2	NBEA
oar_circ_0000496	10	26416843	26487900	-	3	1_CLASSIC	ENSOART00000011571(17,32)	ENSOARG00000010627	bb_SL_H3	NBEA
oar_circ_0000497	10	26416843	26589117	-	2	1_CLASSIC	ENSOART00000011571(2,32)	ENSOARG00000010627	bb_ML_H3	NBEA
oar_circ_0000498	10	26428191	26430683	-	4	1_CLASSIC	ENSOART00000011571(30,31)	ENSOARG00000010627	bb_MF_H1,bb_MF_H3,bb_ML_H1,bb_ML_H3,bb_SF_H1,bb_SF_H2,bb_SF_H3,bb_SL_H2,bb_SL_H3	NBEA
oar_circ_0000499	10	26428191	26441967	-	42	1_CLASSIC	ENSOART00000011571(29,31)	ENSOARG00000010627	bb_MF_H1,bb_MF_H2,bb_MF_H3,bb_ML_H1,bb_ML_H2,bb_ML_H3,bb_SF_H1,bb_SF_H2,bb_SF_H3,bb_SL_H1,bb_SL_H2,bb_SL_H3	NBEA
oar_circ_0000500	10	26428191	26456887	-	2	1_CLASSIC	ENSOART00000011571(28,31)	ENSOARG00000010627	bb_SF_H1	NBEA
oar_circ_0000501	10	26428191	26458501	-	2	1_CLASSIC	ENSOART00000011571(27,31)	ENSOARG00000010627	bb_MF_H1,bb_MF_H2,bb_SF_H1,bb_SF_H2	NBEA
oar_circ_0000502	10	26428191	26477434	-	2	1_CLASSIC	ENSOART00000011571(23,31)	ENSOARG00000010627	bb_SF_H1,bb_SF_H3,bb_SL_H2	NBEA
oar_circ_0000503	10	26428191	26541154	-	3	1_CLASSIC	ENSOART00000011571(8,31)	ENSOARG00000010627	bb_ML_H1,bb_ML_H3	NBEA
oar_circ_0000504	10	26441529	26441967	-	2	1_CLASSIC	ENSOART00000011571(29,29)	ENSOARG00000010627	bb_MF_H1,bb_MF_H2	NBEA
oar_circ_0000505	10	26441529	26468667	-	2	1_CLASSIC	ENSOART00000011571(24,29)	ENSOARG00000010627	bb_MF_H3,bb_ML_H1,bb_SF_H2	NBEA
oar_circ_0000506	10	26441529	26477434	-	3	1_CLASSIC	ENSOART00000011571(23,29)	ENSOARG00000010627	bb_ML_H1,bb_SF_H1,bb_SF_H2,bb_SL_H1	NBEA
oar_circ_0000507	10	26441529	26482722	-	2	1_CLASSIC	ENSOART00000011571(21,29)	ENSOARG00000010627	bb_SF_H2,bb_SL_H1,bb_SL_H2	NBEA
oar_circ_0000508	10	26456792	26468667	-	3	1_CLASSIC	ENSOART00000011571(24,28)	ENSOARG00000010627	bb_ML_H3	NBEA
oar_circ_0000509	10	26456792	26477434	-	4	1_CLASSIC	ENSOART00000011571(23,28)	ENSOARG00000010627	bb_MF_H1,bb_MF_H2,bb_MF_H3,bb_ML_H1,bb_ML_H2,bb_SF_H3,bb_SL_H1,bb_SL_H2	NBEA
oar_circ_0000510	10	26456792	26482722	-	2	1_CLASSIC	ENSOART00000011571(21,28)	ENSOARG00000010627	bb_SF_H3,bb_SL_H3	NBEA
oar_circ_0000511	10	26456792	26503181	-	2	1_CLASSIC	ENSOART00000011571(16,28)	ENSOARG00000010627	bb_SL_H2	NBEA
oar_circ_0000512	10	26456792	26541154	-	4	1_CLASSIC	ENSOART00000011571(8,28)	ENSOARG00000010627	bb_SF_H3	NBEA
oar_circ_0000513	10	26458333	26477434	-	2	1_CLASSIC	ENSOART00000011571(23,27)	ENSOARG00000010627	bb_SF_H2	NBEA
oar_circ_0000514	10	26477281	26592574	-	2	1_CLASSIC	ENSOART00000011571(1,23)	ENSOARG00000010627	bb_MF_H3	NBEA
oar_circ_0000515	10	26484621	26507896	-	3	1_CLASSIC	ENSOART00000011571(13,20)	ENSOARG00000010627	bb_ML_H1	NBEA
oar_circ_0000516	10	26503089	26520608	-	2	4_OVERLAP_EXON	ENSOART00000011571(none,16)	ENSOARG00000010627	bb_ML_H2	NBEA
oar_circ_0000517	10	26503089	26541154	-	3	1_CLASSIC	ENSOART00000011571(8,16)	ENSOARG00000010627	bb_MF_H1,bb_MF_H3,bb_ML_H1,bb_ML_H3,bb_SF_H1,bb_SF_H2,bb_SF_H3,bb_SL_H1,bb_SL_H2,bb_SL_H3	NBEA
oar_circ_0000518	10	26503089	26589117	-	9	1_CLASSIC	ENSOART00000011571(2,16)	ENSOARG00000010627	bb_MF_H1,bb_MF_H2,bb_MF_H3,bb_ML_H1,bb_ML_H2,bb_ML_H3,bb_SF_H1,bb_SF_H2,bb_SF_H3,bb_SL_H1,bb_SL_H2,bb_SL_H3	NBEA
oar_circ_0000519	10	26503089	26592574	-	8	1_CLASSIC	ENSOART00000011571(1,16)	ENSOARG00000010627	bb_MF_H1,bb_MF_H3,bb_ML_H1,bb_ML_H2,bb_SF_H1,bb_SF_H2,bb_SL_H1,bb_SL_H2,bb_SL_H3	NBEA
oar_circ_0000520	10	26503089	26604249	-	2	4_OVERLAP_EXON	ENSOART00000011571(none,none)	Null	bb_ML_H2,bb_SF_H3	Null
oar_circ_0000521	10	26506842	26541154	-	3	1_CLASSIC	ENSOART00000011571(8,15)	ENSOARG00000010627	bb_SL_H2	NBEA
oar_circ_0000522	10	26506842	26592574	-	13	1_CLASSIC	ENSOART00000011571(1,15)	ENSOARG00000010627	bb_MF_H2,bb_MF_H3,bb_ML_H3,bb_SF_H1,bb_SF_H3	NBEA
oar_circ_0000523	10	26518250	26541154	-	3	1_CLASSIC	ENSOART00000011571(8,10)	ENSOARG00000010627	bb_MF_H2,bb_ML_H1,bb_ML_H3,bb_SF_H2,bb_SF_H3,bb_SL_H3	NBEA
oar_circ_0000524	10	26518250	26592574	-	2	1_CLASSIC	ENSOART00000011571(1,10)	ENSOARG00000010627	bb_MF_H1,bb_MF_H3,bb_ML_H1,bb_SF_H1,bb_SF_H2,bb_SF_H3,bb_SL_H1,bb_SL_H3	NBEA
oar_circ_0000525	10	26540216	26579923	-	3	1_CLASSIC	ENSOART00000011571(4,9)	ENSOARG00000010627	bb_MF_H3,bb_ML_H1,bb_ML_H2,bb_SF_H2,bb_SF_H3,bb_SL_H2,bb_SL_H3	NBEA
oar_circ_0000526	10	26540216	26592574	-	17	1_CLASSIC	ENSOART00000011571(1,9)	ENSOARG00000010627	bb_MF_H1,bb_MF_H2,bb_MF_H3,bb_ML_H1,bb_ML_H2,bb_ML_H3,bb_SF_H1,bb_SF_H2,bb_SF_H3,bb_SL_H1,bb_SL_H2,bb_SL_H3	NBEA
oar_circ_0000527	10	26540216	26604249	-	2	4_OVERLAP_EXON	ENSOART00000011571(none,none)	Null	bb_MF_H1,bb_ML_H3	Null
oar_circ_0000528	10	26570636	26592574	-	92	1_CLASSIC	ENSOART00000011571(1,7)	ENSOARG00000010627	bb_MF_H1,bb_MF_H2,bb_MF_H3,bb_ML_H1,bb_ML_H2,bb_ML_H3,bb_SF_H1,bb_SF_H2,bb_SF_H3,bb_SL_H1,bb_SL_H2,bb_SL_H3	NBEA
oar_circ_0000529	10	26570636	26604249	-	3	4_OVERLAP_EXON	ENSOART00000011571(none,none)	Null	bb_MF_H1,bb_MF_H3	Null
oar_circ_0000530	10	26577799	26592574	-	10	1_CLASSIC	ENSOART00000011571(1,5)	ENSOARG00000010627	bb_MF_H1,bb_MF_H2,bb_MF_H3,bb_ML_H1,bb_ML_H2,bb_ML_H3,bb_SF_H1,bb_SF_H2,bb_SF_H3,bb_SL_H1,bb_SL_H2,bb_SL_H3	NBEA
oar_circ_0000531	10	26588680	26592574	-	45	1_CLASSIC	ENSOART00000011571(1,3)	ENSOARG00000010627	bb_MF_H1,bb_MF_H2,bb_MF_H3,bb_ML_H1,bb_ML_H2,bb_ML_H3,bb_SF_H1,bb_SF_H2,bb_SF_H3,bb_SL_H1,bb_SL_H2,bb_SL_H3	NBEA
oar_circ_0000532	10	26947120	27008610	+	2	6_INTERGENIC	none(none,none)	Null	bb_MF_H3	Null
oar_circ_0000533	10	27226795	27227307	+	2	6_INTERGENIC	none(none,none)	Null	bb_MF_H3	Null
oar_circ_0000534	10	27395154	27399922	+	2	6_INTERGENIC	none(none,none)	Null	bb_ML_H3	Null
oar_circ_0000535	10	2783819	2820006	+	3	4_OVERLAP_EXON	ENSOART00000006982(none,none)	Null	bb_SL_H3	Null
oar_circ_0000536	10	28255211	28264528	+	3	1_CLASSIC	ENSOART00000011716(8,10)	ENSOARG00000010770	bb_ML_H2,bb_SF_H1	STARD13
oar_circ_0000537	10	28577657	28578297	-	498	1_CLASSIC	ENSOART00000011883(31,32)	ENSOARG00000010917	bb_MF_H1,bb_MF_H2,bb_MF_H3,bb_ML_H1,bb_ML_H2,bb_ML_H3,bb_SF_H1,bb_SF_H2,bb_SF_H3,bb_SL_H1,bb_SL_H2,bb_SL_H3	PDS5B
oar_circ_0000538	10	28586552	28607604	-	4	1_CLASSIC	ENSOART00000011883(22,29)	ENSOARG00000010917	bb_MF_H1,bb_MF_H2,bb_ML_H3,bb_SF_H1,bb_SF_H2,bb_SF_H3,bb_SL_H1,bb_SL_H2	PDS5B
oar_circ_0000539	10	28586552	28660545	-	2	1_CLASSIC	ENSOART00000011883(11,29)	ENSOARG00000010917	bb_SF_H2	PDS5B
oar_circ_0000540	10	28588563	28607604	-	2	1_CLASSIC	ENSOART00000011883(22,27)	ENSOARG00000010917	bb_ML_H1	PDS5B
oar_circ_0000541	10	28599370	28621459	-	2	1_CLASSIC	ENSOART00000011883(19,23)	ENSOARG00000010917	bb_ML_H1,bb_SF_H1,bb_SL_H2	PDS5B
oar_circ_0000542	10	28599370	28639877	-	2	1_CLASSIC	ENSOART00000011883(17,23)	ENSOARG00000010917	bb_MF_H1	PDS5B
oar_circ_0000543	10	28607468	28621459	-	4	1_CLASSIC	ENSOART00000011883(19,22)	ENSOARG00000010917	bb_SF_H1,bb_SF_H2,bb_SL_H2	PDS5B
oar_circ_0000544	10	28607468	28639877	-	2	1_CLASSIC	ENSOART00000011883(17,22)	ENSOARG00000010917	bb_MF_H2	PDS5B
oar_circ_0000545	10	28609240	28621459	-	2	1_CLASSIC	ENSOART00000011883(19,21)	ENSOARG00000010917	bb_MF_H1,bb_ML_H2,bb_ML_H3,bb_SF_H3,bb_SL_H1,bb_SL_H2	PDS5B
oar_circ_0000546	10	28609240	28651716	-	4	1_CLASSIC	ENSOART00000011883(13,21)	ENSOARG00000010917	bb_MF_H2,bb_MF_H3,bb_ML_H1,bb_SF_H2,bb_SF_H3	PDS5B
oar_circ_0000547	10	28609240	28660545	-	10	1_CLASSIC	ENSOART00000011883(11,21)	ENSOARG00000010917	bb_MF_H2,bb_MF_H3,bb_ML_H1,bb_ML_H2,bb_ML_H3,bb_SF_H1,bb_SF_H2,bb_SF_H3,bb_SL_H1,bb_SL_H2,bb_SL_H3	PDS5B
oar_circ_0000548	10	28609240	28662882	-	3	1_CLASSIC	ENSOART00000011883(10,21)	ENSOARG00000010917	bb_SF_H2	PDS5B
oar_circ_0000549	10	28617803	28621459	-	3	1_CLASSIC	ENSOART00000011883(19,20)	ENSOARG00000010917	bb_MF_H1,bb_ML_H1,bb_ML_H3,bb_SF_H2,bb_SL_H3	PDS5B
oar_circ_0000550	10	28617803	28639877	-	6	1_CLASSIC	ENSOART00000011883(17,20)	ENSOARG00000010917	bb_MF_H1,bb_MF_H2,bb_ML_H3,bb_SF_H1,bb_SF_H2,bb_SF_H3,bb_SL_H1,bb_SL_H2	PDS5B
oar_circ_0000551	10	28617803	28651716	-	2	1_CLASSIC	ENSOART00000011883(13,20)	ENSOARG00000010917	bb_MF_H3	PDS5B
oar_circ_0000552	10	28617803	28660545	-	3	1_CLASSIC	ENSOART00000011883(11,20)	ENSOARG00000010917	bb_MF_H3,bb_SL_H1	PDS5B
oar_circ_0000553	10	28638253	28651716	-	11	1_CLASSIC	ENSOART00000011883(13,18)	ENSOARG00000010917	bb_MF_H1,bb_MF_H2,bb_MF_H3,bb_ML_H1,bb_ML_H2,bb_ML_H3,bb_SF_H1,bb_SF_H2,bb_SF_H3,bb_SL_H1,bb_SL_H2,bb_SL_H3	PDS5B
oar_circ_0000554	10	28638253	28660545	-	4	1_CLASSIC	ENSOART00000011883(11,18)	ENSOARG00000010917	bb_SF_H2,bb_SF_H3	PDS5B
oar_circ_0000555	10	28638253	28675164	-	4	1_CLASSIC	ENSOART00000011883(6,18)	ENSOARG00000010917	bb_MF_H1,bb_SL_H2	PDS5B
oar_circ_0000556	10	28638253	28687586	-	2	2_ALTER_EXON	ENSOART00000011883(1,18)	ENSOARG00000010917	bb_MF_H3,bb_SF_H2,bb_SF_H3	PDS5B
oar_circ_0000557	10	28645014	28651716	-	3	1_CLASSIC	ENSOART00000011883(13,16)	ENSOARG00000010917	bb_SL_H2	PDS5B
oar_circ_0000558	10	28645014	28659154	-	2	1_CLASSIC	ENSOART00000011883(12,16)	ENSOARG00000010917	bb_MF_H3	PDS5B
oar_circ_0000559	10	28662737	28670842	-	2	1_CLASSIC	ENSOART00000011883(7,10)	ENSOARG00000010917	bb_MF_H3	PDS5B
oar_circ_0000560	10	28787875	28791127	+	2	1_CLASSIC	ENSOART00000011967(3,5)	ENSOARG00000011001	bb_MF_H1,bb_MF_H3,bb_ML_H1,bb_ML_H2,bb_ML_H3,bb_SF_H1,bb_SF_H2,bb_SF_H3,bb_SL_H2	Null
oar_circ_0000561	10	28787875	28835052	+	2	1_CLASSIC	ENSOART00000011967(3,6)	ENSOARG00000011001	bb_MF_H1,bb_MF_H3	Null
oar_circ_0000562	10	28833296	28839743	+	3	1_CLASSIC	ENSOART00000011967(6,8)	ENSOARG00000011001	bb_MF_H1	Null
oar_circ_0000563	10	28833296	28841895	+	3	4_OVERLAP_EXON	ENSOART00000011967(none,none)	Null	bb_MF_H1,bb_SL_H2	Null
oar_circ_0000564	10	28916789	28921992	-	2	1_CLASSIC	ENSOART00000012162(2,6);ENSOART00000012164(2,6)	ENSOARG00000011179	bb_ML_H1	BRCA2
oar_circ_0000565	10	28929506	28994726	+	4	4_OVERLAP_EXON	ENSOART00000012256(none,none)	Null	bb_ML_H3	Null
oar_circ_0000566	10	28988124	28990004	-	5	1_CLASSIC	ENSOART00000012432(63,64)	ENSOARG00000011408	bb_MF_H2,bb_ML_H3,bb_SF_H1,bb_SF_H2,bb_SL_H3	FRY
oar_circ_0000567	10	28988124	28992091	-	2	1_CLASSIC	ENSOART00000012432(62,64)	ENSOARG00000011408	bb_MF_H2,bb_SF_H1,bb_SF_H3	FRY
oar_circ_0000568	10	28988124	29000490	-	3	1_CLASSIC	ENSOART00000012432(60,64)	ENSOARG00000011408	bb_SF_H2	FRY
oar_circ_0000569	10	28992074	29029476	-	2	1_CLASSIC	ENSOART00000012432(47,62)	ENSOARG00000011408	bb_MF_H2	FRY
oar_circ_0000570	10	28998514	29019995	-	2	1_CLASSIC	ENSOART00000012432(52,61)	ENSOARG00000011408	bb_SF_H2,bb_SF_H3	FRY
oar_circ_0000571	10	29019921	29026947	-	2	1_CLASSIC	ENSOART00000012432(49,52)	ENSOARG00000011408	bb_MF_H1	FRY
oar_circ_0000572	10	29028873	29029476	-	3	1_CLASSIC	ENSOART00000012432(47,48)	ENSOARG00000011408	bb_SF_H2,bb_SF_H3,bb_SL_H3	FRY
oar_circ_0000573	10	29048357	29058037	-	3	1_CLASSIC	ENSOART00000012432(35,37)	ENSOARG00000011408	bb_MF_H1,bb_ML_H3	FRY
oar_circ_0000574	10	29059910	29060791	-	12	1_CLASSIC	ENSOART00000012432(33,34)	ENSOARG00000011408	bb_MF_H1,bb_MF_H2,bb_MF_H3,bb_ML_H1,bb_ML_H2,bb_ML_H3,bb_SF_H1,bb_SF_H2,bb_SF_H3,bb_SL_H1,bb_SL_H2,bb_SL_H3	FRY
oar_circ_0000575	10	29090740	29104701	-	4	1_CLASSIC	ENSOART00000012432(18,21)	ENSOARG00000011408	bb_MF_H3,bb_ML_H1,bb_ML_H3,bb_SF_H1,bb_SF_H2,bb_SF_H3	FRY
oar_circ_0000576	10	29090740	29112825	-	3	1_CLASSIC	ENSOART00000012432(16,21)	ENSOARG00000011408	bb_MF_H1,bb_ML_H1,bb_SF_H2,bb_SL_H1,bb_SL_H2	FRY
oar_circ_0000577	10	29090740	29123273	-	3	1_CLASSIC	ENSOART00000012432(13,21)	ENSOARG00000011408	bb_SL_H1,bb_SL_H2	FRY
oar_circ_0000578	10	29104594	29112825	-	5	1_CLASSIC	ENSOART00000012432(16,18)	ENSOARG00000011408	bb_SF_H3	FRY
oar_circ_0000579	10	29104594	29120730	-	2	1_CLASSIC	ENSOART00000012432(15,18)	ENSOARG00000011408	bb_ML_H3,bb_SF_H2	FRY
oar_circ_0000580	10	29104594	29134993	-	3	1_CLASSIC	ENSOART00000012432(10,18)	ENSOARG00000011408	bb_MF_H2	FRY
oar_circ_0000581	10	29132546	29137978	-	3	1_CLASSIC	ENSOART00000012432(9,12)	ENSOARG00000011408	bb_MF_H1,bb_MF_H3,bb_ML_H3,bb_SF_H1,bb_SF_H3,bb_SL_H2,bb_SL_H3	FRY
oar_circ_0000582	10	29132546	29147528	-	2	1_CLASSIC	ENSOART00000012432(5,12)	ENSOARG00000011408	bb_MF_H1,bb_MF_H3	FRY
oar_circ_0000583	10	29132546	29187999	-	2	2_ALTER_EXON	ENSOART00000012432(3,12)	ENSOARG00000011408	bb_MF_H2,bb_SF_H2	FRY
oar_circ_0000584	10	29159190	29208217	-	2	4_OVERLAP_EXON	ENSOART00000012432(none,none)	Null	bb_MF_H1	Null
oar_circ_0000585	10	29187800	29316001	-	2	4_OVERLAP_EXON	ENSOART00000012432(none,none)	Null	bb_SF_H3	Null
oar_circ_0000586	10	29301459	29316001	-	2	5_ANTISENSE	ENSOART00000012631(none,none)	Null	bb_MF_H2	Null
oar_circ_0000587	10	29904207	29916863	-	2	1_CLASSIC	ENSOART00000012720(11,14)	ENSOARG00000011694	bb_SF_H1,bb_SF_H3	B3GLCT
oar_circ_0000588	10	29904207	29936055	-	3	1_CLASSIC	ENSOART00000012720(8,14)	ENSOARG00000011694	bb_MF_H2,bb_SF_H2,bb_SF_H3	B3GLCT
oar_circ_0000589	10	29908822	29916863	-	2	4_OVERLAP_EXON	ENSOART00000012720(11,none)	ENSOARG00000011694	bb_MF_H2	B3GLCT
oar_circ_0000590	10	29910092	29916863	-	39	1_CLASSIC	ENSOART00000012720(11,13)	ENSOARG00000011694	bb_MF_H1,bb_MF_H2,bb_MF_H3,bb_ML_H1,bb_ML_H2,bb_ML_H3,bb_SF_H1,bb_SF_H2,bb_SF_H3,bb_SL_H1,bb_SL_H2,bb_SL_H3	B3GLCT
oar_circ_0000591	10	29910092	29928891	-	2	1_CLASSIC	ENSOART00000012720(9,13)	ENSOARG00000011694	bb_SL_H2	B3GLCT
oar_circ_0000592	10	29926950	29972711	-	2	2_ALTER_EXON	ENSOART00000012720(4,10)	ENSOARG00000011694	bb_SF_H3	B3GLCT
oar_circ_0000593	10	29926950	29987092	-	8	1_CLASSIC	ENSOART00000012720(2,10)	ENSOARG00000011694	bb_ML_H1,bb_SF_H2,bb_SL_H3	B3GLCT
oar_circ_0000594	10	29935992	29952003	-	5	1_CLASSIC	ENSOART00000012720(5,8)	ENSOARG00000011694	bb_MF_H1,bb_MF_H2,bb_ML_H1,bb_ML_H2,bb_SF_H2,bb_SL_H1,bb_SL_H2,bb_SL_H3	B3GLCT
oar_circ_0000595	10	29935992	29972711	-	3	2_ALTER_EXON	ENSOART00000012720(4,8)	ENSOARG00000011694	bb_SF_H2	B3GLCT
oar_circ_0000596	10	29935992	29987092	-	2	1_CLASSIC	ENSOART00000012720(2,8)	ENSOARG00000011694	bb_MF_H2,bb_SL_H1	B3GLCT
oar_circ_0000597	10	29943792	29952003	-	3	1_CLASSIC	ENSOART00000012720(5,7)	ENSOARG00000011694	bb_ML_H3	B3GLCT
oar_circ_0000598	10	29943792	29972711	-	3	2_ALTER_EXON	ENSOART00000012720(4,7)	ENSOARG00000011694	bb_MF_H1,bb_MF_H3,bb_SF_H1,bb_SF_H3,bb_SL_H2	B3GLCT
oar_circ_0000599	10	29943792	29987092	-	5	1_CLASSIC	ENSOART00000012720(2,7)	ENSOARG00000011694	bb_MF_H1,bb_MF_H2,bb_MF_H3,bb_ML_H1,bb_ML_H2,bb_ML_H3,bb_SF_H1,bb_SF_H3,bb_SL_H1,bb_SL_H2,bb_SL_H3	B3GLCT
oar_circ_0000600	10	29972602	29987092	-	3	1_CLASSIC	ENSOART00000012720(2,4)	ENSOARG00000011694	bb_MF_H1,bb_MF_H2,bb_ML_H1,bb_ML_H2,bb_SF_H1,bb_SF_H2,bb_SF_H3,bb_SL_H2,bb_SL_H3	B3GLCT
oar_circ_0000601	10	30219024	30230547	-	3	1_CLASSIC	ENSOART00000012828(4,6)	ENSOARG00000011799	bb_MF_H3,bb_SF_H1,bb_SF_H3,bb_SL_H1	TEX26
oar_circ_0000602	10	30219024	30233404	-	3	1_CLASSIC	ENSOART00000012828(3,6)	ENSOARG00000011799	bb_MF_H1,bb_MF_H2,bb_ML_H3,bb_SF_H2,bb_SL_H2	TEX26
oar_circ_0000603	10	30230397	30238755	-	2	1_CLASSIC	ENSOART00000012828(2,4)	ENSOARG00000011799	bb_MF_H2,bb_SF_H2,bb_SL_H1,bb_SL_H2	TEX26
oar_circ_0000604	10	30230397	30238758	-	2	4_OVERLAP_EXON	ENSOART00000012828(none,4)	ENSOARG00000011799	bb_ML_H2,bb_SF_H3,bb_SL_H2	TEX26
oar_circ_0000605	10	30441217	30448726	-	4	1_CLASSIC	ENSOART00000012923(4,6)	ENSOARG00000011882	bb_MF_H1	USPL1
oar_circ_0000606	10	30441217	30455965	-	2	1_CLASSIC	ENSOART00000012923(1,6)	ENSOARG00000011882	bb_MF_H1,bb_SF_H3	USPL1
oar_circ_0000607	10	30443970	30448726	-	2	4_OVERLAP_EXON	ENSOART00000012923(4,none)	ENSOARG00000011882	bb_SF_H2	USPL1
oar_circ_0000608	10	30448613	30455965	-	2	1_CLASSIC	ENSOART00000012923(1,4)	ENSOARG00000011882	bb_MF_H2,bb_SF_H2,bb_SF_H3,bb_SL_H3	USPL1
oar_circ_0000609	10	30452135	30452780	-	4	1_CLASSIC	ENSOART00000012923(3,3)	ENSOARG00000011882	bb_SF_H1	USPL1
oar_circ_0000610	10	30737027	30746238	+	3	4_OVERLAP_EXON	ENSOART00000012973(none,3)	ENSOARG00000011926	bb_SL_H3	KATNAL1
oar_circ_0000611	10	30743740	30746238	+	5	1_CLASSIC	ENSOART00000012973(2,3)	ENSOARG00000011926	bb_SL_H3	KATNAL1
oar_circ_0000612	10	30743740	30759604	+	9	1_CLASSIC	ENSOART00000012973(2,4)	ENSOARG00000011926	bb_MF_H1,bb_MF_H2,bb_ML_H1,bb_ML_H2,bb_ML_H3,bb_SF_H1,bb_SF_H2,bb_SF_H3,bb_SL_H1,bb_SL_H3	KATNAL1
oar_circ_0000613	10	30743740	30766256	+	3	1_CLASSIC	ENSOART00000012973(2,5)	ENSOARG00000011926	bb_ML_H1,bb_ML_H3,bb_SF_H3	KATNAL1
oar_circ_0000614	10	30743740	30766752	+	2	1_CLASSIC	ENSOART00000012973(2,6)	ENSOARG00000011926	bb_MF_H3,bb_ML_H1	KATNAL1
oar_circ_0000615	10	30743740	30770309	+	8	1_CLASSIC	ENSOART00000012973(2,7)	ENSOARG00000011926	bb_MF_H1,bb_MF_H2,bb_MF_H3,bb_ML_H1,bb_ML_H2,bb_ML_H3,bb_SF_H1,bb_SF_H2,bb_SF_H3,bb_SL_H1,bb_SL_H2,bb_SL_H3	KATNAL1
oar_circ_0000616	10	30743740	30771155	+	3	1_CLASSIC	ENSOART00000012973(2,8)	ENSOARG00000011926	bb_ML_H1	KATNAL1
oar_circ_0000617	10	30743740	30773419	+	2	1_CLASSIC	ENSOART00000012973(2,9)	ENSOARG00000011926	bb_SL_H2	KATNAL1
oar_circ_0000618	10	30743740	30785995	+	2	4_OVERLAP_EXON	ENSOART00000012973(none,none)	Null	bb_SF_H2	Null
oar_circ_0000619	10	30743740	30801509	+	3	4_OVERLAP_EXON	ENSOART00000012973(none,none)	Null	bb_MF_H2	Null
oar_circ_0000620	10	30746078	30759604	+	3	1_CLASSIC	ENSOART00000012973(3,4)	ENSOARG00000011926	bb_MF_H1,bb_MF_H3,bb_SF_H3	KATNAL1
oar_circ_0000621	10	30746078	30766752	+	2	1_CLASSIC	ENSOART00000012973(3,6)	ENSOARG00000011926	bb_SL_H2,bb_SL_H3	KATNAL1
oar_circ_0000622	10	30766129	30773419	+	2	1_CLASSIC	ENSOART00000012973(5,9)	ENSOARG00000011926	bb_ML_H3,bb_SF_H1	KATNAL1
oar_circ_0000623	10	31088624	31095820	+	3	4_OVERLAP_EXON	ENSOART00000013020(none,none);ENSOART00000013021(none,none)	Null	bb_MF_H1,bb_MF_H2,bb_ML_H1,bb_ML_H3,bb_SF_H2,bb_SF_H3,bb_SL_H3	Null
oar_circ_0000624	10	31242782	31243993	-	2	1_CLASSIC	ENSOART00000013106(13,14);ENSOART00000013108(12,13)	ENSOARG00000012051	bb_MF_H1,bb_MF_H2,bb_MF_H3,bb_ML_H1,bb_ML_H2,bb_ML_H3,bb_SF_H2,bb_SL_H1,bb_SL_H2	MTUS2
oar_circ_0000625	10	31352541	31360606	-	3	1_CLASSIC	ENSOART00000013106(7,8);ENSOART00000013108(6,7)	ENSOARG00000012051	bb_SF_H1,bb_SF_H3	MTUS2
oar_circ_0000626	10	31471979	31490807	-	2	1_CLASSIC	ENSOART00000013106(4,5);ENSOART00000013108(3,4)	ENSOARG00000012051	bb_ML_H2	MTUS2
oar_circ_0000627	10	31871499	31872468	+	2	1_CLASSIC	ENSOART00000013252(2,3);ENSOART00000013253(2,3)	ENSOARG00000012180	bb_ML_H3	FLT1
oar_circ_0000628	10	31901547	31914634	+	5	1_CLASSIC	ENSOART00000013252(4,10);ENSOART00000013253(4,10)	ENSOARG00000012180	bb_MF_H1,bb_MF_H2,bb_ML_H1,bb_ML_H3,bb_SF_H1,bb_SF_H2,bb_SF_H3,bb_SL_H1,bb_SL_H2,bb_SL_H3	FLT1
oar_circ_0000629	10	31909748	31914634	+	2	1_CLASSIC	ENSOART00000013252(7,10);ENSOART00000013253(7,10)	ENSOARG00000012180	bb_MF_H1,bb_SF_H3,bb_SL_H2	FLT1
oar_circ_0000630	10	32017368	32022270	+	4	1_CLASSIC	ENSOART00000013252(20,22);ENSOART00000013253(20,22)	ENSOARG00000012180	bb_MF_H3,bb_ML_H2,bb_ML_H3,bb_SF_H3	FLT1
oar_circ_0000631	10	32069425	32075375	-	3	1_CLASSIC	ENSOART00000013370(9,13);ENSOART00000013373(10,14)	ENSOARG00000012298	bb_SF_H2	PAN3
oar_circ_0000632	10	32069425	32082138	-	10	1_CLASSIC	ENSOART00000013370(6,13);ENSOART00000013373(6,14)	ENSOARG00000012298	bb_MF_H1,bb_MF_H2,bb_MF_H3,bb_ML_H1,bb_ML_H2,bb_SF_H1,bb_SF_H2,bb_SF_H3,bb_SL_H1,bb_SL_H2,bb_SL_H3	PAN3
oar_circ_0000633	10	32069425	32094214	-	3	4_OVERLAP_EXON	ENSOART00000013370(none,13);ENSOART00000013373(none,14)	ENSOARG00000012298	bb_SL_H2	PAN3
oar_circ_0000634	10	32069425	32129838	-	2	1_CLASSIC	ENSOART00000013370(4,13);ENSOART00000013373(4,14)	ENSOARG00000012298	bb_MF_H1,bb_MF_H2,bb_MF_H3,bb_ML_H1,bb_ML_H3,bb_SF_H3,bb_SL_H2	PAN3
oar_circ_0000635	10	32074166	32082138	-	5	1_CLASSIC	ENSOART00000013370(6,11);ENSOART00000013373(6,12)	ENSOARG00000012298	bb_SF_H3,bb_SL_H2	PAN3
oar_circ_0000636	10	32074166	32111777	-	2	1_CLASSIC	ENSOART00000013370(5,11);ENSOART00000013373(5,12)	ENSOARG00000012298	bb_ML_H1	PAN3
oar_circ_0000637	10	32078221	32082138	-	8	1_CLASSIC	ENSOART00000013370(6,8);ENSOART00000013373(6,9)	ENSOARG00000012298	bb_MF_H1,bb_MF_H2,bb_ML_H1,bb_ML_H2,bb_ML_H3,bb_SF_H1,bb_SF_H2,bb_SF_H3,bb_SL_H1,bb_SL_H2,bb_SL_H3	PAN3
oar_circ_0000638	10	32078221	32094214	-	3	4_OVERLAP_EXON	ENSOART00000013370(none,8);ENSOART00000013373(none,9)	ENSOARG00000012298	bb_SF_H3,bb_SL_H2	PAN3
oar_circ_0000639	10	32079324	32082138	-	7	1_CLASSIC	ENSOART00000013370(6,7);ENSOART00000013373(6,8)	ENSOARG00000012298	bb_MF_H1,bb_MF_H2,bb_ML_H1,bb_ML_H2,bb_ML_H3,bb_SF_H1,bb_SF_H2,bb_SF_H3,bb_SL_H1,bb_SL_H3	PAN3
oar_circ_0000640	10	32079324	32155578	-	2	2_ALTER_EXON	ENSOART00000013370(1,7)	ENSOARG00000012298	bb_MF_H1,bb_MF_H3,bb_ML_H2,bb_ML_H3	PAN3
oar_circ_0000641	10	32081891	32111777	-	2	1_CLASSIC	ENSOART00000013370(5,6);ENSOART00000013373(5,6)	ENSOARG00000012298	bb_SF_H2	PAN3
oar_circ_0000642	10	32081891	32129838	-	4	1_CLASSIC	ENSOART00000013370(4,6);ENSOART00000013373(4,6)	ENSOARG00000012298	bb_SL_H1	PAN3
oar_circ_0000643	10	32094099	32129838	-	3	4_OVERLAP_EXON	ENSOART00000013370(4,none);ENSOART00000013373(4,none)	ENSOARG00000012298	bb_MF_H1,bb_MF_H2,bb_SF_H1,bb_SF_H2,bb_SL_H2	PAN3
oar_circ_0000644	10	32094099	32155578	-	5	2_ALTER_EXON	ENSOART00000013370(1,none)	ENSOARG00000012298	bb_MF_H1,bb_MF_H3,bb_ML_H3,bb_SF_H2,bb_SF_H3,bb_SL_H1,bb_SL_H2,bb_SL_H3	PAN3
oar_circ_0000645	10	32111630	32129838	-	3	1_CLASSIC	ENSOART00000013370(4,5);ENSOART00000013373(4,5)	ENSOARG00000012298	bb_ML_H1,bb_ML_H3,bb_SF_H2,bb_SL_H2,bb_SL_H3	PAN3
oar_circ_0000646	10	32111630	32155578	-	8	2_ALTER_EXON	ENSOART00000013370(1,5)	ENSOARG00000012298	bb_MF_H1,bb_MF_H2,bb_MF_H3,bb_ML_H1,bb_ML_H2,bb_ML_H3,bb_SF_H1,bb_SF_H2,bb_SF_H3,bb_SL_H1,bb_SL_H2,bb_SL_H3	PAN3
oar_circ_0000647	10	32129677	32155578	-	2	2_ALTER_EXON	ENSOART00000013370(1,4)	ENSOARG00000012298	bb_MF_H1,bb_MF_H2,bb_MF_H3,bb_ML_H1,bb_SF_H2,bb_SF_H3,bb_SL_H1,bb_SL_H2,bb_SL_H3	PAN3
oar_circ_0000648	10	32152738	32155578	-	7	2_ALTER_EXON	ENSOART00000013370(1,3)	ENSOARG00000012298	bb_MF_H1,bb_MF_H2,bb_MF_H3,bb_ML_H1,bb_ML_H2,bb_ML_H3,bb_SF_H1,bb_SF_H2,bb_SF_H3,bb_SL_H1,bb_SL_H2,bb_SL_H3	PAN3
oar_circ_0000649	10	32221940	32231396	+	4	2_ALTER_EXON	ENSOART00000013461(1,3)	ENSOARG00000012379	bb_MF_H2,bb_ML_H1,bb_ML_H3,bb_SF_H3,bb_SL_H1,bb_SL_H3	FLT3
oar_circ_0000650	10	32221940	32242218	+	3	2_ALTER_EXON	ENSOART00000013461(1,8)	ENSOARG00000012379	bb_MF_H1,bb_ML_H3	FLT3
oar_circ_0000651	10	32221940	32253066	+	2	2_ALTER_EXON	ENSOART00000013461(1,11)	ENSOARG00000012379	bb_ML_H1	FLT3
oar_circ_0000652	10	32227428	32242218	+	4	1_CLASSIC	ENSOART00000013461(2,8)	ENSOARG00000012379	bb_MF_H1,bb_MF_H2,bb_SF_H1,bb_SF_H3	FLT3
oar_circ_0000653	10	32227428	32253066	+	4	1_CLASSIC	ENSOART00000013461(2,11)	ENSOARG00000012379	bb_ML_H1,bb_SF_H3	FLT3
oar_circ_0000654	10	32231281	32242218	+	2	1_CLASSIC	ENSOART00000013461(3,8)	ENSOARG00000012379	bb_MF_H1,bb_SL_H3	FLT3
oar_circ_0000655	10	32236301	32253066	+	10	1_CLASSIC	ENSOART00000013461(4,11)	ENSOARG00000012379	bb_MF_H1,bb_MF_H2,bb_MF_H3,bb_ML_H1,bb_ML_H2,bb_ML_H3,bb_SF_H1,bb_SF_H2,bb_SF_H3,bb_SL_H1,bb_SL_H2,bb_SL_H3	FLT3
oar_circ_0000656	10	32236301	32259485	+	3	1_CLASSIC	ENSOART00000013461(4,15)	ENSOARG00000012379	bb_SL_H2	FLT3
oar_circ_0000657	10	32236301	32271544	+	3	1_CLASSIC	ENSOART00000013461(4,22)	ENSOARG00000012379	bb_MF_H2,bb_ML_H1,bb_SF_H2	FLT3
oar_circ_0000658	10	32239622	32242218	+	2	1_CLASSIC	ENSOART00000013461(5,8)	ENSOARG00000012379	bb_SF_H3	FLT3
oar_circ_0000659	10	32239622	32253066	+	3	1_CLASSIC	ENSOART00000013461(5,11)	ENSOARG00000012379	bb_MF_H2,bb_ML_H1,bb_ML_H2,bb_ML_H3,bb_SF_H1,bb_SF_H3,bb_SL_H1,bb_SL_H2,bb_SL_H3	FLT3
oar_circ_0000660	10	32242050	32253066	+	2	1_CLASSIC	ENSOART00000013461(8,11)	ENSOARG00000012379	bb_ML_H3,bb_SL_H3	FLT3
oar_circ_0000661	10	32251431	32253066	+	2	1_CLASSIC	ENSOART00000013461(9,11)	ENSOARG00000012379	bb_ML_H2,bb_SL_H3	FLT3
oar_circ_0000662	10	32254565	32264605	+	2	1_CLASSIC	ENSOART00000013461(12,18)	ENSOARG00000012379	bb_ML_H1	FLT3
oar_circ_0000663	10	32254565	32267883	+	4	1_CLASSIC	ENSOART00000013461(12,19)	ENSOARG00000012379	bb_SL_H2	FLT3
oar_circ_0000664	10	32259375	32262881	+	7	1_CLASSIC	ENSOART00000013461(15,17)	ENSOARG00000012379	bb_MF_H1,bb_MF_H2,bb_ML_H1,bb_ML_H2,bb_ML_H3,bb_SF_H1,bb_SF_H2,bb_SF_H3,bb_SL_H1,bb_SL_H2,bb_SL_H3	FLT3
oar_circ_0000665	10	32259375	32264605	+	3	1_CLASSIC	ENSOART00000013461(15,18)	ENSOARG00000012379	bb_SF_H2	FLT3
oar_circ_0000666	10	32259375	32267883	+	2	1_CLASSIC	ENSOART00000013461(15,19)	ENSOARG00000012379	bb_MF_H1,bb_MF_H2,bb_ML_H2,bb_ML_H3,bb_SF_H2,bb_SF_H3,bb_SL_H2,bb_SL_H3	FLT3
oar_circ_0000667	10	32259375	32271544	+	3	1_CLASSIC	ENSOART00000013461(15,22)	ENSOARG00000012379	bb_MF_H2,bb_MF_H3,bb_ML_H3,bb_SF_H1,bb_SF_H2,bb_SF_H3	FLT3
oar_circ_0000668	10	32260894	32271544	+	2	1_CLASSIC	ENSOART00000013461(16,22)	ENSOARG00000012379	bb_MF_H1	FLT3
oar_circ_0000669	10	32602784	32620520	+	2	1_CLASSIC	ENSOART00000013583(3,7)	ENSOARG00000012494	bb_ML_H3	LNX2
oar_circ_0000670	10	32700424	32704845	+	3	6_INTERGENIC	none(none,none)	Null	bb_SF_H3	Null
oar_circ_0000671	10	32726501	32727427	-	3	6_INTERGENIC	none(none,none)	Null	bb_MF_H1,bb_MF_H2,bb_SF_H2	Null
oar_circ_0000672	10	32726501	32735948	-	2	6_INTERGENIC	none(none,none)	Null	bb_MF_H3,bb_ML_H3,bb_SF_H1,bb_SF_H3,bb_SL_H2	Null
oar_circ_0000673	10	32915490	32923386	+	2	1_CLASSIC	ENSOART00000013780(4,5);ENSOART00000013782(2,3)	ENSOARG00000012677	bb_MF_H3,bb_ML_H1,bb_ML_H2,bb_SF_H1,bb_SF_H2,bb_SF_H3	USP12
oar_circ_0000674	10	32915490	32935749	+	2	1_CLASSIC	ENSOART00000013780(4,9);ENSOART00000013782(2,7)	ENSOARG00000012677	bb_MF_H1	USP12
oar_circ_0000675	10	33160170	33166307	-	2	1_CLASSIC	ENSOART00000013804(3,5)	ENSOARG00000012699	bb_MF_H1,bb_MF_H2,bb_ML_H1,bb_ML_H2,bb_SF_H3,bb_SL_H1,bb_SL_H2,bb_SL_H3	WASF3
oar_circ_0000676	10	33160170	33186043	-	2	1_CLASSIC	ENSOART00000013804(1,5)	ENSOARG00000012699	bb_SL_H2	WASF3
oar_circ_0000677	10	33275039	33278690	+	4	6_INTERGENIC	none(none,none)	Null	bb_MF_H3,bb_SF_H1,bb_SL_H1	Null
oar_circ_0000678	10	33312553	33328645	-	2	1_CLASSIC	ENSOART00000013843(6,12)	ENSOARG00000012732	bb_SL_H2	CDK8
oar_circ_0000679	10	33312553	33330976	-	2	1_CLASSIC	ENSOART00000013843(5,12)	ENSOARG00000012732	bb_MF_H1,bb_ML_H1,bb_ML_H3,bb_SF_H1,bb_SF_H2,bb_SL_H1,bb_SL_H2,bb_SL_H3	CDK8
oar_circ_0000680	10	33312553	33348482	-	3	1_CLASSIC	ENSOART00000013843(4,12)	ENSOARG00000012732	bb_ML_H3	CDK8
oar_circ_0000681	10	33317351	33320927	-	3	1_CLASSIC	ENSOART00000013843(7,9)	ENSOARG00000012732	bb_SF_H3	CDK8
oar_circ_0000682	10	33317351	33352317	-	3	1_CLASSIC	ENSOART00000013843(3,9)	ENSOARG00000012732	bb_MF_H1,bb_MF_H3,bb_SF_H2,bb_SF_H3,bb_SL_H1,bb_SL_H3	CDK8
oar_circ_0000683	10	33328514	33348482	-	3	1_CLASSIC	ENSOART00000013843(4,6)	ENSOARG00000012732	bb_MF_H1,bb_ML_H2,bb_SF_H1,bb_SF_H2,bb_SL_H1	CDK8
oar_circ_0000684	10	33328514	33352317	-	2	1_CLASSIC	ENSOART00000013843(3,6)	ENSOARG00000012732	bb_MF_H1,bb_MF_H3,bb_ML_H3,bb_SF_H1,bb_SF_H2,bb_SF_H3	CDK8
oar_circ_0000685	10	33328514	33362755	-	2	1_CLASSIC	ENSOART00000013843(2,6)	ENSOARG00000012732	bb_MF_H1,bb_MF_H2,bb_MF_H3,bb_ML_H1,bb_ML_H2,bb_ML_H3,bb_SF_H1,bb_SF_H2,bb_SF_H3,bb_SL_H2,bb_SL_H3	CDK8
oar_circ_0000686	10	33348342	33352317	-	3	1_CLASSIC	ENSOART00000013843(3,4)	ENSOARG00000012732	bb_ML_H1,bb_SF_H2	CDK8
oar_circ_0000687	10	33348342	33362755	-	10	1_CLASSIC	ENSOART00000013843(2,4)	ENSOARG00000012732	bb_MF_H1,bb_MF_H2,bb_MF_H3,bb_ML_H1,bb_ML_H2,bb_ML_H3,bb_SF_H1,bb_SF_H2,bb_SF_H3,bb_SL_H1,bb_SL_H2,bb_SL_H3	CDK8
oar_circ_0000688	10	33647056	33720358	-	2	1_CLASSIC	ENSOART00000014163(31,35)	ENSOARG00000013009	bb_MF_H3	ATP8A2
oar_circ_0000689	10	33647056	33745153	-	7	1_CLASSIC	ENSOART00000014163(28,35)	ENSOARG00000013009	bb_MF_H1,bb_MF_H2,bb_MF_H3,bb_ML_H1,bb_ML_H2,bb_ML_H3,bb_SF_H2,bb_SF_H3,bb_SL_H1,bb_SL_H2,bb_SL_H3	ATP8A2
oar_circ_0000690	10	33647056	33802464	-	5	1_CLASSIC	ENSOART00000014163(26,35)	ENSOARG00000013009	bb_SF_H3	ATP8A2
oar_circ_0000691	10	33717417	33737560	-	4	1_CLASSIC	ENSOART00000014163(29,33)	ENSOARG00000013009	bb_MF_H1,bb_MF_H2,bb_ML_H1,bb_ML_H2,bb_ML_H3,bb_SF_H1,bb_SF_H2,bb_SF_H3,bb_SL_H1,bb_SL_H3	ATP8A2
oar_circ_0000692	10	33717417	33745153	-	29	1_CLASSIC	ENSOART00000014163(28,33)	ENSOARG00000013009	bb_MF_H1,bb_MF_H2,bb_MF_H3,bb_ML_H1,bb_ML_H2,bb_ML_H3,bb_SF_H1,bb_SF_H2,bb_SF_H3,bb_SL_H1,bb_SL_H2,bb_SL_H3	ATP8A2
oar_circ_0000693	10	33735137	33745153	-	2	1_CLASSIC	ENSOART00000014163(28,30)	ENSOARG00000013009	bb_MF_H3,bb_ML_H1,bb_ML_H3,bb_SF_H1,bb_SF_H3,bb_SL_H1,bb_SL_H2	ATP8A2
oar_circ_0000694	10	33798277	33802464	-	17	1_CLASSIC	ENSOART00000014163(26,27)	ENSOARG00000013009	bb_MF_H1,bb_MF_H2,bb_MF_H3,bb_ML_H1,bb_ML_H2,bb_ML_H3,bb_SF_H1,bb_SF_H2,bb_SF_H3,bb_SL_H1,bb_SL_H2,bb_SL_H3	ATP8A2
oar_circ_0000695	10	33798277	33859092	-	3	1_CLASSIC	ENSOART00000014163(25,27)	ENSOARG00000013009	bb_SF_H2	ATP8A2
oar_circ_0000696	10	33798277	33947782	-	2	2_ALTER_EXON	ENSOART00000014163(12,27)	ENSOARG00000013009	bb_SL_H2,bb_SL_H3	ATP8A2
oar_circ_0000697	10	33858920	33947782	-	2	2_ALTER_EXON	ENSOART00000014163(12,25)	ENSOARG00000013009	bb_MF_H3,bb_ML_H3	ATP8A2
oar_circ_0000698	10	33858920	33965405	-	2	1_CLASSIC	ENSOART00000014163(7,25)	ENSOARG00000013009	bb_MF_H2,bb_MF_H3,bb_SL_H1	ATP8A2
oar_circ_0000699	10	33929988	33933710	-	2	1_CLASSIC	ENSOART00000014163(21,23)	ENSOARG00000013009	bb_SL_H3	ATP8A2
oar_circ_0000700	10	33935525	33947782	-	3	2_ALTER_EXON	ENSOART00000014163(12,20)	ENSOARG00000013009	bb_SF_H2	ATP8A2
oar_circ_0000701	10	33946754	33960650	-	2	1_CLASSIC	ENSOART00000014163(10,13)	ENSOARG00000013009	bb_MF_H2,bb_MF_H3,bb_SF_H3,bb_SL_H3	ATP8A2
oar_circ_0000702	10	33960539	33965405	-	3	1_CLASSIC	ENSOART00000014163(7,10)	ENSOARG00000013009	bb_MF_H1	ATP8A2
oar_circ_0000703	10	33960539	33971492	-	2	1_CLASSIC	ENSOART00000014163(3,10)	ENSOARG00000013009	bb_MF_H1,bb_MF_H3,bb_ML_H1,bb_ML_H2,bb_ML_H3,bb_SF_H1,bb_SF_H3,bb_SL_H2,bb_SL_H3	ATP8A2
oar_circ_0000704	10	34102718	34105954	-	2	1_CLASSIC	ENSOART00000014274(8,11)	ENSOARG00000013128	bb_ML_H2,bb_ML_H3	NUP58
oar_circ_0000705	10	34432067	34434368	+	2	1_CLASSIC	ENSOART00000014385(2,4)	ENSOARG00000013232	bb_MF_H1,bb_SF_H2,bb_SL_H2	Null
oar_circ_0000706	10	34432067	34448445	+	2	4_OVERLAP_EXON	ENSOART00000014385(2,none)	ENSOARG00000013232	bb_MF_H1	Null
oar_circ_0000707	10	34500012	34538177	+	3	1_CLASSIC	ENSOART00000014503(5,18)	ENSOARG00000013328	bb_ML_H1	MIPEP
oar_circ_0000708	10	34647422	34679312	-	51	1_CLASSIC	ENSOART00000014537(1,4)	ENSOARG00000013366	bb_MF_H1,bb_MF_H2,bb_MF_H3,bb_ML_H1,bb_ML_H2,bb_ML_H3,bb_SF_H1,bb_SF_H2,bb_SF_H3,bb_SL_H1,bb_SL_H2,bb_SL_H3	TNFRSF19
oar_circ_0000709	10	34657819	34679312	-	29	1_CLASSIC	ENSOART00000014537(1,3)	ENSOARG00000013366	bb_MF_H1,bb_MF_H2,bb_MF_H3,bb_ML_H1,bb_ML_H2,bb_ML_H3,bb_SF_H1,bb_SF_H2,bb_SF_H3,bb_SL_H1,bb_SL_H2,bb_SL_H3	TNFRSF19
oar_circ_0000710	10	34676992	34679312	-	3	1_CLASSIC	ENSOART00000014537(1,2)	ENSOARG00000013366	bb_ML_H3	TNFRSF19
oar_circ_0000711	10	34799871	34800376	+	89	6_INTERGENIC	none(none,none)	Null	bb_MF_H1,bb_MF_H2,bb_MF_H3,bb_ML_H1,bb_ML_H2,bb_ML_H3,bb_SF_H1,bb_SF_H2,bb_SF_H3,bb_SL_H1,bb_SL_H2,bb_SL_H3	Null
oar_circ_0000712	10	34831973	34842095	+	4	1_CLASSIC	ENSOART00000014600(2,7)	ENSOARG00000013419	bb_MF_H3	SACS
oar_circ_0000713	10	34834166	34841293	+	3	1_CLASSIC	ENSOART00000014600(3,6)	ENSOARG00000013419	bb_ML_H1,bb_SL_H3	SACS
oar_circ_0000714	10	34872263	34891970	-	2	1_CLASSIC	ENSOART00000014609(2,7)	ENSOARG00000013430	bb_MF_H1,bb_MF_H3,bb_ML_H3	SGCG
oar_circ_0000715	10	34881523	34891970	-	2	1_CLASSIC	ENSOART00000014609(2,5)	ENSOARG00000013430	bb_MF_H2,bb_ML_H1	SGCG
oar_circ_0000716	10	34887399	34891970	-	3	1_CLASSIC	ENSOART00000014609(2,4)	ENSOARG00000013430	bb_SF_H1	SGCG
oar_circ_0000717	10	35703171	35704398	+	2	1_CLASSIC	ENSOART00000014750(4,5)	ENSOARG00000013561	bb_ML_H2,bb_SL_H1	MICU2
oar_circ_0000718	10	35748731	35756901	+	2	1_CLASSIC	ENSOART00000014812(2,4)	ENSOARG00000013613	bb_MF_H2,bb_ML_H1,bb_ML_H3,bb_SF_H3,bb_SL_H3	ZDHHC20
oar_circ_0000719	10	35748731	35763814	+	18	1_CLASSIC	ENSOART00000014812(2,7)	ENSOARG00000013613	bb_MF_H1,bb_MF_H2,bb_MF_H3,bb_ML_H1,bb_ML_H2,bb_ML_H3,bb_SF_H1,bb_SF_H2,bb_SF_H3,bb_SL_H1,bb_SL_H2,bb_SL_H3	ZDHHC20
oar_circ_0000720	10	35748731	35773568	+	47	1_CLASSIC	ENSOART00000014812(2,9)	ENSOARG00000013613	bb_MF_H1,bb_MF_H2,bb_MF_H3,bb_ML_H1,bb_ML_H2,bb_ML_H3,bb_SF_H1,bb_SF_H2,bb_SF_H3,bb_SL_H1,bb_SL_H2,bb_SL_H3	ZDHHC20
oar_circ_0000721	10	35748731	35779236	+	6	1_CLASSIC	ENSOART00000014812(2,11)	ENSOARG00000013613	bb_MF_H1,bb_MF_H2,bb_MF_H3,bb_ML_H1,bb_ML_H2,bb_ML_H3,bb_SF_H1,bb_SF_H2,bb_SF_H3,bb_SL_H1,bb_SL_H2,bb_SL_H3	ZDHHC20
oar_circ_0000722	10	35752342	35763814	+	2	1_CLASSIC	ENSOART00000014812(3,7);ENSOART00000014813(2,6)	ENSOARG00000013613	bb_ML_H1	ZDHHC20
oar_circ_0000723	10	35752342	35779236	+	3	1_CLASSIC	ENSOART00000014812(3,11);ENSOART00000014813(2,10)	ENSOARG00000013613	bb_MF_H1,bb_MF_H2,bb_ML_H1,bb_SF_H2,bb_SF_H3,bb_SL_H2,bb_SL_H3	ZDHHC20
oar_circ_0000724	10	35756781	35763814	+	4	1_CLASSIC	ENSOART00000014812(4,7);ENSOART00000014813(3,6)	ENSOARG00000013613	bb_ML_H3,bb_SF_H2,bb_SL_H3	ZDHHC20
oar_circ_0000725	10	35756781	35773568	+	59	1_CLASSIC	ENSOART00000014812(4,9);ENSOART00000014813(3,8)	ENSOARG00000013613	bb_MF_H1,bb_MF_H2,bb_MF_H3,bb_ML_H1,bb_ML_H2,bb_ML_H3,bb_SF_H1,bb_SF_H2,bb_SF_H3,bb_SL_H1,bb_SL_H2,bb_SL_H3	ZDHHC20
oar_circ_0000726	10	35761943	35763814	+	2	1_CLASSIC	ENSOART00000014812(5,7);ENSOART00000014813(4,6)	ENSOARG00000013613	bb_MF_H2,bb_ML_H3,bb_SF_H2,bb_SF_H3	ZDHHC20
oar_circ_0000727	10	35761943	35773568	+	14	1_CLASSIC	ENSOART00000014812(5,9);ENSOART00000014813(4,8)	ENSOARG00000013613	bb_MF_H1,bb_MF_H2,bb_MF_H3,bb_ML_H1,bb_ML_H2,bb_ML_H3,bb_SF_H1,bb_SF_H2,bb_SF_H3,bb_SL_H1,bb_SL_H2,bb_SL_H3	ZDHHC20
oar_circ_0000728	10	35907213	35924882	+	4	4_OVERLAP_EXON	ENSOART00000015002(none,none)	Null	bb_MF_H2,bb_MF_H3,bb_ML_H2,bb_ML_H3,bb_SF_H1,bb_SF_H3,bb_SL_H2	Null
oar_circ_0000729	10	35915242	35920684	+	3	2_ALTER_EXON	ENSOART00000015002(1,2)	ENSOARG00000013784	bb_MF_H1	XPO4
oar_circ_0000730	10	35915242	35924882	+	11	2_ALTER_EXON	ENSOART00000015002(1,3)	ENSOARG00000013784	bb_MF_H1,bb_MF_H2,bb_MF_H3,bb_ML_H1,bb_ML_H2,bb_ML_H3,bb_SF_H1,bb_SF_H2,bb_SF_H3,bb_SL_H1,bb_SL_H2,bb_SL_H3	XPO4
oar_circ_0000731	10	35915242	35951600	+	8	2_ALTER_EXON	ENSOART00000015002(1,8)	ENSOARG00000013784	bb_MF_H1,bb_MF_H2,bb_ML_H2,bb_ML_H3,bb_SF_H1,bb_SF_H2,bb_SF_H3,bb_SL_H1,bb_SL_H2,bb_SL_H3	XPO4
oar_circ_0000732	10	35924744	35951600	+	3	1_CLASSIC	ENSOART00000015002(3,8)	ENSOARG00000013784	bb_MF_H1,bb_SF_H2,bb_SF_H3,bb_SL_H2,bb_SL_H3	XPO4
oar_circ_0000733	10	35934562	35951600	+	2	1_CLASSIC	ENSOART00000015002(4,8)	ENSOARG00000013784	bb_SF_H2,bb_SL_H1	XPO4
oar_circ_0000734	10	36047953	36080991	-	2	2_ALTER_EXON	ENSOART00000015106(12,26)	ENSOARG00000013877	bb_SL_H3	IFT88
oar_circ_0000735	10	36058054	36080991	-	5	1_CLASSIC	ENSOART00000015106(12,23)	ENSOARG00000013877	bb_MF_H2,bb_SF_H2,bb_SF_H3,bb_SL_H3	IFT88
oar_circ_0000736	10	36072785	36080991	-	2	1_CLASSIC	ENSOART00000015106(12,15)	ENSOARG00000013877	bb_MF_H1,bb_ML_H3	IFT88
oar_circ_0000737	10	36072785	36086977	-	4	1_CLASSIC	ENSOART00000015106(8,15)	ENSOARG00000013877	bb_MF_H1,bb_MF_H3,bb_ML_H1,bb_ML_H2,bb_ML_H3,bb_SF_H1,bb_SF_H2,bb_SF_H3,bb_SL_H1,bb_SL_H2,bb_SL_H3	IFT88
oar_circ_0000738	10	36079738	36086977	-	8	1_CLASSIC	ENSOART00000015106(8,13)	ENSOARG00000013877	bb_MF_H1,bb_MF_H2,bb_MF_H3,bb_ML_H1,bb_ML_H3,bb_SF_H2,bb_SF_H3,bb_SL_H1,bb_SL_H2,bb_SL_H3	IFT88
oar_circ_0000739	10	3622138	3623367	+	3	6_INTERGENIC	none(none,none)	Null	bb_ML_H1	Null
oar_circ_0000740	10	36316648	36317840	+	2	6_INTERGENIC	none(none,none)	Null	bb_MF_H2	Null
oar_circ_0000741	10	36342533	36368260	-	3	1_CLASSIC	ENSOART00000015283(2,11)	ENSOARG00000014028	bb_MF_H3,bb_ML_H3,bb_SF_H1,bb_SL_H3	ZMYM2
oar_circ_0000742	10	36346992	36368260	-	2	1_CLASSIC	ENSOART00000015283(2,9)	ENSOARG00000014028	bb_ML_H2,bb_SF_H2	ZMYM2
oar_circ_0000743	10	36349960	36368260	-	2	1_CLASSIC	ENSOART00000015283(2,8)	ENSOARG00000014028	bb_MF_H1	ZMYM2
oar_circ_0000744	10	36355605	36360868	-	2	1_CLASSIC	ENSOART00000015283(3,6)	ENSOARG00000014028	bb_SF_H3	ZMYM2
oar_circ_0000745	10	36355605	36368260	-	5	1_CLASSIC	ENSOART00000015283(2,6)	ENSOARG00000014028	bb_MF_H1,bb_MF_H2,bb_MF_H3,bb_ML_H1,bb_ML_H2,bb_ML_H3,bb_SF_H1,bb_SF_H2,bb_SF_H3,bb_SL_H1,bb_SL_H2,bb_SL_H3	ZMYM2
oar_circ_0000746	10	36367404	36386542	-	2	2_ALTER_EXON	ENSOART00000015283(1,2)	ENSOARG00000014028	bb_SL_H1	ZMYM2
oar_circ_0000747	10	36438387	36453900	+	3	4_OVERLAP_EXON	ENSOART00000015369(none,none)	Null	bb_SL_H2	Null
oar_circ_0000748	10	36448226	36453900	+	2	4_OVERLAP_EXON	ENSOART00000015369(none,none)	Null	bb_ML_H1,bb_SF_H2,bb_SF_H3,bb_SL_H1,bb_SL_H2	Null
oar_circ_0000749	10	36448226	36490010	+	3	4_OVERLAP_EXON	ENSOART00000015369(none,none);ENSOART00000015428(none,none)	Null	bb_ML_H1,bb_ML_H3,bb_SL_H1,bb_SL_H3	Null
oar_circ_0000750	10	36448226	36538764	+	2	4_OVERLAP_EXON	ENSOART00000015369(none,none)	Null	bb_ML_H3	Null
oar_circ_0000751	10	36449386	36450652	+	5	2_ALTER_EXON	ENSOART00000015369(6,7)	ENSOARG00000014118	bb_MF_H1,bb_ML_H1,bb_ML_H3	ZMYM5
oar_circ_0000752	10	36449386	36453900	+	2	4_OVERLAP_EXON	ENSOART00000015369(none,none)	Null	bb_ML_H3,bb_SL_H3	Null
oar_circ_0000753	10	36468779	36477501	+	6	1_CLASSIC	ENSOART00000015428(3,4)	ENSOARG00000014163	bb_ML_H1,bb_ML_H2,bb_ML_H3,bb_SF_H2,bb_SL_H1,bb_SL_H2,bb_SL_H3	PSPC1
oar_circ_0000754	10	36468779	36481810	+	5	1_CLASSIC	ENSOART00000015428(3,5)	ENSOARG00000014163	bb_MF_H1,bb_MF_H2,bb_MF_H3,bb_ML_H1,bb_ML_H2,bb_ML_H3,bb_SF_H1,bb_SF_H3,bb_SL_H3	PSPC1
oar_circ_0000755	10	36468779	36486403	+	13	4_OVERLAP_EXON	ENSOART00000015428(3,none)	ENSOARG00000014163	bb_MF_H1,bb_MF_H2,bb_MF_H3,bb_ML_H1,bb_ML_H2,bb_ML_H3,bb_SF_H1,bb_SF_H2,bb_SF_H3,bb_SL_H1,bb_SL_H2,bb_SL_H3	PSPC1
oar_circ_0000756	10	36468779	36490010	+	21	1_CLASSIC	ENSOART00000015428(3,7)	ENSOARG00000014163	bb_MF_H1,bb_MF_H2,bb_MF_H3,bb_ML_H1,bb_ML_H2,bb_ML_H3,bb_SF_H1,bb_SF_H2,bb_SF_H3,bb_SL_H1,bb_SL_H2,bb_SL_H3	PSPC1
oar_circ_0000757	10	36468779	36538764	+	2	4_OVERLAP_EXON	ENSOART00000015428(none,none)	Null	bb_MF_H1,bb_SF_H2	Null
oar_circ_0000758	10	36477406	36486403	+	2	4_OVERLAP_EXON	ENSOART00000015428(4,none)	ENSOARG00000014163	bb_MF_H1,bb_SF_H2	PSPC1
oar_circ_0000759	10	36477406	36490010	+	4	1_CLASSIC	ENSOART00000015428(4,7)	ENSOARG00000014163	bb_MF_H1,bb_MF_H2,bb_MF_H3,bb_ML_H1,bb_ML_H2,bb_ML_H3,bb_SF_H2,bb_SF_H3,bb_SL_H1,bb_SL_H2,bb_SL_H3	PSPC1
oar_circ_0000760	10	36477406	36511355	+	2	1_CLASSIC	ENSOART00000015428(4,9)	ENSOARG00000014163	bb_MF_H3,bb_ML_H1,bb_ML_H2,bb_SL_H2	PSPC1
oar_circ_0000761	10	36507646	36538764	+	2	4_OVERLAP_EXON	ENSOART00000015428(none,none)	Null	bb_ML_H1,bb_SF_H2	Null
oar_circ_0000762	10	36513531	36538764	+	6	4_OVERLAP_EXON	ENSOART00000015428(none,none)	Null	bb_ML_H1,bb_SL_H2,bb_SL_H3	Null
oar_circ_0000763	10	36543004	36548811	-	2	1_CLASSIC	ENSOART00000015558(8,12)	ENSOARG00000014285	bb_MF_H1	MPHOSPH8
oar_circ_0000764	10	36597493	36606916	-	3	1_CLASSIC	ENSOART00000015696(30,32);ENSOART00000015698(30,34)	ENSOARG00000014415	bb_SL_H1	PARP4
oar_circ_0000765	10	36611718	36615736	-	2	1_CLASSIC	ENSOART00000015696(25,29);ENSOART00000015698(25,29)	ENSOARG00000014415	bb_SF_H3	PARP4
oar_circ_0000766	10	36625495	36631833	-	2	1_CLASSIC	ENSOART00000015696(18,20);ENSOART00000015698(18,20)	ENSOARG00000014415	bb_SF_H2	PARP4
oar_circ_0000767	10	36631558	36647670	-	2	1_CLASSIC	ENSOART00000015696(9,19);ENSOART00000015698(9,19)	ENSOARG00000014415	bb_ML_H2,bb_ML_H3	PARP4
oar_circ_0000768	10	36646515	36647670	-	2	1_CLASSIC	ENSOART00000015696(9,10);ENSOART00000015698(9,10)	ENSOARG00000014415	bb_ML_H1	PARP4
oar_circ_0000769	10	36678284	36679397	+	6	4_OVERLAP_EXON	ENSOART00000015853(none,3)	ENSOARG00000014560	bb_MF_H1,bb_MF_H2,bb_MF_H3,bb_ML_H1,bb_ML_H2,bb_ML_H3,bb_SF_H1,bb_SF_H2,bb_SF_H3,bb_SL_H1,bb_SL_H2,bb_SL_H3	CENPJ
oar_circ_0000770	10	36678284	36685580	+	3	4_OVERLAP_EXON	ENSOART00000015853(none,5)	ENSOARG00000014560	bb_ML_H1,bb_ML_H2,bb_SF_H2,bb_SL_H3	CENPJ
oar_circ_0000771	10	36678284	36700265	+	2	4_OVERLAP_EXON	ENSOART00000015853(none,11)	ENSOARG00000014560	bb_MF_H1,bb_MF_H3,bb_ML_H2,bb_ML_H3,bb_SF_H2,bb_SL_H3	CENPJ
oar_circ_0000772	10	36678328	36679397	+	43	1_CLASSIC	ENSOART00000015853(2,3)	ENSOARG00000014560	bb_MF_H1,bb_MF_H2,bb_MF_H3,bb_ML_H1,bb_ML_H2,bb_ML_H3,bb_SF_H1,bb_SF_H2,bb_SF_H3,bb_SL_H1,bb_SL_H2,bb_SL_H3	CENPJ
oar_circ_0000773	10	36678328	36685580	+	8	1_CLASSIC	ENSOART00000015853(2,5)	ENSOARG00000014560	bb_MF_H1,bb_MF_H2,bb_ML_H3,bb_SF_H3	CENPJ
oar_circ_0000774	10	36678328	36688368	+	9	1_CLASSIC	ENSOART00000015853(2,7)	ENSOARG00000014560	bb_MF_H1,bb_MF_H2,bb_MF_H3,bb_ML_H1,bb_ML_H2,bb_ML_H3,bb_SF_H1,bb_SF_H2,bb_SF_H3,bb_SL_H2,bb_SL_H3	CENPJ
oar_circ_0000775	10	36678328	36696493	+	4	1_CLASSIC	ENSOART00000015853(2,10)	ENSOARG00000014560	bb_MF_H1	CENPJ
oar_circ_0000776	10	36678328	36700265	+	7	1_CLASSIC	ENSOART00000015853(2,11)	ENSOARG00000014560	bb_MF_H1,bb_MF_H2,bb_MF_H3,bb_ML_H1,bb_ML_H2,bb_ML_H3,bb_SF_H1,bb_SF_H2,bb_SF_H3,bb_SL_H1,bb_SL_H2,bb_SL_H3	CENPJ
oar_circ_0000777	10	36686493	36688368	+	4	1_CLASSIC	ENSOART00000015853(6,7)	ENSOARG00000014560	bb_MF_H3,bb_ML_H2	CENPJ
oar_circ_0000778	10	36686493	36696493	+	2	1_CLASSIC	ENSOART00000015853(6,10)	ENSOARG00000014560	bb_MF_H1,bb_MF_H2,bb_ML_H1,bb_SF_H1,bb_SF_H2	CENPJ
oar_circ_0000779	10	36686493	36708039	+	2	1_CLASSIC	ENSOART00000015853(6,13)	ENSOARG00000014560	bb_SL_H2	CENPJ
oar_circ_0000780	10	36690519	36693850	+	3	2_ALTER_EXON	ENSOART00000015853(8,9)	ENSOARG00000014560	bb_SL_H1,bb_SL_H3	CENPJ
oar_circ_0000781	10	36690519	36696493	+	3	2_ALTER_EXON	ENSOART00000015853(8,10)	ENSOARG00000014560	bb_SL_H1	CENPJ
oar_circ_0000782	10	36690519	36700265	+	6	2_ALTER_EXON	ENSOART00000015853(8,11)	ENSOARG00000014560	bb_ML_H3	CENPJ
oar_circ_0000783	10	39531965	39646758	-	2	4_OVERLAP_EXON	ENSOART00000018613(none,none)	Null	bb_SF_H2	Null
oar_circ_0000784	10	39955786	39975254	-	4	6_INTERGENIC	none(none,none)	Null	bb_MF_H1,bb_ML_H2,bb_ML_H3,bb_SF_H3,bb_SL_H3	Null
oar_circ_0000785	10	39960278	40068469	-	3	4_OVERLAP_EXON	ENSOART00000018620(none,none)	Null	bb_MF_H1	Null
oar_circ_0000786	10	40048172	40068595	-	3	4_OVERLAP_EXON	ENSOART00000018620(none,none)	Null	bb_SF_H2,bb_SL_H2	Null
oar_circ_0000787	10	40068394	40082530	-	3	4_OVERLAP_EXON	ENSOART00000018620(none,none)	Null	bb_SL_H1	Null
oar_circ_0000788	10	40355759	40356455	-	2	6_INTERGENIC	none(none,none)	Null	bb_MF_H1	Null
oar_circ_0000789	10	40390191	40397382	+	3	6_INTERGENIC	none(none,none)	Null	bb_MF_H1,bb_MF_H3,bb_ML_H2,bb_SF_H3	Null
oar_circ_0000790	10	40390191	40461488	+	2	6_INTERGENIC	none(none,none)	Null	bb_MF_H2	Null
oar_circ_0000791	10	40435824	40436260	-	2	6_INTERGENIC	none(none,none)	Null	bb_MF_H2	Null
oar_circ_0000792	10	40435836	40436260	-	3	6_INTERGENIC	none(none,none)	Null	bb_MF_H1,bb_MF_H2,bb_MF_H3,bb_ML_H2,bb_ML_H3,bb_SF_H1,bb_SF_H2,bb_SL_H1,bb_SL_H2,bb_SL_H3	Null
oar_circ_0000793	10	40547759	40550727	-	3	6_INTERGENIC	none(none,none)	Null	bb_MF_H2,bb_MF_H3,bb_ML_H1,bb_ML_H2,bb_SF_H2,bb_SF_H3,bb_SL_H1,bb_SL_H3	Null
oar_circ_0000794	10	40547953	40550727	-	4	6_INTERGENIC	none(none,none)	Null	bb_SL_H3	Null
oar_circ_0000795	10	40557952	40558453	+	7	6_INTERGENIC	none(none,none)	Null	bb_SL_H2	Null
oar_circ_0000796	10	40818735	40821905	-	2	4_OVERLAP_EXON	ENSOART00000016277(none,none)	Null	bb_MF_H3,bb_SF_H3	Null
oar_circ_0000797	10	44449662	44456379	-	2	4_OVERLAP_EXON	ENSOART00000016475(none,7)	ENSOARG00000015136	bb_ML_H2	KLHL1
oar_circ_0000798	10	44598254	44704757	-	2	1_CLASSIC	ENSOART00000016475(2,4)	ENSOARG00000015136	bb_MF_H1,bb_ML_H1,bb_ML_H3,bb_SF_H1,bb_SF_H2,bb_SF_H3,bb_SL_H2,bb_SL_H3	KLHL1
oar_circ_0000799	10	44656055	44704757	-	2	4_OVERLAP_EXON	ENSOART00000016475(2,none)	ENSOARG00000015136	bb_ML_H1,bb_SF_H2,bb_SF_H3,bb_SL_H2	KLHL1
oar_circ_0000800	10	44674995	44704757	-	5	1_CLASSIC	ENSOART00000016475(2,3)	ENSOARG00000015136	bb_ML_H2,bb_ML_H3,bb_SL_H1,bb_SL_H3	KLHL1
oar_circ_0000801	10	44674995	44721827	-	3	2_ALTER_EXON	ENSOART00000016475(1,3)	ENSOARG00000015136	bb_MF_H2,bb_MF_H3,bb_ML_H3,bb_SF_H2,bb_SL_H2,bb_SL_H3	KLHL1
oar_circ_0000802	10	44704621	44721827	-	5	2_ALTER_EXON	ENSOART00000016475(1,2)	ENSOARG00000015136	bb_MF_H1,bb_MF_H2,bb_MF_H3,bb_ML_H2,bb_ML_H3,bb_SF_H1,bb_SF_H2,bb_SF_H3,bb_SL_H1,bb_SL_H2,bb_SL_H3	KLHL1
oar_circ_0000803	10	44914235	44916614	-	2	6_INTERGENIC	none(none,none)	Null	bb_ML_H3,bb_SF_H3	Null
oar_circ_0000804	10	46568999	46582245	-	4	2_ALTER_EXON	ENSOART00000016551(8,11)	ENSOARG00000015209	bb_MF_H1,bb_MF_H2,bb_ML_H1,bb_ML_H2,bb_SF_H3,bb_SL_H3	Null
oar_circ_0000805	10	46656955	46802806	-	3	1_CLASSIC	ENSOART00000016551(2,7)	ENSOARG00000015209	bb_SF_H3	Null
oar_circ_0000806	10	46676146	46802806	-	7	1_CLASSIC	ENSOART00000016551(2,5)	ENSOARG00000015209	bb_ML_H3,bb_SF_H2,bb_SF_H3,bb_SL_H1	Null
oar_circ_0000807	10	46741130	46802806	-	3	1_CLASSIC	ENSOART00000016551(2,3)	ENSOARG00000015209	bb_MF_H1,bb_MF_H2,bb_ML_H2,bb_SF_H2	Null
oar_circ_0000808	10	47927989	47942517	+	3	1_CLASSIC	ENSOART00000016623(3,7)	ENSOARG00000015273	bb_MF_H1,bb_ML_H1,bb_ML_H2,bb_SF_H1,bb_SF_H2,bb_SF_H3,bb_SL_H1,bb_SL_H3	BORA
oar_circ_0000809	10	47927989	47945000	+	3	1_CLASSIC	ENSOART00000016623(3,10)	ENSOARG00000015273	bb_SL_H2	BORA
oar_circ_0000810	10	47962889	47967265	-	3	1_CLASSIC	ENSOART00000016660(12,15)	ENSOARG00000015309	bb_ML_H1,bb_SF_H1,bb_SF_H2,bb_SL_H1,bb_SL_H3	DIS3
oar_circ_0000811	10	47968839	47973036	-	4	1_CLASSIC	ENSOART00000016660(5,11)	ENSOARG00000015309	bb_MF_H2,bb_MF_H3,bb_SF_H2	DIS3
oar_circ_0000812	10	47968839	47977596	-	2	1_CLASSIC	ENSOART00000016660(3,11)	ENSOARG00000015309	bb_SF_H1	DIS3
oar_circ_0000813	10	47969697	47979964	-	2	1_CLASSIC	ENSOART00000016660(2,9)	ENSOARG00000015309	bb_MF_H2	DIS3
oar_circ_0000814	10	47997327	48007857	+	16	1_CLASSIC	ENSOART00000016784(2,4)	ENSOARG00000015416	bb_MF_H1,bb_MF_H2,bb_MF_H3,bb_ML_H1,bb_ML_H2,bb_ML_H3,bb_SF_H1,bb_SF_H2,bb_SF_H3,bb_SL_H1,bb_SL_H2,bb_SL_H3	PIBF1
oar_circ_0000815	10	47997327	48061087	+	2	1_CLASSIC	ENSOART00000016784(2,9)	ENSOARG00000015416	bb_MF_H1,bb_MF_H3,bb_ML_H2	PIBF1
oar_circ_0000816	10	48007738	48035318	+	2	1_CLASSIC	ENSOART00000016784(4,8)	ENSOARG00000015416	bb_SL_H1	PIBF1
oar_circ_0000817	10	48029249	48035318	+	4	1_CLASSIC	ENSOART00000016784(5,8)	ENSOARG00000015416	bb_SF_H1,bb_SL_H2	PIBF1
oar_circ_0000818	10	48029249	48061087	+	2	1_CLASSIC	ENSOART00000016784(5,9)	ENSOARG00000015416	bb_SF_H1,bb_SF_H3	PIBF1
oar_circ_0000819	10	48060989	48125381	+	2	1_CLASSIC	ENSOART00000016784(9,12)	ENSOARG00000015416	bb_SL_H3	PIBF1
oar_circ_0000820	10	48060989	48139430	+	2	1_CLASSIC	ENSOART00000016784(9,13)	ENSOARG00000015416	bb_MF_H2,bb_ML_H1,bb_ML_H3,bb_SF_H1,bb_SF_H3,bb_SL_H2	PIBF1
oar_circ_0000821	10	48110554	48139430	+	3	1_CLASSIC	ENSOART00000016784(10,13)	ENSOARG00000015416	bb_ML_H1,bb_ML_H2	PIBF1
oar_circ_0000822	10	48125291	48139430	+	4	1_CLASSIC	ENSOART00000016784(12,13)	ENSOARG00000015416	bb_SF_H2	PIBF1
oar_circ_0000823	10	48125291	48176462	+	2	1_CLASSIC	ENSOART00000016784(12,15)	ENSOARG00000015416	bb_ML_H3	PIBF1
oar_circ_0000824	10	49044236	49099948	-	3	1_CLASSIC	ENSOART00000016874(5,6)	ENSOARG00000015513	bb_MF_H2	KLF12
oar_circ_0000825	10	49044236	49128877	-	7	1_CLASSIC	ENSOART00000016874(4,6)	ENSOARG00000015513	bb_MF_H1,bb_ML_H3,bb_SF_H1,bb_SF_H3	KLF12
oar_circ_0000826	10	49099813	49128877	-	10	1_CLASSIC	ENSOART00000016874(4,5)	ENSOARG00000015513	bb_MF_H1,bb_MF_H2,bb_MF_H3,bb_ML_H2,bb_SF_H1,bb_SF_H2,bb_SF_H3,bb_SL_H2,bb_SL_H3	KLF12
oar_circ_0000827	10	49099813	49246458	-	4	1_CLASSIC	ENSOART00000016874(3,5)	ENSOARG00000015513	bb_MF_H1,bb_ML_H1,bb_ML_H2,bb_SF_H3,bb_SL_H2,bb_SL_H3	KLF12
oar_circ_0000828	10	49099813	49279725	-	2	4_OVERLAP_EXON	ENSOART00000016874(none,5)	ENSOARG00000015513	bb_SF_H2	KLF12
oar_circ_0000829	10	49128331	49128877	-	4	1_CLASSIC	ENSOART00000016874(4,4)	ENSOARG00000015513	bb_MF_H2,bb_MF_H3,bb_ML_H1,bb_SF_H1,bb_SF_H3,bb_SL_H2,bb_SL_H3	KLF12
oar_circ_0000830	10	49128331	49246458	-	2	1_CLASSIC	ENSOART00000016874(3,4)	ENSOARG00000015513	bb_MF_H2,bb_ML_H1,bb_SL_H3	KLF12
oar_circ_0000831	10	49128331	49325599	-	2	1_CLASSIC	ENSOART00000016874(2,4)	ENSOARG00000015513	bb_MF_H1,bb_MF_H2,bb_ML_H1,bb_ML_H2,bb_SF_H1,bb_SF_H3	KLF12
oar_circ_0000832	10	49223756	49246458	-	2	4_OVERLAP_EXON	ENSOART00000016874(3,none)	ENSOARG00000015513	bb_MF_H1,bb_SF_H2	KLF12
oar_circ_0000833	10	49223756	49325599	-	3	4_OVERLAP_EXON	ENSOART00000016874(2,none)	ENSOARG00000015513	bb_MF_H1,bb_ML_H3,bb_SL_H3	KLF12
oar_circ_0000834	10	49246369	49279725	-	2	4_OVERLAP_EXON	ENSOART00000016874(none,3)	ENSOARG00000015513	bb_MF_H2	KLF12
oar_circ_0000835	10	49246369	49325599	-	2	1_CLASSIC	ENSOART00000016874(2,3)	ENSOARG00000015513	bb_MF_H1,bb_MF_H2,bb_MF_H3,bb_ML_H1,bb_ML_H2,bb_ML_H3,bb_SF_H3,bb_SL_H3	KLF12
oar_circ_0000836	10	49246369	49352825	-	2	4_OVERLAP_EXON	ENSOART00000016874(none,3)	ENSOARG00000015513	bb_MF_H3	KLF12
oar_circ_0000837	10	49246369	49384602	-	3	4_OVERLAP_EXON	ENSOART00000016874(none,3)	ENSOARG00000015513	bb_ML_H3,bb_SF_H1,bb_SL_H1,bb_SL_H3	KLF12
oar_circ_0000838	10	49246369	49441856	-	2	4_OVERLAP_EXON	ENSOART00000016874(none,3)	ENSOARG00000015513	bb_SF_H1	KLF12
oar_circ_0000839	10	49306097	49325599	-	4	4_OVERLAP_EXON	ENSOART00000016874(2,none)	ENSOARG00000015513	bb_SF_H2	KLF12
oar_circ_0000840	10	49325536	49441856	-	2	4_OVERLAP_EXON	ENSOART00000016874(none,2)	ENSOARG00000015513	bb_SL_H3	KLF12
oar_circ_0000841	10	49325536	49448758	-	4	4_OVERLAP_EXON	ENSOART00000016874(none,2)	ENSOARG00000015513	bb_MF_H3,bb_SL_H3	KLF12
oar_circ_0000842	10	49415641	49418488	+	2	5_ANTISENSE	ENSOART00000016874(none,none)	Null	bb_SF_H1	Null
oar_circ_0000843	10	49441013	49448758	-	7	3_INTRON	ENSOART00000016874(none,none)	Null	bb_MF_H1,bb_MF_H3,bb_SL_H3	Null
oar_circ_0000844	10	49441764	49448758	-	2	3_INTRON	ENSOART00000016874(none,none)	Null	bb_MF_H3	Null
oar_circ_0000845	10	50792119	50804298	-	3	1_CLASSIC	ENSOART00000016956(20,23)	ENSOARG00000015582	bb_ML_H3	TBC1D4
oar_circ_0000846	10	50828069	50851966	-	3	1_CLASSIC	ENSOART00000016956(6,14)	ENSOARG00000015582	bb_MF_H1,bb_ML_H1	TBC1D4
oar_circ_0000847	10	50828069	50862718	-	2	1_CLASSIC	ENSOART00000016956(5,14)	ENSOARG00000015582	bb_ML_H2,bb_ML_H3,bb_SF_H3	TBC1D4
oar_circ_0000848	10	50828069	50866458	-	3	1_CLASSIC	ENSOART00000016956(4,14)	ENSOARG00000015582	bb_SF_H3	TBC1D4
oar_circ_0000849	10	50828069	50869838	-	3	2_ALTER_EXON	ENSOART00000016956(1,14)	ENSOARG00000015582	bb_SF_H1	TBC1D4
oar_circ_0000850	10	50841222	50851966	-	3	1_CLASSIC	ENSOART00000016956(6,9)	ENSOARG00000015582	bb_MF_H3,bb_ML_H2,bb_SL_H3	TBC1D4
oar_circ_0000851	10	50845717	50862718	-	2	1_CLASSIC	ENSOART00000016956(5,8)	ENSOARG00000015582	bb_MF_H2	TBC1D4
oar_circ_0000852	10	50845717	50866458	-	2	1_CLASSIC	ENSOART00000016956(4,8)	ENSOARG00000015582	bb_MF_H3,bb_SL_H3	TBC1D4
oar_circ_0000853	10	50862614	50869838	-	4	2_ALTER_EXON	ENSOART00000016956(1,5)	ENSOARG00000015582	bb_MF_H1,bb_MF_H2,bb_ML_H1,bb_ML_H2,bb_ML_H3,bb_SF_H3,bb_SL_H2,bb_SL_H3	TBC1D4
oar_circ_0000854	10	50868842	50869838	-	8	2_ALTER_EXON	ENSOART00000016956(1,3)	ENSOARG00000015582	bb_MF_H1,bb_MF_H3,bb_ML_H3,bb_SF_H1,bb_SF_H3,bb_SL_H1,bb_SL_H2,bb_SL_H3	TBC1D4
oar_circ_0000855	10	51213918	51254858	+	2	1_CLASSIC	ENSOART00000017226(2,4);ENSOART00000017227(2,4)	ENSOARG00000015818	bb_SF_H3	LMO7
oar_circ_0000856	10	51289502	51294905	+	3	1_CLASSIC	ENSOART00000017226(5,7);ENSOART00000017227(5,7)	ENSOARG00000015818	bb_SF_H2	LMO7
oar_circ_0000857	10	51314196	51321899	+	3	1_CLASSIC	ENSOART00000017226(12,15);ENSOART00000017227(9,12)	ENSOARG00000015818	bb_MF_H1,bb_MF_H2,bb_MF_H3,bb_ML_H2,bb_SF_H1,bb_SF_H2,bb_SL_H2,bb_SL_H3	LMO7
oar_circ_0000858	10	51314196	51335597	+	3	1_CLASSIC	ENSOART00000017226(12,19);ENSOART00000017227(9,16)	ENSOARG00000015818	bb_ML_H1	LMO7
oar_circ_0000859	10	51317367	51319215	+	2	1_CLASSIC	ENSOART00000017226(13,14);ENSOART00000017227(10,11)	ENSOARG00000015818	bb_SF_H2	LMO7
oar_circ_0000860	10	51883542	51954147	+	2	6_INTERGENIC	none(none,none)	Null	bb_MF_H3	Null
oar_circ_0000861	10	52377640	52389048	-	3	6_INTERGENIC	none(none,none)	Null	bb_MF_H2,bb_ML_H1,bb_ML_H2,bb_ML_H3,bb_SF_H1	Null
oar_circ_0000862	10	52387791	52389048	-	7	6_INTERGENIC	none(none,none)	Null	bb_MF_H1,bb_MF_H2,bb_MF_H3,bb_ML_H1,bb_ML_H3,bb_SF_H2,bb_SF_H3,bb_SL_H1,bb_SL_H2,bb_SL_H3	Null
oar_circ_0000863	10	52607280	52614765	-	3	2_ALTER_EXON	ENSOART00000017485(1,3)	ENSOARG00000016056	bb_MF_H2,bb_MF_H3,bb_ML_H3	FBXL3
oar_circ_0000864	10	52635995	52644787	-	2	1_CLASSIC	ENSOART00000017799(75,82)	ENSOARG00000016305	bb_MF_H2,bb_MF_H3,bb_ML_H3,bb_SF_H2	MYCBP2
oar_circ_0000865	10	52641976	52646839	-	2	1_CLASSIC	ENSOART00000017799(74,78)	ENSOARG00000016305	bb_MF_H2,bb_MF_H3,bb_ML_H1,bb_SF_H1,bb_SL_H3	MYCBP2
oar_circ_0000866	10	52651453	52671568	-	11	1_CLASSIC	ENSOART00000017799(59,71)	ENSOARG00000016305	bb_MF_H1,bb_MF_H2,bb_MF_H3,bb_ML_H1,bb_ML_H2,bb_ML_H3,bb_SF_H1,bb_SF_H2,bb_SF_H3,bb_SL_H1,bb_SL_H2,bb_SL_H3	MYCBP2
oar_circ_0000867	10	52666535	52669062	-	3	1_CLASSIC	ENSOART00000017799(61,63)	ENSOARG00000016305	bb_ML_H1	MYCBP2
oar_circ_0000868	10	52689558	52697694	-	2	1_CLASSIC	ENSOART00000017799(53,56)	ENSOARG00000016305	bb_ML_H3	MYCBP2
oar_circ_0000869	10	52689558	52700570	-	2	4_OVERLAP_EXON	ENSOART00000017799(none,56)	ENSOARG00000016305	bb_SF_H1	MYCBP2
oar_circ_0000870	10	52697470	52700570	-	3	4_OVERLAP_EXON	ENSOART00000017799(none,53)	ENSOARG00000016305	bb_ML_H2,bb_ML_H3,bb_SF_H2,bb_SF_H3,bb_SL_H3	MYCBP2
oar_circ_0000871	10	52710631	52712410	-	2	1_CLASSIC	ENSOART00000017799(50,52)	ENSOARG00000016305	bb_MF_H1,bb_ML_H2,bb_ML_H3,bb_SF_H3,bb_SL_H3	MYCBP2
oar_circ_0000872	10	52710631	52720053	-	3	1_CLASSIC	ENSOART00000017799(47,52)	ENSOARG00000016305	bb_SF_H3	MYCBP2
oar_circ_0000873	10	52710631	52733575	-	2	1_CLASSIC	ENSOART00000017799(41,52)	ENSOARG00000016305	bb_SL_H2	MYCBP2
oar_circ_0000874	10	52723836	52733575	-	3	1_CLASSIC	ENSOART00000017799(41,46)	ENSOARG00000016305	bb_MF_H2,bb_SF_H3	MYCBP2
oar_circ_0000875	10	52726637	52731819	-	2	1_CLASSIC	ENSOART00000017799(42,45)	ENSOARG00000016305	bb_MF_H2,bb_ML_H1,bb_SL_H3	MYCBP2
oar_circ_0000876	10	52730539	52752679	-	2	1_CLASSIC	ENSOART00000017799(33,43)	ENSOARG00000016305	bb_MF_H2	MYCBP2
oar_circ_0000877	10	52738808	52752679	-	2	1_CLASSIC	ENSOART00000017799(33,40)	ENSOARG00000016305	bb_ML_H1,bb_SF_H3	MYCBP2
oar_circ_0000878	10	52746824	52829138	-	2	1_CLASSIC	ENSOART00000017799(13,35)	ENSOARG00000016305	bb_SL_H3	MYCBP2
oar_circ_0000879	10	52762300	52769504	-	3	1_CLASSIC	ENSOART00000017799(27,30)	ENSOARG00000016305	bb_MF_H1,bb_SF_H3,bb_SL_H3	MYCBP2
oar_circ_0000880	10	52780667	52797043	-	3	1_CLASSIC	ENSOART00000017799(19,23)	ENSOARG00000016305	bb_MF_H1,bb_SF_H2,bb_SF_H3,bb_SL_H2	MYCBP2
oar_circ_0000881	10	52787981	52834129	-	4	1_CLASSIC	ENSOART00000017799(9,21)	ENSOARG00000016305	bb_SL_H2	MYCBP2
oar_circ_0000882	10	52811700	52825663	-	3	1_CLASSIC	ENSOART00000017799(14,17)	ENSOARG00000016305	bb_SL_H3	MYCBP2
oar_circ_0000883	10	52811700	52834129	-	33	1_CLASSIC	ENSOART00000017799(9,17)	ENSOARG00000016305	bb_MF_H1,bb_MF_H2,bb_MF_H3,bb_ML_H1,bb_ML_H2,bb_ML_H3,bb_SF_H1,bb_SF_H2,bb_SF_H3,bb_SL_H1,bb_SL_H2,bb_SL_H3	MYCBP2
oar_circ_0000884	10	52811700	52846221	-	3	1_CLASSIC	ENSOART00000017799(5,17)	ENSOARG00000016305	bb_ML_H1	MYCBP2
oar_circ_0000885	10	52811700	52860903	-	3	1_CLASSIC	ENSOART00000017799(3,17)	ENSOARG00000016305	bb_SL_H2,bb_SL_H3	MYCBP2
oar_circ_0000886	10	52817502	52834129	-	3	1_CLASSIC	ENSOART00000017799(9,15)	ENSOARG00000016305	bb_MF_H2,bb_MF_H3,bb_ML_H3,bb_SF_H3,bb_SL_H2	MYCBP2
oar_circ_0000887	10	52825505	52830782	-	3	1_CLASSIC	ENSOART00000017799(12,14)	ENSOARG00000016305	bb_MF_H3,bb_SF_H2	MYCBP2
oar_circ_0000888	10	52828974	52860903	-	3	1_CLASSIC	ENSOART00000017799(3,13)	ENSOARG00000016305	bb_ML_H2	MYCBP2
oar_circ_0000889	10	52831973	52860903	-	2	1_CLASSIC	ENSOART00000017799(3,11)	ENSOARG00000016305	bb_MF_H1	MYCBP2
oar_circ_0000890	10	52846025	52860903	-	2	1_CLASSIC	ENSOART00000017799(3,5)	ENSOARG00000016305	bb_MF_H2,bb_SF_H3	MYCBP2
oar_circ_0000891	10	52853712	52860903	-	2	1_CLASSIC	ENSOART00000017799(3,4)	ENSOARG00000016305	bb_MF_H2,bb_ML_H2,bb_SF_H1,bb_SL_H3	MYCBP2
oar_circ_0000892	10	52853712	52870880	-	5	1_CLASSIC	ENSOART00000017799(2,4)	ENSOARG00000016305	bb_MF_H1,bb_MF_H2,bb_MF_H3,bb_ML_H2,bb_ML_H3,bb_SF_H1,bb_SF_H2,bb_SF_H3,bb_SL_H1,bb_SL_H2,bb_SL_H3	MYCBP2
oar_circ_0000893	10	53332194	53358849	+	18	2_ALTER_EXON	ENSOART00000000115(3,5)	ENSOARG00000000109	bb_MF_H1,bb_MF_H2,bb_MF_H3,bb_ML_H1,bb_ML_H2,bb_ML_H3,bb_SF_H1,bb_SF_H2,bb_SF_H3,bb_SL_H1,bb_SL_H2,bb_SL_H3	SLAIN1
oar_circ_0000894	10	53332194	53363551	+	6	2_ALTER_EXON	ENSOART00000000115(3,6)	ENSOARG00000000109	bb_MF_H1,bb_MF_H2,bb_MF_H3,bb_ML_H1,bb_ML_H2,bb_ML_H3,bb_SF_H1,bb_SF_H2,bb_SF_H3,bb_SL_H1,bb_SL_H2,bb_SL_H3	SLAIN1
oar_circ_0000895	10	53332194	53367187	+	3	2_ALTER_EXON	ENSOART00000000115(3,7)	ENSOARG00000000109	bb_MF_H3,bb_ML_H1,bb_ML_H2,bb_ML_H3,bb_SL_H2	SLAIN1
oar_circ_0000896	10	53354650	53363551	+	5	4_OVERLAP_EXON	ENSOART00000000115(none,6)	ENSOARG00000000109	bb_ML_H1,bb_ML_H2,bb_SF_H2,bb_SL_H1,bb_SL_H3	SLAIN1
oar_circ_0000897	10	53356038	53363551	+	5	1_CLASSIC	ENSOART00000000115(4,6)	ENSOARG00000000109	bb_MF_H2,bb_MF_H3,bb_ML_H1,bb_ML_H2,bb_ML_H3,bb_SF_H2,bb_SF_H3,bb_SL_H2,bb_SL_H3	SLAIN1
oar_circ_0000898	10	53356038	53367187	+	2	1_CLASSIC	ENSOART00000000115(4,7)	ENSOARG00000000109	bb_SF_H2	SLAIN1
oar_circ_0000899	10	54265130	54273188	-	28	1_CLASSIC	ENSOART00000000207(2,5)	ENSOARG00000000201	bb_MF_H1,bb_MF_H2,bb_MF_H3,bb_ML_H1,bb_ML_H2,bb_ML_H3,bb_SF_H1,bb_SF_H2,bb_SF_H3,bb_SL_H1,bb_SL_H2,bb_SL_H3	RNF219
oar_circ_0000900	10	5438003	5438827	-	5	4_OVERLAP_EXON	ENSOART00000007130(5,none)	ENSOARG00000006560	bb_ML_H3	PCDH17
oar_circ_0000901	10	5438003	5508733	-	3	2_ALTER_EXON	ENSOART00000007130(3,none)	ENSOARG00000006560	bb_ML_H3	PCDH17
oar_circ_0000902	10	54920051	54967315	-	8	1_CLASSIC	ENSOART00000000398(2,21)	ENSOARG00000000372	bb_MF_H1,bb_MF_H3,bb_ML_H1,bb_SF_H2,bb_SF_H3,bb_SL_H1,bb_SL_H2	RBM26
oar_circ_0000903	10	54928117	54967315	-	2	1_CLASSIC	ENSOART00000000398(2,20)	ENSOARG00000000372	bb_SF_H2	RBM26
oar_circ_0000904	10	54935614	54938986	-	6	1_CLASSIC	ENSOART00000000398(14,17);ENSOART00000000403(15,18)	ENSOARG00000000372	bb_MF_H1,bb_MF_H2,bb_MF_H3,bb_ML_H2,bb_ML_H3,bb_SF_H1	RBM26
oar_circ_0000905	10	54946513	54967315	-	2	1_CLASSIC	ENSOART00000000398(2,13)	ENSOARG00000000372	bb_SF_H2,bb_SF_H3	RBM26
oar_circ_0000906	10	54956710	54961914	-	2	1_CLASSIC	ENSOART00000000398(4,9);ENSOART00000000403(4,9)	ENSOARG00000000372	bb_MF_H1,bb_MF_H2,bb_SL_H1,bb_SL_H2	RBM26
oar_circ_0000907	10	54956710	54968485	-	2	4_OVERLAP_EXON	ENSOART00000000398(none,9);ENSOART00000000403(none,none)	ENSOARG00000000372,Null	bb_SF_H2	Null
oar_circ_0000908	10	54957977	54961914	-	2	1_CLASSIC	ENSOART00000000398(4,7);ENSOART00000000403(4,7)	ENSOARG00000000372	bb_MF_H1,bb_MF_H2,bb_SF_H1,bb_SF_H2,bb_SL_H1,bb_SL_H3	RBM26
oar_circ_0000909	10	54960937	54967315	-	3	1_CLASSIC	ENSOART00000000398(2,5)	ENSOARG00000000372	bb_MF_H3,bb_SF_H2,bb_SF_H3	RBM26
oar_circ_0000910	10	54964941	54967315	-	3	2_ALTER_EXON	ENSOART00000000403(2,none)	ENSOARG00000000372	bb_MF_H1,bb_SF_H3	RBM26
oar_circ_0000911	10	5508369	5508733	-	2	2_ALTER_EXON	ENSOART00000007130(3,4)	ENSOARG00000006560	bb_SF_H1	PCDH17
oar_circ_0000912	10	55103486	55108159	+	4	1_CLASSIC	ENSOART00000000447(2,3)	ENSOARG00000000420	bb_SF_H3,bb_SL_H3	NDFIP2
oar_circ_0000913	10	55103486	55116709	+	25	1_CLASSIC	ENSOART00000000447(2,4)	ENSOARG00000000420	bb_MF_H1,bb_MF_H2,bb_MF_H3,bb_ML_H1,bb_ML_H2,bb_ML_H3,bb_SF_H1,bb_SF_H2,bb_SF_H3,bb_SL_H1,bb_SL_H2,bb_SL_H3	NDFIP2
oar_circ_0000914	10	55103486	55127376	+	2	1_CLASSIC	ENSOART00000000447(2,5)	ENSOARG00000000420	bb_MF_H1,bb_MF_H2,bb_ML_H3,bb_SL_H2	NDFIP2
oar_circ_0000915	10	55127252	55134798	+	5	1_CLASSIC	ENSOART00000000447(5,7)	ENSOARG00000000420	bb_MF_H1,bb_ML_H2,bb_ML_H3,bb_SF_H2,bb_SF_H3,bb_SL_H1,bb_SL_H2	NDFIP2
oar_circ_0000916	10	5568054	5637748	+	2	6_INTERGENIC	none(none,none)	Null	bb_MF_H1,bb_MF_H2	Null
oar_circ_0000917	10	55843018	55849256	+	2	6_INTERGENIC	none(none,none)	Null	bb_ML_H1	Null
oar_circ_0000918	10	55843018	55927518	+	3	6_INTERGENIC	none(none,none)	Null	bb_ML_H1,bb_ML_H3,bb_SF_H2	Null
oar_circ_0000919	10	5586136	5616193	+	4	6_INTERGENIC	none(none,none)	Null	bb_MF_H1,bb_SL_H1	Null
oar_circ_0000920	10	5600159	5616193	+	2	6_INTERGENIC	none(none,none)	Null	bb_MF_H2,bb_ML_H1	Null
oar_circ_0000921	10	5615245	5616193	+	2	6_INTERGENIC	none(none,none)	Null	bb_ML_H2	Null
oar_circ_0000922	10	5615245	5637748	+	5	6_INTERGENIC	none(none,none)	Null	bb_MF_H2,bb_MF_H3,bb_ML_H1,bb_ML_H3,bb_SF_H1,bb_SL_H1,bb_SL_H2,bb_SL_H3	Null
oar_circ_0000923	10	5636563	5637748	+	3	6_INTERGENIC	none(none,none)	Null	bb_MF_H3,bb_SF_H3	Null
oar_circ_0000924	10	56509769	56530086	+	4	6_INTERGENIC	none(none,none)	Null	bb_ML_H3	Null
oar_circ_0000925	10	56604698	56623726	+	2	6_INTERGENIC	none(none,none)	Null	bb_SL_H3	Null
oar_circ_0000926	10	57055163	57056756	+	3	6_INTERGENIC	none(none,none)	Null	bb_ML_H3	Null
oar_circ_0000927	10	58952009	58967447	-	3	6_INTERGENIC	none(none,none)	Null	bb_MF_H3,bb_ML_H1	Null
oar_circ_0000928	10	62637039	62640232	-	2	6_INTERGENIC	none(none,none)	Null	bb_SF_H3,bb_SL_H2	Null
oar_circ_0000929	10	62999932	63067311	+	2	6_INTERGENIC	none(none,none)	Null	bb_SF_H2	Null
oar_circ_0000930	10	63040161	63041763	+	2	6_INTERGENIC	none(none,none)	Null	bb_MF_H2,bb_SF_H2,bb_SF_H3	Null
oar_circ_0000931	10	63040161	63067311	+	2	6_INTERGENIC	none(none,none)	Null	bb_SF_H2	Null
oar_circ_0000932	10	66250698	66306251	+	4	6_INTERGENIC	none(none,none)	Null	bb_SF_H2	Null
oar_circ_0000933	10	66282970	66306251	+	2	6_INTERGENIC	none(none,none)	Null	bb_MF_H2,bb_ML_H2,bb_ML_H3,bb_SF_H1,bb_SF_H3,bb_SL_H1,bb_SL_H2,bb_SL_H3	Null
oar_circ_0000934	10	66282970	66313933	+	2	6_INTERGENIC	none(none,none)	Null	bb_MF_H2	Null
oar_circ_0000935	10	66542010	66542704	+	2	1_CLASSIC	ENSOART00000000591(2,2)	ENSOARG00000000553	bb_SF_H2,bb_SF_H3,bb_SL_H2	GPC5
oar_circ_0000936	10	66542010	66639677	+	3	1_CLASSIC	ENSOART00000000591(2,4)	ENSOARG00000000553	bb_MF_H1,bb_MF_H2,bb_ML_H1,bb_ML_H2,bb_ML_H3,bb_SL_H2,bb_SL_H3	GPC5
oar_circ_0000937	10	66602535	66639677	+	2	4_OVERLAP_EXON	ENSOART00000000591(none,4)	ENSOARG00000000553	bb_SF_H3	GPC5
oar_circ_0000938	10	66650426	66776333	+	2	4_OVERLAP_EXON	ENSOART00000000591(none,5)	ENSOARG00000000553	bb_SF_H2,bb_SL_H3	GPC5
oar_circ_0000939	10	66747864	66776333	+	2	4_OVERLAP_EXON	ENSOART00000000591(none,5)	ENSOARG00000000553	bb_SL_H3	GPC5
oar_circ_0000940	10	66763789	66776333	+	3	4_OVERLAP_EXON	ENSOART00000000591(none,5)	ENSOARG00000000553	bb_MF_H1,bb_ML_H3,bb_SF_H2	GPC5
oar_circ_0000941	10	67439554	67441963	+	3	6_INTERGENIC	none(none,none)	Null	bb_ML_H2	Null
oar_circ_0000942	10	68807809	68808200	+	3	2_ALTER_EXON	ENSOART00000018709(1,1)	ENSOARG00000017192	bb_MF_H2,bb_SL_H2	Null
oar_circ_0000943	10	68846954	68847537	+	2	6_INTERGENIC	none(none,none)	Null	bb_ML_H2	Null
oar_circ_0000944	10	69300574	69327979	+	2	2_ALTER_EXON	ENSOART00000000612(1,none)	ENSOARG00000000573	bb_ML_H3	Null
oar_circ_0000945	10	69603310	69612522	+	2	1_CLASSIC	ENSOART00000000880(5,8)	ENSOARG00000000821	bb_ML_H3,bb_SF_H1	GPR180
oar_circ_0000946	10	69722132	69748350	+	5	6_INTERGENIC	none(none,none)	Null	bb_MF_H1,bb_SF_H1	Null
oar_circ_0000947	10	69722132	69873450	+	3	6_INTERGENIC	none(none,none)	Null	bb_MF_H2	Null
oar_circ_0000948	10	70063642	70081655	-	2	1_CLASSIC	ENSOART00000001008(12,20);ENSOART00000001009(10,18)	ENSOARG00000000935	bb_SF_H1	ABCC4
oar_circ_0000949	10	70063642	70096642	-	2	1_CLASSIC	ENSOART00000001008(6,20);ENSOART00000001009(4,18)	ENSOARG00000000935	bb_MF_H3,bb_SF_H2	ABCC4
oar_circ_0000950	10	70075758	70081655	-	2	1_CLASSIC	ENSOART00000001008(12,14);ENSOART00000001009(10,12)	ENSOARG00000000935	bb_SF_H2	ABCC4
oar_circ_0000951	10	70092634	70096642	-	3	1_CLASSIC	ENSOART00000001008(6,9);ENSOART00000001009(4,7)	ENSOARG00000000935	bb_MF_H2,bb_SF_H2	ABCC4
oar_circ_0000952	10	70092634	70116050	-	2	1_CLASSIC	ENSOART00000001008(5,9);ENSOART00000001009(3,7)	ENSOARG00000000935	bb_MF_H1,bb_ML_H3,bb_SF_H1	ABCC4
oar_circ_0000953	10	70115826	70125928	-	2	1_CLASSIC	ENSOART00000001008(3,5)	ENSOARG00000000935	bb_MF_H1,bb_MF_H2,bb_SF_H1,bb_SF_H2,bb_SF_H3,bb_SL_H2	ABCC4
oar_circ_0000954	10	70125169	70125928	-	2	1_CLASSIC	ENSOART00000001008(3,4)	ENSOARG00000000935	bb_MF_H3,bb_ML_H1,bb_ML_H3,bb_SF_H2,bb_SF_H3,bb_SL_H2	ABCC4
oar_circ_0000955	10	72336794	72349733	+	5	4_OVERLAP_EXON	ENSOART00000002194(none,none)	Null	bb_ML_H3	Null
oar_circ_0000956	10	72354302	72355780	-	11	1_CLASSIC	ENSOART00000002266(19,20)	ENSOARG00000002096	bb_MF_H1,bb_MF_H2,bb_MF_H3,bb_ML_H1,bb_ML_H2,bb_ML_H3,bb_SF_H1,bb_SF_H2,bb_SF_H3,bb_SL_H1,bb_SL_H2,bb_SL_H3	DZIP1
oar_circ_0000957	10	72354302	72357514	-	3	1_CLASSIC	ENSOART00000002266(18,20)	ENSOARG00000002096	bb_SF_H1,bb_SL_H3	DZIP1
oar_circ_0000958	10	72354302	72364104	-	2	1_CLASSIC	ENSOART00000002266(14,20)	ENSOARG00000002096	bb_SL_H3	DZIP1
oar_circ_0000959	10	72359790	72378498	-	2	1_CLASSIC	ENSOART00000002266(9,17)	ENSOARG00000002096	bb_ML_H1	DZIP1
oar_circ_0000960	10	72359790	72391610	-	2	1_CLASSIC	ENSOART00000002266(5,17)	ENSOARG00000002096	bb_MF_H1	DZIP1
oar_circ_0000961	10	72373921	72391610	-	2	1_CLASSIC	ENSOART00000002266(5,12)	ENSOARG00000002096	bb_SF_H3	DZIP1
oar_circ_0000962	10	72459817	72470246	+	2	1_CLASSIC	ENSOART00000002353(4,8)	ENSOARG00000002176	bb_MF_H3,bb_ML_H2,bb_SF_H2,bb_SF_H3,bb_SL_H2,bb_SL_H3	DNAJC3
oar_circ_0000963	10	72459817	72476444	+	3	1_CLASSIC	ENSOART00000002353(4,10)	ENSOARG00000002176	bb_MF_H2,bb_MF_H3,bb_ML_H1,bb_ML_H2,bb_SL_H1,bb_SL_H2	DNAJC3
oar_circ_0000964	10	72469494	72476444	+	2	1_CLASSIC	ENSOART00000002353(7,10)	ENSOARG00000002176	bb_MF_H2	DNAJC3
oar_circ_0000965	10	72519873	72527714	-	2	1_CLASSIC	ENSOART00000002597(29,32)	ENSOARG00000002377	bb_MF_H1,bb_MF_H2,bb_ML_H2,bb_SL_H1	UGGT2
oar_circ_0000966	10	72519873	72528582	-	4	4_OVERLAP_EXON	ENSOART00000002597(none,32)	ENSOARG00000002377	bb_MF_H3	UGGT2
oar_circ_0000967	10	72519873	72532548	-	3	1_CLASSIC	ENSOART00000002597(28,32)	ENSOARG00000002377	bb_MF_H1,bb_ML_H3,bb_SF_H1,bb_SF_H2,bb_SL_H1,bb_SL_H2	UGGT2
oar_circ_0000968	10	72519873	72536572	-	4	1_CLASSIC	ENSOART00000002597(25,32)	ENSOARG00000002377	bb_MF_H2,bb_MF_H3,bb_SF_H2,bb_SF_H3	UGGT2
oar_circ_0000969	10	72523465	72533831	-	2	1_CLASSIC	ENSOART00000002597(26,30)	ENSOARG00000002377	bb_SL_H3	UGGT2
oar_circ_0000970	10	72532463	72545351	-	2	1_CLASSIC	ENSOART00000002597(23,28)	ENSOARG00000002377	bb_MF_H1,bb_ML_H1,bb_SF_H3,bb_SL_H2,bb_SL_H3	UGGT2
oar_circ_0000971	10	72550482	72561143	-	2	1_CLASSIC	ENSOART00000002597(19,22)	ENSOARG00000002377	bb_SF_H1,bb_SF_H3	UGGT2
oar_circ_0000972	10	72570500	72623562	-	2	1_CLASSIC	ENSOART00000002597(4,15)	ENSOARG00000002377	bb_ML_H3	UGGT2
oar_circ_0000973	10	72570500	72628142	-	2	1_CLASSIC	ENSOART00000002597(3,15)	ENSOARG00000002377	bb_MF_H1,bb_MF_H3,bb_ML_H1,bb_ML_H2,bb_ML_H3,bb_SF_H2,bb_SF_H3,bb_SL_H2,bb_SL_H3	UGGT2
oar_circ_0000974	10	72583127	72623562	-	4	1_CLASSIC	ENSOART00000002597(4,11)	ENSOARG00000002377	bb_MF_H1,bb_MF_H3	UGGT2
oar_circ_0000975	10	72593281	72601748	-	2	1_CLASSIC	ENSOART00000002597(7,10)	ENSOARG00000002377	bb_ML_H1	UGGT2
oar_circ_0000976	10	72593281	72605729	-	5	1_CLASSIC	ENSOART00000002597(6,10)	ENSOARG00000002377	bb_MF_H1,bb_MF_H3,bb_ML_H1,bb_ML_H2,bb_ML_H3,bb_SF_H2,bb_SF_H3,bb_SL_H1,bb_SL_H3	UGGT2
oar_circ_0000977	10	72593281	72628142	-	6	1_CLASSIC	ENSOART00000002597(3,10)	ENSOARG00000002377	bb_MF_H1,bb_MF_H2,bb_MF_H3,bb_ML_H1,bb_ML_H2,bb_ML_H3,bb_SF_H1,bb_SF_H3,bb_SL_H2,bb_SL_H3	UGGT2
oar_circ_0000978	10	72605657	72628142	-	2	1_CLASSIC	ENSOART00000002597(3,6)	ENSOARG00000002377	bb_MF_H1,bb_SF_H1,bb_SL_H2	UGGT2
oar_circ_0000979	10	72620130	72628142	-	3	1_CLASSIC	ENSOART00000002597(3,5)	ENSOARG00000002377	bb_ML_H3,bb_SF_H1,bb_SL_H1,bb_SL_H2	UGGT2
oar_circ_0000980	10	72620130	72630625	-	7	1_CLASSIC	ENSOART00000002597(2,5)	ENSOARG00000002377	bb_MF_H1,bb_ML_H2,bb_ML_H3,bb_SF_H1,bb_SF_H2	UGGT2
oar_circ_0000981	10	72620130	72638710	-	4	2_ALTER_EXON	ENSOART00000002597(1,5)	ENSOARG00000002377	bb_MF_H3,bb_ML_H2,bb_SF_H1,bb_SF_H2,bb_SL_H2,bb_SL_H3	UGGT2
oar_circ_0000982	10	73809572	73810347	+	11	1_CLASSIC	ENSOART00000002908(1,1)	ENSOARG00000002685	bb_MF_H1,bb_MF_H2,bb_MF_H3,bb_ML_H1,bb_ML_H2,bb_ML_H3,bb_SF_H1,bb_SF_H2,bb_SF_H3,bb_SL_H1,bb_SL_H2,bb_SL_H3	MBNL2
oar_circ_0000983	10	74164737	74168159	-	2	6_INTERGENIC	none(none,none)	Null	bb_SF_H1	Null
oar_circ_0000984	10	74385460	74407143	+	4	1_CLASSIC	ENSOART00000003078(5,19)	ENSOARG00000002835	bb_SF_H2,bb_SL_H2	IPO5
oar_circ_0000985	10	74401373	74407143	+	4	1_CLASSIC	ENSOART00000003078(13,19)	ENSOARG00000002835	bb_ML_H1,bb_SL_H1,bb_SL_H2	IPO5
oar_circ_0000986	10	74563400	74563598	+	3	1_CLASSIC	ENSOART00000003297(1,1)	ENSOARG00000003037	bb_ML_H1,bb_ML_H3,bb_SF_H3	FARP1
oar_circ_0000987	10	74722629	74738139	+	2	1_CLASSIC	ENSOART00000003297(4,7)	ENSOARG00000003037	bb_MF_H1,bb_MF_H2,bb_ML_H1,bb_ML_H3,bb_SF_H2,bb_SF_H3,bb_SL_H3	FARP1
oar_circ_0000988	10	74747097	74765198	+	2	1_CLASSIC	ENSOART00000003297(11,15)	ENSOARG00000003037	bb_MF_H1,bb_SF_H2	FARP1
oar_circ_0000989	10	74762505	74765198	+	2	1_CLASSIC	ENSOART00000003297(13,15)	ENSOARG00000003037	bb_SL_H3	FARP1
oar_circ_0000990	10	74809163	74829290	-	3	1_CLASSIC	ENSOART00000003466(3,10);ENSOART00000003468(3,10)	ENSOARG00000003190	bb_ML_H1	STK24
oar_circ_0000991	10	74822222	74822811	-	3	1_CLASSIC	ENSOART00000003466(4,5);ENSOART00000003468(4,5)	ENSOARG00000003190	bb_MF_H1,bb_MF_H2,bb_ML_H3,bb_SF_H1,bb_SF_H2,bb_SL_H2	STK24
oar_circ_0000992	10	74822222	74829290	-	3	1_CLASSIC	ENSOART00000003466(3,5);ENSOART00000003468(3,5)	ENSOARG00000003190	bb_SL_H1	STK24
oar_circ_0000993	10	74825002	74825367	+	2	5_ANTISENSE	ENSOART00000003466(none,none);ENSOART00000003468(none,none)	Null	bb_ML_H1,bb_SL_H1	Null
oar_circ_0000994	10	75108012	75117626	-	3	1_CLASSIC	ENSOART00000003953(37,39)	ENSOARG00000003624	bb_ML_H1,bb_ML_H3,bb_SF_H2,bb_SF_H3,bb_SL_H3	DOCK9
oar_circ_0000995	10	75148366	75168787	-	3	1_CLASSIC	ENSOART00000003953(10,27)	ENSOARG00000003624	bb_SF_H1,bb_SF_H3	DOCK9
oar_circ_0000996	10	75153696	75157044	-	4	1_CLASSIC	ENSOART00000003953(18,21)	ENSOARG00000003624	bb_MF_H3,bb_SF_H2	DOCK9
oar_circ_0000997	10	75157383	75157570	-	3	1_CLASSIC	ENSOART00000003953(17,17)	ENSOARG00000003624	bb_MF_H1,bb_MF_H2,bb_ML_H1,bb_ML_H3,bb_SF_H1	DOCK9
oar_circ_0000998	10	75157383	75161755	-	3	1_CLASSIC	ENSOART00000003953(14,17)	ENSOARG00000003624	bb_ML_H3	DOCK9
oar_circ_0000999	10	75157383	75168787	-	5	1_CLASSIC	ENSOART00000003953(10,17)	ENSOARG00000003624	bb_SL_H3	DOCK9
oar_circ_0001000	10	75166233	75168787	-	10	1_CLASSIC	ENSOART00000003953(10,13)	ENSOARG00000003624	bb_ML_H3,bb_SF_H2,bb_SL_H2,bb_SL_H3	DOCK9
oar_circ_0001001	10	75166233	75216899	-	2	1_CLASSIC	ENSOART00000003953(2,13)	ENSOARG00000003624	bb_SF_H1	DOCK9
oar_circ_0001002	10	75181248	75193363	-	2	1_CLASSIC	ENSOART00000003953(4,9)	ENSOARG00000003624	bb_MF_H2,bb_SF_H1,bb_SF_H2,bb_SF_H3,bb_SL_H2,bb_SL_H3	DOCK9
oar_circ_0001003	10	75187919	75190885	-	4	1_CLASSIC	ENSOART00000003953(5,7)	ENSOARG00000003624	bb_MF_H1,bb_ML_H3,bb_SF_H2,bb_SL_H2	DOCK9
oar_circ_0001004	10	75187919	75196923	-	4	1_CLASSIC	ENSOART00000003953(3,7)	ENSOARG00000003624	bb_MF_H2,bb_SF_H2	DOCK9
oar_circ_0001005	10	75456273	75459541	+	11	1_CLASSIC	ENSOART00000004398(3,5)	ENSOARG00000004044	bb_MF_H1,bb_MF_H2,bb_MF_H3,bb_ML_H1,bb_ML_H2,bb_ML_H3,bb_SF_H1,bb_SF_H2,bb_SF_H3,bb_SL_H1,bb_SL_H2,bb_SL_H3	UBAC2
oar_circ_0001006	10	75530762	75555432	+	2	1_CLASSIC	ENSOART00000004398(6,8)	ENSOARG00000004044	bb_SF_H1	UBAC2
oar_circ_0001007	10	75967443	75994733	+	2	1_CLASSIC	ENSOART00000004735(4,9)	ENSOARG00000004348	bb_MF_H1	CLYBL
oar_circ_0001008	10	76092871	76126632	-	2	6_INTERGENIC	none(none,none)	Null	bb_SF_H3,bb_SL_H2	Null
oar_circ_0001009	10	76113507	76166076	+	2	4_OVERLAP_EXON	ENSOART00000004832(none,none)	Null	bb_ML_H3	Null
oar_circ_0001010	10	76159141	76207895	+	4	4_OVERLAP_EXON	ENSOART00000004832(none,none)	Null	bb_ML_H1,bb_SF_H2	Null
oar_circ_0001011	10	76159141	76249831	+	4	4_OVERLAP_EXON	ENSOART00000004832(none,none)	Null	bb_ML_H3	Null
oar_circ_0001012	10	76159141	76272958	+	2	4_OVERLAP_EXON	ENSOART00000004832(none,none)	Null	bb_MF_H1	Null
oar_circ_0001013	10	76165852	76207895	+	2	1_CLASSIC	ENSOART00000004832(1,4)	ENSOARG00000004442	bb_SF_H3,bb_SL_H1	PCCA
oar_circ_0001014	10	76165852	76249366	+	2	4_OVERLAP_EXON	ENSOART00000004832(1,none)	ENSOARG00000004442	bb_SF_H3	PCCA
oar_circ_0001015	10	76165852	76249831	+	3	1_CLASSIC	ENSOART00000004832(1,5)	ENSOARG00000004442	bb_ML_H3,bb_SL_H2	PCCA
oar_circ_0001016	10	76165852	76272958	+	3	1_CLASSIC	ENSOART00000004832(1,6)	ENSOARG00000004442	bb_MF_H2,bb_MF_H3,bb_ML_H1,bb_ML_H3,bb_SF_H2,bb_SF_H3	PCCA
oar_circ_0001017	10	76165852	76297518	+	6	1_CLASSIC	ENSOART00000004832(1,7)	ENSOARG00000004442	bb_MF_H1,bb_MF_H2,bb_MF_H3,bb_ML_H1,bb_ML_H2,bb_ML_H3,bb_SF_H1,bb_SF_H2,bb_SF_H3,bb_SL_H1,bb_SL_H2,bb_SL_H3	PCCA
oar_circ_0001018	10	76205624	76249366	+	2	4_OVERLAP_EXON	ENSOART00000004832(3,none)	ENSOARG00000004442	bb_MF_H2,bb_ML_H1,bb_SF_H3	PCCA
oar_circ_0001019	10	76205624	76249831	+	2	1_CLASSIC	ENSOART00000004832(3,5)	ENSOARG00000004442	bb_MF_H1,bb_MF_H2,bb_MF_H3,bb_ML_H1,bb_ML_H3,bb_SF_H3,bb_SL_H1	PCCA
oar_circ_0001020	10	76205624	76272958	+	4	1_CLASSIC	ENSOART00000004832(3,6)	ENSOARG00000004442	bb_MF_H1,bb_MF_H3,bb_ML_H1,bb_ML_H2,bb_ML_H3,bb_SF_H1,bb_SF_H2,bb_SF_H3,bb_SL_H1,bb_SL_H2,bb_SL_H3	PCCA
oar_circ_0001021	10	76205624	76297518	+	2	1_CLASSIC	ENSOART00000004832(3,7)	ENSOARG00000004442	bb_MF_H2,bb_ML_H2,bb_ML_H3	PCCA
oar_circ_0001022	10	76205624	76306996	+	3	1_CLASSIC	ENSOART00000004832(3,8)	ENSOARG00000004442	bb_SL_H3	PCCA
oar_circ_0001023	10	76205624	76313928	+	2	1_CLASSIC	ENSOART00000004832(3,10)	ENSOARG00000004442	bb_ML_H2,bb_SF_H3,bb_SL_H1,bb_SL_H3	PCCA
oar_circ_0001024	10	76249262	76272958	+	3	4_OVERLAP_EXON	ENSOART00000004832(none,6)	ENSOARG00000004442	bb_MF_H1,bb_MF_H2,bb_ML_H1,bb_ML_H2,bb_ML_H3,bb_SF_H1,bb_SF_H2	PCCA
oar_circ_0001025	10	76249262	76297518	+	3	4_OVERLAP_EXON	ENSOART00000004832(none,7)	ENSOARG00000004442	bb_SF_H2	PCCA
oar_circ_0001026	10	76249262	76306996	+	6	4_OVERLAP_EXON	ENSOART00000004832(none,8)	ENSOARG00000004442	bb_MF_H3,bb_ML_H3,bb_SF_H2,bb_SL_H2	PCCA
oar_circ_0001027	10	76249262	76313928	+	2	4_OVERLAP_EXON	ENSOART00000004832(none,10)	ENSOARG00000004442	bb_MF_H2,bb_MF_H3,bb_ML_H1,bb_ML_H2,bb_ML_H3,bb_SF_H2,bb_SL_H1,bb_SL_H2,bb_SL_H3	PCCA
oar_circ_0001028	10	76249700	76313928	+	2	1_CLASSIC	ENSOART00000004832(5,10)	ENSOARG00000004442	bb_MF_H1,bb_MF_H3,bb_ML_H2,bb_ML_H3,bb_SF_H1,bb_SF_H2,bb_SL_H1,bb_SL_H2,bb_SL_H3	PCCA
oar_circ_0001029	10	76272922	76313928	+	2	1_CLASSIC	ENSOART00000004832(6,10)	ENSOARG00000004442	bb_MF_H2,bb_ML_H2,bb_ML_H3,bb_SF_H2,bb_SL_H1	PCCA
oar_circ_0001030	10	76297396	76313928	+	4	4_OVERLAP_EXON	ENSOART00000004832(none,10)	ENSOARG00000004442	bb_SL_H2	PCCA
oar_circ_0001031	10	76297440	76313928	+	27	1_CLASSIC	ENSOART00000004832(7,10)	ENSOARG00000004442	bb_MF_H1,bb_MF_H2,bb_MF_H3,bb_ML_H1,bb_ML_H2,bb_ML_H3,bb_SF_H1,bb_SF_H2,bb_SF_H3,bb_SL_H1,bb_SL_H2,bb_SL_H3	PCCA
oar_circ_0001032	10	76297440	76339591	+	3	1_CLASSIC	ENSOART00000004832(7,14)	ENSOARG00000004442	bb_MF_H1,bb_MF_H2,bb_SF_H2,bb_SL_H3	PCCA
oar_circ_0001033	10	76297440	76361684	+	3	1_CLASSIC	ENSOART00000004832(7,15)	ENSOARG00000004442	bb_MF_H1	PCCA
oar_circ_0001034	10	76297440	76372064	+	2	1_CLASSIC	ENSOART00000004832(7,16)	ENSOARG00000004442	bb_SL_H1	PCCA
oar_circ_0001035	10	76297440	76430696	+	3	1_CLASSIC	ENSOART00000004832(7,18)	ENSOARG00000004442	bb_SF_H3	PCCA
oar_circ_0001036	10	76297440	76449335	+	10	1_CLASSIC	ENSOART00000004832(7,19)	ENSOARG00000004442	bb_SF_H3,bb_SL_H2	PCCA
oar_circ_0001037	10	76306894	76361684	+	3	1_CLASSIC	ENSOART00000004832(8,15)	ENSOARG00000004442	bb_ML_H2,bb_ML_H3,bb_SF_H2,bb_SF_H3,bb_SL_H1,bb_SL_H2,bb_SL_H3	PCCA
oar_circ_0001038	10	76306894	76372064	+	4	1_CLASSIC	ENSOART00000004832(8,16)	ENSOARG00000004442	bb_SF_H2	PCCA
oar_circ_0001039	10	76306894	76395988	+	3	1_CLASSIC	ENSOART00000004832(8,17)	ENSOARG00000004442	bb_SL_H1	PCCA
oar_circ_0001040	10	76306894	76430696	+	2	1_CLASSIC	ENSOART00000004832(8,18)	ENSOARG00000004442	bb_SF_H1	PCCA
oar_circ_0001041	10	76306894	76449335	+	2	1_CLASSIC	ENSOART00000004832(8,19)	ENSOARG00000004442	bb_MF_H2,bb_ML_H2,bb_ML_H3,bb_SF_H3,bb_SL_H2,bb_SL_H3	PCCA
oar_circ_0001042	10	76311411	76339591	+	4	1_CLASSIC	ENSOART00000004832(9,14)	ENSOARG00000004442	bb_MF_H2	PCCA
oar_circ_0001043	10	76332033	76339591	+	2	1_CLASSIC	ENSOART00000004832(11,14)	ENSOARG00000004442	bb_MF_H1,bb_MF_H3,bb_ML_H1,bb_SF_H3,bb_SL_H2	PCCA
oar_circ_0001044	10	76332033	76361684	+	2	1_CLASSIC	ENSOART00000004832(11,15)	ENSOARG00000004442	bb_ML_H3,bb_SF_H3	PCCA
oar_circ_0001045	10	76332033	76372064	+	2	1_CLASSIC	ENSOART00000004832(11,16)	ENSOARG00000004442	bb_MF_H3,bb_ML_H2	PCCA
oar_circ_0001046	10	76332033	76449335	+	2	1_CLASSIC	ENSOART00000004832(11,19)	ENSOARG00000004442	bb_MF_H2	PCCA
oar_circ_0001047	10	76337742	76372064	+	2	1_CLASSIC	ENSOART00000004832(13,16)	ENSOARG00000004442	bb_MF_H1,bb_ML_H1,bb_ML_H3,bb_SF_H1,bb_SF_H2,bb_SF_H3,bb_SL_H1,bb_SL_H2,bb_SL_H3	PCCA
oar_circ_0001048	10	76337742	76395988	+	5	1_CLASSIC	ENSOART00000004832(13,17)	ENSOARG00000004442	bb_ML_H2,bb_ML_H3,bb_SF_H1,bb_SF_H3,bb_SL_H2,bb_SL_H3	PCCA
oar_circ_0001049	10	76337742	76430696	+	3	1_CLASSIC	ENSOART00000004832(13,18)	ENSOARG00000004442	bb_ML_H2,bb_SF_H1,bb_SL_H1	PCCA
oar_circ_0001050	10	76337742	76449335	+	5	1_CLASSIC	ENSOART00000004832(13,19)	ENSOARG00000004442	bb_MF_H1,bb_ML_H1,bb_ML_H2,bb_ML_H3,bb_SF_H2,bb_SL_H2	PCCA
oar_circ_0001051	10	76339516	76449335	+	5	1_CLASSIC	ENSOART00000004832(14,19)	ENSOARG00000004442	bb_MF_H2,bb_MF_H3,bb_ML_H3,bb_SF_H1,bb_SL_H3	PCCA
oar_circ_0001052	10	76343349	76449335	+	3	4_OVERLAP_EXON	ENSOART00000004832(none,19)	ENSOARG00000004442	bb_ML_H3	PCCA
oar_circ_0001053	10	76344876	76395988	+	2	4_OVERLAP_EXON	ENSOART00000004832(none,17)	ENSOARG00000004442	bb_ML_H3	PCCA
oar_circ_0001054	10	76344876	76430696	+	2	4_OVERLAP_EXON	ENSOART00000004832(none,18)	ENSOARG00000004442	bb_MF_H2,bb_ML_H1,bb_SF_H2,bb_SF_H3,bb_SL_H2,bb_SL_H3	PCCA
oar_circ_0001055	10	76344876	76449335	+	2	4_OVERLAP_EXON	ENSOART00000004832(none,19)	ENSOARG00000004442	bb_MF_H1,bb_MF_H2,bb_ML_H2,bb_ML_H3,bb_SF_H1,bb_SF_H3,bb_SL_H1,bb_SL_H3	PCCA
oar_circ_0001056	10	76361574	76395988	+	2	1_CLASSIC	ENSOART00000004832(15,17)	ENSOARG00000004442	bb_MF_H2,bb_ML_H1,bb_SF_H2,bb_SF_H3,bb_SL_H1,bb_SL_H2,bb_SL_H3	PCCA
oar_circ_0001057	10	76361574	76430696	+	8	1_CLASSIC	ENSOART00000004832(15,18)	ENSOARG00000004442	bb_MF_H2,bb_MF_H3,bb_ML_H2,bb_ML_H3,bb_SF_H3,bb_SL_H1,bb_SL_H2,bb_SL_H3	PCCA
oar_circ_0001058	10	76361574	76449335	+	4	1_CLASSIC	ENSOART00000004832(15,19)	ENSOARG00000004442	bb_MF_H1,bb_MF_H2,bb_MF_H3,bb_ML_H1,bb_ML_H2,bb_ML_H3,bb_SF_H1,bb_SF_H2,bb_SF_H3,bb_SL_H1,bb_SL_H2,bb_SL_H3	PCCA
oar_circ_0001059	10	76371956	76430696	+	3	1_CLASSIC	ENSOART00000004832(16,18)	ENSOARG00000004442	bb_MF_H3	PCCA
oar_circ_0001060	10	76371956	76449335	+	7	1_CLASSIC	ENSOART00000004832(16,19)	ENSOARG00000004442	bb_MF_H1,bb_MF_H2,bb_MF_H3,bb_ML_H1,bb_ML_H2,bb_SF_H1,bb_SF_H2,bb_SF_H3,bb_SL_H1,bb_SL_H2,bb_SL_H3	PCCA
oar_circ_0001061	10	76371956	76518505	+	4	1_CLASSIC	ENSOART00000004832(16,21)	ENSOARG00000004442	bb_SF_H1	PCCA
oar_circ_0001062	10	76429476	76449335	+	3	4_OVERLAP_EXON	ENSOART00000004832(none,19)	ENSOARG00000004442	bb_MF_H1,bb_SF_H3	PCCA
oar_circ_0001063	10	76430598	76449335	+	3	1_CLASSIC	ENSOART00000004832(18,19)	ENSOARG00000004442	bb_ML_H3	PCCA
oar_circ_0001064	10	76430598	76518505	+	3	1_CLASSIC	ENSOART00000004832(18,21)	ENSOARG00000004442	bb_MF_H1,bb_SF_H3	PCCA
oar_circ_0001065	10	76590493	76593499	-	3	1_CLASSIC	ENSOART00000004970(14,16)	ENSOARG00000004561	bb_SL_H1	TMTC4
oar_circ_0001066	10	76599219	76599811	-	2	1_CLASSIC	ENSOART00000004970(11,13)	ENSOARG00000004561	bb_MF_H2	TMTC4
oar_circ_0001067	10	76625537	76636743	-	2	2_ALTER_EXON	ENSOART00000004970(1,4)	ENSOARG00000004561	bb_ML_H2,bb_ML_H3,bb_SF_H3,bb_SL_H1	TMTC4
oar_circ_0001068	10	76932914	76976808	-	2	1_CLASSIC	ENSOART00000005154(18,39)	ENSOARG00000004729	bb_MF_H2	NALCN
oar_circ_0001069	10	76938341	76939414	-	3	1_CLASSIC	ENSOART00000005154(35,36)	ENSOARG00000004729	bb_ML_H1	NALCN
oar_circ_0001070	10	76938341	76944403	-	23	1_CLASSIC	ENSOART00000005154(33,36)	ENSOARG00000004729	bb_MF_H1,bb_MF_H2,bb_MF_H3,bb_ML_H1,bb_ML_H2,bb_ML_H3,bb_SF_H1,bb_SF_H2,bb_SF_H3,bb_SL_H1,bb_SL_H2,bb_SL_H3	NALCN
oar_circ_0001071	10	76938341	76976808	-	4	1_CLASSIC	ENSOART00000005154(18,36)	ENSOARG00000004729	bb_SF_H3	NALCN
oar_circ_0001072	10	76960125	76976808	-	3	1_CLASSIC	ENSOART00000005154(18,27)	ENSOARG00000004729	bb_MF_H3	NALCN
oar_circ_0001073	10	76964153	76976808	-	2	1_CLASSIC	ENSOART00000005154(18,26)	ENSOARG00000004729	bb_ML_H3	NALCN
oar_circ_0001074	10	76994005	77013736	-	46	1_CLASSIC	ENSOART00000005154(15,17)	ENSOARG00000004729	bb_MF_H1,bb_MF_H2,bb_MF_H3,bb_ML_H1,bb_ML_H2,bb_ML_H3,bb_SF_H1,bb_SF_H2,bb_SF_H3,bb_SL_H1,bb_SL_H2,bb_SL_H3	NALCN
oar_circ_0001075	10	76994005	77035698	-	5	1_CLASSIC	ENSOART00000005154(14,17)	ENSOARG00000004729	bb_SF_H3,bb_SL_H2	NALCN
oar_circ_0001076	10	76994005	77132297	-	2	1_CLASSIC	ENSOART00000005154(7,17)	ENSOARG00000004729	bb_SF_H3	NALCN
oar_circ_0001077	10	77012156	77013736	-	11	1_CLASSIC	ENSOART00000005154(15,16)	ENSOARG00000004729	bb_MF_H1,bb_MF_H2,bb_MF_H3,bb_ML_H1,bb_ML_H2,bb_ML_H3,bb_SF_H1,bb_SF_H2,bb_SF_H3,bb_SL_H1,bb_SL_H2,bb_SL_H3	NALCN
oar_circ_0001078	10	77012156	77018619	-	6	4_OVERLAP_EXON	ENSOART00000005154(none,16)	ENSOARG00000004729	bb_ML_H1,bb_SF_H1,bb_SF_H2	NALCN
oar_circ_0001079	10	77012156	77035698	-	3	1_CLASSIC	ENSOART00000005154(14,16)	ENSOARG00000004729	bb_ML_H3,bb_SL_H1,bb_SL_H3	NALCN
oar_circ_0001080	10	77080272	77105605	-	4	1_CLASSIC	ENSOART00000005154(10,12)	ENSOARG00000004729	bb_MF_H3	NALCN
oar_circ_0001081	10	77080272	77124214	-	2	1_CLASSIC	ENSOART00000005154(9,12)	ENSOARG00000004729	bb_SF_H3	NALCN
oar_circ_0001082	10	77080272	77132297	-	5	1_CLASSIC	ENSOART00000005154(7,12)	ENSOARG00000004729	bb_MF_H1,bb_MF_H2,bb_MF_H3,bb_ML_H2,bb_ML_H3,bb_SF_H1,bb_SF_H2,bb_SF_H3,bb_SL_H1,bb_SL_H2,bb_SL_H3	NALCN
oar_circ_0001083	10	77080272	77178993	-	3	1_CLASSIC	ENSOART00000005154(6,12)	ENSOARG00000004729	bb_ML_H3	NALCN
oar_circ_0001084	10	77080272	77187483	-	3	1_CLASSIC	ENSOART00000005154(3,12)	ENSOARG00000004729	bb_MF_H1	NALCN
oar_circ_0001085	10	77088717	77132297	-	8	1_CLASSIC	ENSOART00000005154(7,11)	ENSOARG00000004729	bb_MF_H1,bb_MF_H2,bb_MF_H3,bb_ML_H1,bb_ML_H2,bb_ML_H3,bb_SF_H1,bb_SF_H2,bb_SF_H3,bb_SL_H2,bb_SL_H3	NALCN
oar_circ_0001086	10	77088717	77187483	-	2	1_CLASSIC	ENSOART00000005154(3,11)	ENSOARG00000004729	bb_MF_H2	NALCN
oar_circ_0001087	10	77105474	77132297	-	7	1_CLASSIC	ENSOART00000005154(7,10)	ENSOARG00000004729	bb_MF_H1,bb_MF_H2,bb_MF_H3,bb_ML_H1,bb_ML_H2,bb_ML_H3,bb_SF_H1,bb_SF_H2,bb_SF_H3,bb_SL_H1,bb_SL_H2,bb_SL_H3	NALCN
oar_circ_0001088	10	77105474	77178993	-	2	1_CLASSIC	ENSOART00000005154(6,10)	ENSOARG00000004729	bb_ML_H2	NALCN
oar_circ_0001089	10	77105474	77187483	-	2	1_CLASSIC	ENSOART00000005154(3,10)	ENSOARG00000004729	bb_SL_H2	NALCN
oar_circ_0001090	10	77124128	77132297	-	3	1_CLASSIC	ENSOART00000005154(7,9)	ENSOARG00000004729	bb_MF_H2,bb_MF_H3,bb_ML_H1,bb_ML_H3,bb_SF_H1,bb_SF_H2,bb_SF_H3,bb_SL_H2,bb_SL_H3	NALCN
oar_circ_0001091	10	77124128	77178993	-	3	1_CLASSIC	ENSOART00000005154(6,9)	ENSOARG00000004729	bb_SF_H1,bb_SL_H1	NALCN
oar_circ_0001092	10	77124128	77187483	-	5	1_CLASSIC	ENSOART00000005154(3,9)	ENSOARG00000004729	bb_MF_H1,bb_MF_H2,bb_ML_H2,bb_ML_H3,bb_SF_H1,bb_SL_H3	NALCN
oar_circ_0001093	10	77178839	77186130	-	3	1_CLASSIC	ENSOART00000005154(4,6)	ENSOARG00000004729	bb_SL_H1	NALCN
oar_circ_0001094	10	77178839	77187483	-	254	1_CLASSIC	ENSOART00000005154(3,6)	ENSOARG00000004729	bb_MF_H1,bb_MF_H2,bb_MF_H3,bb_ML_H1,bb_ML_H2,bb_ML_H3,bb_SF_H1,bb_SF_H2,bb_SF_H3,bb_SL_H1,bb_SL_H2,bb_SL_H3	NALCN
oar_circ_0001095	10	77178839	77197028	-	2	1_CLASSIC	ENSOART00000005154(2,6)	ENSOARG00000004729	bb_MF_H1,bb_ML_H1,bb_SF_H2	NALCN
oar_circ_0001096	10	77178839	77202859	-	4	4_OVERLAP_EXON	ENSOART00000005154(none,none)	Null	bb_MF_H1,bb_MF_H2,bb_MF_H3,bb_ML_H2,bb_SF_H1,bb_SF_H2,bb_SF_H3,bb_SL_H1,bb_SL_H2	Null
oar_circ_0001097	10	77185778	77202859	-	2	4_OVERLAP_EXON	ENSOART00000005154(none,none)	Null	bb_ML_H1	Null
oar_circ_0001098	10	77196846	77202859	-	3	4_OVERLAP_EXON	ENSOART00000005154(none,none)	Null	bb_MF_H1,bb_MF_H2,bb_ML_H1,bb_ML_H3,bb_SF_H1,bb_SF_H3,bb_SL_H2,bb_SL_H3	Null
oar_circ_0001099	10	77327559	77362295	+	3	4_OVERLAP_EXON	ENSOART00000005283(none,none)	Null	bb_SF_H3	Null
oar_circ_0001100	10	77339049	77362295	+	6	2_ALTER_EXON	ENSOART00000005283(1,5)	ENSOARG00000004848	bb_ML_H1,bb_ML_H2,bb_SF_H1,bb_SF_H2,bb_SF_H3,bb_SL_H2	ITGBL1
oar_circ_0001101	10	77339049	77435373	+	4	2_ALTER_EXON	ENSOART00000005283(1,6)	ENSOARG00000004848	bb_SF_H2,bb_SF_H3,bb_SL_H2	ITGBL1
oar_circ_0001102	10	77345641	77435373	+	6	1_CLASSIC	ENSOART00000005283(2,6)	ENSOARG00000004848	bb_ML_H1,bb_SF_H1,bb_SF_H2,bb_SF_H3,bb_SL_H3	ITGBL1
oar_circ_0001103	10	77350863	77362295	+	2	2_ALTER_EXON	ENSOART00000005283(3,5)	ENSOARG00000004848	bb_SF_H2	ITGBL1
oar_circ_0001104	10	77350863	77435373	+	2	2_ALTER_EXON	ENSOART00000005283(3,6)	ENSOARG00000004848	bb_ML_H1,bb_SF_H1,bb_SF_H2,bb_SF_H3	ITGBL1
oar_circ_0001105	10	77586172	77593420	-	18	2_ALTER_EXON	ENSOART00000005357(1,2)	ENSOARG00000004918	bb_SL_H1,bb_SL_H3	Null
oar_circ_0001106	10	77787441	77788658	-	4	6_INTERGENIC	none(none,none)	Null	bb_ML_H3	Null
oar_circ_0001107	10	77851687	77852048	-	5	6_INTERGENIC	none(none,none)	Null	bb_MF_H1,bb_MF_H2,bb_MF_H3,bb_ML_H1,bb_ML_H2,bb_ML_H3,bb_SF_H1,bb_SF_H2,bb_SF_H3,bb_SL_H1,bb_SL_H2,bb_SL_H3	Null
oar_circ_0001108	10	77867437	77873616	-	4	6_INTERGENIC	none(none,none)	Null	bb_SF_H1	Null
oar_circ_0001109	10	78063800	78064079	-	19	6_INTERGENIC	none(none,none)	Null	bb_MF_H2,bb_ML_H2,bb_SL_H1,bb_SL_H2,bb_SL_H3	Null
oar_circ_0001110	10	78099958	78103049	-	3	6_INTERGENIC	none(none,none)	Null	bb_ML_H3	Null
oar_circ_0001111	10	78104509	78107154	-	29	6_INTERGENIC	none(none,none)	Null	bb_MF_H1,bb_MF_H2,bb_MF_H3,bb_ML_H1,bb_ML_H2,bb_SF_H1,bb_SF_H2,bb_SF_H3,bb_SL_H1,bb_SL_H2,bb_SL_H3	Null
oar_circ_0001112	10	78241462	78247971	+	4	2_ALTER_EXON	ENSOART00000005459(14,19);ENSOART00000005462(13,18)	ENSOARG00000005010	bb_MF_H3,bb_ML_H1,bb_SF_H1	TPP2
oar_circ_0001113	10	78241462	78249610	+	2	2_ALTER_EXON	ENSOART00000005459(14,21);ENSOART00000005462(13,20)	ENSOARG00000005010	bb_ML_H1	TPP2
oar_circ_0001114	10	78241462	78269243	+	123	2_ALTER_EXON	ENSOART00000005459(14,30);ENSOART00000005462(13,28)	ENSOARG00000005010	bb_MF_H1,bb_MF_H2,bb_MF_H3,bb_ML_H1,bb_ML_H2,bb_ML_H3,bb_SF_H1,bb_SF_H2,bb_SF_H3,bb_SL_H1,bb_SL_H2,bb_SL_H3	TPP2
oar_circ_0001115	10	78241470	78269243	+	2	2_ALTER_EXON	ENSOART00000005459(14,30);ENSOART00000005462(13,28)	ENSOARG00000005010	bb_MF_H2,bb_SF_H2,bb_SL_H3	TPP2
oar_circ_0001116	10	78243912	78269243	+	4	2_ALTER_EXON	ENSOART00000005459(16,30);ENSOART00000005462(15,28)	ENSOARG00000005010	bb_MF_H2	TPP2
oar_circ_0001117	10	78259339	78266943	+	3	1_CLASSIC	ENSOART00000005459(25,29);ENSOART00000005462(23,27)	ENSOARG00000005010	bb_MF_H1	TPP2
oar_circ_0001118	10	78374374	78375716	-	2	1_CLASSIC	ENSOART00000005705(3,6)	ENSOARG00000005232	bb_MF_H1,bb_MF_H3,bb_SL_H2,bb_SL_H3	KDELC1
oar_circ_0001119	10	78384339	78412649	+	4	1_CLASSIC	ENSOART00000005779(1,9)	ENSOARG00000005295	bb_SL_H1,bb_SL_H2,bb_SL_H3	Null
oar_circ_0001120	10	78393130	78393727	+	5	1_CLASSIC	ENSOART00000005779(2,2)	ENSOARG00000005295	bb_MF_H1,bb_MF_H2,bb_MF_H3,bb_ML_H1,bb_ML_H2,bb_ML_H3,bb_SF_H1,bb_SF_H2,bb_SF_H3,bb_SL_H1,bb_SL_H2,bb_SL_H3	Null
oar_circ_0001121	10	78393130	78394004	+	2	4_OVERLAP_EXON	ENSOART00000005779(2,none)	ENSOARG00000005295	bb_SF_H2	Null
oar_circ_0001122	10	78393130	78397536	+	3	2_ALTER_EXON	ENSOART00000005779(2,3)	ENSOARG00000005295	bb_MF_H1,bb_MF_H2,bb_MF_H3,bb_ML_H1,bb_ML_H2,bb_ML_H3,bb_SF_H1,bb_SF_H2,bb_SF_H3,bb_SL_H1,bb_SL_H2,bb_SL_H3	Null
oar_circ_0001123	10	78393130	78402423	+	17	1_CLASSIC	ENSOART00000005779(2,6)	ENSOARG00000005295	bb_MF_H1,bb_MF_H2,bb_MF_H3,bb_ML_H1,bb_ML_H2,bb_ML_H3,bb_SF_H1,bb_SF_H2,bb_SF_H3,bb_SL_H1,bb_SL_H2,bb_SL_H3	Null
oar_circ_0001124	10	78393130	78412649	+	3	1_CLASSIC	ENSOART00000005779(2,9)	ENSOARG00000005295	bb_MF_H1	Null
oar_circ_0001125	10	78397410	78402423	+	4	1_CLASSIC	ENSOART00000005779(3,6)	ENSOARG00000005295	bb_MF_H1,bb_MF_H3,bb_ML_H1,bb_ML_H3,bb_SF_H2,bb_SF_H3,bb_SL_H3	Null
oar_circ_0001126	10	78397410	78412649	+	3	1_CLASSIC	ENSOART00000005779(3,9)	ENSOARG00000005295	bb_MF_H3	Null
oar_circ_0001127	10	78402006	78410895	+	3	1_CLASSIC	ENSOART00000005779(5,7)	ENSOARG00000005295	bb_MF_H3,bb_ML_H1,bb_ML_H3,bb_SF_H2,bb_SL_H2,bb_SL_H3	Null
oar_circ_0001128	10	78412561	78414654	+	2	2_ALTER_EXON	ENSOART00000005779(9,10)	ENSOARG00000005295	bb_ML_H1	Null
oar_circ_0001129	10	78412561	78421614	+	2	2_ALTER_EXON	ENSOART00000005779(9,none)	ENSOARG00000005295	bb_MF_H1	Null
oar_circ_0001130	10	78419429	78421614	+	3	3_INTRON	ENSOART00000005779(none,none)	Null	bb_MF_H3	Null
oar_circ_0001131	10	78425521	78447778	+	2	1_CLASSIC	ENSOART00000005779(11,23)	ENSOARG00000005295	bb_MF_H1,bb_ML_H1,bb_SF_H1,bb_SF_H2,bb_SL_H3	Null
oar_circ_0001132	10	78426605	78435298	+	2	1_CLASSIC	ENSOART00000005779(12,15)	ENSOARG00000005295	bb_ML_H1,bb_SF_H1,bb_SL_H1	Null
oar_circ_0001133	10	78435155	78439271	+	2	1_CLASSIC	ENSOART00000005779(15,18)	ENSOARG00000005295	bb_SF_H2,bb_SL_H1	Null
oar_circ_0001134	10	78442138	78448956	+	4	1_CLASSIC	ENSOART00000005779(19,24)	ENSOARG00000005295	bb_MF_H1,bb_ML_H1,bb_ML_H2,bb_SF_H1,bb_SF_H2,bb_SL_H1,bb_SL_H2	Null
oar_circ_0001135	10	78447578	78451231	+	2	4_OVERLAP_EXON	ENSOART00000005779(none,none)	Null	bb_SF_H1,bb_SF_H2	Null
oar_circ_0001136	10	78466335	78469092	+	3	4_OVERLAP_EXON	ENSOART00000005804(none,4)	ENSOARG00000005325	bb_ML_H2,bb_SF_H2,bb_SF_H3	Null
oar_circ_0001137	10	81624607	81624890	-	2	1_CLASSIC	ENSOART00000005936(2,2)	ENSOARG00000005448	bb_MF_H1,bb_MF_H3,bb_ML_H1,bb_SF_H3,bb_SL_H1,bb_SL_H2	EFNB2
oar_circ_0001138	10	81672181	81674781	-	23	1_CLASSIC	ENSOART00000005968(2,3)	ENSOARG00000005479	bb_MF_H1,bb_MF_H2,bb_MF_H3,bb_ML_H1,bb_ML_H2,bb_ML_H3,bb_SF_H1,bb_SF_H2,bb_SF_H3,bb_SL_H1,bb_SL_H2,bb_SL_H3	ARGLU1
oar_circ_0001139	10	81674086	81674682	-	2	2_ALTER_EXON	ENSOART00000005968(2,none)	ENSOARG00000005479	bb_SF_H1	ARGLU1
oar_circ_0001140	10	81674556	81683201	-	4	2_ALTER_EXON	ENSOART00000005968(1,2)	ENSOARG00000005479	bb_SL_H2	ARGLU1
oar_circ_0001141	10	81674556	81683204	-	3	2_ALTER_EXON	ENSOART00000005968(1,2)	ENSOARG00000005479	bb_SF_H3,bb_SL_H3	ARGLU1
oar_circ_0001142	10	82045422	82052578	-	2	6_INTERGENIC	none(none,none)	Null	bb_SL_H2	Null
oar_circ_0001143	10	82447971	82449962	-	3	6_INTERGENIC	none(none,none)	Null	bb_SF_H2	Null
oar_circ_0001144	10	82602848	82604080	-	6	6_INTERGENIC	none(none,none)	Null	bb_MF_H2,bb_MF_H3,bb_ML_H2,bb_ML_H3,bb_SF_H1,bb_SF_H2,bb_SF_H3,bb_SL_H2	Null
oar_circ_0001145	10	82717993	82721545	-	5	6_INTERGENIC	none(none,none)	Null	bb_SL_H1	Null
oar_circ_0001146	10	82867189	82890170	-	2	6_INTERGENIC	none(none,none)	Null	bb_SF_H2	Null
oar_circ_0001147	10	82886731	82890170	-	2	6_INTERGENIC	none(none,none)	Null	bb_ML_H2	Null
oar_circ_0001148	10	82910697	82916597	-	3	6_INTERGENIC	none(none,none)	Null	bb_SF_H1	Null
oar_circ_0001149	10	83018960	83027345	+	2	2_ALTER_EXON	ENSOART00000006117(8,10)	ENSOARG00000005617	bb_ML_H3	TNFSF13B
oar_circ_0001150	10	83274129	83314923	+	3	1_CLASSIC	ENSOART00000006309(1,4)	ENSOARG00000005785	bb_MF_H3,bb_ML_H1,bb_SF_H2,bb_SL_H3	MYO16
oar_circ_0001151	10	83314780	83359793	+	5	4_OVERLAP_EXON	ENSOART00000006309(none,7)	ENSOARG00000005785	bb_SL_H3	MYO16
oar_circ_0001152	10	83359668	83423004	+	2	1_CLASSIC	ENSOART00000006309(7,16)	ENSOARG00000005785	bb_MF_H1,bb_MF_H2,bb_MF_H3,bb_ML_H1,bb_ML_H3,bb_SF_H2,bb_SF_H3,bb_SL_H2,bb_SL_H3	MYO16
oar_circ_0001153	10	83371279	83392175	+	9	1_CLASSIC	ENSOART00000006309(8,10)	ENSOARG00000005785	bb_MF_H1,bb_MF_H3,bb_ML_H1,bb_ML_H2,bb_SF_H1,bb_SF_H2,bb_SF_H3,bb_SL_H1,bb_SL_H2,bb_SL_H3	MYO16
oar_circ_0001154	10	83371279	83407210	+	4	1_CLASSIC	ENSOART00000006309(8,14)	ENSOARG00000005785	bb_MF_H1,bb_MF_H3,bb_ML_H3	MYO16
oar_circ_0001155	10	83371279	83423004	+	2	1_CLASSIC	ENSOART00000006309(8,16)	ENSOARG00000005785	bb_MF_H1,bb_SL_H3	MYO16
oar_circ_0001156	10	83392025	83407210	+	8	1_CLASSIC	ENSOART00000006309(10,14)	ENSOARG00000005785	bb_MF_H1,bb_MF_H2,bb_MF_H3,bb_ML_H1,bb_ML_H2,bb_ML_H3,bb_SF_H1,bb_SF_H2,bb_SF_H3,bb_SL_H1,bb_SL_H2,bb_SL_H3	MYO16
oar_circ_0001157	10	83392025	83413889	+	6	1_CLASSIC	ENSOART00000006309(10,15)	ENSOARG00000005785	bb_MF_H1,bb_MF_H2,bb_ML_H1,bb_ML_H3,bb_SF_H1,bb_SF_H2,bb_SL_H2	MYO16
oar_circ_0001158	10	83392025	83423004	+	2	1_CLASSIC	ENSOART00000006309(10,16)	ENSOARG00000005785	bb_MF_H2,bb_MF_H3,bb_ML_H1,bb_ML_H2,bb_ML_H3,bb_SF_H3,bb_SL_H1,bb_SL_H2,bb_SL_H3	MYO16
oar_circ_0001159	10	83392028	83407210	+	4	2_ALTER_EXON	ENSOART00000006309(10,14)	ENSOARG00000005785	bb_SF_H1	MYO16
oar_circ_0001160	10	83403124	83423004	+	2	1_CLASSIC	ENSOART00000006309(12,16)	ENSOARG00000005785	bb_SL_H3	MYO16
oar_circ_0001161	10	83485463	83504934	+	4	1_CLASSIC	ENSOART00000006309(21,23)	ENSOARG00000005785	bb_MF_H3,bb_ML_H1,bb_ML_H2,bb_SL_H3	MYO16
oar_circ_0001162	10	83485463	83527691	+	3	1_CLASSIC	ENSOART00000006309(21,27)	ENSOARG00000005785	bb_MF_H1,bb_MF_H3,bb_ML_H3,bb_SF_H1,bb_SF_H2,bb_SL_H3	MYO16
oar_circ_0001163	10	83519402	83527691	+	5	1_CLASSIC	ENSOART00000006309(24,27)	ENSOARG00000005785	bb_MF_H1,bb_MF_H3,bb_ML_H1,bb_ML_H3,bb_SF_H1,bb_SF_H2,bb_SL_H1,bb_SL_H2,bb_SL_H3	MYO16
oar_circ_0001164	10	83524660	83527691	+	2	1_CLASSIC	ENSOART00000006309(25,27)	ENSOARG00000005785	bb_SL_H1	MYO16
oar_circ_0001165	10	84818110	84831862	+	16	1_CLASSIC	ENSOART00000007735(5,11)	ENSOARG00000007108	bb_ML_H1,bb_SF_H1,bb_SF_H2,bb_SF_H3,bb_SL_H1,bb_SL_H3	ARHGEF7
oar_circ_0001166	10	84818110	84841892	+	7	1_CLASSIC	ENSOART00000007735(5,13)	ENSOARG00000007108	bb_MF_H1,bb_MF_H3,bb_ML_H3,bb_SF_H1,bb_SF_H2,bb_SF_H3	ARHGEF7
oar_circ_0001167	10	84818110	84849824	+	4	1_CLASSIC	ENSOART00000007735(5,14)	ENSOARG00000007108	bb_MF_H1,bb_MF_H2,bb_MF_H3,bb_ML_H1,bb_SF_H1,bb_SF_H2,bb_SF_H3,bb_SL_H1,bb_SL_H2,bb_SL_H3	ARHGEF7
oar_circ_0001168	10	84831774	84849824	+	3	1_CLASSIC	ENSOART00000007735(11,14)	ENSOARG00000007108	bb_MF_H1,bb_MF_H2,bb_MF_H3,bb_ML_H1,bb_ML_H2,bb_ML_H3,bb_SF_H1,bb_SF_H2,bb_SF_H3,bb_SL_H1,bb_SL_H2,bb_SL_H3	ARHGEF7
oar_circ_0001169	10	84831774	84864544	+	2	1_CLASSIC	ENSOART00000007735(11,24)	ENSOARG00000007108	bb_MF_H3,bb_SL_H3	ARHGEF7
oar_circ_0001170	10	84841232	84849824	+	3	1_CLASSIC	ENSOART00000007735(12,14)	ENSOARG00000007108	bb_MF_H1,bb_MF_H2,bb_MF_H3,bb_ML_H2,bb_ML_H3,bb_SF_H1,bb_SF_H2,bb_SF_H3,bb_SL_H1,bb_SL_H3	ARHGEF7
oar_circ_0001171	10	84849702	84863071	+	3	1_CLASSIC	ENSOART00000007735(14,23)	ENSOARG00000007108	bb_SL_H2	ARHGEF7
oar_circ_0001172	10	84849702	84864544	+	2	1_CLASSIC	ENSOART00000007735(14,24)	ENSOARG00000007108	bb_SF_H3,bb_SL_H1,bb_SL_H2,bb_SL_H3	ARHGEF7
oar_circ_0001173	10	85111379	85121266	+	3	6_INTERGENIC	none(none,none)	Null	bb_MF_H2,bb_ML_H3,bb_SF_H2,bb_SF_H3	Null
oar_circ_0001174	10	85229849	85230838	+	6	6_INTERGENIC	none(none,none)	Null	bb_MF_H1,bb_ML_H2,bb_SF_H2,bb_SF_H3,bb_SL_H1,bb_SL_H2,bb_SL_H3	Null
oar_circ_0001175	10	85316326	85318395	+	5	6_INTERGENIC	none(none,none)	Null	bb_MF_H2,bb_ML_H1,bb_ML_H3,bb_SF_H1,bb_SF_H2,bb_SL_H2	Null
oar_circ_0001176	10	85675866	85680282	+	2	1_CLASSIC	ENSOART00000008048(3,5)	ENSOARG00000007391	bb_SF_H2	ATP11A
oar_circ_0001177	10	85675866	85682882	+	2	1_CLASSIC	ENSOART00000008048(3,6)	ENSOARG00000007391	bb_SL_H2	ATP11A
oar_circ_0001178	10	85675866	85702168	+	2	1_CLASSIC	ENSOART00000008048(3,19)	ENSOARG00000007391	bb_SF_H2	ATP11A
oar_circ_0001179	10	85707245	85711186	+	5	1_CLASSIC	ENSOART00000008048(21,27)	ENSOARG00000007391	bb_MF_H1,bb_MF_H2,bb_SF_H2	ATP11A
oar_circ_0001180	10	85873974	85877123	-	2	2_ALTER_EXON	ENSOART00000008657(3,6)	ENSOARG00000007949	bb_SF_H3	PCID2
oar_circ_0001181	10	86252148	86261366	-	5	1_CLASSIC	ENSOART00000009504(5,12)	ENSOARG00000008722	bb_ML_H1,bb_SF_H2,bb_SL_H1	RASA3
oar_circ_0001182	10	86265255	86283307	-	3	4_OVERLAP_EXON	ENSOART00000009504(none,4)	ENSOARG00000008722	bb_SF_H3	RASA3
oar_circ_0001183	10	86265255	86287058	-	3	2_ALTER_EXON	ENSOART00000009504(1,4)	ENSOARG00000008722	bb_SF_H3	RASA3
oar_circ_0001184	10	86268577	86287058	-	2	2_ALTER_EXON	ENSOART00000009504(1,3)	ENSOARG00000008722	bb_MF_H1,bb_ML_H3	RASA3
oar_circ_0001185	10	86377905	86395331	+	2	4_OVERLAP_EXON	ENSOART00000009672(none,none)	Null	bb_MF_H3,bb_SL_H1,bb_SL_H2	Null
oar_circ_0001186	10	86395038	86396969	+	2	4_OVERLAP_EXON	ENSOART00000009672(none,none)	Null	bb_MF_H3,bb_ML_H2	Null
oar_circ_0001187	11	1002188	1006884	-	14	6_INTERGENIC	none(none,none)	Null	bb_ML_H1,bb_SL_H2	Null
oar_circ_0001188	11	10094049	10116305	+	6	1_CLASSIC	ENSOART00000013736(3,12)	ENSOARG00000012632	bb_ML_H1	DHX40
oar_circ_0001189	11	10097631	10116305	+	3	1_CLASSIC	ENSOART00000013736(7,12)	ENSOARG00000012632	bb_MF_H1	DHX40
oar_circ_0001190	11	10108340	10116305	+	4	1_CLASSIC	ENSOART00000013736(8,12)	ENSOARG00000012632	bb_MF_H1,bb_MF_H2,bb_MF_H3,bb_ML_H1,bb_ML_H2,bb_ML_H3,bb_SF_H1,bb_SF_H2,bb_SF_H3,bb_SL_H1,bb_SL_H2,bb_SL_H3	DHX40
oar_circ_0001191	11	10172910	10179764	+	3	1_CLASSIC	ENSOART00000014425(2,6)	ENSOARG00000013249	bb_ML_H3,bb_SF_H1,bb_SF_H3,bb_SL_H2,bb_SL_H3	CLTC
oar_circ_0001192	11	10172910	10196046	+	2	1_CLASSIC	ENSOART00000014425(2,16)	ENSOARG00000013249	bb_MF_H2	CLTC
oar_circ_0001193	11	10176698	10190812	+	2	1_CLASSIC	ENSOART00000014425(4,14)	ENSOARG00000013249	bb_SF_H2	CLTC
oar_circ_0001194	11	10176698	10196046	+	10	1_CLASSIC	ENSOART00000014425(4,16)	ENSOARG00000013249	bb_SF_H2	CLTC
oar_circ_0001195	11	10183563	10196046	+	2	1_CLASSIC	ENSOART00000014425(7,16)	ENSOARG00000013249	bb_ML_H3,bb_SF_H2,bb_SL_H2	CLTC
oar_circ_0001196	11	10198407	10206089	+	2	1_CLASSIC	ENSOART00000014425(17,29)	ENSOARG00000013249	bb_MF_H1,bb_SF_H3,bb_SL_H2,bb_SL_H3	CLTC
oar_circ_0001197	11	10247876	10254769	+	36	1_CLASSIC	ENSOART00000015241(2,5)	ENSOARG00000014000	bb_MF_H1,bb_MF_H2,bb_MF_H3,bb_ML_H1,bb_ML_H2,bb_ML_H3,bb_SF_H1,bb_SF_H2,bb_SF_H3,bb_SL_H1,bb_SL_H2,bb_SL_H3	VMP1
oar_circ_0001198	11	10247876	10291674	+	32	1_CLASSIC	ENSOART00000015241(2,7)	ENSOARG00000014000	bb_MF_H1,bb_MF_H2,bb_MF_H3,bb_ML_H1,bb_ML_H2,bb_ML_H3,bb_SF_H1,bb_SF_H2,bb_SF_H3,bb_SL_H1,bb_SL_H2,bb_SL_H3	VMP1
oar_circ_0001199	11	10247876	10329433	+	5	1_CLASSIC	ENSOART00000015241(2,9)	ENSOARG00000014000	bb_MF_H1,bb_MF_H2,bb_ML_H1,bb_ML_H3,bb_SF_H3,bb_SL_H1,bb_SL_H2	VMP1
oar_circ_0001200	11	10247876	10336229	+	4	1_CLASSIC	ENSOART00000015241(2,10)	ENSOARG00000014000	bb_MF_H1,bb_MF_H2,bb_MF_H3,bb_ML_H2,bb_ML_H3,bb_SF_H1,bb_SF_H2,bb_SF_H3,bb_SL_H2,bb_SL_H3	VMP1
oar_circ_0001201	11	10251967	10280671	+	2	1_CLASSIC	ENSOART00000015241(3,6)	ENSOARG00000014000	bb_MF_H2	VMP1
oar_circ_0001202	11	10251967	10291674	+	32	1_CLASSIC	ENSOART00000015241(3,7)	ENSOARG00000014000	bb_MF_H1,bb_MF_H2,bb_MF_H3,bb_ML_H1,bb_ML_H2,bb_ML_H3,bb_SF_H1,bb_SF_H2,bb_SF_H3,bb_SL_H1,bb_SL_H2,bb_SL_H3	VMP1
oar_circ_0001203	11	10251967	10329433	+	4	1_CLASSIC	ENSOART00000015241(3,9)	ENSOARG00000014000	bb_SF_H3	VMP1
oar_circ_0001204	11	10251967	10336229	+	2	1_CLASSIC	ENSOART00000015241(3,10)	ENSOARG00000014000	bb_MF_H2,bb_MF_H3,bb_ML_H3,bb_SF_H3,bb_SL_H2	VMP1
oar_circ_0001205	11	10274426	10275159	+	2	3_INTRON	ENSOART00000015241(none,none)	Null	bb_MF_H2	Null
oar_circ_0001206	11	10280504	10291674	+	9	1_CLASSIC	ENSOART00000015241(6,7)	ENSOARG00000014000	bb_MF_H1,bb_MF_H3,bb_ML_H1,bb_ML_H2,bb_SF_H1,bb_SF_H2,bb_SF_H3,bb_SL_H2,bb_SL_H3	VMP1
oar_circ_0001207	11	10280504	10329433	+	2	1_CLASSIC	ENSOART00000015241(6,9)	ENSOARG00000014000	bb_SF_H2	VMP1
oar_circ_0001208	11	10280504	10336229	+	2	1_CLASSIC	ENSOART00000015241(6,10)	ENSOARG00000014000	bb_MF_H1,bb_MF_H3,bb_ML_H3,bb_SF_H3,bb_SL_H2,bb_SL_H3	VMP1
oar_circ_0001209	11	10389411	10393357	-	3	1_CLASSIC	ENSOART00000015398(3,5)	ENSOARG00000014139	bb_MF_H2,bb_SF_H3	TUBD1
oar_circ_0001210	11	10404127	10428216	+	2	1_CLASSIC	ENSOART00000015682(2,13)	ENSOARG00000014401	bb_SL_H2	RPS6KB1
oar_circ_0001211	11	10424903	10431697	+	4	1_CLASSIC	ENSOART00000015682(12,14)	ENSOARG00000014401	bb_MF_H1,bb_SL_H2,bb_SL_H3	RPS6KB1
oar_circ_0001212	11	10612651	10646013	+	2	4_OVERLAP_EXON	ENSOART00000016306(none,8)	ENSOARG00000014972	bb_MF_H3	MED13
oar_circ_0001213	11	10613059	10632273	+	2	1_CLASSIC	ENSOART00000016306(2,4)	ENSOARG00000014972	bb_MF_H3	MED13
oar_circ_0001214	11	10613059	10634898	+	2	1_CLASSIC	ENSOART00000016306(2,7)	ENSOARG00000014972	bb_MF_H1,bb_MF_H3,bb_ML_H2,bb_ML_H3	MED13
oar_circ_0001215	11	10613059	10646013	+	3	1_CLASSIC	ENSOART00000016306(2,8)	ENSOARG00000014972	bb_MF_H1,bb_ML_H2,bb_ML_H3,bb_SF_H1,bb_SF_H3,bb_SL_H1,bb_SL_H2	MED13
oar_circ_0001216	11	10613059	10666907	+	6	1_CLASSIC	ENSOART00000016306(2,15)	ENSOARG00000014972	bb_ML_H1,bb_SF_H3	MED13
oar_circ_0001217	11	10631083	10634898	+	2	1_CLASSIC	ENSOART00000016306(3,7)	ENSOARG00000014972	bb_MF_H1,bb_MF_H3,bb_SF_H1,bb_SF_H2,bb_SF_H3	MED13
oar_circ_0001218	11	10631083	10646013	+	3	1_CLASSIC	ENSOART00000016306(3,8)	ENSOARG00000014972	bb_ML_H1,bb_SF_H3,bb_SL_H3	MED13
oar_circ_0001219	11	10631083	10666907	+	2	1_CLASSIC	ENSOART00000016306(3,15)	ENSOARG00000014972	bb_MF_H1	MED13
oar_circ_0001220	11	10659150	10666907	+	5	1_CLASSIC	ENSOART00000016306(9,15)	ENSOARG00000014972	bb_SF_H2,bb_SL_H2	MED13
oar_circ_0001221	11	10730084	10730619	+	5	1_CLASSIC	ENSOART00000016906(6,7)	ENSOARG00000015532	bb_MF_H3,bb_SF_H1,bb_SL_H2	INTS2
oar_circ_0001222	11	10733227	10742027	+	2	1_CLASSIC	ENSOART00000016906(8,12)	ENSOARG00000015532	bb_MF_H2	INTS2
oar_circ_0001223	11	10733227	10745963	+	5	1_CLASSIC	ENSOART00000016906(8,15)	ENSOARG00000015532	bb_MF_H2	INTS2
oar_circ_0001224	11	10745855	10773831	+	3	1_CLASSIC	ENSOART00000016906(15,22)	ENSOARG00000015532	bb_ML_H1,bb_ML_H2,bb_SF_H2,bb_SF_H3,bb_SL_H1,bb_SL_H2,bb_SL_H3	INTS2
oar_circ_0001225	11	10773129	10773831	+	9	1_CLASSIC	ENSOART00000016906(21,22)	ENSOARG00000015532	bb_MF_H1,bb_MF_H2,bb_MF_H3,bb_ML_H1,bb_ML_H2,bb_ML_H3,bb_SF_H1,bb_SF_H2,bb_SF_H3,bb_SL_H1,bb_SL_H2,bb_SL_H3	INTS2
oar_circ_0001226	11	10781894	10842499	+	4	1_CLASSIC	ENSOART00000017548(1,9)	ENSOARG00000016110	bb_SL_H1	BRIP1
oar_circ_0001227	11	10781894	10865227	+	3	1_CLASSIC	ENSOART00000017548(1,13)	ENSOARG00000016110	bb_MF_H1,bb_SL_H1,bb_SL_H3	BRIP1
oar_circ_0001228	11	10781894	10905621	+	2	1_CLASSIC	ENSOART00000017548(1,15)	ENSOARG00000016110	bb_ML_H3,bb_SF_H1	BRIP1
oar_circ_0001229	11	10830556	10842499	+	3	1_CLASSIC	ENSOART00000017548(6,9)	ENSOARG00000016110	bb_ML_H1	BRIP1
oar_circ_0001230	11	10830556	10865227	+	7	1_CLASSIC	ENSOART00000017548(6,13)	ENSOARG00000016110	bb_MF_H1,bb_MF_H2,bb_ML_H1,bb_SL_H2	BRIP1
oar_circ_0001231	11	10855204	10865227	+	2	1_CLASSIC	ENSOART00000017548(10,13)	ENSOARG00000016110	bb_ML_H1	BRIP1
oar_circ_0001232	11	10937644	10960881	+	2	2_ALTER_EXON	ENSOART00000017548(16,18)	ENSOARG00000016110	bb_MF_H1,bb_SF_H2	BRIP1
oar_circ_0001233	11	11552134	11560883	-	4	1_CLASSIC	ENSOART00000018247(20,22);ENSOART00000018249(19,21)	ENSOARG00000016753	bb_MF_H2,bb_ML_H2,bb_SF_H1,bb_SF_H2,bb_SL_H2,bb_SL_H3	BCAS3
oar_circ_0001234	11	11552134	11592037	-	5	1_CLASSIC	ENSOART00000018247(17,22);ENSOART00000018249(16,21)	ENSOARG00000016753	bb_ML_H1,bb_SF_H2,bb_SL_H1	BCAS3
oar_circ_0001235	11	11552134	11601606	-	2	1_CLASSIC	ENSOART00000018247(16,22)	ENSOARG00000016753	bb_MF_H2,bb_ML_H3,bb_SF_H1,bb_SF_H3,bb_SL_H2	BCAS3
oar_circ_0001236	11	11552134	11612716	-	5	1_CLASSIC	ENSOART00000018247(15,22);ENSOART00000018249(15,21)	ENSOARG00000016753	bb_ML_H1,bb_ML_H2,bb_SF_H1,bb_SF_H3,bb_SL_H3	BCAS3
oar_circ_0001237	11	11552134	11691899	-	2	1_CLASSIC	ENSOART00000018247(11,22);ENSOART00000018249(11,21)	ENSOARG00000016753	bb_SF_H3	BCAS3
oar_circ_0001238	11	11586705	11592037	-	2	1_CLASSIC	ENSOART00000018247(17,19);ENSOART00000018249(16,18)	ENSOARG00000016753	bb_ML_H1,bb_SL_H2	BCAS3
oar_circ_0001239	11	11586705	11601606	-	2	1_CLASSIC	ENSOART00000018247(16,19)	ENSOARG00000016753	bb_MF_H3,bb_ML_H2	BCAS3
oar_circ_0001240	11	11589612	11601606	-	3	1_CLASSIC	ENSOART00000018247(16,18)	ENSOARG00000016753	bb_MF_H3	BCAS3
oar_circ_0001241	11	11612566	11655702	-	2	1_CLASSIC	ENSOART00000018247(13,15);ENSOART00000018249(13,15)	ENSOARG00000016753	bb_SL_H2	BCAS3
oar_circ_0001242	11	11612566	11691899	-	4	1_CLASSIC	ENSOART00000018247(11,15);ENSOART00000018249(11,15)	ENSOARG00000016753	bb_ML_H3,bb_SF_H3	BCAS3
oar_circ_0001243	11	11612566	11702488	-	2	1_CLASSIC	ENSOART00000018247(9,15);ENSOART00000018249(9,15)	ENSOARG00000016753	bb_SL_H2	BCAS3
oar_circ_0001244	11	11612566	11717846	-	3	1_CLASSIC	ENSOART00000018247(7,15);ENSOART00000018249(7,15)	ENSOARG00000016753	bb_ML_H1,bb_SL_H3	BCAS3
oar_circ_0001245	11	11612566	11747491	-	2	4_OVERLAP_EXON	ENSOART00000018247(none,15);ENSOART00000018249(none,15)	ENSOARG00000016753	bb_SF_H2	BCAS3
oar_circ_0001246	11	11638806	11655702	-	2	1_CLASSIC	ENSOART00000018247(13,14);ENSOART00000018249(13,14)	ENSOARG00000016753	bb_MF_H1,bb_MF_H2,bb_SF_H3,bb_SL_H1	BCAS3
oar_circ_0001247	11	11638806	11680619	-	3	1_CLASSIC	ENSOART00000018247(12,14);ENSOART00000018249(12,14)	ENSOARG00000016753	bb_SF_H3,bb_SL_H2	BCAS3
oar_circ_0001248	11	11638806	11691899	-	3	1_CLASSIC	ENSOART00000018247(11,14);ENSOART00000018249(11,14)	ENSOARG00000016753	bb_MF_H1,bb_ML_H1,bb_ML_H3,bb_SL_H1,bb_SL_H2	BCAS3
oar_circ_0001249	11	11638806	11702488	-	2	1_CLASSIC	ENSOART00000018247(9,14);ENSOART00000018249(9,14)	ENSOARG00000016753	bb_MF_H1,bb_MF_H2,bb_MF_H3,bb_ML_H1,bb_ML_H3,bb_SF_H1,bb_SF_H2,bb_SF_H3,bb_SL_H1,bb_SL_H2,bb_SL_H3	BCAS3
oar_circ_0001250	11	11638806	11717846	-	4	1_CLASSIC	ENSOART00000018247(7,14);ENSOART00000018249(7,14)	ENSOARG00000016753	bb_MF_H1,bb_MF_H2,bb_ML_H3,bb_SF_H2,bb_SF_H3,bb_SL_H2,bb_SL_H3	BCAS3
oar_circ_0001251	11	11638806	11747491	-	2	4_OVERLAP_EXON	ENSOART00000018247(none,14);ENSOART00000018249(none,14)	ENSOARG00000016753	bb_ML_H3	BCAS3
oar_circ_0001252	11	11638806	11830871	-	2	1_CLASSIC	ENSOART00000018247(4,14);ENSOART00000018249(4,14)	ENSOARG00000016753	bb_MF_H1,bb_SF_H2	BCAS3
oar_circ_0001253	11	11655569	11702488	-	2	1_CLASSIC	ENSOART00000018247(9,13);ENSOART00000018249(9,13)	ENSOARG00000016753	bb_MF_H2,bb_MF_H3,bb_ML_H1,bb_ML_H3,bb_SF_H3,bb_SL_H1,bb_SL_H3	BCAS3
oar_circ_0001254	11	11655569	11717846	-	3	1_CLASSIC	ENSOART00000018247(7,13);ENSOART00000018249(7,13)	ENSOARG00000016753	bb_MF_H2,bb_ML_H1,bb_ML_H3,bb_SF_H1,bb_SF_H2,bb_SF_H3,bb_SL_H2,bb_SL_H3	BCAS3
oar_circ_0001255	11	11680526	11702488	-	28	1_CLASSIC	ENSOART00000018247(9,12);ENSOART00000018249(9,12)	ENSOARG00000016753	bb_MF_H1,bb_MF_H2,bb_MF_H3,bb_ML_H1,bb_ML_H2,bb_ML_H3,bb_SF_H1,bb_SF_H2,bb_SF_H3,bb_SL_H2,bb_SL_H3	BCAS3
oar_circ_0001256	11	11680526	11717846	-	11	1_CLASSIC	ENSOART00000018247(7,12);ENSOART00000018249(7,12)	ENSOARG00000016753	bb_MF_H1,bb_MF_H2,bb_MF_H3,bb_ML_H1,bb_ML_H3,bb_SF_H1,bb_SF_H2,bb_SF_H3,bb_SL_H2,bb_SL_H3	BCAS3
oar_circ_0001257	11	11680526	11804256	-	2	1_CLASSIC	ENSOART00000018247(5,12);ENSOART00000018249(5,12)	ENSOARG00000016753	bb_SF_H3	BCAS3
oar_circ_0001258	11	11691729	11717846	-	2	1_CLASSIC	ENSOART00000018247(7,11);ENSOART00000018249(7,11)	ENSOARG00000016753	bb_MF_H1,bb_MF_H3,bb_SF_H2,bb_SF_H3,bb_SL_H2	BCAS3
oar_circ_0001259	11	11698956	11717846	-	5	1_CLASSIC	ENSOART00000018247(7,10);ENSOART00000018249(7,10)	ENSOARG00000016753	bb_MF_H1,bb_MF_H2,bb_MF_H3,bb_ML_H1,bb_ML_H2,bb_ML_H3,bb_SF_H2,bb_SF_H3,bb_SL_H1,bb_SL_H2,bb_SL_H3	BCAS3
oar_circ_0001260	11	11795297	11858965	-	2	4_OVERLAP_EXON	ENSOART00000018247(2,none);ENSOART00000018249(2,none)	ENSOARG00000016753	bb_ML_H3	BCAS3
oar_circ_0001261	11	11804175	11858965	-	2	1_CLASSIC	ENSOART00000018247(2,5);ENSOART00000018249(2,5)	ENSOARG00000016753	bb_MF_H3,bb_ML_H2,bb_ML_H3,bb_SL_H3	BCAS3
oar_circ_0001262	11	11893644	11920015	-	2	1_CLASSIC	ENSOART00000018560(2,4)	ENSOARG00000017048	bb_SF_H1	PPM1D
oar_circ_0001263	11	11911114	11920015	-	7	1_CLASSIC	ENSOART00000018560(2,3)	ENSOARG00000017048	bb_SF_H2,bb_SL_H2	PPM1D
oar_circ_0001264	11	12049019	12055563	+	14	1_CLASSIC	ENSOART00000018671(2,4)	ENSOARG00000017155	bb_MF_H1,bb_MF_H2,bb_MF_H3,bb_ML_H1,bb_ML_H2,bb_ML_H3,bb_SF_H1,bb_SF_H2,bb_SF_H3,bb_SL_H1,bb_SL_H2,bb_SL_H3	APPBP2
oar_circ_0001265	11	12049019	12068973	+	2	1_CLASSIC	ENSOART00000018671(2,5)	ENSOARG00000017155	bb_SF_H3	APPBP2
oar_circ_0001266	11	12049019	12085770	+	2	2_ALTER_EXON	ENSOART00000018671(2,13)	ENSOARG00000017155	bb_MF_H1	APPBP2
oar_circ_0001267	11	12051310	12055563	+	4	1_CLASSIC	ENSOART00000018671(3,4)	ENSOARG00000017155	bb_ML_H3,bb_SF_H1	APPBP2
oar_circ_0001268	11	12051310	12076655	+	3	1_CLASSIC	ENSOART00000018671(3,9)	ENSOARG00000017155	bb_MF_H1,bb_MF_H2,bb_ML_H1,bb_ML_H2,bb_ML_H3,bb_SF_H2,bb_SF_H3,bb_SL_H1,bb_SL_H2,bb_SL_H3	APPBP2
oar_circ_0001269	11	12051310	12079706	+	2	1_CLASSIC	ENSOART00000018671(3,10)	ENSOARG00000017155	bb_SF_H1	APPBP2
oar_circ_0001270	11	12051310	12081603	+	3	1_CLASSIC	ENSOART00000018671(3,11)	ENSOARG00000017155	bb_ML_H3	APPBP2
oar_circ_0001271	11	12055440	12083052	+	2	1_CLASSIC	ENSOART00000018671(4,12)	ENSOARG00000017155	bb_ML_H1	APPBP2
oar_circ_0001272	11	12068805	12076655	+	3	1_CLASSIC	ENSOART00000018671(5,9)	ENSOARG00000017155	bb_ML_H1,bb_ML_H3,bb_SL_H2	APPBP2
oar_circ_0001273	11	12072870	12079706	+	2	1_CLASSIC	ENSOART00000018671(6,10)	ENSOARG00000017155	bb_MF_H3,bb_SL_H1	APPBP2
oar_circ_0001274	11	12072870	12081603	+	2	1_CLASSIC	ENSOART00000018671(6,11)	ENSOARG00000017155	bb_ML_H3,bb_SL_H1	APPBP2
oar_circ_0001275	11	12075409	12076655	+	2	1_CLASSIC	ENSOART00000018671(7,9)	ENSOARG00000017155	bb_SL_H2	APPBP2
oar_circ_0001276	11	12076531	12081603	+	3	1_CLASSIC	ENSOART00000018671(9,11)	ENSOARG00000017155	bb_MF_H1,bb_MF_H2,bb_ML_H3,bb_SF_H3,bb_SL_H2,bb_SL_H3	APPBP2
oar_circ_0001277	11	12218221	12267198	+	3	1_CLASSIC	ENSOART00000019194(1,4)	ENSOARG00000017636	bb_MF_H1,bb_MF_H3,bb_ML_H1,bb_ML_H2,bb_ML_H3,bb_SF_H1,bb_SF_H2,bb_SF_H3,bb_SL_H2,bb_SL_H3	Null
oar_circ_0001278	11	12242086	12267198	+	2	4_OVERLAP_EXON	ENSOART00000019194(none,4)	ENSOARG00000017636	bb_SF_H3	Null
oar_circ_0001279	11	12259406	12267198	+	8	1_CLASSIC	ENSOART00000019194(2,4)	ENSOARG00000017636	bb_MF_H1,bb_MF_H2,bb_ML_H1,bb_ML_H2,bb_ML_H3,bb_SF_H1,bb_SF_H2,bb_SF_H3,bb_SL_H1,bb_SL_H2,bb_SL_H3	Null
oar_circ_0001280	11	12262920	12267198	+	2	1_CLASSIC	ENSOART00000019194(3,4)	ENSOARG00000017636	bb_SL_H3	Null
oar_circ_0001281	11	12296680	12302767	+	2	1_CLASSIC	ENSOART00000019194(5,9)	ENSOARG00000017636	bb_MF_H1,bb_MF_H2,bb_ML_H1,bb_ML_H3,bb_SF_H2,bb_SF_H3,bb_SL_H2	Null
oar_circ_0001282	11	12296680	12311486	+	2	1_CLASSIC	ENSOART00000019194(5,11)	ENSOARG00000017636	bb_ML_H1,bb_SF_H2	Null
oar_circ_0001283	11	12300659	12315336	+	2	1_CLASSIC	ENSOART00000019194(7,12)	ENSOARG00000017636	bb_MF_H2	Null
oar_circ_0001284	11	12300659	12322473	+	2	1_CLASSIC	ENSOART00000019194(7,15)	ENSOARG00000017636	bb_MF_H1,bb_ML_H3	Null
oar_circ_0001285	11	12300659	12335201	+	2	1_CLASSIC	ENSOART00000019194(7,25)	ENSOARG00000017636	bb_SF_H2	Null
oar_circ_0001286	11	12301304	12308146	+	3	1_CLASSIC	ENSOART00000019194(8,10)	ENSOARG00000017636	bb_MF_H1	Null
oar_circ_0001287	11	12301304	12311486	+	2	1_CLASSIC	ENSOART00000019194(8,11)	ENSOARG00000017636	bb_MF_H2,bb_ML_H3,bb_SF_H1	Null
oar_circ_0001288	11	12301304	12322473	+	2	1_CLASSIC	ENSOART00000019194(8,15)	ENSOARG00000017636	bb_MF_H2,bb_ML_H1,bb_ML_H2,bb_SF_H2,bb_SL_H2	Null
oar_circ_0001289	11	12301304	12327203	+	8	1_CLASSIC	ENSOART00000019194(8,17)	ENSOARG00000017636	bb_MF_H1,bb_MF_H2,bb_ML_H1,bb_ML_H2,bb_ML_H3,bb_SF_H1,bb_SF_H2,bb_SF_H3,bb_SL_H1,bb_SL_H2,bb_SL_H3	Null
oar_circ_0001290	11	12301304	12328934	+	2	1_CLASSIC	ENSOART00000019194(8,19)	ENSOARG00000017636	bb_ML_H1,bb_SL_H2	Null
oar_circ_0001291	11	12301304	12329504	+	2	1_CLASSIC	ENSOART00000019194(8,20)	ENSOARG00000017636	bb_MF_H1,bb_MF_H2,bb_ML_H3,bb_SL_H1	Null
oar_circ_0001292	11	12311384	12315336	+	2	1_CLASSIC	ENSOART00000019194(11,12)	ENSOARG00000017636	bb_SF_H2	Null
oar_circ_0001293	11	12311384	12318290	+	3	1_CLASSIC	ENSOART00000019194(11,14)	ENSOARG00000017636	bb_ML_H1,bb_ML_H3,bb_SL_H3	Null
oar_circ_0001294	11	12315141	12318290	+	3	1_CLASSIC	ENSOART00000019194(12,14)	ENSOARG00000017636	bb_SF_H3	Null
oar_circ_0001295	11	12328231	12354877	+	3	1_CLASSIC	ENSOART00000019194(18,32)	ENSOARG00000017636	bb_MF_H1,bb_MF_H2,bb_MF_H3,bb_ML_H2,bb_SF_H2,bb_SF_H3,bb_SL_H2,bb_SL_H3	Null
oar_circ_0001296	11	12330968	12342070	+	2	1_CLASSIC	ENSOART00000019194(21,27)	ENSOARG00000017636	bb_ML_H3,bb_SL_H3	Null
oar_circ_0001297	11	12330968	12354877	+	4	1_CLASSIC	ENSOART00000019194(21,32)	ENSOARG00000017636	bb_MF_H2,bb_SL_H2,bb_SL_H3	Null
oar_circ_0001298	11	12331984	12342070	+	3	1_CLASSIC	ENSOART00000019194(22,27)	ENSOARG00000017636	bb_MF_H1,bb_SF_H3,bb_SL_H3	Null
oar_circ_0001299	11	12343508	12352428	+	2	1_CLASSIC	ENSOART00000019194(28,30)	ENSOARG00000017636	bb_ML_H1,bb_ML_H3,bb_SL_H1,bb_SL_H3	Null
oar_circ_0001300	11	12352140	12354877	+	7	1_CLASSIC	ENSOART00000019194(30,32)	ENSOARG00000017636	bb_MF_H2,bb_SF_H2,bb_SF_H3,bb_SL_H2	Null
oar_circ_0001301	11	12475133	12497483	+	3	2_ALTER_EXON	ENSOART00000019969(2,12)	ENSOARG00000018350	bb_ML_H3	GGNBP2
oar_circ_0001302	11	12829415	12830432	-	7	6_INTERGENIC	none(none,none)	Null	bb_ML_H2,bb_ML_H3,bb_SF_H1,bb_SF_H3,bb_SL_H2	Null
oar_circ_0001303	11	12890499	12891789	+	2	1_CLASSIC	ENSOART00000000182(4,5)	ENSOARG00000000176	bb_MF_H1,bb_SF_H3	AATF
oar_circ_0001304	11	12928978	12933230	+	3	1_CLASSIC	ENSOART00000000182(6,9)	ENSOARG00000000176	bb_ML_H3,bb_SF_H1	AATF
oar_circ_0001305	11	13042788	13061888	-	4	1_CLASSIC	ENSOART00000000909(46,52)	ENSOARG00000000829	bb_MF_H1,bb_MF_H2,bb_MF_H3,bb_ML_H1,bb_ML_H2,bb_ML_H3,bb_SF_H1,bb_SF_H2,bb_SL_H1	ACACA
oar_circ_0001306	11	13052857	13061888	-	2	1_CLASSIC	ENSOART00000000909(46,50)	ENSOARG00000000829	bb_MF_H2,bb_MF_H3,bb_ML_H2,bb_ML_H3,bb_SF_H1,bb_SF_H2,bb_SF_H3,bb_SL_H1,bb_SL_H2,bb_SL_H3	ACACA
oar_circ_0001307	11	13053913	13184871	-	3	1_CLASSIC	ENSOART00000000909(13,49)	ENSOARG00000000829	bb_MF_H3	ACACA
oar_circ_0001308	11	13061745	13116644	-	9	1_CLASSIC	ENSOART00000000909(39,46)	ENSOARG00000000829	bb_ML_H2	ACACA
oar_circ_0001309	11	13080043	13092203	-	2	1_CLASSIC	ENSOART00000000909(42,45)	ENSOARG00000000829	bb_MF_H2,bb_ML_H1,bb_ML_H2,bb_SF_H2,bb_SF_H3,bb_SL_H3	ACACA
oar_circ_0001310	11	13080043	13180573	-	2	1_CLASSIC	ENSOART00000000909(15,45)	ENSOARG00000000829	bb_SF_H3	ACACA
oar_circ_0001311	11	13080043	13184344	-	2	1_CLASSIC	ENSOART00000000909(14,45)	ENSOARG00000000829	bb_ML_H1	ACACA
oar_circ_0001312	11	13091934	13133154	-	3	1_CLASSIC	ENSOART00000000909(33,42)	ENSOARG00000000829	bb_ML_H3	ACACA
oar_circ_0001313	11	13116441	13180573	-	4	1_CLASSIC	ENSOART00000000909(15,39)	ENSOARG00000000829	bb_SF_H2	ACACA
oar_circ_0001314	11	13133047	13153085	-	3	1_CLASSIC	ENSOART00000000909(26,33)	ENSOARG00000000829	bb_MF_H2	ACACA
oar_circ_0001315	11	13148564	13153085	-	8	1_CLASSIC	ENSOART00000000909(26,29)	ENSOARG00000000829	bb_MF_H1,bb_MF_H2,bb_MF_H3,bb_ML_H1,bb_ML_H3,bb_SF_H1,bb_SF_H2,bb_SF_H3,bb_SL_H1,bb_SL_H2,bb_SL_H3	ACACA
oar_circ_0001316	11	13148564	13180573	-	4	1_CLASSIC	ENSOART00000000909(15,29)	ENSOARG00000000829	bb_MF_H1,bb_MF_H2,bb_MF_H3,bb_ML_H1,bb_ML_H2,bb_ML_H3,bb_SF_H1,bb_SF_H2,bb_SF_H3,bb_SL_H1,bb_SL_H2,bb_SL_H3	ACACA
oar_circ_0001317	11	13150535	13153085	-	3	1_CLASSIC	ENSOART00000000909(26,28)	ENSOARG00000000829	bb_ML_H3	ACACA
oar_circ_0001318	11	13163098	13180573	-	8	1_CLASSIC	ENSOART00000000909(15,25)	ENSOARG00000000829	bb_MF_H1,bb_MF_H2,bb_MF_H3,bb_ML_H1,bb_SF_H1,bb_SF_H2,bb_SF_H3,bb_SL_H1,bb_SL_H2,bb_SL_H3	ACACA
oar_circ_0001319	11	13170589	13174206	-	2	1_CLASSIC	ENSOART00000000909(21,24)	ENSOARG00000000829	bb_MF_H2	ACACA
oar_circ_0001320	11	13174060	13174937	-	2	1_CLASSIC	ENSOART00000000909(20,21)	ENSOARG00000000829	bb_SL_H2	ACACA
oar_circ_0001321	11	13205193	13214057	-	3	1_CLASSIC	ENSOART00000000909(4,8)	ENSOARG00000000829	bb_ML_H1,bb_ML_H3,bb_SF_H1,bb_SL_H2,bb_SL_H3	ACACA
oar_circ_0001322	11	13212017	13213924	-	2	3_INTRON	ENSOART00000000909(none,none)	Null	bb_MF_H1,bb_MF_H3	Null
oar_circ_0001323	11	13326342	13330910	+	16	1_CLASSIC	ENSOART00000002152(4,7)	ENSOARG00000001996	bb_MF_H1,bb_MF_H2,bb_MF_H3,bb_ML_H1,bb_ML_H2,bb_ML_H3,bb_SF_H1,bb_SF_H2,bb_SF_H3,bb_SL_H1,bb_SL_H2,bb_SL_H3	TADA2A
oar_circ_0001324	11	13393171	13417238	-	2	4_OVERLAP_EXON	ENSOART00000002671(none,none)	Null	bb_SF_H2	Null
oar_circ_0001325	11	13411290	13420297	-	3	1_CLASSIC	ENSOART00000002671(16,20)	ENSOARG00000002452	bb_MF_H1,bb_MF_H2,bb_MF_H3,bb_ML_H1,bb_ML_H2,bb_ML_H3,bb_SF_H1,bb_SF_H3,bb_SL_H1,bb_SL_H2,bb_SL_H3	SYNRG
oar_circ_0001326	11	13411290	13429630	-	2	1_CLASSIC	ENSOART00000002671(15,20)	ENSOARG00000002452	bb_MF_H1	SYNRG
oar_circ_0001327	11	13411290	13452145	-	2	1_CLASSIC	ENSOART00000002671(4,20)	ENSOARG00000002452	bb_SL_H3	SYNRG
oar_circ_0001328	11	13416596	13429630	-	4	1_CLASSIC	ENSOART00000002671(15,19)	ENSOARG00000002452	bb_SF_H1	SYNRG
oar_circ_0001329	11	13428683	13444227	-	3	1_CLASSIC	ENSOART00000002671(9,15)	ENSOARG00000002452	bb_ML_H1,bb_SL_H1	SYNRG
oar_circ_0001330	11	13428683	13452145	-	2	1_CLASSIC	ENSOART00000002671(4,15)	ENSOARG00000002452	bb_SF_H1,bb_SF_H3	SYNRG
oar_circ_0001331	11	13433779	13442584	-	3	2_ALTER_EXON	ENSOART00000002671(10,14)	ENSOARG00000002452	bb_MF_H1	SYNRG
oar_circ_0001332	11	13433779	13444227	-	3	1_CLASSIC	ENSOART00000002671(9,14)	ENSOARG00000002452	bb_ML_H3,bb_SF_H1,bb_SF_H2,bb_SF_H3	SYNRG
oar_circ_0001333	11	13433779	13452145	-	2	1_CLASSIC	ENSOART00000002671(4,14)	ENSOARG00000002452	bb_MF_H2	SYNRG
oar_circ_0001334	11	13440095	13442584	-	3	2_ALTER_EXON	ENSOART00000002671(10,12)	ENSOARG00000002452	bb_MF_H2,bb_MF_H3,bb_ML_H3,bb_SF_H2,bb_SF_H3,bb_SL_H1,bb_SL_H2,bb_SL_H3	SYNRG
oar_circ_0001335	11	13440095	13452145	-	3	1_CLASSIC	ENSOART00000002671(4,12)	ENSOARG00000002452	bb_MF_H3,bb_ML_H3,bb_SL_H1,bb_SL_H3	SYNRG
oar_circ_0001336	11	13490576	13497539	-	3	1_CLASSIC	ENSOART00000003255(8,14)	ENSOARG00000002998	bb_ML_H2,bb_ML_H3,bb_SL_H3	DDX52
oar_circ_0001337	11	13490576	13498098	-	2	1_CLASSIC	ENSOART00000003255(7,14)	ENSOARG00000002998	bb_SF_H3,bb_SL_H3	DDX52
oar_circ_0001338	11	13490576	13501241	-	2	1_CLASSIC	ENSOART00000003255(5,14)	ENSOARG00000002998	bb_ML_H2,bb_ML_H3	DDX52
oar_circ_0001339	11	13490576	13504468	-	3	1_CLASSIC	ENSOART00000003255(3,14)	ENSOARG00000002998	bb_ML_H3	DDX52
oar_circ_0001340	11	13497336	13504468	-	3	1_CLASSIC	ENSOART00000003255(3,8)	ENSOARG00000002998	bb_MF_H1,bb_MF_H3,bb_ML_H3,bb_SL_H3	DDX52
oar_circ_0001341	11	13500114	13504468	-	4	1_CLASSIC	ENSOART00000003255(3,6)	ENSOARG00000002998	bb_MF_H3,bb_ML_H2	DDX52
oar_circ_0001342	11	13501098	13504468	-	5	1_CLASSIC	ENSOART00000003255(3,5)	ENSOARG00000002998	bb_MF_H1,bb_MF_H2,bb_ML_H1,bb_SF_H1,bb_SF_H2,bb_SL_H2,bb_SL_H3	DDX52
oar_circ_0001343	11	13501098	13506699	-	3	4_OVERLAP_EXON	ENSOART00000003255(none,5)	ENSOARG00000002998	bb_MF_H2,bb_ML_H1,bb_ML_H2,bb_ML_H3	DDX52
oar_circ_0001344	11	13905335	13919272	+	2	4_OVERLAP_EXON	ENSOART00000004501(none,none)	Null	bb_SF_H3	Null
oar_circ_0001345	11	14163834	14167743	-	4	1_CLASSIC	ENSOART00000006011(2,6)	ENSOARG00000005512	bb_MF_H2	Null
oar_circ_0001346	11	14285281	14290792	-	3	1_CLASSIC	ENSOART00000006910(15,17)	ENSOARG00000006349	bb_SF_H2	AP2B1
oar_circ_0001347	11	14285281	14291572	-	3	1_CLASSIC	ENSOART00000006910(14,17)	ENSOARG00000006349	bb_SF_H2,bb_SL_H2	AP2B1
oar_circ_0001348	11	14289850	14291572	-	2	1_CLASSIC	ENSOART00000006910(14,16)	ENSOARG00000006349	bb_SL_H2	AP2B1
oar_circ_0001349	11	14304050	14318429	-	2	1_CLASSIC	ENSOART00000006910(9,13)	ENSOARG00000006349	bb_SF_H2	AP2B1
oar_circ_0001350	11	14324852	14328172	-	4	1_CLASSIC	ENSOART00000006910(5,8)	ENSOARG00000006349	bb_ML_H3,bb_SF_H2,bb_SF_H3,bb_SL_H1,bb_SL_H2,bb_SL_H3	AP2B1
oar_circ_0001351	11	14324852	14350568	-	3	1_CLASSIC	ENSOART00000006910(1,8)	ENSOARG00000006349	bb_ML_H1,bb_SL_H2	AP2B1
oar_circ_0001352	11	14339383	14350568	-	5	1_CLASSIC	ENSOART00000006910(1,4)	ENSOARG00000006349	bb_MF_H1,bb_MF_H2,bb_MF_H3,bb_ML_H2,bb_ML_H3,bb_SF_H1,bb_SF_H2,bb_SF_H3,bb_SL_H3	AP2B1
oar_circ_0001353	11	14678748	14679742	-	2	2_ALTER_EXON	ENSOART00000008923(5,7)	ENSOARG00000008197	bb_SF_H3	LIG3
oar_circ_0001354	11	14678748	14679800	-	3	1_CLASSIC	ENSOART00000008923(5,7)	ENSOARG00000008197	bb_MF_H1,bb_MF_H2,bb_MF_H3,bb_ML_H1,bb_ML_H2,bb_ML_H3,bb_SF_H1,bb_SF_H2,bb_SF_H3,bb_SL_H1,bb_SL_H2,bb_SL_H3	LIG3
oar_circ_0001355	11	14678748	14681583	-	3	1_CLASSIC	ENSOART00000008923(3,7)	ENSOARG00000008197	bb_SL_H1	LIG3
oar_circ_0001356	11	14686321	14686868	-	3	2_ALTER_EXON	ENSOART00000008923(1,1)	ENSOARG00000008197	bb_MF_H1	LIG3
oar_circ_0001357	11	14722205	14745015	+	14	1_CLASSIC	ENSOART00000009331(6,14);ENSOART00000009333(5,13)	ENSOARG00000008571	bb_MF_H1,bb_MF_H2,bb_MF_H3,bb_ML_H1,bb_ML_H2,bb_ML_H3,bb_SF_H1,bb_SF_H2,bb_SF_H3,bb_SL_H1,bb_SL_H2,bb_SL_H3	CCT6B
oar_circ_0001358	11	15636014	15636529	+	2	6_INTERGENIC	none(none,none)	Null	bb_MF_H1	Null
oar_circ_0001359	11	15789311	15792539	+	16	6_INTERGENIC	none(none,none)	Null	bb_MF_H1,bb_MF_H2,bb_MF_H3,bb_ML_H1,bb_SF_H1,bb_SF_H2,bb_SL_H1,bb_SL_H2,bb_SL_H3	Null
oar_circ_0001360	11	15877120	15877576	+	2	6_INTERGENIC	none(none,none)	Null	bb_ML_H2,bb_SF_H1,bb_SF_H3,bb_SL_H2,bb_SL_H3	Null
oar_circ_0001361	11	15959147	15960872	+	2	6_INTERGENIC	none(none,none)	Null	bb_MF_H3,bb_SL_H3	Null
oar_circ_0001362	11	16111454	16112060	+	19	6_INTERGENIC	none(none,none)	Null	bb_MF_H1,bb_MF_H2,bb_MF_H3,bb_ML_H1,bb_ML_H3,bb_SF_H1,bb_SF_H2,bb_SF_H3,bb_SL_H1,bb_SL_H2,bb_SL_H3	Null
oar_circ_0001363	11	16170778	16199644	+	3	6_INTERGENIC	none(none,none)	Null	bb_MF_H3,bb_SF_H1,bb_SF_H3,bb_SL_H2	Null
oar_circ_0001364	11	16631890	16782352	+	2	6_INTERGENIC	none(none,none)	Null	bb_ML_H1,bb_ML_H3,bb_SF_H1,bb_SF_H2,bb_SF_H3,bb_SL_H1	Null
oar_circ_0001365	11	16841620	16846318	+	2	2_ALTER_EXON	ENSOART00000010656(1,3);ENSOART00000010657(1,3)	ENSOARG00000009795	bb_SF_H2	Null
oar_circ_0001366	11	17098055	17125662	+	4	1_CLASSIC	ENSOART00000011023(11,14)	ENSOARG00000010124	bb_MF_H1,bb_MF_H3,bb_ML_H2,bb_ML_H3,bb_SF_H1,bb_SF_H2,bb_SF_H3,bb_SL_H2,bb_SL_H3	MYO1D
oar_circ_0001367	11	17098055	17185588	+	2	1_CLASSIC	ENSOART00000011023(11,19)	ENSOARG00000010124	bb_SL_H1	MYO1D
oar_circ_0001368	11	17104450	17125662	+	5	4_OVERLAP_EXON	ENSOART00000011023(none,14)	ENSOARG00000010124	bb_MF_H1,bb_ML_H1,bb_ML_H2	MYO1D
oar_circ_0001369	11	17104881	17125662	+	2	1_CLASSIC	ENSOART00000011023(12,14)	ENSOARG00000010124	bb_MF_H1,bb_ML_H3,bb_SL_H3	MYO1D
oar_circ_0001370	11	17125496	17172138	+	3	1_CLASSIC	ENSOART00000011023(14,16)	ENSOARG00000010124	bb_SL_H3	MYO1D
oar_circ_0001371	11	17171915	17185588	+	3	1_CLASSIC	ENSOART00000011023(16,19)	ENSOARG00000010124	bb_MF_H1,bb_SL_H2,bb_SL_H3	MYO1D
oar_circ_0001372	11	17350798	17354532	-	9	1_CLASSIC	ENSOART00000011402(5,7)	ENSOARG00000010476	bb_MF_H1,bb_MF_H3,bb_ML_H1,bb_ML_H2,bb_ML_H3,bb_SF_H1,bb_SF_H2,bb_SF_H3,bb_SL_H2,bb_SL_H3	PSMD11
oar_circ_0001373	11	17354006	17354532	-	3	1_CLASSIC	ENSOART00000011402(5,6)	ENSOARG00000010476	bb_ML_H1,bb_ML_H2,bb_SF_H2,bb_SL_H3	PSMD11
oar_circ_0001374	11	17396879	17398676	-	2	6_INTERGENIC	none(none,none)	Null	bb_SL_H2	Null
oar_circ_0001375	11	17416558	17424630	-	2	4_OVERLAP_EXON	ENSOART00000011577(none,none)	Null	bb_MF_H1,bb_SF_H1	Null
oar_circ_0001376	11	17420248	17424630	-	68	1_CLASSIC	ENSOART00000011577(10,13)	ENSOARG00000010645	bb_MF_H1,bb_MF_H2,bb_MF_H3,bb_ML_H1,bb_ML_H2,bb_ML_H3,bb_SF_H1,bb_SF_H2,bb_SF_H3,bb_SL_H1,bb_SL_H2,bb_SL_H3	ZNF207
oar_circ_0001377	11	17420248	17425726	-	2	1_CLASSIC	ENSOART00000011577(9,13)	ENSOARG00000010645	bb_MF_H1,bb_ML_H1,bb_SF_H2,bb_SL_H1	ZNF207
oar_circ_0001378	11	17420248	17428464	-	2	1_CLASSIC	ENSOART00000011577(7,13)	ENSOARG00000010645	bb_SL_H1	ZNF207
oar_circ_0001379	11	17420248	17431836	-	2	1_CLASSIC	ENSOART00000011577(3,13)	ENSOARG00000010645	bb_ML_H3	ZNF207
oar_circ_0001380	11	17556282	17585356	-	32	1_CLASSIC	ENSOART00000012386(2,20);ENSOART00000012390(1,18)	ENSOARG00000011384	bb_MF_H1,bb_MF_H2,bb_MF_H3,bb_ML_H1,bb_ML_H2,bb_ML_H3,bb_SF_H1,bb_SF_H2,bb_SF_H3,bb_SL_H1,bb_SL_H2,bb_SL_H3	RHOT1
oar_circ_0001381	11	17558093	17585356	-	4	1_CLASSIC	ENSOART00000012386(2,19)	ENSOARG00000011384	bb_MF_H1,bb_SF_H3,bb_SL_H3	RHOT1
oar_circ_0001382	11	17559246	17585352	-	2	2_ALTER_EXON	ENSOART00000012386(2,18);ENSOART00000012390(1,17)	ENSOARG00000011384	bb_MF_H1,bb_SF_H3,bb_SL_H1,bb_SL_H2	RHOT1
oar_circ_0001383	11	17559246	17585356	-	25	1_CLASSIC	ENSOART00000012386(2,18);ENSOART00000012390(1,17)	ENSOARG00000011384	bb_MF_H1,bb_MF_H2,bb_MF_H3,bb_ML_H1,bb_ML_H2,bb_ML_H3,bb_SF_H1,bb_SF_H2,bb_SF_H3,bb_SL_H1,bb_SL_H2,bb_SL_H3	RHOT1
oar_circ_0001384	11	17560757	17585356	-	4	1_CLASSIC	ENSOART00000012386(2,17);ENSOART00000012390(1,16)	ENSOARG00000011384	bb_ML_H1,bb_SF_H3	RHOT1
oar_circ_0001385	11	17561891	17570123	-	2	1_CLASSIC	ENSOART00000012386(9,16);ENSOART00000012390(8,15)	ENSOARG00000011384	bb_MF_H3	RHOT1
oar_circ_0001386	11	17561891	17585356	-	2	1_CLASSIC	ENSOART00000012386(2,16);ENSOART00000012390(1,15)	ENSOARG00000011384	bb_SF_H2	RHOT1
oar_circ_0001387	11	17565532	17570123	-	2	1_CLASSIC	ENSOART00000012386(9,13);ENSOART00000012390(8,12)	ENSOARG00000011384	bb_MF_H3,bb_ML_H1,bb_ML_H3,bb_SF_H1,bb_SL_H2	RHOT1
oar_circ_0001388	11	17565532	17577637	-	2	1_CLASSIC	ENSOART00000012386(7,13);ENSOART00000012390(6,12)	ENSOARG00000011384	bb_SL_H2	RHOT1
oar_circ_0001389	11	17565532	17585352	-	3	2_ALTER_EXON	ENSOART00000012386(2,13);ENSOART00000012390(1,12)	ENSOARG00000011384	bb_ML_H1	RHOT1
oar_circ_0001390	11	17565532	17585356	-	11	1_CLASSIC	ENSOART00000012386(2,13);ENSOART00000012390(1,12)	ENSOARG00000011384	bb_MF_H1,bb_MF_H2,bb_MF_H3,bb_ML_H1,bb_ML_H2,bb_ML_H3,bb_SF_H1,bb_SF_H2,bb_SF_H3,bb_SL_H2	RHOT1
oar_circ_0001391	11	17566265	17570123	-	9	1_CLASSIC	ENSOART00000012386(9,12);ENSOART00000012390(8,11)	ENSOARG00000011384	bb_MF_H1,bb_MF_H2,bb_MF_H3,bb_ML_H1,bb_ML_H2,bb_ML_H3,bb_SF_H1,bb_SF_H2,bb_SF_H3,bb_SL_H1,bb_SL_H2	RHOT1
oar_circ_0001392	11	17566265	17585356	-	10	1_CLASSIC	ENSOART00000012386(2,12);ENSOART00000012390(1,11)	ENSOARG00000011384	bb_MF_H1,bb_MF_H2,bb_MF_H3,bb_ML_H1,bb_ML_H2,bb_ML_H3,bb_SF_H1,bb_SF_H2,bb_SF_H3,bb_SL_H1,bb_SL_H2,bb_SL_H3	RHOT1
oar_circ_0001393	11	17577120	17585356	-	7	1_CLASSIC	ENSOART00000012386(2,8);ENSOART00000012390(1,7)	ENSOARG00000011384	bb_MF_H1,bb_MF_H2,bb_MF_H3,bb_ML_H1,bb_ML_H2,bb_ML_H3,bb_SF_H1,bb_SF_H2,bb_SF_H3,bb_SL_H1,bb_SL_H2,bb_SL_H3	RHOT1
oar_circ_0001394	11	17580494	17585356	-	2	1_CLASSIC	ENSOART00000012386(2,6);ENSOART00000012390(1,5)	ENSOARG00000011384	bb_MF_H2,bb_ML_H3,bb_SF_H1,bb_SF_H2,bb_SL_H2,bb_SL_H3	RHOT1
oar_circ_0001395	11	17643382	17654387	-	2	1_CLASSIC	ENSOART00000012981(6,10)	ENSOARG00000011933	bb_SL_H1	ADAP2
oar_circ_0001396	11	17649720	17663603	-	2	1_CLASSIC	ENSOART00000012981(4,7)	ENSOARG00000011933	bb_ML_H1	ADAP2
oar_circ_0001397	11	17649720	17667814	-	3	1_CLASSIC	ENSOART00000012981(3,7)	ENSOARG00000011933	bb_MF_H1,bb_MF_H2,bb_MF_H3,bb_ML_H1,bb_ML_H2,bb_ML_H3,bb_SF_H1,bb_SF_H2,bb_SF_H3,bb_SL_H2	ADAP2
oar_circ_0001398	11	17654241	17663603	-	4	1_CLASSIC	ENSOART00000012981(4,6)	ENSOARG00000011933	bb_ML_H1,bb_SF_H2	ADAP2
oar_circ_0001399	11	17654241	17667814	-	2	1_CLASSIC	ENSOART00000012981(3,6)	ENSOARG00000011933	bb_MF_H2	ADAP2
oar_circ_0001400	11	17662192	17662539	-	2	4_OVERLAP_EXON	ENSOART00000012981(none,5)	ENSOARG00000011933	bb_MF_H2	ADAP2
oar_circ_0001401	11	17662192	17663603	-	18	1_CLASSIC	ENSOART00000012981(4,5)	ENSOARG00000011933	bb_MF_H1,bb_MF_H2,bb_MF_H3,bb_ML_H1,bb_ML_H2,bb_ML_H3,bb_SF_H1,bb_SF_H2,bb_SF_H3,bb_SL_H1,bb_SL_H2,bb_SL_H3	ADAP2
oar_circ_0001402	11	17662192	17667814	-	3	1_CLASSIC	ENSOART00000012981(3,5)	ENSOARG00000011933	bb_MF_H1,bb_MF_H2,bb_MF_H3,bb_ML_H1,bb_ML_H2,bb_SF_H2	ADAP2
oar_circ_0001403	11	17712424	17714800	-	4	1_CLASSIC	ENSOART00000013409(4,6)	ENSOARG00000012322	bb_MF_H1,bb_MF_H2,bb_MF_H3,bb_ML_H1,bb_ML_H3,bb_SF_H3,bb_SL_H2	ATAD5
oar_circ_0001404	11	17712424	17718042	-	3	1_CLASSIC	ENSOART00000013409(3,6)	ENSOARG00000012322	bb_MF_H1,bb_MF_H2,bb_ML_H2,bb_ML_H3,bb_SF_H2	ATAD5
oar_circ_0001405	11	17749784	17755922	+	3	2_ALTER_EXON	ENSOART00000013976(1,4)	ENSOARG00000012859	bb_MF_H1,bb_ML_H1,bb_ML_H2,bb_ML_H3,bb_SF_H3,bb_SL_H2,bb_SL_H3	CRLF3
oar_circ_0001406	11	17749784	17774075	+	2	2_ALTER_EXON	ENSOART00000013976(1,6)	ENSOARG00000012859	bb_MF_H1,bb_MF_H3,bb_ML_H1,bb_ML_H2,bb_ML_H3,bb_SF_H1,bb_SF_H2,bb_SF_H3,bb_SL_H1,bb_SL_H3	CRLF3
oar_circ_0001407	11	17753841	17755922	+	2	1_CLASSIC	ENSOART00000013976(3,4)	ENSOARG00000012859	bb_ML_H3	CRLF3
oar_circ_0001408	11	17753841	17774075	+	2	1_CLASSIC	ENSOART00000013976(3,6)	ENSOARG00000012859	bb_MF_H1,bb_MF_H2,bb_MF_H3,bb_ML_H1,bb_ML_H2,bb_ML_H3,bb_SF_H1,bb_SF_H3,bb_SL_H2	CRLF3
oar_circ_0001409	11	17787866	17790064	-	2	1_CLASSIC	ENSOART00000014150(11,15)	ENSOARG00000013017	bb_MF_H1,bb_ML_H3,bb_SF_H2,bb_SF_H3,bb_SL_H2	SUZ12
oar_circ_0001410	11	17787866	17796280	-	3	1_CLASSIC	ENSOART00000014150(9,15)	ENSOARG00000013017	bb_MF_H1,bb_MF_H2,bb_MF_H3,bb_ML_H1,bb_ML_H2,bb_ML_H3,bb_SF_H1,bb_SF_H2,bb_SL_H1,bb_SL_H3	SUZ12
oar_circ_0001411	11	17792470	17807300	-	2	1_CLASSIC	ENSOART00000014150(5,10)	ENSOARG00000013017	bb_MF_H1,bb_MF_H2,bb_ML_H3,bb_SL_H2,bb_SL_H3	SUZ12
oar_circ_0001412	11	17848575	17860524	+	4	1_CLASSIC	ENSOART00000014664(2,11)	ENSOARG00000013474	bb_MF_H3	UTP6
oar_circ_0001413	11	17856793	17859399	+	3	1_CLASSIC	ENSOART00000014664(7,10)	ENSOARG00000013474	bb_MF_H2,bb_ML_H2	UTP6
oar_circ_0001414	11	17856793	17860524	+	3	1_CLASSIC	ENSOART00000014664(7,11)	ENSOARG00000013474	bb_SL_H3	UTP6
oar_circ_0001415	11	17860340	17867825	+	43	1_CLASSIC	ENSOART00000014664(11,16)	ENSOARG00000013474	bb_MF_H1,bb_MF_H2,bb_MF_H3,bb_ML_H2,bb_ML_H3,bb_SF_H1,bb_SF_H2,bb_SF_H3,bb_SL_H1,bb_SL_H2	UTP6
oar_circ_0001416	11	18246898	18260948	-	2	2_ALTER_EXON	ENSOART00000015996(55,57)	ENSOARG00000014671	bb_MF_H2,bb_SL_H3	NF1
oar_circ_0001417	11	18246898	18275144	-	2	2_ALTER_EXON	ENSOART00000015996(46,57)	ENSOARG00000014671	bb_ML_H3	NF1
oar_circ_0001418	11	18260902	18261453	-	7	1_CLASSIC	ENSOART00000015996(54,55)	ENSOARG00000014671	bb_MF_H1,bb_MF_H3,bb_ML_H1,bb_ML_H2,bb_ML_H3,bb_SF_H1,bb_SF_H2,bb_SF_H3,bb_SL_H1,bb_SL_H3	NF1
oar_circ_0001419	11	18263005	18263922	-	18	1_CLASSIC	ENSOART00000015996(51,53)	ENSOARG00000014671	bb_MF_H1,bb_MF_H2,bb_MF_H3,bb_ML_H1,bb_ML_H2,bb_ML_H3,bb_SF_H1,bb_SF_H2,bb_SF_H3,bb_SL_H1,bb_SL_H2,bb_SL_H3	NF1
oar_circ_0001420	11	18263005	18267211	-	3	1_CLASSIC	ENSOART00000015996(50,53)	ENSOARG00000014671	bb_SF_H2,bb_SL_H3	NF1
oar_circ_0001421	11	18263005	18268724	-	2	1_CLASSIC	ENSOART00000015996(49,53)	ENSOARG00000014671	bb_SF_H1	NF1
oar_circ_0001422	11	18263005	18275144	-	3	1_CLASSIC	ENSOART00000015996(46,53)	ENSOARG00000014671	bb_MF_H1,bb_MF_H2,bb_MF_H3,bb_ML_H1,bb_ML_H3,bb_SF_H1,bb_SF_H2,bb_SL_H2,bb_SL_H3	NF1
oar_circ_0001423	11	18263005	18277933	-	2	1_CLASSIC	ENSOART00000015996(45,53)	ENSOARG00000014671	bb_ML_H2	NF1
oar_circ_0001424	11	18277832	18279945	-	2	1_CLASSIC	ENSOART00000015996(42,45)	ENSOARG00000014671	bb_MF_H2	NF1
oar_circ_0001425	11	18339958	18349301	-	4	1_CLASSIC	ENSOART00000015996(31,35)	ENSOARG00000014671	bb_MF_H1,bb_MF_H2,bb_ML_H3,bb_SF_H1,bb_SF_H3,bb_SL_H2,bb_SL_H3	NF1
oar_circ_0001426	11	18339958	18358183	-	3	2_ALTER_EXON	ENSOART00000015996(29,35)	ENSOARG00000014671	bb_MF_H2,bb_ML_H1	NF1
oar_circ_0001427	11	18339958	18368232	-	8	1_CLASSIC	ENSOART00000015996(27,35)	ENSOARG00000014671	bb_MF_H1,bb_MF_H3,bb_ML_H1,bb_ML_H3,bb_SF_H1,bb_SF_H2,bb_SF_H3,bb_SL_H1,bb_SL_H2	NF1
oar_circ_0001428	11	18339958	18375909	-	5	1_CLASSIC	ENSOART00000015996(20,35)	ENSOARG00000014671	bb_MF_H3,bb_ML_H3,bb_SL_H1	NF1
oar_circ_0001429	11	18339958	18441415	-	2	2_ALTER_EXON	ENSOART00000015996(1,35)	ENSOARG00000014671	bb_ML_H2,bb_SL_H3	NF1
oar_circ_0001430	11	18344589	18358183	-	2	2_ALTER_EXON	ENSOART00000015996(29,34)	ENSOARG00000014671	bb_SL_H3	NF1
oar_circ_0001431	11	18371661	18372882	-	45	1_CLASSIC	ENSOART00000015996(24,26)	ENSOARG00000014671	bb_MF_H1,bb_MF_H2,bb_MF_H3,bb_ML_H1,bb_ML_H2,bb_ML_H3,bb_SF_H1,bb_SF_H2,bb_SF_H3,bb_SL_H1,bb_SL_H2,bb_SL_H3	NF1
oar_circ_0001432	11	18371661	18375909	-	2	1_CLASSIC	ENSOART00000015996(20,26)	ENSOARG00000014671	bb_ML_H2,bb_ML_H3	NF1
oar_circ_0001433	11	18371661	18383395	-	26	2_ALTER_EXON	ENSOART00000015996(18,26)	ENSOARG00000014671	bb_MF_H1,bb_MF_H2,bb_MF_H3,bb_ML_H1,bb_ML_H2,bb_ML_H3,bb_SF_H1,bb_SF_H2,bb_SF_H3,bb_SL_H2,bb_SL_H3	NF1
oar_circ_0001434	11	18373840	18375909	-	3	1_CLASSIC	ENSOART00000015996(20,23)	ENSOARG00000014671	bb_SL_H3	NF1
oar_circ_0001435	11	18383018	18388845	-	3	1_CLASSIC	ENSOART00000015996(14,19)	ENSOARG00000014671	bb_SL_H3	NF1
oar_circ_0001436	11	18383018	18411605	-	2	1_CLASSIC	ENSOART00000015996(9,19)	ENSOARG00000014671	bb_MF_H3,bb_ML_H2,bb_ML_H3,bb_SF_H1,bb_SF_H2	NF1
oar_circ_0001437	11	18400019	18441415	-	3	2_ALTER_EXON	ENSOART00000015996(1,13)	ENSOARG00000014671	bb_MF_H1,bb_MF_H2,bb_ML_H1,bb_ML_H2,bb_ML_H3,bb_SF_H3,bb_SL_H2	NF1
oar_circ_0001438	11	18405846	18411605	-	2	1_CLASSIC	ENSOART00000015996(9,11)	ENSOARG00000014671	bb_MF_H1	NF1
oar_circ_0001439	11	18412924	18424826	-	2	1_CLASSIC	ENSOART00000015996(5,8)	ENSOARG00000014671	bb_SF_H3	NF1
oar_circ_0001440	11	18412924	18441415	-	5	2_ALTER_EXON	ENSOART00000015996(1,8)	ENSOARG00000014671	bb_MF_H3	NF1
oar_circ_0001441	11	18422354	18441415	-	10	2_ALTER_EXON	ENSOART00000015996(1,7)	ENSOARG00000014671	bb_MF_H1,bb_MF_H2,bb_MF_H3,bb_ML_H1,bb_ML_H2,bb_ML_H3,bb_SF_H1,bb_SF_H2,bb_SL_H1,bb_SL_H2,bb_SL_H3	NF1
oar_circ_0001442	11	18430629	18441415	-	4	2_ALTER_EXON	ENSOART00000015996(1,4)	ENSOARG00000014671	bb_ML_H1,bb_ML_H3,bb_SF_H2,bb_SF_H3,bb_SL_H1,bb_SL_H2,bb_SL_H3	NF1
oar_circ_0001443	11	18434748	18441415	-	2	2_ALTER_EXON	ENSOART00000015996(1,3)	ENSOARG00000014671	bb_SF_H3	NF1
oar_circ_0001444	11	19270693	19271060	-	2	5_ANTISENSE	ENSOART00000018809(none,none)	Null	bb_SL_H1	Null
oar_circ_0001445	11	19336784	19381833	+	5	1_CLASSIC	ENSOART00000018809(4,9)	ENSOARG00000017279	bb_MF_H1,bb_MF_H3,bb_ML_H1,bb_ML_H3,bb_SF_H1,bb_SF_H2,bb_SF_H3,bb_SL_H1,bb_SL_H2,bb_SL_H3	NLK
oar_circ_0001446	11	19346538	19381833	+	2	1_CLASSIC	ENSOART00000018809(5,9)	ENSOARG00000017279	bb_MF_H2	NLK
oar_circ_0001447	11	19377916	19388092	+	3	1_CLASSIC	ENSOART00000018809(8,10)	ENSOARG00000017279	bb_ML_H2	NLK
oar_circ_0001448	11	19641914	19645713	-	2	1_CLASSIC	ENSOART00000000049(6,9)	ENSOARG00000000048	bb_SF_H3	PIGS
oar_circ_0001449	11	19641914	19646453	-	3	1_CLASSIC	ENSOART00000000049(5,9)	ENSOARG00000000048	bb_MF_H2,bb_ML_H2	PIGS
oar_circ_0001450	11	19645571	19648422	-	3	1_CLASSIC	ENSOART00000000049(3,6)	ENSOARG00000000048	bb_SF_H3	PIGS
oar_circ_0001451	11	19646246	19648422	-	2	1_CLASSIC	ENSOART00000000049(3,5)	ENSOARG00000000048	bb_MF_H3	PIGS
oar_circ_0001452	11	19698284	19700945	-	3	1_CLASSIC	ENSOART00000001967(20,23)	ENSOARG00000001819	bb_ML_H3	KIAA0100
oar_circ_0001453	11	19704198	19707923	+	5	5_ANTISENSE	ENSOART00000001967(24,28)	ENSOARG00000001819	bb_MF_H1,bb_MF_H3,bb_ML_H1,bb_SF_H2,bb_SL_H2	KIAA0100
oar_circ_0001454	11	19718310	19720006	-	3	4_OVERLAP_EXON	ENSOART00000002631(2,none)	ENSOARG00000002429	bb_SL_H3	SDF2
oar_circ_0001455	11	19745634	19749858	+	3	1_CLASSIC	ENSOART00000002961(25,29)	ENSOARG00000002727	bb_MF_H1	SUPT6H
oar_circ_0001456	11	19913065	19920861	-	3	1_CLASSIC	ENSOART00000005472(3,7)	ENSOARG00000005023	bb_SL_H2	PHF12
oar_circ_0001457	11	19969385	19970850	-	2	2_ALTER_EXON	ENSOART00000005811(2,3)	ENSOARG00000005328	bb_MF_H1,bb_MF_H2,bb_ML_H1,bb_ML_H3,bb_SF_H1,bb_SF_H2,bb_SF_H3,bb_SL_H1,bb_SL_H3	SEZ6
oar_circ_0001458	11	20075596	20076289	-	2	1_CLASSIC	ENSOART00000006547(41,42)	ENSOARG00000006006	bb_ML_H3	MYO18A
oar_circ_0001459	11	20078267	20079188	-	2	1_CLASSIC	ENSOART00000006547(38,40)	ENSOARG00000006006	bb_SF_H2	MYO18A
oar_circ_0001460	11	20150422	20151387	-	6	4_OVERLAP_EXON	ENSOART00000006547(none,none)	Null	bb_MF_H1,bb_MF_H2,bb_ML_H1,bb_SF_H2,bb_SF_H3,bb_SL_H2	Null
oar_circ_0001461	11	20244276	20246000	-	3	1_CLASSIC	ENSOART00000007219(2,2)	ENSOARG00000006644	bb_MF_H1,bb_MF_H3,bb_ML_H1,bb_SF_H3,bb_SL_H2	NUFIP2
oar_circ_0001462	11	20373769	20390132	+	3	1_CLASSIC	ENSOART00000007392(2,7)	ENSOARG00000006793	bb_MF_H2,bb_MF_H3,bb_ML_H1,bb_ML_H3,bb_SF_H1,bb_SF_H2,bb_SF_H3,bb_SL_H1,bb_SL_H2,bb_SL_H3	TAOK1
oar_circ_0001463	11	20373769	20414213	+	2	1_CLASSIC	ENSOART00000007392(2,17)	ENSOARG00000006793	bb_SF_H2,bb_SL_H3	TAOK1
oar_circ_0001464	11	20382751	20399968	+	2	1_CLASSIC	ENSOART00000007392(3,10)	ENSOARG00000006793	bb_SF_H2	TAOK1
oar_circ_0001465	11	20402613	20421252	+	3	1_CLASSIC	ENSOART00000007392(11,19)	ENSOARG00000006793	bb_SF_H3	TAOK1
oar_circ_0001466	11	20411917	20414213	+	5	1_CLASSIC	ENSOART00000007392(15,17)	ENSOARG00000006793	bb_SF_H1,bb_SL_H1	TAOK1
oar_circ_0001467	11	20525230	20533339	-	2	1_CLASSIC	ENSOART00000009589(10,12)	ENSOARG00000008802	bb_SF_H3	SSH2
oar_circ_0001468	11	20540094	20554326	-	2	1_CLASSIC	ENSOART00000009589(4,9)	ENSOARG00000008802	bb_MF_H1,bb_MF_H3,bb_SF_H1,bb_SF_H3,bb_SL_H1	SSH2
oar_circ_0001469	11	20540094	20567508	-	2	1_CLASSIC	ENSOART00000009589(2,9)	ENSOARG00000008802	bb_MF_H3,bb_SF_H2,bb_SF_H3,bb_SL_H2	SSH2
oar_circ_0001470	11	20548704	20567508	-	2	1_CLASSIC	ENSOART00000009589(2,6)	ENSOARG00000008802	bb_MF_H2,bb_SF_H2,bb_SL_H1	SSH2
oar_circ_0001471	11	20763300	20798619	+	2	3_INTRON	ENSOART00000009810(none,none)	Null	bb_SF_H2	Null
oar_circ_0001472	11	20770475	20785311	+	21	1_CLASSIC	ENSOART00000010304(2,4)	ENSOARG00000009452	bb_MF_H1,bb_MF_H2,bb_MF_H3,bb_ML_H1,bb_ML_H2,bb_ML_H3,bb_SF_H1,bb_SF_H2,bb_SF_H3,bb_SL_H1,bb_SL_H2,bb_SL_H3	EFCAB5
oar_circ_0001473	11	20770475	20785762	+	2	3_INTRON	ENSOART00000009810(none,none)	Null	bb_MF_H1,bb_SF_H3,bb_SL_H1	Null
oar_circ_0001474	11	20770475	20795764	+	2	1_CLASSIC	ENSOART00000010304(2,5)	ENSOARG00000009452	bb_ML_H3,bb_SF_H1	EFCAB5
oar_circ_0001475	11	20770475	20798619	+	2	1_CLASSIC	ENSOART00000010304(2,6)	ENSOARG00000009452	bb_MF_H2,bb_ML_H1,bb_SF_H1,bb_SF_H2,bb_SF_H3,bb_SL_H1,bb_SL_H2,bb_SL_H3	EFCAB5
oar_circ_0001476	11	20770475	20804554	+	2	1_CLASSIC	ENSOART00000010304(2,7)	ENSOARG00000009452	bb_MF_H1,bb_MF_H2,bb_ML_H1,bb_ML_H2,bb_ML_H3,bb_SF_H1,bb_SF_H2,bb_SF_H3,bb_SL_H2,bb_SL_H3	EFCAB5
oar_circ_0001477	11	20770475	20825991	+	2	1_CLASSIC	ENSOART00000010304(2,13)	ENSOARG00000009452	bb_MF_H3,bb_ML_H2	EFCAB5
oar_circ_0001478	11	20770475	20848302	+	2	1_CLASSIC	ENSOART00000010304(2,21)	ENSOARG00000009452	bb_SF_H3	EFCAB5
oar_circ_0001479	11	20773345	20798619	+	3	1_CLASSIC	ENSOART00000010304(3,6)	ENSOARG00000009452	bb_ML_H1,bb_ML_H3,bb_SF_H1,bb_SL_H2,bb_SL_H3	EFCAB5
oar_circ_0001480	11	20773345	20804554	+	2	1_CLASSIC	ENSOART00000010304(3,7)	ENSOARG00000009452	bb_SL_H1	EFCAB5
oar_circ_0001481	11	20773345	20817082	+	3	1_CLASSIC	ENSOART00000010304(3,8)	ENSOARG00000009452	bb_ML_H1,bb_SL_H3	EFCAB5
oar_circ_0001482	11	20784735	20798619	+	3	1_CLASSIC	ENSOART00000010304(4,6)	ENSOARG00000009452	bb_MF_H1,bb_MF_H2,bb_ML_H1,bb_SF_H3	EFCAB5
oar_circ_0001483	11	20784735	20804554	+	2	1_CLASSIC	ENSOART00000010304(4,7)	ENSOARG00000009452	bb_MF_H3,bb_ML_H1,bb_SL_H1,bb_SL_H3	EFCAB5
oar_circ_0001484	11	20784735	20817082	+	3	1_CLASSIC	ENSOART00000010304(4,8)	ENSOARG00000009452	bb_MF_H3,bb_SF_H3,bb_SL_H2	EFCAB5
oar_circ_0001485	11	20795608	20804554	+	3	1_CLASSIC	ENSOART00000010304(5,7)	ENSOARG00000009452	bb_MF_H2,bb_ML_H1,bb_ML_H3	EFCAB5
oar_circ_0001486	11	20816927	20825991	+	3	1_CLASSIC	ENSOART00000010304(8,13)	ENSOARG00000009452	bb_SF_H2	EFCAB5
oar_circ_0001487	11	20816927	20828191	+	2	1_CLASSIC	ENSOART00000010304(8,14)	ENSOARG00000009452	bb_ML_H3	EFCAB5
oar_circ_0001488	11	20819055	20825991	+	2	1_CLASSIC	ENSOART00000010304(9,13)	ENSOARG00000009452	bb_SF_H1,bb_SF_H3	EFCAB5
oar_circ_0001489	11	20823190	20825991	+	3	1_CLASSIC	ENSOART00000010304(11,13)	ENSOARG00000009452	bb_SF_H2,bb_SL_H1	EFCAB5
oar_circ_0001490	11	20831413	20836220	+	3	1_CLASSIC	ENSOART00000010304(15,17)	ENSOARG00000009452	bb_SF_H2	EFCAB5
oar_circ_0001491	11	20831413	20848302	+	3	1_CLASSIC	ENSOART00000010304(15,21)	ENSOARG00000009452	bb_ML_H2	EFCAB5
oar_circ_0001492	11	20897519	20901668	+	2	2_ALTER_EXON	ENSOART00000009810(3,6)	ENSOARG00000009006	bb_MF_H1,bb_MF_H3,bb_ML_H2,bb_SL_H2	NSRP1
oar_circ_0001493	11	20899505	20901668	+	6	2_ALTER_EXON	ENSOART00000009810(4,6)	ENSOARG00000009006	bb_MF_H2,bb_ML_H2,bb_ML_H3,bb_SF_H1,bb_SF_H2,bb_SF_H3,bb_SL_H1,bb_SL_H2,bb_SL_H3	NSRP1
oar_circ_0001494	11	20979950	20981556	-	2	1_CLASSIC	ENSOART00000011352(12,14)	ENSOARG00000010429	bb_SF_H2,bb_SL_H3	BLMH
oar_circ_0001495	11	21095729	21122282	+	2	1_CLASSIC	ENSOART00000011553(3,4)	ENSOARG00000010615	bb_SF_H3	CPD
oar_circ_0001496	11	21095729	21124906	+	2	1_CLASSIC	ENSOART00000011553(3,6)	ENSOARG00000010615	bb_MF_H1	CPD
oar_circ_0001497	11	21095729	21138961	+	2	1_CLASSIC	ENSOART00000011553(3,11)	ENSOARG00000010615	bb_ML_H1,bb_ML_H3	CPD
oar_circ_0001498	11	21095729	21141734	+	4	1_CLASSIC	ENSOART00000011553(3,13)	ENSOARG00000010615	bb_MF_H1,bb_ML_H1,bb_ML_H2,bb_SF_H1,bb_SL_H2	CPD
oar_circ_0001499	11	21122140	21132710	+	2	1_CLASSIC	ENSOART00000011553(4,9)	ENSOARG00000010615	bb_MF_H1,bb_SF_H3,bb_SL_H1	CPD
oar_circ_0001500	11	21123235	21124906	+	5	1_CLASSIC	ENSOART00000011553(5,6)	ENSOARG00000010615	bb_MF_H1,bb_MF_H2,bb_ML_H1,bb_ML_H2,bb_SF_H1,bb_SF_H3,bb_SL_H3	CPD
oar_circ_0001501	11	21123235	21126022	+	16	1_CLASSIC	ENSOART00000011553(5,7)	ENSOARG00000010615	bb_MF_H1,bb_MF_H2,bb_MF_H3,bb_ML_H1,bb_ML_H2,bb_ML_H3,bb_SF_H1,bb_SF_H2,bb_SF_H3,bb_SL_H1,bb_SL_H2,bb_SL_H3	CPD
oar_circ_0001502	11	21123235	21128336	+	2	1_CLASSIC	ENSOART00000011553(5,8)	ENSOARG00000010615	bb_ML_H3	CPD
oar_circ_0001503	11	21128169	21138961	+	4	1_CLASSIC	ENSOART00000011553(8,11)	ENSOARG00000010615	bb_ML_H2,bb_SF_H1,bb_SF_H3,bb_SL_H2	CPD
oar_circ_0001504	11	21128169	21141734	+	3	1_CLASSIC	ENSOART00000011553(8,13)	ENSOARG00000010615	bb_ML_H3	CPD
oar_circ_0001505	11	21141064	21144128	+	3	1_CLASSIC	ENSOART00000011553(12,14)	ENSOARG00000010615	bb_ML_H3,bb_SF_H1,bb_SF_H2,bb_SF_H3,bb_SL_H1,bb_SL_H2,bb_SL_H3	CPD
oar_circ_0001506	11	21141064	21148030	+	4	1_CLASSIC	ENSOART00000011553(12,16)	ENSOARG00000010615	bb_MF_H3	CPD
oar_circ_0001507	11	21141064	21152564	+	3	1_CLASSIC	ENSOART00000011553(12,19)	ENSOARG00000010615	bb_MF_H1,bb_MF_H2,bb_ML_H1,bb_ML_H3,bb_SF_H1,bb_SF_H2,bb_SF_H3,bb_SL_H3	CPD
oar_circ_0001508	11	21141064	21154143	+	6	1_CLASSIC	ENSOART00000011553(12,20)	ENSOARG00000010615	bb_MF_H1,bb_MF_H2,bb_MF_H3,bb_ML_H1,bb_ML_H3,bb_SF_H1,bb_SL_H1	CPD
oar_circ_0001509	11	21146790	21154143	+	4	1_CLASSIC	ENSOART00000011553(15,20)	ENSOARG00000010615	bb_SF_H3	CPD
oar_circ_0001510	11	21169684	21197130	+	2	2_ALTER_EXON	ENSOART00000011889(2,8)	ENSOARG00000010931	bb_MF_H3,bb_ML_H2,bb_SF_H3	GOSR1
oar_circ_0001511	11	21175236	21175774	+	3	1_CLASSIC	ENSOART00000011889(3,4)	ENSOARG00000010931	bb_MF_H2,bb_ML_H1,bb_SF_H2,bb_SL_H2,bb_SL_H3	GOSR1
oar_circ_0001512	11	21428263	21433055	+	6	1_CLASSIC	ENSOART00000012060(7,10)	ENSOARG00000011086	bb_MF_H2,bb_ML_H1,bb_SF_H1,bb_SF_H3,bb_SL_H3	ABR
oar_circ_0001513	11	21428263	21442738	+	2	1_CLASSIC	ENSOART00000012060(7,16)	ENSOARG00000011086	bb_SF_H1	ABR
oar_circ_0001514	11	21431121	21433055	+	2	1_CLASSIC	ENSOART00000012060(9,10)	ENSOARG00000011086	bb_SF_H1,bb_SF_H2	ABR
oar_circ_0001515	11	21437036	21442738	+	2	1_CLASSIC	ENSOART00000012060(11,16)	ENSOARG00000011086	bb_MF_H1,bb_MF_H2,bb_ML_H1,bb_ML_H2,bb_ML_H3,bb_SF_H3,bb_SL_H3	ABR
oar_circ_0001516	11	21638506	21643675	+	2	2_ALTER_EXON	ENSOART00000012199(1,4)	ENSOARG00000011221	bb_SF_H2,bb_SL_H2	NXN
oar_circ_0001517	11	21679223	21688490	+	4	1_CLASSIC	ENSOART00000012429(6,14)	ENSOARG00000011431	bb_ML_H1,bb_ML_H2,bb_SL_H3	Null
oar_circ_0001518	11	21745259	21794074	+	2	1_CLASSIC	ENSOART00000012734(2,11);ENSOART00000012735(2,11)	ENSOARG00000011703	bb_SF_H3	VPS53
oar_circ_0001519	11	21745259	21811324	+	3	1_CLASSIC	ENSOART00000012734(2,13);ENSOART00000012735(2,13)	ENSOARG00000011703	bb_ML_H1	VPS53
oar_circ_0001520	11	21745259	21822610	+	2	1_CLASSIC	ENSOART00000012734(2,14);ENSOART00000012735(2,14)	ENSOARG00000011703	bb_SF_H2,bb_SL_H3	VPS53
oar_circ_0001521	11	21771567	21776672	+	4	1_CLASSIC	ENSOART00000012734(5,7);ENSOART00000012735(5,7)	ENSOARG00000011703	bb_SF_H3,bb_SL_H1,bb_SL_H2	VPS53
oar_circ_0001522	11	21793933	21803440	+	5	1_CLASSIC	ENSOART00000012734(11,12);ENSOART00000012735(11,12)	ENSOARG00000011703	bb_MF_H2,bb_ML_H1,bb_SF_H2	VPS53
oar_circ_0001523	11	21803339	21822610	+	2	1_CLASSIC	ENSOART00000012734(12,14);ENSOART00000012735(12,14)	ENSOARG00000011703	bb_MF_H1,bb_MF_H2,bb_ML_H2,bb_ML_H3,bb_SF_H1,bb_SF_H2,bb_SL_H2	VPS53
oar_circ_0001524	11	21826204	21851836	+	2	1_CLASSIC	ENSOART00000012735(15,19)	ENSOARG00000011703	bb_SL_H3	VPS53
oar_circ_0001525	11	21833555	21851836	+	3	1_CLASSIC	ENSOART00000012734(16,19);ENSOART00000012735(16,19)	ENSOARG00000011703	bb_MF_H1,bb_MF_H2,bb_ML_H1,bb_ML_H2,bb_ML_H3,bb_SF_H3,bb_SL_H2,bb_SL_H3	VPS53
oar_circ_0001526	11	21834839	21851836	+	5	1_CLASSIC	ENSOART00000012735(17,19)	ENSOARG00000011703	bb_ML_H3	VPS53
oar_circ_0001527	11	21836912	21851836	+	2	1_CLASSIC	ENSOART00000012734(17,19)	ENSOARG00000011703	bb_MF_H2,bb_ML_H1,bb_SF_H3,bb_SL_H3	VPS53
oar_circ_0001528	11	21847638	21851836	+	2	1_CLASSIC	ENSOART00000012734(18,19);ENSOART00000012735(18,19)	ENSOARG00000011703	bb_ML_H2,bb_SF_H3	VPS53
oar_circ_0001529	11	21970148	21976648	+	3	1_CLASSIC	ENSOART00000013018(1,3)	ENSOARG00000011968	bb_MF_H2,bb_MF_H3,bb_ML_H1,bb_ML_H3,bb_SF_H3	RPH3AL
oar_circ_0001530	11	21970148	22005208	+	3	1_CLASSIC	ENSOART00000013018(1,4)	ENSOARG00000011968	bb_ML_H1,bb_ML_H3,bb_SF_H3,bb_SL_H3	RPH3AL
oar_circ_0001531	11	21970148	22032403	+	2	1_CLASSIC	ENSOART00000013018(1,5)	ENSOARG00000011968	bb_SL_H2	RPH3AL
oar_circ_0001532	11	22142719	22145333	-	3	4_OVERLAP_EXON	ENSOART00000013308(none,none)	Null	bb_MF_H2,bb_ML_H2	Null
oar_circ_0001533	11	22196067	22196602	-	2	1_CLASSIC	ENSOART00000013349(3,3)	ENSOARG00000012278	bb_MF_H3	CRK
oar_circ_0001534	11	22279049	22281762	-	4	1_CLASSIC	ENSOART00000014101(5,8)	ENSOARG00000012974	bb_MF_H1,bb_MF_H3,bb_ML_H3,bb_SF_H1,bb_SF_H2	Null
oar_circ_0001535	11	22319799	22321698	-	2	1_CLASSIC	ENSOART00000014158(9,10)	ENSOARG00000013025	bb_SL_H2	SLC43A2
oar_circ_0001536	11	22319799	22327220	-	3	1_CLASSIC	ENSOART00000014158(5,10)	ENSOARG00000013025	bb_MF_H1,bb_MF_H3,bb_ML_H1,bb_SL_H1	SLC43A2
oar_circ_0001537	11	22340439	22343639	-	13	1_CLASSIC	ENSOART00000014158(2,4)	ENSOARG00000013025	bb_MF_H1,bb_MF_H2,bb_ML_H1,bb_ML_H2,bb_ML_H3,bb_SF_H1,bb_SF_H2,bb_SF_H3,bb_SL_H1,bb_SL_H2,bb_SL_H3	SLC43A2
oar_circ_0001538	11	22482601	22486127	-	2	1_CLASSIC	ENSOART00000015620(5,9)	ENSOARG00000014343	bb_MF_H1,bb_ML_H3,bb_SL_H1,bb_SL_H3	SMYD4
oar_circ_0001539	11	22495081	22496245	-	2	1_CLASSIC	ENSOART00000015620(4,4)	ENSOARG00000014343	bb_MF_H3	SMYD4
oar_circ_0001540	11	22522595	22536863	+	3	1_CLASSIC	ENSOART00000015768(2,5)	ENSOARG00000014479	bb_MF_H1,bb_MF_H3,bb_ML_H1,bb_ML_H2,bb_ML_H3	RPA1
oar_circ_0001541	11	22723568	22727511	-	4	1_CLASSIC	ENSOART00000016419(16,17);ENSOART00000016422(14,15)	ENSOARG00000015076	bb_MF_H1,bb_MF_H3,bb_ML_H2,bb_SF_H2,bb_SF_H3	SMG6
oar_circ_0001542	11	22798268	22812901	-	2	1_CLASSIC	ENSOART00000016419(13,15);ENSOART00000016422(11,13)	ENSOARG00000015076	bb_MF_H3	SMG6
oar_circ_0001543	11	22798268	22890535	-	4	1_CLASSIC	ENSOART00000016419(9,15);ENSOART00000016422(7,13)	ENSOARG00000015076	bb_MF_H3	SMG6
oar_circ_0001544	11	22811060	22812901	-	2	1_CLASSIC	ENSOART00000016419(13,14);ENSOART00000016422(11,12)	ENSOARG00000015076	bb_SL_H3	SMG6
oar_circ_0001545	11	22851358	22890535	-	4	1_CLASSIC	ENSOART00000016419(9,12);ENSOART00000016422(7,10)	ENSOARG00000015076	bb_MF_H1,bb_MF_H2,bb_MF_H3,bb_ML_H1,bb_SF_H1,bb_SF_H2,bb_SF_H3,bb_SL_H1,bb_SL_H2,bb_SL_H3	SMG6
oar_circ_0001546	11	22889835	22890535	-	35	1_CLASSIC	ENSOART00000016419(9,10);ENSOART00000016422(7,8)	ENSOARG00000015076	bb_MF_H1,bb_MF_H2,bb_MF_H3,bb_ML_H1,bb_ML_H2,bb_ML_H3,bb_SF_H1,bb_SF_H2,bb_SF_H3,bb_SL_H1,bb_SL_H2,bb_SL_H3	SMG6
oar_circ_0001547	11	22916472	22918691	+	2	1_CLASSIC	ENSOART00000016667(2,4)	ENSOARG00000015317	bb_ML_H2	SRR
oar_circ_0001548	11	22916472	22920729	+	2	1_CLASSIC	ENSOART00000016667(2,7)	ENSOARG00000015317	bb_SF_H2	SRR
oar_circ_0001549	11	23016072	23060300	-	3	1_CLASSIC	ENSOART00000017233(1,7)	ENSOARG00000015825	bb_MF_H1,bb_ML_H3,bb_SF_H3,bb_SL_H1,bb_SL_H2,bb_SL_H3	Null
oar_circ_0001550	11	23033894	23039882	-	2	1_CLASSIC	ENSOART00000017233(3,5)	ENSOARG00000015825	bb_SF_H3	Null
oar_circ_0001551	11	23033894	23045885	-	6	1_CLASSIC	ENSOART00000017233(2,5)	ENSOARG00000015825	bb_MF_H1,bb_MF_H2,bb_MF_H3,bb_ML_H1,bb_ML_H2,bb_ML_H3,bb_SF_H1,bb_SF_H2,bb_SF_H3,bb_SL_H1,bb_SL_H2,bb_SL_H3	Null
oar_circ_0001552	11	23033894	23060300	-	5	1_CLASSIC	ENSOART00000017233(1,5)	ENSOARG00000015825	bb_MF_H1,bb_MF_H2,bb_MF_H3,bb_ML_H1,bb_ML_H2,bb_ML_H3,bb_SF_H1,bb_SF_H2,bb_SF_H3,bb_SL_H1,bb_SL_H2,bb_SL_H3	Null
oar_circ_0001553	11	23045686	23060300	-	2	1_CLASSIC	ENSOART00000017233(1,2)	ENSOARG00000015825	bb_SF_H1	Null
oar_circ_0001554	11	23165337	23173294	+	3	4_OVERLAP_EXON	ENSOART00000017434(none,none)	Null	bb_ML_H1	Null
oar_circ_0001555	11	23165337	23185164	+	4	4_OVERLAP_EXON	ENSOART00000017434(none,none)	Null	bb_MF_H1,bb_MF_H3,bb_SF_H2,bb_SF_H3	Null
oar_circ_0001556	11	23165337	23189988	+	2	4_OVERLAP_EXON	ENSOART00000017434(none,none)	Null	bb_SF_H3	Null
oar_circ_0001557	11	23183623	23185164	+	3	1_CLASSIC	ENSOART00000017434(2,4)	ENSOARG00000016011	bb_MF_H3,bb_ML_H1	PAFAH1B1
oar_circ_0001558	11	23449948	23465083	+	2	1_CLASSIC	ENSOART00000018102(8,13)	ENSOARG00000016618	bb_SF_H2	RAP1GAP2
oar_circ_0001559	11	23453808	23465083	+	3	1_CLASSIC	ENSOART00000018102(10,13)	ENSOARG00000016618	bb_MF_H1	RAP1GAP2
oar_circ_0001560	11	23459135	23465083	+	3	1_CLASSIC	ENSOART00000018102(11,13)	ENSOARG00000016618	bb_ML_H1,bb_ML_H3,bb_SF_H1,bb_SF_H3,bb_SL_H2	RAP1GAP2
oar_circ_0001561	11	23461865	23472997	+	2	1_CLASSIC	ENSOART00000018102(12,16)	ENSOARG00000016618	bb_SF_H2	RAP1GAP2
oar_circ_0001562	11	23470851	23472997	+	2	1_CLASSIC	ENSOART00000018102(14,16)	ENSOARG00000016618	bb_ML_H1,bb_SL_H2	RAP1GAP2
oar_circ_0001563	11	23610435	23614753	+	5	6_INTERGENIC	none(none,none)	Null	bb_MF_H2,bb_ML_H1,bb_SL_H1,bb_SL_H2,bb_SL_H3	Null
oar_circ_0001564	11	23827215	23843591	+	3	2_ALTER_EXON	ENSOART00000018299(2,7)	ENSOARG00000016806	bb_MF_H1	ASPA
oar_circ_0001565	11	23831208	23840615	+	18	1_CLASSIC	ENSOART00000018299(3,6)	ENSOARG00000016806	bb_MF_H1,bb_MF_H2,bb_MF_H3,bb_ML_H1,bb_ML_H2,bb_ML_H3,bb_SF_H1,bb_SF_H2,bb_SF_H3,bb_SL_H1,bb_SL_H2,bb_SL_H3	ASPA
oar_circ_0001566	11	23831208	23843591	+	6	2_ALTER_EXON	ENSOART00000018299(3,7)	ENSOARG00000016806	bb_MF_H1,bb_MF_H2,bb_MF_H3,bb_ML_H1,bb_ML_H3,bb_SF_H1,bb_SF_H2,bb_SF_H3,bb_SL_H1,bb_SL_H2,bb_SL_H3	ASPA
oar_circ_0001567	11	23832985	23840615	+	3	1_CLASSIC	ENSOART00000018299(4,6)	ENSOARG00000016806	bb_SL_H1,bb_SL_H2	ASPA
oar_circ_0001568	11	23832985	23843591	+	3	2_ALTER_EXON	ENSOART00000018299(4,7)	ENSOARG00000016806	bb_ML_H2,bb_SF_H2,bb_SL_H1	ASPA
oar_circ_0001569	11	23954195	23962990	+	2	1_CLASSIC	ENSOART00000018855(1,5)	ENSOARG00000017318	bb_ML_H3	CTNS
oar_circ_0001570	11	24082483	24083748	-	3	1_CLASSIC	ENSOART00000019315(4,6)	ENSOARG00000017750	bb_SF_H1	NCBP3
oar_circ_0001571	11	24106996	24109734	-	4	1_CLASSIC	ENSOART00000019393(10,12)	ENSOARG00000017826	bb_MF_H3,bb_ML_H3,bb_SF_H1,bb_SF_H2,bb_SF_H3,bb_SL_H1,bb_SL_H2,bb_SL_H3	CAMKK1
oar_circ_0001572	11	24252453	24266654	-	3	1_CLASSIC	ENSOART00000019978(29,39)	ENSOARG00000018345	bb_MF_H2,bb_SL_H3	ZZEF1
oar_circ_0001573	11	24273288	24275869	-	5	1_CLASSIC	ENSOART00000019978(22,26)	ENSOARG00000018345	bb_MF_H1,bb_MF_H2,bb_MF_H3,bb_ML_H1,bb_ML_H3,bb_SF_H1,bb_SF_H2,bb_SF_H3,bb_SL_H1,bb_SL_H2,bb_SL_H3	ZZEF1
oar_circ_0001574	11	24277036	24277610	-	3	4_OVERLAP_EXON	ENSOART00000019978(none,21)	ENSOARG00000018345	bb_MF_H1,bb_MF_H2,bb_MF_H3,bb_SL_H1,bb_SL_H3	ZZEF1
oar_circ_0001575	11	24286018	24294999	-	2	2_ALTER_EXON	ENSOART00000019978(12,17)	ENSOARG00000018345	bb_ML_H3	ZZEF1
oar_circ_0001576	11	24286754	24290314	-	4	1_CLASSIC	ENSOART00000019978(14,16)	ENSOARG00000018345	bb_SL_H3	ZZEF1
oar_circ_0001577	11	24288496	24301669	-	2	1_CLASSIC	ENSOART00000019978(8,15)	ENSOARG00000018345	bb_MF_H2,bb_SF_H1,bb_SF_H2	ZZEF1
oar_circ_0001578	11	24351376	24378618	-	2	1_CLASSIC	ENSOART00000020573(3,11)	ENSOARG00000018887	bb_ML_H2,bb_SL_H2	ANKFY1
oar_circ_0001579	11	24351376	24382910	-	2	1_CLASSIC	ENSOART00000020573(2,11)	ENSOARG00000018887	bb_SF_H2,bb_SF_H3	ANKFY1
oar_circ_0001580	11	24360643	24363684	-	2	1_CLASSIC	ENSOART00000020573(5,7)	ENSOARG00000018887	bb_ML_H1	ANKFY1
oar_circ_0001581	11	24360643	24368970	-	2	2_ALTER_EXON	ENSOART00000020573(4,7)	ENSOARG00000018887	bb_SL_H1	ANKFY1
oar_circ_0001582	11	24360643	24382910	-	6	1_CLASSIC	ENSOART00000020573(2,7)	ENSOARG00000018887	bb_ML_H3,bb_SF_H1	ANKFY1
oar_circ_0001583	11	24368835	24382910	-	2	1_CLASSIC	ENSOART00000020573(2,4)	ENSOARG00000018887	bb_MF_H1,bb_MF_H2,bb_MF_H3,bb_ML_H1,bb_SF_H1,bb_SF_H3,bb_SL_H2,bb_SL_H3	ANKFY1
oar_circ_0001584	11	24378500	24382910	-	4	1_CLASSIC	ENSOART00000020573(2,3)	ENSOARG00000018887	bb_ML_H3	ANKFY1
oar_circ_0001585	11	24416166	24429549	-	9	4_OVERLAP_EXON	ENSOART00000020708(none,none)	Null	bb_MF_H1,bb_MF_H2,bb_MF_H3,bb_ML_H1,bb_ML_H2,bb_ML_H3,bb_SF_H1,bb_SF_H2,bb_SF_H3,bb_SL_H1,bb_SL_H2,bb_SL_H3	Null
oar_circ_0001586	11	24658833	24659882	-	2	6_INTERGENIC	none(none,none)	Null	bb_SL_H2	Null
oar_circ_0001587	11	24670721	24674047	-	5	1_CLASSIC	ENSOART00000000291(3,5)	ENSOARG00000000274	bb_ML_H1,bb_ML_H2,bb_ML_H3	TEKT1
oar_circ_0001588	11	24865097	24875246	+	22	1_CLASSIC	ENSOART00000001615(1,3)	ENSOARG00000001510	bb_MF_H1,bb_MF_H2,bb_MF_H3,bb_ML_H1,bb_ML_H2,bb_ML_H3,bb_SF_H1,bb_SF_H2,bb_SF_H3,bb_SL_H1,bb_SL_H2,bb_SL_H3	KIAA0753
oar_circ_0001589	11	24865097	24880151	+	11	1_CLASSIC	ENSOART00000001615(1,6)	ENSOARG00000001510	bb_MF_H1,bb_MF_H2,bb_ML_H3,bb_SF_H1,bb_SF_H2,bb_SF_H3,bb_SL_H3	KIAA0753
oar_circ_0001590	11	24865101	24875246	+	3	2_ALTER_EXON	ENSOART00000001615(1,3)	ENSOARG00000001510	bb_MF_H1,bb_MF_H2,bb_MF_H3,bb_ML_H1,bb_ML_H3,bb_SF_H1,bb_SF_H3,bb_SL_H1,bb_SL_H2,bb_SL_H3	KIAA0753
oar_circ_0001591	11	24872719	24875246	+	7	1_CLASSIC	ENSOART00000001615(2,3)	ENSOARG00000001510	bb_MF_H1,bb_MF_H2,bb_MF_H3,bb_ML_H1,bb_ML_H2,bb_ML_H3,bb_SF_H1,bb_SF_H2,bb_SF_H3,bb_SL_H2,bb_SL_H3	KIAA0753
oar_circ_0001592	11	24872719	24880151	+	3	1_CLASSIC	ENSOART00000001615(2,6)	ENSOARG00000001510	bb_MF_H1,bb_MF_H2,bb_MF_H3,bb_ML_H1,bb_ML_H2,bb_SF_H1,bb_SF_H2,bb_SL_H2,bb_SL_H3	KIAA0753
oar_circ_0001593	11	24872906	24880151	+	2	2_ALTER_EXON	ENSOART00000001615(2,6)	ENSOARG00000001510	bb_SF_H3	KIAA0753
oar_circ_0001594	11	24879941	24904567	+	2	1_CLASSIC	ENSOART00000001615(6,14)	ENSOARG00000001510	bb_SF_H3	KIAA0753
oar_circ_0001595	11	24888198	24904567	+	2	1_CLASSIC	ENSOART00000001615(7,14)	ENSOARG00000001510	bb_MF_H1	KIAA0753
oar_circ_0001596	11	24888198	24910316	+	3	1_CLASSIC	ENSOART00000001615(7,16)	ENSOARG00000001510	bb_SL_H2	KIAA0753
oar_circ_0001597	11	24891471	24897103	+	15	1_CLASSIC	ENSOART00000001615(9,12)	ENSOARG00000001510	bb_MF_H1,bb_MF_H2,bb_MF_H3,bb_ML_H1,bb_ML_H2,bb_ML_H3,bb_SF_H1,bb_SF_H2,bb_SF_H3,bb_SL_H1,bb_SL_H2,bb_SL_H3	KIAA0753
oar_circ_0001598	11	24891471	24904567	+	4	1_CLASSIC	ENSOART00000001615(9,14)	ENSOARG00000001510	bb_MF_H1,bb_ML_H1	KIAA0753
oar_circ_0001599	11	24902535	24904567	+	3	1_CLASSIC	ENSOART00000001615(13,14)	ENSOARG00000001510	bb_SF_H2	KIAA0753
oar_circ_0001600	11	24959253	24991970	+	2	2_ALTER_EXON	ENSOART00000002002(1,3)	ENSOARG00000001862	bb_ML_H3	PITPNM3
oar_circ_0001601	11	25008712	25014240	+	2	1_CLASSIC	ENSOART00000002002(4,10)	ENSOARG00000001862	bb_SF_H3	PITPNM3
oar_circ_0001602	11	25234256	25337966	+	2	6_INTERGENIC	none(none,none)	Null	bb_SL_H2	Null
oar_circ_0001603	11	25280979	25282287	-	3	1_CLASSIC	ENSOART00000002518(7,8)	ENSOARG00000002326	bb_ML_H3,bb_SL_H3	WSCD1
oar_circ_0001604	11	25296961	25299454	-	6	1_CLASSIC	ENSOART00000002518(4,6)	ENSOARG00000002326	bb_MF_H1,bb_ML_H1,bb_ML_H3,bb_SF_H2,bb_SF_H3,bb_SL_H1,bb_SL_H3	WSCD1
oar_circ_0001605	11	25296961	25306548	-	8	4_OVERLAP_EXON	ENSOART00000002518(none,none)	Null	bb_MF_H1,bb_MF_H2,bb_MF_H3,bb_ML_H1,bb_ML_H2,bb_ML_H3,bb_SF_H2,bb_SF_H3,bb_SL_H1,bb_SL_H2,bb_SL_H3	Null
oar_circ_0001606	11	25721344	25728829	+	2	1_CLASSIC	ENSOART00000003511(7,11)	ENSOARG00000003235	bb_MF_H3	DHX33
oar_circ_0001607	11	25752461	25754369	+	7	1_CLASSIC	ENSOART00000004007(2,4)	ENSOARG00000003688	bb_MF_H1,bb_ML_H1,bb_ML_H3,bb_SF_H1,bb_SF_H2,bb_SL_H1,bb_SL_H2	NUP88
oar_circ_0001608	11	25760863	25767372	+	3	1_CLASSIC	ENSOART00000004007(7,10)	ENSOARG00000003688	bb_ML_H3	NUP88
oar_circ_0001609	11	25778259	25797265	-	3	1_CLASSIC	ENSOART00000004326(9,15)	ENSOARG00000003979	bb_SF_H3	RABEP1
oar_circ_0001610	11	25782057	25797265	-	2	1_CLASSIC	ENSOART00000004326(9,13)	ENSOARG00000003979	bb_MF_H3	RABEP1
oar_circ_0001611	11	25782057	25820329	-	2	1_CLASSIC	ENSOART00000004326(3,13)	ENSOARG00000003979	bb_ML_H2,bb_SF_H1	RABEP1
oar_circ_0001612	11	25786596	25797265	-	8	1_CLASSIC	ENSOART00000004326(9,12)	ENSOARG00000003979	bb_MF_H1,bb_MF_H2,bb_ML_H1,bb_ML_H2,bb_ML_H3,bb_SF_H1,bb_SF_H3,bb_SL_H1,bb_SL_H2,bb_SL_H3	RABEP1
oar_circ_0001613	11	25786596	25803054	-	2	1_CLASSIC	ENSOART00000004326(8,12)	ENSOARG00000003979	bb_SF_H3	RABEP1
oar_circ_0001614	11	25786596	25808019	-	2	1_CLASSIC	ENSOART00000004326(6,12)	ENSOARG00000003979	bb_SL_H1	RABEP1
oar_circ_0001615	11	25786596	25820329	-	3	1_CLASSIC	ENSOART00000004326(3,12)	ENSOARG00000003979	bb_ML_H3,bb_SF_H1,bb_SF_H2	RABEP1
oar_circ_0001616	11	25786596	25835196	-	2	1_CLASSIC	ENSOART00000004326(2,12)	ENSOARG00000003979	bb_MF_H3	RABEP1
oar_circ_0001617	11	25791408	25797265	-	2	1_CLASSIC	ENSOART00000004326(9,11)	ENSOARG00000003979	bb_MF_H1	RABEP1
oar_circ_0001618	11	25791408	25803054	-	2	1_CLASSIC	ENSOART00000004326(8,11)	ENSOARG00000003979	bb_SL_H3	RABEP1
oar_circ_0001619	11	25791408	25808019	-	2	1_CLASSIC	ENSOART00000004326(6,11)	ENSOARG00000003979	bb_SL_H2	RABEP1
oar_circ_0001620	11	25791408	25835196	-	2	1_CLASSIC	ENSOART00000004326(2,11)	ENSOARG00000003979	bb_MF_H1,bb_MF_H2,bb_MF_H3,bb_ML_H2,bb_ML_H3,bb_SL_H1,bb_SL_H2,bb_SL_H3	RABEP1
oar_circ_0001621	11	25795440	25797265	-	2	1_CLASSIC	ENSOART00000004326(9,10)	ENSOARG00000003979	bb_MF_H1,bb_MF_H2,bb_MF_H3,bb_ML_H2,bb_SF_H1,bb_SL_H1,bb_SL_H2,bb_SL_H3	RABEP1
oar_circ_0001622	11	25795440	25820329	-	4	1_CLASSIC	ENSOART00000004326(3,10)	ENSOARG00000003979	bb_SF_H1,bb_SF_H2	RABEP1
oar_circ_0001623	11	25795440	25835196	-	2	1_CLASSIC	ENSOART00000004326(2,10)	ENSOARG00000003979	bb_SF_H2	RABEP1
oar_circ_0001624	11	25802923	25820329	-	11	1_CLASSIC	ENSOART00000004326(3,8)	ENSOARG00000003979	bb_MF_H1,bb_MF_H2,bb_MF_H3,bb_ML_H1,bb_ML_H2,bb_ML_H3,bb_SF_H1,bb_SF_H2,bb_SF_H3,bb_SL_H1,bb_SL_H2,bb_SL_H3	RABEP1
oar_circ_0001625	11	25802923	25835196	-	29	1_CLASSIC	ENSOART00000004326(2,8)	ENSOARG00000003979	bb_MF_H1,bb_MF_H2,bb_MF_H3,bb_ML_H1,bb_ML_H2,bb_ML_H3,bb_SF_H1,bb_SF_H2,bb_SF_H3,bb_SL_H1,bb_SL_H2,bb_SL_H3	RABEP1
oar_circ_0001626	11	25805323	25820329	-	5	1_CLASSIC	ENSOART00000004326(3,7)	ENSOARG00000003979	bb_MF_H1,bb_MF_H2,bb_MF_H3,bb_ML_H1,bb_ML_H2,bb_ML_H3,bb_SF_H1,bb_SF_H2,bb_SF_H3,bb_SL_H1,bb_SL_H2,bb_SL_H3	RABEP1
oar_circ_0001627	11	25805323	25835196	-	3	1_CLASSIC	ENSOART00000004326(2,7)	ENSOARG00000003979	bb_MF_H1,bb_MF_H2,bb_MF_H3,bb_ML_H1,bb_ML_H2,bb_ML_H3,bb_SF_H1,bb_SF_H2,bb_SF_H3,bb_SL_H1,bb_SL_H2,bb_SL_H3	RABEP1
oar_circ_0001628	11	25807884	25820329	-	3	1_CLASSIC	ENSOART00000004326(3,6)	ENSOARG00000003979	bb_SF_H1	RABEP1
oar_circ_0001629	11	25807884	25835196	-	5	1_CLASSIC	ENSOART00000004326(2,6)	ENSOARG00000003979	bb_MF_H1,bb_MF_H2,bb_MF_H3,bb_ML_H1,bb_ML_H2,bb_ML_H3,bb_SF_H1,bb_SF_H2,bb_SF_H3,bb_SL_H1,bb_SL_H2,bb_SL_H3	RABEP1
oar_circ_0001630	11	25814685	25820327	-	2	2_ALTER_EXON	ENSOART00000004326(3,5)	ENSOARG00000003979	bb_SL_H3	RABEP1
oar_circ_0001631	11	25814685	25820329	-	68	1_CLASSIC	ENSOART00000004326(3,5)	ENSOARG00000003979	bb_MF_H1,bb_MF_H2,bb_MF_H3,bb_ML_H1,bb_ML_H2,bb_ML_H3,bb_SF_H1,bb_SF_H2,bb_SF_H3,bb_SL_H1,bb_SL_H2,bb_SL_H3	RABEP1
oar_circ_0001632	11	25814685	25835196	-	9	1_CLASSIC	ENSOART00000004326(2,5)	ENSOARG00000003979	bb_MF_H1,bb_MF_H2,bb_MF_H3,bb_ML_H1,bb_ML_H2,bb_ML_H3,bb_SF_H1,bb_SF_H2,bb_SF_H3,bb_SL_H1,bb_SL_H2,bb_SL_H3	RABEP1
oar_circ_0001633	11	25814685	25867041	-	2	4_OVERLAP_EXON	ENSOART00000004326(none,none)	Null	bb_ML_H2	Null
oar_circ_0001634	11	25818213	25835196	-	7	1_CLASSIC	ENSOART00000004326(2,4)	ENSOARG00000003979	bb_MF_H1,bb_MF_H2,bb_MF_H3,bb_ML_H1,bb_ML_H2,bb_ML_H3,bb_SF_H1,bb_SF_H2,bb_SF_H3,bb_SL_H1,bb_SL_H2,bb_SL_H3	RABEP1
oar_circ_0001635	11	25820126	25835196	-	6	1_CLASSIC	ENSOART00000004326(2,3)	ENSOARG00000003979	bb_MF_H1,bb_ML_H1	RABEP1
oar_circ_0001636	11	26047608	26048584	+	2	1_CLASSIC	ENSOART00000005342(16,18)	ENSOARG00000004897	bb_MF_H1	CAMTA2
oar_circ_0001637	11	26259731	26261274	-	2	1_CLASSIC	ENSOART00000008492(2,7)	ENSOARG00000007797	bb_MF_H3	ARRB2
oar_circ_0001638	11	26809540	26810882	-	3	6_INTERGENIC	none(none,none)	Null	bb_MF_H1,bb_MF_H3,bb_ML_H1,bb_ML_H2,bb_ML_H3,bb_SF_H1,bb_SF_H2,bb_SF_H3,bb_SL_H1,bb_SL_H2	Null
oar_circ_0001639	11	27176597	27177276	+	63	1_CLASSIC	ENSOART00000020012(8,9)	ENSOARG00000018387	bb_MF_H1,bb_MF_H2,bb_MF_H3,bb_ML_H1,bb_ML_H2,bb_ML_H3,bb_SF_H1,bb_SF_H2,bb_SF_H3,bb_SL_H1,bb_SL_H2,bb_SL_H3	CNTROB
oar_circ_0001640	11	273118	298590	-	2	2_ALTER_EXON	ENSOART00000004411(1,4)	ENSOARG00000004061	bb_MF_H2	Null
oar_circ_0001641	11	27593621	27596008	+	2	1_CLASSIC	ENSOART00000001407(3,5);ENSOART00000001409(2,4)	ENSOARG00000001311	bb_SF_H3	NDEL1
oar_circ_0001642	11	27593621	27604305	+	6	1_CLASSIC	ENSOART00000001407(3,8);ENSOART00000001409(2,7)	ENSOARG00000001311	bb_MF_H3,bb_ML_H1,bb_ML_H2,bb_ML_H3,bb_SF_H3,bb_SL_H3	NDEL1
oar_circ_0001643	11	27593621	27610285	+	8	1_CLASSIC	ENSOART00000001407(3,9);ENSOART00000001409(2,8)	ENSOARG00000001311	bb_MF_H1,bb_MF_H2,bb_MF_H3,bb_ML_H1,bb_ML_H2,bb_ML_H3,bb_SF_H1,bb_SF_H2,bb_SF_H3,bb_SL_H1,bb_SL_H2,bb_SL_H3	NDEL1
oar_circ_0001644	11	27640239	27640967	-	3	1_CLASSIC	ENSOART00000001750(31,32)	ENSOARG00000001617	bb_MF_H1	MYH10
oar_circ_0001645	11	27646371	27652271	-	4	1_CLASSIC	ENSOART00000001750(18,24)	ENSOARG00000001617	bb_SL_H2	MYH10
oar_circ_0001646	11	27649485	27652271	-	4	1_CLASSIC	ENSOART00000001750(18,22)	ENSOARG00000001617	bb_MF_H3,bb_ML_H2,bb_SF_H2,bb_SL_H1,bb_SL_H3	MYH10
oar_circ_0001647	11	27653990	27666864	-	3	1_CLASSIC	ENSOART00000001750(14,17)	ENSOARG00000001617	bb_MF_H1,bb_ML_H3,bb_SF_H2,bb_SL_H2,bb_SL_H3	MYH10
oar_circ_0001648	11	27666065	27704335	-	2	1_CLASSIC	ENSOART00000001750(5,15)	ENSOARG00000001617	bb_SF_H2,bb_SL_H3	MYH10
oar_circ_0001649	11	27666065	27726548	-	2	1_CLASSIC	ENSOART00000001750(3,15)	ENSOARG00000001617	bb_SF_H1	MYH10
oar_circ_0001650	11	27676175	27684247	-	2	1_CLASSIC	ENSOART00000001750(7,12)	ENSOARG00000001617	bb_SF_H1,bb_SF_H3,bb_SL_H1,bb_SL_H2	MYH10
oar_circ_0001651	11	27676175	27704335	-	2	1_CLASSIC	ENSOART00000001750(5,12)	ENSOARG00000001617	bb_MF_H1,bb_SL_H2	MYH10
oar_circ_0001652	11	27676175	27740228	-	3	1_CLASSIC	ENSOART00000001750(2,12)	ENSOARG00000001617	bb_ML_H1	MYH10
oar_circ_0001653	11	27680234	27697536	-	4	1_CLASSIC	ENSOART00000001750(6,10)	ENSOARG00000001617	bb_ML_H1	MYH10
oar_circ_0001654	11	27680234	27704335	-	74	1_CLASSIC	ENSOART00000001750(5,10)	ENSOARG00000001617	bb_MF_H1,bb_MF_H2,bb_MF_H3,bb_ML_H1,bb_ML_H2,bb_ML_H3,bb_SF_H1,bb_SF_H2,bb_SF_H3,bb_SL_H1,bb_SL_H2,bb_SL_H3	MYH10
oar_circ_0001655	11	27680234	27715334	-	2	1_CLASSIC	ENSOART00000001750(4,10)	ENSOARG00000001617	bb_MF_H1	MYH10
oar_circ_0001656	11	27697444	27726548	-	23	1_CLASSIC	ENSOART00000001750(3,6)	ENSOARG00000001617	bb_MF_H1,bb_MF_H2,bb_MF_H3,bb_ML_H1,bb_ML_H2,bb_ML_H3,bb_SF_H1,bb_SF_H2,bb_SF_H3,bb_SL_H1,bb_SL_H2,bb_SL_H3	MYH10
oar_circ_0001657	11	27697444	27740228	-	5	1_CLASSIC	ENSOART00000001750(2,6)	ENSOARG00000001617	bb_MF_H2,bb_MF_H3,bb_ML_H1,bb_ML_H2,bb_ML_H3,bb_SF_H2,bb_SF_H3,bb_SL_H1,bb_SL_H3	MYH10
oar_circ_0001658	11	27715307	27740228	-	2	1_CLASSIC	ENSOART00000001750(2,4)	ENSOARG00000001617	bb_MF_H1,bb_MF_H2,bb_MF_H3,bb_ML_H1,bb_ML_H2,bb_ML_H3,bb_SF_H1,bb_SF_H2,bb_SF_H3,bb_SL_H1,bb_SL_H2,bb_SL_H3	MYH10
oar_circ_0001659	11	27726392	27740228	-	7	1_CLASSIC	ENSOART00000001750(2,3)	ENSOARG00000001617	bb_MF_H1,bb_MF_H2,bb_ML_H1,bb_ML_H2,bb_SF_H1,bb_SF_H2,bb_SF_H3,bb_SL_H1,bb_SL_H2	MYH10
oar_circ_0001660	11	27942243	27943238	-	2	1_CLASSIC	ENSOART00000002686(3,4)	ENSOARG00000002479	bb_ML_H3,bb_SL_H1	PIK3R5
oar_circ_0001661	11	28310574	28382377	-	3	1_CLASSIC	ENSOART00000002971(5,7)	ENSOARG00000002743	bb_SF_H2,bb_SF_H3,bb_SL_H2	STX8
oar_circ_0001662	11	28310574	28409090	-	3	1_CLASSIC	ENSOART00000002971(3,7)	ENSOARG00000002743	bb_SL_H2,bb_SL_H3	STX8
oar_circ_0001663	11	28310574	28417355	-	3	1_CLASSIC	ENSOART00000002971(2,7)	ENSOARG00000002743	bb_SF_H1,bb_SF_H3	STX8
oar_circ_0001664	11	28371144	28400656	-	2	4_OVERLAP_EXON	ENSOART00000002971(none,6)	ENSOARG00000002743	bb_MF_H2	STX8
oar_circ_0001665	11	28371144	28409090	-	2	1_CLASSIC	ENSOART00000002971(3,6)	ENSOARG00000002743	bb_MF_H3,bb_ML_H1,bb_SF_H1,bb_SL_H2	STX8
oar_circ_0001666	11	28371144	28417355	-	3	1_CLASSIC	ENSOART00000002971(2,6)	ENSOARG00000002743	bb_MF_H3,bb_SF_H1	STX8
oar_circ_0001667	11	28609994	28618837	-	4	1_CLASSIC	ENSOART00000006657(8,10)	ENSOARG00000006122	bb_SF_H1	GAS7
oar_circ_0001668	11	28618759	28633233	-	5	1_CLASSIC	ENSOART00000006657(5,8)	ENSOARG00000006122	bb_MF_H2,bb_ML_H1,bb_ML_H2,bb_ML_H3,bb_SF_H1,bb_SF_H3,bb_SL_H3	GAS7
oar_circ_0001669	11	28626502	28633233	-	2	1_CLASSIC	ENSOART00000006657(5,7)	ENSOARG00000006122	bb_MF_H3,bb_SF_H3	GAS7
oar_circ_0001670	11	28957841	29152458	-	2	4_OVERLAP_EXON	ENSOART00000007963(none,none);ENSOART00000015161(none,none)	Null	bb_ML_H3,bb_SF_H2	Null
oar_circ_0001671	11	29017450	29047343	-	2	4_OVERLAP_EXON	ENSOART00000010516(none,none);ENSOART00000012521(none,none)	Null	bb_SF_H2,bb_SL_H2	Null
oar_circ_0001672	11	29019425	29050299	-	7	4_OVERLAP_EXON	ENSOART00000010516(none,none);ENSOART00000012521(none,none)	Null	bb_MF_H2,bb_MF_H3,bb_SF_H2	Null
oar_circ_0001673	11	29048445	29076254	-	2	4_OVERLAP_EXON	ENSOART00000012521(none,none);ENSOART00000013790(none,none)	Null	bb_SL_H3	Null
oar_circ_0001674	11	29734370	29757058	+	4	6_INTERGENIC	none(none,none)	Null	bb_SL_H2	Null
oar_circ_0001675	11	29746873	29752317	-	10	6_INTERGENIC	none(none,none)	Null	bb_MF_H3,bb_ML_H1,bb_ML_H3,bb_SF_H1,bb_SF_H2,bb_SF_H3,bb_SL_H2,bb_SL_H3	Null
oar_circ_0001676	11	29746873	29754284	-	2	6_INTERGENIC	none(none,none)	Null	bb_SL_H2	Null
oar_circ_0001677	11	29746873	29835311	-	2	6_INTERGENIC	none(none,none)	Null	bb_MF_H1,bb_SL_H3	Null
oar_circ_0001678	11	29802935	29835311	-	2	6_INTERGENIC	none(none,none)	Null	bb_SF_H3	Null
oar_circ_0001679	11	29835171	29840308	-	4	6_INTERGENIC	none(none,none)	Null	bb_MF_H2,bb_ML_H2,bb_ML_H3,bb_SL_H1	Null
oar_circ_0001680	11	29916949	29920809	+	7	1_CLASSIC	ENSOART00000016367(12,14)	ENSOARG00000015028	bb_SF_H3	DNAH9
oar_circ_0001681	11	30079001	30091409	+	3	1_CLASSIC	ENSOART00000016367(40,44)	ENSOARG00000015028	bb_SL_H2	DNAH9
oar_circ_0001682	11	30174302	30175493	+	3	1_CLASSIC	ENSOART00000016367(61,62)	ENSOARG00000015028	bb_MF_H3,bb_SF_H2	DNAH9
oar_circ_0001683	11	30194957	30199502	+	7	1_CLASSIC	ENSOART00000016367(67,68)	ENSOARG00000015028	bb_SF_H3,bb_SL_H2,bb_SL_H3	DNAH9
oar_circ_0001684	11	30254252	30308938	+	2	4_OVERLAP_EXON	ENSOART00000016761(none,none)	Null	bb_SF_H3	Null
oar_circ_0001685	11	30254285	30273935	+	7	4_OVERLAP_EXON	ENSOART00000016761(none,none)	Null	bb_MF_H1,bb_MF_H3,bb_ML_H1,bb_ML_H2,bb_ML_H3,bb_SF_H2,bb_SF_H3,bb_SL_H1,bb_SL_H2,bb_SL_H3	Null
oar_circ_0001686	11	30254285	30292697	+	2	4_OVERLAP_EXON	ENSOART00000016761(none,none)	Null	bb_MF_H2,bb_ML_H1,bb_SF_H2,bb_SL_H1	Null
oar_circ_0001687	11	30254285	30301943	+	4	4_OVERLAP_EXON	ENSOART00000016761(none,none)	Null	bb_SL_H3	Null
oar_circ_0001688	11	30254285	30308938	+	2	4_OVERLAP_EXON	ENSOART00000016761(none,none)	Null	bb_MF_H2,bb_ML_H3,bb_SF_H3	Null
oar_circ_0001689	11	30254285	30311013	+	6	4_OVERLAP_EXON	ENSOART00000016761(none,none)	Null	bb_MF_H2,bb_MF_H3,bb_ML_H1,bb_SF_H3,bb_SL_H1,bb_SL_H2,bb_SL_H3	Null
oar_circ_0001690	11	30268950	30273935	+	3	4_OVERLAP_EXON	ENSOART00000016761(none,none)	Null	bb_MF_H3,bb_ML_H3,bb_SL_H1	Null
oar_circ_0001691	11	30273833	30292697	+	2	2_ALTER_EXON	ENSOART00000016761(2,3)	ENSOARG00000015404	bb_MF_H2,bb_MF_H3,bb_ML_H3,bb_SF_H1,bb_SF_H2,bb_SF_H3	MAP2K4
oar_circ_0001692	11	30273833	30301943	+	19	2_ALTER_EXON	ENSOART00000016761(2,4)	ENSOARG00000015404	bb_MF_H1,bb_MF_H2,bb_MF_H3,bb_ML_H1,bb_ML_H2,bb_ML_H3,bb_SF_H1,bb_SF_H2,bb_SF_H3,bb_SL_H1,bb_SL_H2,bb_SL_H3	MAP2K4
oar_circ_0001693	11	30273833	30308938	+	2	2_ALTER_EXON	ENSOART00000016761(2,6)	ENSOARG00000015404	bb_SL_H3	MAP2K4
oar_circ_0001694	11	30273833	30311013	+	232	2_ALTER_EXON	ENSOART00000016761(2,7)	ENSOARG00000015404	bb_MF_H1,bb_MF_H2,bb_MF_H3,bb_ML_H1,bb_ML_H2,bb_ML_H3,bb_SF_H1,bb_SF_H2,bb_SF_H3,bb_SL_H1,bb_SL_H2,bb_SL_H3	MAP2K4
oar_circ_0001695	11	30273833	30318468	+	5	2_ALTER_EXON	ENSOART00000016761(2,8)	ENSOARG00000015404	bb_MF_H1,bb_MF_H3,bb_ML_H3,bb_SF_H1,bb_SF_H3,bb_SL_H1,bb_SL_H3	MAP2K4
oar_circ_0001696	11	30273833	30321009	+	13	2_ALTER_EXON	ENSOART00000016761(2,9)	ENSOARG00000015404	bb_MF_H1,bb_MF_H2,bb_MF_H3,bb_ML_H1,bb_ML_H2,bb_ML_H3,bb_SF_H1,bb_SF_H2,bb_SF_H3,bb_SL_H1,bb_SL_H2,bb_SL_H3	MAP2K4
oar_circ_0001697	11	30273833	30330136	+	2	4_OVERLAP_EXON	ENSOART00000016761(none,none)	Null	bb_MF_H1	Null
oar_circ_0001698	11	30292523	30311013	+	6	1_CLASSIC	ENSOART00000016761(3,7)	ENSOARG00000015404	bb_MF_H1,bb_MF_H2,bb_MF_H3,bb_ML_H1,bb_ML_H2,bb_ML_H3,bb_SF_H1,bb_SF_H2,bb_SF_H3,bb_SL_H1,bb_SL_H2,bb_SL_H3	MAP2K4
oar_circ_0001699	11	30292523	30321009	+	3	1_CLASSIC	ENSOART00000016761(3,9)	ENSOARG00000015404	bb_MF_H1,bb_SL_H1	MAP2K4
oar_circ_0001700	11	30301824	30311013	+	4	1_CLASSIC	ENSOART00000016761(4,7)	ENSOARG00000015404	bb_SL_H3	MAP2K4
oar_circ_0001701	11	30301824	30321009	+	2	1_CLASSIC	ENSOART00000016761(4,9)	ENSOARG00000015404	bb_MF_H3,bb_ML_H1,bb_ML_H2	MAP2K4
oar_circ_0001702	11	30326274	30330136	+	2	6_INTERGENIC	none(none,none)	Null	bb_SL_H2	Null
oar_circ_0001703	11	30545581	30547009	+	4	6_INTERGENIC	none(none,none)	Null	bb_MF_H1,bb_ML_H3,bb_SL_H1	Null
oar_circ_0001704	11	30724295	30738202	+	2	2_ALTER_EXON	ENSOART00000016864(3,6)	ENSOARG00000015496	bb_MF_H1,bb_ML_H1,bb_ML_H2,bb_ML_H3,bb_SF_H2,bb_SF_H3,bb_SL_H1,bb_SL_H2,bb_SL_H3	MYOCD
oar_circ_0001705	11	30858353	30870986	+	3	2_ALTER_EXON	ENSOART00000016911(2,6)	ENSOARG00000015543	bb_MF_H1,bb_MF_H2,bb_MF_H3,bb_ML_H1,bb_ML_H2,bb_ML_H3,bb_SF_H1,bb_SF_H2,bb_SL_H1,bb_SL_H2,bb_SL_H3	ARHGAP44
oar_circ_0001706	11	30858353	30880268	+	3	2_ALTER_EXON	ENSOART00000016911(2,7)	ENSOARG00000015543	bb_MF_H1,bb_ML_H1,bb_ML_H3,bb_SF_H3	ARHGAP44
oar_circ_0001707	11	30865668	30870986	+	3	1_CLASSIC	ENSOART00000016911(4,6)	ENSOARG00000015543	bb_ML_H3,bb_SF_H2	ARHGAP44
oar_circ_0001708	11	30865668	30880268	+	3	1_CLASSIC	ENSOART00000016911(4,7)	ENSOARG00000015543	bb_MF_H1,bb_MF_H2,bb_SL_H3	ARHGAP44
oar_circ_0001709	11	30884051	30890983	+	4	1_CLASSIC	ENSOART00000016911(8,13)	ENSOARG00000015543	bb_MF_H1	ARHGAP44
oar_circ_0001710	11	30890903	30895583	+	3	1_CLASSIC	ENSOART00000016911(13,17)	ENSOARG00000015543	bb_MF_H2,bb_ML_H1,bb_ML_H2,bb_SF_H3,bb_SL_H1,bb_SL_H2	ARHGAP44
oar_circ_0001711	11	31659891	31662091	+	4	2_ALTER_EXON	ENSOART00000017890(2,3)	ENSOARG00000016428	bb_ML_H1,bb_SF_H1	COX10
oar_circ_0001712	11	32384454	32388698	-	3	1_CLASSIC	ENSOART00000018019(5,7)	ENSOARG00000016545	bb_SL_H3	TEKT3
oar_circ_0001713	11	32384454	32402115	-	4	1_CLASSIC	ENSOART00000018019(2,7)	ENSOARG00000016545	bb_SF_H1,bb_SF_H3	TEKT3
oar_circ_0001714	11	32398055	32402115	-	230	1_CLASSIC	ENSOART00000018019(2,3)	ENSOARG00000016545	bb_MF_H1,bb_MF_H2,bb_MF_H3,bb_ML_H1,bb_ML_H2,bb_ML_H3,bb_SF_H1,bb_SF_H2,bb_SF_H3,bb_SL_H1,bb_SL_H2,bb_SL_H3	TEKT3
oar_circ_0001715	11	32543934	32548119	-	2	4_OVERLAP_EXON	ENSOART00000018095(none,none)	Null	bb_ML_H1	Null
oar_circ_0001716	11	32901114	32912226	+	5	1_CLASSIC	ENSOART00000018670(1,3)	ENSOARG00000017147	bb_MF_H1,bb_MF_H2,bb_ML_H1,bb_ML_H2,bb_ML_H3,bb_SF_H1,bb_SF_H2,bb_SF_H3,bb_SL_H3	NCOR1
oar_circ_0001717	11	32901114	32917757	+	3	1_CLASSIC	ENSOART00000018670(1,4)	ENSOARG00000017147	bb_MF_H1,bb_MF_H2,bb_ML_H2,bb_SF_H2,bb_SF_H3,bb_SL_H1,bb_SL_H3	NCOR1
oar_circ_0001718	11	32901114	32923433	+	2	1_CLASSIC	ENSOART00000018670(1,5)	ENSOARG00000017147	bb_MF_H2	NCOR1
oar_circ_0001719	11	32901114	32948195	+	9	1_CLASSIC	ENSOART00000018670(1,19)	ENSOARG00000017147	bb_MF_H1,bb_MF_H2,bb_MF_H3,bb_ML_H1,bb_ML_H2,bb_SF_H1,bb_SF_H2,bb_SF_H3,bb_SL_H1,bb_SL_H3	NCOR1
oar_circ_0001720	11	32904646	32917757	+	2	1_CLASSIC	ENSOART00000018670(2,4)	ENSOARG00000017147	bb_SF_H3	NCOR1
oar_circ_0001721	11	32955517	32961440	+	4	1_CLASSIC	ENSOART00000018670(20,22)	ENSOARG00000017147	bb_ML_H1,bb_ML_H3,bb_SF_H1,bb_SF_H2,bb_SF_H3,bb_SL_H2	NCOR1
oar_circ_0001722	11	32955565	32961440	+	3	2_ALTER_EXON	ENSOART00000018670(20,22)	ENSOARG00000017147	bb_MF_H1,bb_ML_H1,bb_ML_H3,bb_SF_H1	NCOR1
oar_circ_0001723	11	32976847	32980260	+	3	1_CLASSIC	ENSOART00000018670(32,35)	ENSOARG00000017147	bb_SF_H3	NCOR1
oar_circ_0001724	11	32985584	32986129	+	17	1_CLASSIC	ENSOART00000018670(39,40)	ENSOARG00000017147	bb_MF_H1,bb_MF_H2,bb_MF_H3,bb_ML_H1,bb_ML_H2,bb_ML_H3,bb_SF_H1,bb_SF_H2,bb_SF_H3,bb_SL_H1,bb_SL_H2,bb_SL_H3	NCOR1
oar_circ_0001725	11	33002652	33027495	-	3	1_CLASSIC	ENSOART00000018934(4,8)	ENSOARG00000017392	bb_SL_H2	TTC19
oar_circ_0001726	11	33024272	33028032	-	3	1_CLASSIC	ENSOART00000018934(3,7)	ENSOARG00000017392	bb_MF_H3,bb_SF_H1,bb_SF_H2,bb_SL_H3	TTC19
oar_circ_0001727	11	33088327	33117006	-	8	1_CLASSIC	ENSOART00000019112(11,14)	ENSOARG00000017557	bb_MF_H1,bb_MF_H2,bb_MF_H3,bb_ML_H1,bb_ML_H2,bb_ML_H3,bb_SF_H1,bb_SF_H2,bb_SF_H3,bb_SL_H1,bb_SL_H2,bb_SL_H3	SPECC1
oar_circ_0001728	11	33115289	33124011	-	3	1_CLASSIC	ENSOART00000019112(8,12)	ENSOARG00000017557	bb_ML_H1,bb_SF_H2	SPECC1
oar_circ_0001729	11	33115289	33138070	-	2	1_CLASSIC	ENSOART00000019112(3,12)	ENSOARG00000017557	bb_ML_H1,bb_SL_H3	SPECC1
oar_circ_0001730	11	33134937	33138070	-	12	1_CLASSIC	ENSOART00000019112(3,5)	ENSOARG00000017557	bb_MF_H1,bb_MF_H2,bb_MF_H3,bb_ML_H1,bb_SF_H1,bb_SF_H3,bb_SL_H1,bb_SL_H2	SPECC1
oar_circ_0001731	11	33216484	33223888	-	3	6_INTERGENIC	none(none,none)	Null	bb_MF_H1,bb_MF_H2,bb_MF_H3,bb_ML_H3,bb_SF_H1,bb_SF_H2,bb_SF_H3,bb_SL_H2,bb_SL_H3	Null
oar_circ_0001732	11	33302533	33306859	+	33	1_CLASSIC	ENSOART00000019160(2,4)	ENSOARG00000017604	bb_MF_H1,bb_MF_H2,bb_MF_H3,bb_ML_H1,bb_ML_H2,bb_ML_H3,bb_SF_H1,bb_SF_H2,bb_SF_H3,bb_SL_H1,bb_SL_H2,bb_SL_H3	AKAP10
oar_circ_0001733	11	33353850	33366284	+	2	1_CLASSIC	ENSOART00000019346(1,5)	ENSOARG00000017770	bb_SL_H1	ULK2
oar_circ_0001734	11	33353850	33370105	+	2	1_CLASSIC	ENSOART00000019346(1,8)	ENSOARG00000017770	bb_ML_H1	ULK2
oar_circ_0001735	11	33353850	33387033	+	2	1_CLASSIC	ENSOART00000019346(1,13)	ENSOARG00000017770	bb_MF_H1,bb_SL_H1	ULK2
oar_circ_0001736	11	33353850	33395982	+	4	1_CLASSIC	ENSOART00000019346(1,19)	ENSOARG00000017770	bb_ML_H3,bb_SL_H1	ULK2
oar_circ_0001737	11	33353850	33405520	+	6	1_CLASSIC	ENSOART00000019346(1,26)	ENSOARG00000017770	bb_MF_H2,bb_MF_H3,bb_ML_H1,bb_ML_H2,bb_ML_H3,bb_SF_H1,bb_SF_H2,bb_SF_H3,bb_SL_H1,bb_SL_H2,bb_SL_H3	ULK2
oar_circ_0001738	11	33355231	33370105	+	4	1_CLASSIC	ENSOART00000019343(2,8);ENSOART00000019346(2,8)	ENSOARG00000017770	bb_ML_H3,bb_SF_H1,bb_SF_H3	ULK2
oar_circ_0001739	11	33355231	33398556	+	2	1_CLASSIC	ENSOART00000019343(2,21);ENSOART00000019346(2,20)	ENSOARG00000017770	bb_SL_H2	ULK2
oar_circ_0001740	11	33355231	33399916	+	3	1_CLASSIC	ENSOART00000019343(2,22);ENSOART00000019346(2,21)	ENSOARG00000017770	bb_SF_H1,bb_SF_H2,bb_SF_H3,bb_SL_H2,bb_SL_H3	ULK2
oar_circ_0001741	11	33360251	33360735	+	5	1_CLASSIC	ENSOART00000019343(3,4);ENSOART00000019346(3,4)	ENSOARG00000017770	bb_MF_H1,bb_MF_H2,bb_ML_H1,bb_SF_H1,bb_SF_H2,bb_SL_H3	ULK2
oar_circ_0001742	11	33360251	33372375	+	2	1_CLASSIC	ENSOART00000019343(3,9);ENSOART00000019346(3,9)	ENSOARG00000017770	bb_MF_H3,bb_ML_H3	ULK2
oar_circ_0001743	11	33360251	33374729	+	4	1_CLASSIC	ENSOART00000019343(3,11);ENSOART00000019346(3,11)	ENSOARG00000017770	bb_MF_H1,bb_MF_H3,bb_ML_H1,bb_ML_H2,bb_SF_H2,bb_SL_H2,bb_SL_H3	ULK2
oar_circ_0001744	11	33366111	33370105	+	4	1_CLASSIC	ENSOART00000019343(5,8);ENSOART00000019346(5,8)	ENSOARG00000017770	bb_MF_H2,bb_MF_H3,bb_ML_H1,bb_ML_H3,bb_SF_H2	ULK2
oar_circ_0001745	11	33366111	33372375	+	3	1_CLASSIC	ENSOART00000019343(5,9);ENSOART00000019346(5,9)	ENSOARG00000017770	bb_ML_H1	ULK2
oar_circ_0001746	11	33366111	33374729	+	7	1_CLASSIC	ENSOART00000019343(5,11);ENSOART00000019346(5,11)	ENSOARG00000017770	bb_MF_H1,bb_MF_H3,bb_ML_H1,bb_ML_H2,bb_ML_H3,bb_SF_H1,bb_SF_H2,bb_SF_H3,bb_SL_H2	ULK2
oar_circ_0001747	11	33366111	33389360	+	2	1_CLASSIC	ENSOART00000019343(5,14);ENSOART00000019346(5,14)	ENSOARG00000017770	bb_SL_H3	ULK2
oar_circ_0001748	11	33367301	33370105	+	4	1_CLASSIC	ENSOART00000019346(6,8)	ENSOARG00000017770	bb_ML_H1,bb_SL_H2	ULK2
oar_circ_0001749	11	33367301	33374729	+	2	1_CLASSIC	ENSOART00000019346(6,11)	ENSOARG00000017770	bb_MF_H1,bb_MF_H2,bb_ML_H1,bb_ML_H3,bb_SF_H2,bb_SF_H3,bb_SL_H2	ULK2
oar_circ_0001750	11	33372293	33380421	+	3	1_CLASSIC	ENSOART00000019343(9,12);ENSOART00000019346(9,12)	ENSOARG00000017770	bb_ML_H3,bb_SF_H1,bb_SF_H3	ULK2
oar_circ_0001751	11	33390241	33399916	+	2	1_CLASSIC	ENSOART00000019346(15,21)	ENSOARG00000017770	bb_ML_H1	ULK2
oar_circ_0001752	11	33664289	33672989	-	4	1_CLASSIC	ENSOART00000019971(4,9);ENSOART00000019972(2,7)	ENSOARG00000018352	bb_ML_H1,bb_ML_H3,bb_SF_H2,bb_SF_H3,bb_SL_H1	EPN2
oar_circ_0001753	11	33670712	33672989	-	2	1_CLASSIC	ENSOART00000019971(4,6);ENSOART00000019972(2,4)	ENSOARG00000018352	bb_MF_H3,bb_ML_H1,bb_SF_H3,bb_SL_H1	EPN2
oar_circ_0001754	11	33930078	33930938	-	3	3_INTRON	ENSOART00000000387(none,none)	Null	bb_MF_H2,bb_SF_H2,bb_SL_H2	Null
oar_circ_0001755	11	3419694	3448252	-	5	6_INTERGENIC	none(none,none)	Null	bb_MF_H2,bb_ML_H3	Null
oar_circ_0001756	11	34430613	34433060	+	3	1_CLASSIC	ENSOART00000002073(2,4)	ENSOARG00000001923	bb_MF_H2,bb_ML_H1,bb_ML_H3,bb_SL_H1	COPS3
oar_circ_0001757	11	34519779	34523189	-	2	1_CLASSIC	ENSOART00000002386(7,10);ENSOART00000002388(7,10)	ENSOARG00000002206	bb_MF_H2	MPRIP
oar_circ_0001758	11	34803517	34804625	+	3	2_ALTER_EXON	ENSOART00000002828(6,7)	ENSOARG00000002612	bb_MF_H2	MAP2K3
oar_circ_0001759	11	34993125	35039255	-	3	1_CLASSIC	ENSOART00000003037(3,12)	ENSOARG00000002805	bb_ML_H3,bb_SF_H2	UTP18
oar_circ_0001760	11	35005249	35025331	-	4	1_CLASSIC	ENSOART00000003037(7,11)	ENSOARG00000002805	bb_MF_H1,bb_ML_H3,bb_SF_H1,bb_SF_H3,bb_SL_H1	UTP18
oar_circ_0001761	11	35005249	35027381	-	4	1_CLASSIC	ENSOART00000003037(6,11)	ENSOARG00000002805	bb_MF_H3,bb_ML_H1,bb_ML_H3,bb_SF_H1,bb_SF_H2,bb_SL_H2,bb_SL_H3	UTP18
oar_circ_0001762	11	35005249	35036236	-	9	1_CLASSIC	ENSOART00000003037(4,11)	ENSOARG00000002805	bb_MF_H1,bb_MF_H2,bb_MF_H3,bb_ML_H1,bb_ML_H2,bb_ML_H3,bb_SF_H2,bb_SF_H3,bb_SL_H1,bb_SL_H3	UTP18
oar_circ_0001763	11	35005249	35039255	-	2	1_CLASSIC	ENSOART00000003037(3,11)	ENSOARG00000002805	bb_SF_H2,bb_SF_H3	UTP18
oar_circ_0001764	11	35015792	35025331	-	3	1_CLASSIC	ENSOART00000003037(7,10)	ENSOARG00000002805	bb_ML_H1,bb_SL_H3	UTP18
oar_circ_0001765	11	35015792	35027381	-	2	1_CLASSIC	ENSOART00000003037(6,10)	ENSOARG00000002805	bb_MF_H2,bb_ML_H1,bb_SF_H1,bb_SL_H2	UTP18
oar_circ_0001766	11	35015792	35033524	-	8	1_CLASSIC	ENSOART00000003037(5,10)	ENSOARG00000002805	bb_MF_H1,bb_MF_H2,bb_MF_H3,bb_ML_H1,bb_ML_H3,bb_SF_H1,bb_SF_H2,bb_SF_H3,bb_SL_H1,bb_SL_H2,bb_SL_H3	UTP18
oar_circ_0001767	11	35015792	35036236	-	7	1_CLASSIC	ENSOART00000003037(4,10)	ENSOARG00000002805	bb_MF_H1,bb_MF_H2,bb_ML_H3,bb_SF_H1,bb_SF_H3,bb_SL_H2,bb_SL_H3	UTP18
oar_circ_0001768	11	35015792	35039255	-	3	1_CLASSIC	ENSOART00000003037(3,10)	ENSOARG00000002805	bb_MF_H1,bb_MF_H2,bb_MF_H3,bb_ML_H2,bb_ML_H3,bb_SF_H3,bb_SL_H2,bb_SL_H3	UTP18
oar_circ_0001769	11	35024942	35036236	-	2	1_CLASSIC	ENSOART00000003037(4,8)	ENSOARG00000002805	bb_MF_H1	UTP18
oar_circ_0001770	11	35024942	35039255	-	2	1_CLASSIC	ENSOART00000003037(3,8)	ENSOARG00000002805	bb_MF_H1,bb_MF_H2,bb_ML_H1,bb_ML_H2,bb_ML_H3,bb_SF_H3,bb_SL_H3	UTP18
oar_circ_0001771	11	35075217	35082570	+	5	1_CLASSIC	ENSOART00000003113(2,5)	ENSOARG00000002872	bb_MF_H1,bb_MF_H3,bb_ML_H1,bb_ML_H2,bb_SF_H1,bb_SF_H2,bb_SF_H3,bb_SL_H3	MBTD1
oar_circ_0001772	11	35081543	35096506	+	2	2_ALTER_EXON	ENSOART00000003113(4,9)	ENSOARG00000002872	bb_SL_H3	MBTD1
oar_circ_0001773	11	35081543	35097826	+	2	1_CLASSIC	ENSOART00000003113(4,11)	ENSOARG00000002872	bb_ML_H3,bb_SF_H1	MBTD1
oar_circ_0001774	11	35095826	35097826	+	10	1_CLASSIC	ENSOART00000003113(7,11)	ENSOARG00000002872	bb_MF_H1,bb_MF_H2,bb_MF_H3,bb_ML_H1,bb_ML_H2,bb_ML_H3,bb_SF_H1,bb_SF_H2,bb_SF_H3,bb_SL_H1,bb_SL_H2,bb_SL_H3	MBTD1
oar_circ_0001775	11	35182529	35264298	+	2	4_OVERLAP_EXON	ENSOART00000003417(none,6)	ENSOARG00000003144	bb_MF_H2,bb_SL_H2	SPAG9
oar_circ_0001776	11	35207686	35214380	+	3	4_OVERLAP_EXON	ENSOART00000003417(none,3)	ENSOARG00000003144	bb_ML_H1,bb_SF_H1,bb_SF_H2	SPAG9
oar_circ_0001777	11	35207686	35222473	+	4	3_INTRON	ENSOART00000003417(none,none)	Null	bb_ML_H1,bb_SF_H1,bb_SL_H2	Null
oar_circ_0001778	11	35207686	35264298	+	2	4_OVERLAP_EXON	ENSOART00000003417(none,6)	ENSOARG00000003144	bb_SF_H2	SPAG9
oar_circ_0001779	11	35214260	35242448	+	2	1_CLASSIC	ENSOART00000003417(3,4)	ENSOARG00000003144	bb_ML_H1,bb_ML_H2,bb_SF_H2,bb_SF_H3	SPAG9
oar_circ_0001780	11	35214260	35264298	+	11	1_CLASSIC	ENSOART00000003417(3,6)	ENSOARG00000003144	bb_MF_H1,bb_MF_H2,bb_MF_H3,bb_ML_H1,bb_ML_H2,bb_ML_H3,bb_SF_H1,bb_SF_H2,bb_SF_H3,bb_SL_H1,bb_SL_H2,bb_SL_H3	SPAG9
oar_circ_0001781	11	35214260	35284579	+	2	1_CLASSIC	ENSOART00000003417(3,8)	ENSOARG00000003144	bb_MF_H2,bb_ML_H1,bb_SF_H3	SPAG9
oar_circ_0001782	11	35214260	35295840	+	3	1_CLASSIC	ENSOART00000003417(3,9)	ENSOARG00000003144	bb_MF_H1,bb_MF_H2,bb_SL_H2,bb_SL_H3	SPAG9
oar_circ_0001783	11	35214260	35304125	+	7	1_CLASSIC	ENSOART00000003417(3,12)	ENSOARG00000003144	bb_SL_H3	SPAG9
oar_circ_0001784	11	35222393	35264298	+	3	4_OVERLAP_EXON	ENSOART00000003417(none,6)	ENSOARG00000003144	bb_MF_H1,bb_MF_H2	SPAG9
oar_circ_0001785	11	35242378	35264298	+	2	1_CLASSIC	ENSOART00000003417(4,6)	ENSOARG00000003144	bb_MF_H1,bb_MF_H2,bb_MF_H3,bb_ML_H1,bb_ML_H2,bb_ML_H3,bb_SF_H2,bb_SF_H3,bb_SL_H1,bb_SL_H2,bb_SL_H3	SPAG9
oar_circ_0001786	11	35242378	35284579	+	7	1_CLASSIC	ENSOART00000003417(4,8)	ENSOARG00000003144	bb_MF_H2,bb_ML_H1,bb_ML_H2,bb_ML_H3,bb_SF_H1,bb_SF_H2,bb_SF_H3,bb_SL_H1,bb_SL_H2,bb_SL_H3	SPAG9
oar_circ_0001787	11	35242378	35304125	+	2	1_CLASSIC	ENSOART00000003417(4,12)	ENSOARG00000003144	bb_SF_H1	SPAG9
oar_circ_0001788	11	35258205	35284579	+	2	1_CLASSIC	ENSOART00000003417(5,8)	ENSOARG00000003144	bb_SL_H2	SPAG9
oar_circ_0001789	11	35278863	35295840	+	2	4_OVERLAP_EXON	ENSOART00000003417(none,9)	ENSOARG00000003144	bb_ML_H3	SPAG9
oar_circ_0001790	11	35283690	35284579	+	4	1_CLASSIC	ENSOART00000003417(7,8)	ENSOARG00000003144	bb_MF_H3,bb_ML_H1,bb_ML_H2,bb_ML_H3,bb_SF_H1,bb_SF_H2,bb_SF_H3,bb_SL_H2	SPAG9
oar_circ_0001791	11	35283690	35295840	+	5	1_CLASSIC	ENSOART00000003417(7,9)	ENSOARG00000003144	bb_MF_H1,bb_MF_H3,bb_ML_H1,bb_SL_H1	SPAG9
oar_circ_0001792	11	35283690	35304125	+	2	1_CLASSIC	ENSOART00000003417(7,12)	ENSOARG00000003144	bb_MF_H1,bb_SL_H3	SPAG9
oar_circ_0001793	11	35284480	35304125	+	11	1_CLASSIC	ENSOART00000003417(8,12)	ENSOARG00000003144	bb_MF_H1,bb_MF_H2,bb_MF_H3,bb_ML_H1,bb_ML_H2,bb_ML_H3,bb_SF_H1,bb_SF_H2,bb_SF_H3,bb_SL_H2,bb_SL_H3	SPAG9
oar_circ_0001794	11	35284480	35320354	+	5	1_CLASSIC	ENSOART00000003417(8,22)	ENSOARG00000003144	bb_ML_H3	SPAG9
oar_circ_0001795	11	35295719	35304125	+	2	1_CLASSIC	ENSOART00000003417(9,12)	ENSOARG00000003144	bb_ML_H3,bb_SF_H1	SPAG9
oar_circ_0001796	11	35302761	35304125	+	3	1_CLASSIC	ENSOART00000003417(10,12)	ENSOARG00000003144	bb_MF_H1,bb_MF_H2,bb_ML_H3,bb_SL_H1	SPAG9
oar_circ_0001797	11	35302761	35307045	+	2	1_CLASSIC	ENSOART00000003417(10,13)	ENSOARG00000003144	bb_SL_H3	SPAG9
oar_circ_0001798	11	35310651	35311904	+	5	1_CLASSIC	ENSOART00000003417(14,15)	ENSOARG00000003144	bb_MF_H1,bb_ML_H2,bb_SF_H3	SPAG9
oar_circ_0001799	11	35310651	35320354	+	6	1_CLASSIC	ENSOART00000003417(14,22)	ENSOARG00000003144	bb_SF_H3	SPAG9
oar_circ_0001800	11	35312433	35327774	+	2	1_CLASSIC	ENSOART00000003417(16,27)	ENSOARG00000003144	bb_SF_H2,bb_SF_H3,bb_SL_H2	SPAG9
oar_circ_0001801	11	35313563	35320354	+	2	2_ALTER_EXON	ENSOART00000003417(18,22)	ENSOARG00000003144	bb_SF_H1	SPAG9
oar_circ_0001802	11	35318256	35327774	+	2	1_CLASSIC	ENSOART00000003417(20,27)	ENSOARG00000003144	bb_ML_H1,bb_ML_H2	SPAG9
oar_circ_0001803	11	35529197	35530767	-	4	4_OVERLAP_EXON	ENSOART00000003615(none,none)	Null	bb_ML_H3	Null
oar_circ_0001804	11	35529197	35543042	-	2	4_OVERLAP_EXON	ENSOART00000003615(none,none)	Null	bb_MF_H3,bb_ML_H1,bb_ML_H2,bb_SL_H2,bb_SL_H3	Null
oar_circ_0001805	11	35535213	35543042	-	2	1_CLASSIC	ENSOART00000003615(2,8)	ENSOARG00000003331	bb_MF_H2	LUC7L3
oar_circ_0001806	11	35540072	35543042	-	3	1_CLASSIC	ENSOART00000003615(2,3)	ENSOARG00000003331	bb_MF_H1,bb_MF_H2,bb_ML_H3,bb_SF_H2	LUC7L3
oar_circ_0001807	11	36366175	36368310	-	7	1_CLASSIC	ENSOART00000006159(8,9);ENSOART00000006160(7,8)	ENSOARG00000005653	bb_MF_H1,bb_MF_H2,bb_MF_H3,bb_ML_H1,bb_ML_H2,bb_ML_H3,bb_SF_H1,bb_SF_H2,bb_SF_H3,bb_SL_H1,bb_SL_H2,bb_SL_H3	KAT7
oar_circ_0001808	11	36370711	36381476	-	2	1_CLASSIC	ENSOART00000006159(3,7)	ENSOARG00000005653	bb_SF_H3	KAT7
oar_circ_0001809	11	36370711	36386067	-	4	1_CLASSIC	ENSOART00000006159(2,7)	ENSOARG00000005653	bb_MF_H1	KAT7
oar_circ_0001810	11	36821548	36826097	+	2	4_OVERLAP_EXON	ENSOART00000006663(none,none)	Null	bb_SL_H3	Null
oar_circ_0001811	11	36821548	36830466	+	6	4_OVERLAP_EXON	ENSOART00000006663(none,none)	Null	bb_ML_H1,bb_SF_H1,bb_SF_H3,bb_SL_H1,bb_SL_H2	Null
oar_circ_0001812	11	36824923	36830466	+	6	1_CLASSIC	ENSOART00000006663(1,4)	ENSOARG00000006129	bb_MF_H1,bb_MF_H2,bb_MF_H3,bb_ML_H1,bb_ML_H2,bb_ML_H3,bb_SF_H1,bb_SF_H2,bb_SF_H3,bb_SL_H2,bb_SL_H3	ZNF652
oar_circ_0001813	11	37154395	37157812	-	17	1_CLASSIC	ENSOART00000007199(8,10)	ENSOARG00000006622	bb_MF_H1,bb_MF_H2,bb_MF_H3,bb_ML_H1,bb_ML_H2,bb_ML_H3,bb_SF_H1,bb_SF_H2,bb_SF_H3,bb_SL_H1,bb_SL_H2,bb_SL_H3	UBE2Z
oar_circ_0001814	11	37231422	37235878	-	4	1_CLASSIC	ENSOART00000007287(5,9)	ENSOARG00000006705	bb_ML_H3	CALCOCO2
oar_circ_0001815	11	37626540	37705532	+	2	4_OVERLAP_EXON	ENSOART00000007836(none,3)	ENSOARG00000007203	bb_ML_H3	SKAP1
oar_circ_0001816	11	37660013	37705532	+	7	1_CLASSIC	ENSOART00000007836(2,3)	ENSOARG00000007203	bb_MF_H1,bb_MF_H2,bb_MF_H3,bb_ML_H1,bb_ML_H2,bb_ML_H3,bb_SF_H1,bb_SF_H2,bb_SF_H3,bb_SL_H1,bb_SL_H2,bb_SL_H3	SKAP1
oar_circ_0001817	11	37864938	37890355	+	2	1_CLASSIC	ENSOART00000007836(4,10)	ENSOARG00000007203	bb_MF_H1,bb_ML_H1,bb_ML_H2,bb_SF_H2	SKAP1
oar_circ_0001818	11	37974221	37981020	-	4	2_ALTER_EXON	ENSOART00000007989(1,5)	ENSOARG00000007343	bb_MF_H3	NFE2L1
oar_circ_0001819	11	38386573	38391443	-	3	1_CLASSIC	ENSOART00000009457(17,21)	ENSOARG00000008684	bb_MF_H1,bb_MF_H2,bb_ML_H3,bb_SF_H1,bb_SF_H2	NPEPPS
oar_circ_0001820	11	38390638	38406667	-	4	1_CLASSIC	ENSOART00000009457(9,18)	ENSOARG00000008684	bb_MF_H1	NPEPPS
oar_circ_0001821	11	38395832	38406667	-	4	1_CLASSIC	ENSOART00000009457(9,16)	ENSOARG00000008684	bb_MF_H1,bb_ML_H1,bb_SL_H2	NPEPPS
oar_circ_0001822	11	38399289	38408993	-	3	2_ALTER_EXON	ENSOART00000009457(8,14)	ENSOARG00000008684	bb_MF_H1	NPEPPS
oar_circ_0001823	11	38412314	38422404	-	2	1_CLASSIC	ENSOART00000009457(3,4)	ENSOARG00000008684	bb_MF_H1	NPEPPS
oar_circ_0001824	11	38422283	38491136	-	2	4_OVERLAP_EXON	ENSOART00000009457(none,none)	Null	bb_ML_H2	Null
oar_circ_0001825	11	38434435	38491136	-	2	4_OVERLAP_EXON	ENSOART00000009457(none,none)	Null	bb_MF_H3,bb_SL_H3	Null
oar_circ_0001826	11	38585251	38592355	+	5	1_CLASSIC	ENSOART00000009715(3,8)	ENSOARG00000008919	bb_MF_H1,bb_MF_H3,bb_ML_H1,bb_ML_H3,bb_SF_H1,bb_SF_H2,bb_SF_H3,bb_SL_H1,bb_SL_H3	SOCS7
oar_circ_0001827	11	38585251	38603398	+	2	4_OVERLAP_EXON	ENSOART00000009715(none,none)	Null	bb_MF_H2,bb_MF_H3,bb_ML_H1,bb_ML_H2,bb_ML_H3,bb_SF_H2,bb_SF_H3,bb_SL_H2,bb_SL_H3	Null
oar_circ_0001828	11	38587788	38592355	+	4	1_CLASSIC	ENSOART00000009715(4,8)	ENSOARG00000008919	bb_SF_H2	SOCS7
oar_circ_0001829	11	38602696	38603398	+	8	4_OVERLAP_EXON	ENSOART00000009715(none,none)	Null	bb_MF_H1,bb_MF_H2,bb_MF_H3,bb_ML_H1,bb_ML_H2,bb_ML_H3,bb_SF_H1,bb_SF_H2,bb_SF_H3,bb_SL_H1,bb_SL_H2,bb_SL_H3	Null
oar_circ_0001830	11	38684083	38687920	+	2	1_CLASSIC	ENSOART00000010007(20,23)	ENSOARG00000009185	bb_MF_H3	ARHGAP23
oar_circ_0001831	11	38684083	38696783	+	2	4_OVERLAP_EXON	ENSOART00000010007(20,none)	ENSOARG00000009185	bb_ML_H2,bb_ML_H3,bb_SF_H1,bb_SF_H3	ARHGAP23
oar_circ_0001832	11	38913026	38916869	-	2	1_CLASSIC	ENSOART00000010622(2,9)	ENSOARG00000009763	bb_MF_H2,bb_ML_H2,bb_SF_H2,bb_SF_H3	PCGF2
oar_circ_0001833	11	38914869	38916869	-	3	1_CLASSIC	ENSOART00000010622(2,8)	ENSOARG00000009763	bb_MF_H1,bb_MF_H3,bb_SF_H3,bb_SL_H2	PCGF2
oar_circ_0001834	11	39047954	39055351	+	3	1_CLASSIC	ENSOART00000010955(3,4)	ENSOARG00000010065	bb_MF_H3,bb_SF_H1,bb_SL_H2	LASP1
oar_circ_0001835	11	39100481	39106131	-	11	1_CLASSIC	ENSOART00000011095(1,3)	ENSOARG00000010197	bb_MF_H1,bb_MF_H2,bb_MF_H3,bb_ML_H1,bb_ML_H2,bb_ML_H3,bb_SF_H1,bb_SF_H2,bb_SF_H3,bb_SL_H1,bb_SL_H2,bb_SL_H3	FBXO47
oar_circ_0001836	11	39198445	39201518	-	2	1_CLASSIC	ENSOART00000011193(3,7)	ENSOARG00000010290	bb_MF_H2,bb_MF_H3,bb_ML_H3,bb_SF_H2	PLXDC1
oar_circ_0001837	11	39338624	39340488	-	2	1_CLASSIC	ENSOART00000011747(4,6)	ENSOARG00000010799	bb_MF_H1,bb_MF_H2,bb_ML_H2,bb_ML_H3,bb_SF_H1,bb_SF_H2,bb_SF_H3,bb_SL_H1,bb_SL_H2	FBXL20
oar_circ_0001838	11	39338624	39358274	-	2	1_CLASSIC	ENSOART00000011747(2,6)	ENSOARG00000010799	bb_MF_H1,bb_ML_H3	FBXL20
oar_circ_0001839	11	39461090	39463026	+	3	1_CLASSIC	ENSOART00000012207(3,5)	ENSOARG00000011220	bb_MF_H2,bb_ML_H2	CDK12
oar_circ_0001840	11	39461090	39466288	+	2	1_CLASSIC	ENSOART00000012207(3,6)	ENSOARG00000011220	bb_SL_H2,bb_SL_H3	CDK12
oar_circ_0001841	11	39461090	39472410	+	2	1_CLASSIC	ENSOART00000012207(3,8)	ENSOARG00000011220	bb_MF_H1,bb_MF_H3,bb_ML_H2,bb_ML_H3,bb_SL_H1,bb_SL_H2,bb_SL_H3	CDK12
oar_circ_0001842	11	39461090	39482467	+	3	1_CLASSIC	ENSOART00000012207(3,13)	ENSOARG00000011220	bb_MF_H2,bb_ML_H3,bb_SL_H2,bb_SL_H3	CDK12
oar_circ_0001843	11	39462174	39479519	+	7	1_CLASSIC	ENSOART00000012207(4,11)	ENSOARG00000011220	bb_SF_H2	CDK12
oar_circ_0001844	11	39471875	39479519	+	2	1_CLASSIC	ENSOART00000012207(7,11)	ENSOARG00000011220	bb_ML_H1	CDK12
oar_circ_0001845	11	39961107	39966790	+	2	1_CLASSIC	ENSOART00000014008(3,8)	ENSOARG00000012886	bb_SL_H2	THRA
oar_circ_0001846	11	40115810	40118277	+	5	2_ALTER_EXON	ENSOART00000015318(2,6)	ENSOARG00000014063	bb_SL_H1	CDC6
oar_circ_0001847	11	40115810	40118291	+	3	1_CLASSIC	ENSOART00000015318(2,6)	ENSOARG00000014063	bb_SF_H1,bb_SF_H2	CDC6
oar_circ_0001848	11	40257253	40258319	+	2	1_CLASSIC	ENSOART00000015894(2,3)	ENSOARG00000014604	bb_SL_H3	IGFBP4
oar_circ_0001849	11	40257253	40260459	+	2	4_OVERLAP_EXON	ENSOART00000015894(none,none)	Null	bb_MF_H1,bb_MF_H2,bb_MF_H3,bb_SF_H1,bb_SF_H2,bb_SL_H3	Null
oar_circ_0001850	11	40523880	40569531	-	3	4_OVERLAP_EXON	ENSOART00000016444(none,none);ENSOART00000016577(none,none)	Null	bb_MF_H1,bb_MF_H2,bb_MF_H3,bb_ML_H1,bb_ML_H3,bb_SF_H1,bb_SF_H2,bb_SF_H3,bb_SL_H1,bb_SL_H2	Null
oar_circ_0001851	11	41425125	41426081	-	2	6_INTERGENIC	none(none,none)	Null	bb_SL_H3	Null
oar_circ_0001852	11	41426716	41427138	-	4	6_INTERGENIC	none(none,none)	Null	bb_MF_H1,bb_MF_H2,bb_MF_H3,bb_ML_H1,bb_ML_H3,bb_SF_H2,bb_SF_H3,bb_SL_H1	Null
oar_circ_0001853	11	41426735	41427138	-	2	6_INTERGENIC	none(none,none)	Null	bb_MF_H1	Null
oar_circ_0001854	11	41634642	41636989	-	3	1_CLASSIC	ENSOART00000019786(2,5)	ENSOARG00000018175	bb_SL_H2	DNAJC7
oar_circ_0001855	11	41812266	41832418	-	2	1_CLASSIC	ENSOART00000020648(1,15)	ENSOARG00000018964	bb_ML_H3	STAT5B
oar_circ_0001856	11	41819637	41820647	-	2	1_CLASSIC	ENSOART00000020648(9,11)	ENSOARG00000018964	bb_MF_H1,bb_MF_H2,bb_ML_H1,bb_ML_H3,bb_SF_H2,bb_SF_H3,bb_SL_H1	STAT5B
oar_circ_0001857	11	41819637	41832418	-	2	1_CLASSIC	ENSOART00000020648(1,11)	ENSOARG00000018964	bb_MF_H3,bb_ML_H1,bb_ML_H2,bb_ML_H3,bb_SF_H2,bb_SF_H3,bb_SL_H1,bb_SL_H2,bb_SL_H3	STAT5B
oar_circ_0001858	11	41826389	41832418	-	4	1_CLASSIC	ENSOART00000020648(1,4)	ENSOARG00000018964	bb_MF_H3,bb_ML_H2,bb_ML_H3,bb_SF_H1,bb_SF_H2,bb_SF_H3,bb_SL_H1	STAT5B
oar_circ_0001859	11	41911131	41913036	-	3	1_CLASSIC	ENSOART00000001619(15,19)	ENSOARG00000001511	bb_MF_H1,bb_MF_H2,bb_MF_H3,bb_ML_H2,bb_ML_H3,bb_SF_H1,bb_SF_H2,bb_SF_H3,bb_SL_H1,bb_SL_H2,bb_SL_H3	STAT3
oar_circ_0001860	11	41912696	41920244	-	2	1_CLASSIC	ENSOART00000001619(8,16)	ENSOARG00000001511	bb_ML_H3	STAT3
oar_circ_0001861	11	41918912	41923231	-	2	1_CLASSIC	ENSOART00000001619(4,10)	ENSOARG00000001511	bb_MF_H1,bb_ML_H1	STAT3
oar_circ_0001862	11	42057046	42059831	+	3	1_CLASSIC	ENSOART00000002045(3,5);ENSOART00000002048(3,5)	ENSOARG00000001896	bb_SF_H1,bb_SL_H2	ATP6V0A1
oar_circ_0001863	11	42057046	42068624	+	2	1_CLASSIC	ENSOART00000002045(3,9);ENSOART00000002048(3,9)	ENSOARG00000001896	bb_MF_H1	ATP6V0A1
oar_circ_0001864	11	42058634	42078665	+	2	1_CLASSIC	ENSOART00000002045(4,15);ENSOART00000002048(4,15)	ENSOARG00000001896	bb_SL_H2	ATP6V0A1
oar_circ_0001865	11	42067831	42071268	+	6	1_CLASSIC	ENSOART00000002045(8,10);ENSOART00000002048(8,10)	ENSOARG00000001896	bb_MF_H1,bb_MF_H2,bb_ML_H1,bb_ML_H2,bb_ML_H3,bb_SF_H1,bb_SF_H2,bb_SF_H3,bb_SL_H2,bb_SL_H3	ATP6V0A1
oar_circ_0001866	11	42073498	42076160	+	2	1_CLASSIC	ENSOART00000002045(11,14);ENSOART00000002048(11,14)	ENSOARG00000001896	bb_MF_H1,bb_MF_H2,bb_ML_H1,bb_ML_H2,bb_SF_H1,bb_SF_H3,bb_SL_H1	ATP6V0A1
oar_circ_0001867	11	42251922	42252954	-	3	1_CLASSIC	ENSOART00000003601(12,13)	ENSOARG00000003316	bb_MF_H1,bb_ML_H1	EZH1
oar_circ_0001868	11	42258657	42259296	-	8	2_ALTER_EXON	ENSOART00000003601(8,9)	ENSOARG00000003316	bb_MF_H1,bb_MF_H2,bb_ML_H1,bb_ML_H2,bb_SF_H1,bb_SF_H2,bb_SF_H3,bb_SL_H1,bb_SL_H2,bb_SL_H3	EZH1
oar_circ_0001869	11	42258657	42260283	-	2	1_CLASSIC	ENSOART00000003601(7,9)	ENSOARG00000003316	bb_MF_H3,bb_SF_H2,bb_SL_H1	EZH1
oar_circ_0001870	11	42260181	42265001	-	2	1_CLASSIC	ENSOART00000003601(4,7)	ENSOARG00000003316	bb_SL_H3	EZH1
oar_circ_0001871	11	42260181	42267441	-	4	1_CLASSIC	ENSOART00000003601(1,7)	ENSOARG00000003316	bb_ML_H1,bb_SF_H1,bb_SF_H3	EZH1
oar_circ_0001872	11	42261397	42265001	-	5	1_CLASSIC	ENSOART00000003601(4,6)	ENSOARG00000003316	bb_SF_H3	EZH1
oar_circ_0001873	11	42614228	42623965	+	2	1_CLASSIC	ENSOART00000005458(3,9)	ENSOARG00000005012	bb_MF_H3	NBR1
oar_circ_0001874	11	42621397	42623334	+	2	1_CLASSIC	ENSOART00000005458(5,8)	ENSOARG00000005012	bb_MF_H3,bb_ML_H1,bb_SF_H2,bb_SF_H3,bb_SL_H3	NBR1
oar_circ_0001875	11	42621397	42623965	+	3	1_CLASSIC	ENSOART00000005458(5,9)	ENSOARG00000005012	bb_MF_H1,bb_MF_H3,bb_ML_H1,bb_ML_H3,bb_SF_H3,bb_SL_H2,bb_SL_H3	NBR1
oar_circ_0001876	11	42623756	42625297	+	3	1_CLASSIC	ENSOART00000005458(9,11)	ENSOARG00000005012	bb_MF_H2,bb_MF_H3,bb_ML_H2,bb_ML_H3,bb_SF_H2,bb_SF_H3,bb_SL_H2	NBR1
oar_circ_0001877	11	42837838	42839234	+	4	1_CLASSIC	ENSOART00000005902(2,4)	ENSOARG00000005409	bb_MF_H2,bb_MF_H3,bb_ML_H1	DHX8
oar_circ_0001878	11	42837838	42842876	+	3	1_CLASSIC	ENSOART00000005902(2,9)	ENSOARG00000005409	bb_ML_H3,bb_SF_H2	DHX8
oar_circ_0001879	11	42850107	42853241	+	6	1_CLASSIC	ENSOART00000005902(15,17)	ENSOARG00000005409	bb_MF_H1	DHX8
oar_circ_0001880	11	4303277	4310318	-	3	6_INTERGENIC	none(none,none)	Null	bb_SF_H2	Null
oar_circ_0001881	11	43120210	43124141	-	5	1_CLASSIC	ENSOART00000006546(11,15)	ENSOARG00000006016	bb_SL_H1	MPP3
oar_circ_0001882	11	43120210	43126612	-	3	1_CLASSIC	ENSOART00000006546(10,15)	ENSOARG00000006016	bb_MF_H1,bb_SF_H1,bb_SL_H3	MPP3
oar_circ_0001883	11	43137216	43137679	-	2	1_CLASSIC	ENSOART00000006546(5,6)	ENSOARG00000006016	bb_ML_H1	MPP3
oar_circ_0001884	11	43179755	43195701	-	2	4_OVERLAP_EXON	ENSOART00000006886(none,none)	Null	bb_ML_H1	Null
oar_circ_0001885	11	43190171	43195701	-	3	4_OVERLAP_EXON	ENSOART00000006886(none,none)	Null	bb_MF_H3,bb_ML_H2,bb_ML_H3,bb_SF_H3,bb_SL_H1	Null
oar_circ_0001886	11	43190313	43195701	-	3	4_OVERLAP_EXON	ENSOART00000006886(none,none)	Null	bb_ML_H3	Null
oar_circ_0001887	11	43190349	43195701	-	2	2_ALTER_EXON	ENSOART00000006886(3,12)	ENSOARG00000006328	bb_SL_H1	MPP2
oar_circ_0001888	11	43190370	43195701	-	3	2_ALTER_EXON	ENSOART00000006886(3,12)	ENSOARG00000006328	bb_SL_H1	MPP2
oar_circ_0001889	11	43191773	43195701	-	2	1_CLASSIC	ENSOART00000006886(3,11)	ENSOARG00000006328	bb_MF_H1,bb_MF_H2,bb_MF_H3,bb_ML_H3,bb_SF_H1,bb_SF_H2,bb_SL_H1,bb_SL_H2,bb_SL_H3	MPP2
oar_circ_0001890	11	43193096	43193996	-	3	1_CLASSIC	ENSOART00000006886(6,9)	ENSOARG00000006328	bb_SL_H3	MPP2
oar_circ_0001891	11	43619197	43632267	-	2	1_CLASSIC	ENSOART00000009114(6,7);ENSOART00000009120(6,7)	ENSOARG00000008370	bb_ML_H2	GPATCH8
oar_circ_0001892	11	43619197	43654351	-	3	1_CLASSIC	ENSOART00000009114(4,7);ENSOART00000009120(4,7)	ENSOARG00000008370	bb_MF_H2,bb_ML_H1,bb_SF_H1	GPATCH8
oar_circ_0001893	11	43619197	43674055	-	2	1_CLASSIC	ENSOART00000009114(3,7);ENSOART00000009120(3,7)	ENSOARG00000008370	bb_ML_H1,bb_SL_H1	GPATCH8
oar_circ_0001894	11	43620486	43654351	-	2	4_OVERLAP_EXON	ENSOART00000009114(4,none);ENSOART00000009120(4,none)	ENSOARG00000008370	bb_SL_H3	GPATCH8
oar_circ_0001895	11	43629427	43656437	-	2	3_INTRON	ENSOART00000009114(none,none);ENSOART00000009120(none,none)	Null	bb_MF_H1,bb_MF_H2,bb_ML_H1,bb_ML_H3,bb_SF_H2,bb_SF_H3	Null
oar_circ_0001896	11	43632124	43654351	-	3	1_CLASSIC	ENSOART00000009114(4,6);ENSOART00000009120(4,6)	ENSOARG00000008370	bb_MF_H3,bb_SL_H3	GPATCH8
oar_circ_0001897	11	43632124	43674055	-	2	1_CLASSIC	ENSOART00000009114(3,6);ENSOART00000009120(3,6)	ENSOARG00000008370	bb_SF_H2,bb_SF_H3	GPATCH8
oar_circ_0001898	11	43632124	43682373	-	4	1_CLASSIC	ENSOART00000009114(2,6);ENSOART00000009120(2,6)	ENSOARG00000008370	bb_SF_H3,bb_SL_H1	GPATCH8
oar_circ_0001899	11	43648275	43649561	-	2	3_INTRON	ENSOART00000009114(none,none);ENSOART00000009120(none,none)	Null	bb_MF_H3	Null
oar_circ_0001900	11	43652806	43682373	-	3	1_CLASSIC	ENSOART00000009114(2,5);ENSOART00000009120(2,5)	ENSOARG00000008370	bb_ML_H3	GPATCH8
oar_circ_0001901	11	43659095	43659809	-	4	3_INTRON	ENSOART00000009114(none,none);ENSOART00000009120(none,none)	Null	bb_SF_H1	Null
oar_circ_0001902	11	43885128	43890458	+	2	1_CLASSIC	ENSOART00000009638(4,8)	ENSOARG00000008851	bb_MF_H1,bb_MF_H2,bb_ML_H1,bb_SF_H3	DBF4B
oar_circ_0001903	11	43948396	43950578	-	2	6_INTERGENIC	none(none,none)	Null	bb_MF_H1,bb_MF_H2,bb_MF_H3,bb_ML_H2,bb_ML_H3,bb_SF_H2,bb_SF_H3,bb_SL_H1,bb_SL_H3	Null
oar_circ_0001904	11	43949062	43950578	-	5	4_OVERLAP_EXON	ENSOART00000000138(none,none)	Null	bb_MF_H1,bb_MF_H2,bb_ML_H1,bb_ML_H2,bb_ML_H3,bb_SF_H1,bb_SF_H2,bb_SF_H3,bb_SL_H1,bb_SL_H2,bb_SL_H3	Null
oar_circ_0001905	11	43949062	43958730	-	2	4_OVERLAP_EXON	ENSOART00000000138(none,none)	Null	bb_SF_H2	Null
oar_circ_0001906	11	44005242	44007265	-	2	1_CLASSIC	ENSOART00000009890(9,10)	ENSOARG00000009078	bb_MF_H1,bb_MF_H2,bb_SF_H2,bb_SF_H3	EFTUD2
oar_circ_0001907	11	44036555	44037408	+	3	6_INTERGENIC	none(none,none)	Null	bb_SF_H3	Null
oar_circ_0001908	11	44036844	44037644	-	4	4_OVERLAP_EXON	ENSOART00000010130(none,none)	Null	bb_MF_H1,bb_ML_H2,bb_SF_H2,bb_SF_H3,bb_SL_H2,bb_SL_H3	Null
oar_circ_0001909	11	44037544	44039702	-	3	4_OVERLAP_EXON	ENSOART00000010130(none,none)	Null	bb_ML_H1	Null
oar_circ_0001910	11	44044204	44045600	-	4	4_OVERLAP_EXON	ENSOART00000010130(none,3)	ENSOARG00000009311	bb_SF_H1	GFAP
oar_circ_0001911	11	44556972	44560970	-	2	1_CLASSIC	ENSOART00000011482(1,2)	ENSOARG00000010551	bb_MF_H2,bb_ML_H2,bb_ML_H3,bb_SF_H1,bb_SL_H3	PLEKHM1
oar_circ_0001912	11	44708020	44712281	-	3	1_CLASSIC	ENSOART00000011665(3,5)	ENSOARG00000010725	bb_ML_H3,bb_SF_H1	Null
oar_circ_0001913	11	44708020	44713989	-	2	1_CLASSIC	ENSOART00000011665(2,5)	ENSOARG00000010725	bb_MF_H1,bb_MF_H2,bb_ML_H2,bb_ML_H3,bb_SF_H1,bb_SF_H2,bb_SF_H3,bb_SL_H3	Null
oar_circ_0001914	11	44889204	44912297	-	3	1_CLASSIC	ENSOART00000011916(12,16)	ENSOARG00000010947	bb_ML_H1,bb_ML_H3,bb_SF_H1	NSF
oar_circ_0001915	11	44889204	44921275	-	2	1_CLASSIC	ENSOART00000011916(9,16)	ENSOARG00000010947	bb_SF_H3,bb_SL_H1,bb_SL_H3	NSF
oar_circ_0001916	11	44902757	44921275	-	3	1_CLASSIC	ENSOART00000011916(9,14)	ENSOARG00000010947	bb_MF_H1,bb_MF_H3,bb_ML_H1,bb_ML_H3,bb_SF_H1,bb_SF_H2,bb_SF_H3,bb_SL_H1,bb_SL_H2	NSF
oar_circ_0001917	11	44902757	44938723	-	3	1_CLASSIC	ENSOART00000011916(8,14)	ENSOARG00000010947	bb_SL_H2	NSF
oar_circ_0001918	11	44902757	44977122	-	2	1_CLASSIC	ENSOART00000011916(6,14)	ENSOARG00000010947	bb_ML_H3	NSF
oar_circ_0001919	11	44902757	44980934	-	5	1_CLASSIC	ENSOART00000011916(4,14)	ENSOARG00000010947	bb_SL_H1	NSF
oar_circ_0001920	11	44902757	44995251	-	2	4_OVERLAP_EXON	ENSOART00000011916(none,none)	Null	bb_SF_H2	Null
oar_circ_0001921	11	44912202	44920095	-	3	1_CLASSIC	ENSOART00000011916(10,12)	ENSOARG00000010947	bb_ML_H2,bb_SL_H3	NSF
oar_circ_0001922	11	44912202	44921275	-	2	1_CLASSIC	ENSOART00000011916(9,12)	ENSOARG00000010947	bb_MF_H2,bb_SL_H1,bb_SL_H2	NSF
oar_circ_0001923	11	44912202	44938723	-	4	1_CLASSIC	ENSOART00000011916(8,12)	ENSOARG00000010947	bb_MF_H1	NSF
oar_circ_0001924	11	44938524	44974600	-	2	1_CLASSIC	ENSOART00000011916(7,8)	ENSOARG00000010947	bb_MF_H1,bb_MF_H2,bb_MF_H3,bb_ML_H1,bb_SF_H1,bb_SF_H3,bb_SL_H1,bb_SL_H2,bb_SL_H3	NSF
oar_circ_0001925	11	44938524	44980934	-	9	1_CLASSIC	ENSOART00000011916(4,8)	ENSOARG00000010947	bb_MF_H2,bb_MF_H3,bb_ML_H1,bb_ML_H2,bb_ML_H3,bb_SF_H1,bb_SF_H2,bb_SF_H3,bb_SL_H2,bb_SL_H3	NSF
oar_circ_0001926	11	44938524	44995251	-	2	4_OVERLAP_EXON	ENSOART00000011916(none,none)	Null	bb_ML_H2,bb_SL_H3	Null
oar_circ_0001927	11	44974445	44980934	-	29	1_CLASSIC	ENSOART00000011916(4,7)	ENSOARG00000010947	bb_MF_H1,bb_MF_H2,bb_MF_H3,bb_ML_H1,bb_ML_H2,bb_ML_H3,bb_SF_H1,bb_SF_H2,bb_SF_H3,bb_SL_H1,bb_SL_H2,bb_SL_H3	NSF
oar_circ_0001928	11	44974445	44995251	-	3	4_OVERLAP_EXON	ENSOART00000011916(none,none)	Null	bb_MF_H1,bb_SF_H1,bb_SF_H2,bb_SF_H3,bb_SL_H1,bb_SL_H2,bb_SL_H3	Null
oar_circ_0001929	11	44977047	44980934	-	2	1_CLASSIC	ENSOART00000011916(4,6)	ENSOARG00000010947	bb_ML_H3	NSF
oar_circ_0001930	11	45032456	45036169	+	3	2_ALTER_EXON	ENSOART00000012074(1,2)	ENSOARG00000011103	bb_ML_H3,bb_SF_H1,bb_SF_H3	Null
oar_circ_0001931	11	45384287	45397281	+	2	1_CLASSIC	ENSOART00000012295(2,5)	ENSOARG00000011303	bb_SF_H3	MAPT
oar_circ_0001932	11	45456980	45493299	-	4	1_CLASSIC	ENSOART00000012441(4,8)	ENSOARG00000011438	bb_MF_H1,bb_MF_H2,bb_MF_H3,bb_ML_H1,bb_ML_H2,bb_ML_H3,bb_SF_H1,bb_SF_H2,bb_SF_H3,bb_SL_H1,bb_SL_H2,bb_SL_H3	KANSL1
oar_circ_0001933	11	45472963	45474066	-	2	1_CLASSIC	ENSOART00000012441(6,7)	ENSOARG00000011438	bb_MF_H1,bb_MF_H3,bb_ML_H2,bb_ML_H3,bb_SF_H2,bb_SF_H3,bb_SL_H2,bb_SL_H3	KANSL1
oar_circ_0001934	11	45472963	45482106	-	17	1_CLASSIC	ENSOART00000012441(5,7)	ENSOARG00000011438	bb_MF_H1,bb_MF_H2,bb_MF_H3,bb_ML_H1,bb_ML_H2,bb_ML_H3,bb_SF_H1,bb_SF_H2,bb_SF_H3,bb_SL_H1,bb_SL_H2,bb_SL_H3	KANSL1
oar_circ_0001935	11	45472963	45493299	-	35	1_CLASSIC	ENSOART00000012441(4,7)	ENSOARG00000011438	bb_MF_H1,bb_MF_H2,bb_MF_H3,bb_ML_H1,bb_ML_H2,bb_ML_H3,bb_SF_H1,bb_SF_H2,bb_SF_H3,bb_SL_H1,bb_SL_H2,bb_SL_H3	KANSL1
oar_circ_0001936	11	45482005	45493299	-	3	1_CLASSIC	ENSOART00000012441(4,5)	ENSOARG00000011438	bb_MF_H1,bb_MF_H3,bb_ML_H3,bb_SF_H2,bb_SL_H1	KANSL1
oar_circ_0001937	11	45482005	45563795	-	2	1_CLASSIC	ENSOART00000012441(3,5)	ENSOARG00000011438	bb_MF_H2,bb_MF_H3,bb_SF_H3,bb_SL_H3	KANSL1
oar_circ_0001938	11	45493158	45563795	-	3	1_CLASSIC	ENSOART00000012441(3,4)	ENSOARG00000011438	bb_SF_H1,bb_SF_H3	KANSL1
oar_circ_0001939	11	45562424	45563795	-	19	1_CLASSIC	ENSOART00000012441(3,3)	ENSOARG00000011438	bb_MF_H1,bb_MF_H2,bb_MF_H3,bb_ML_H1,bb_ML_H2,bb_ML_H3,bb_SF_H1,bb_SF_H2,bb_SF_H3,bb_SL_H1,bb_SL_H2,bb_SL_H3	KANSL1
oar_circ_0001940	11	45647749	45658148	-	2	1_CLASSIC	ENSOART00000012666(3,9);ENSOART00000012670(3,9)	ENSOARG00000011644	bb_SL_H2	CDC27
oar_circ_0001941	11	45656322	45668670	-	3	1_CLASSIC	ENSOART00000012666(2,4)	ENSOARG00000011644	bb_SL_H2	CDC27
oar_circ_0001942	11	45715471	45717927	+	2	1_CLASSIC	ENSOART00000012780(3,5)	ENSOARG00000011750	bb_MF_H1,bb_MF_H2,bb_ML_H1,bb_ML_H2,bb_SF_H1,bb_SF_H2,bb_SF_H3,bb_SL_H1,bb_SL_H2,bb_SL_H3	MYL4
oar_circ_0001943	11	45790398	45791991	+	3	1_CLASSIC	ENSOART00000012896(10,11)	ENSOARG00000011855	bb_SF_H3	Null
oar_circ_0001944	11	45790398	45794414	+	2	1_CLASSIC	ENSOART00000012896(10,12)	ENSOARG00000011855	bb_MF_H1,bb_MF_H3	Null
oar_circ_0001945	11	45818929	45836470	+	2	4_OVERLAP_EXON	ENSOART00000012980(none,none);ENSOART00000013094(none,none)	Null	bb_SL_H1	Null
oar_circ_0001946	11	45818929	45844086	+	2	4_OVERLAP_EXON	ENSOART00000012980(none,none);ENSOART00000013094(none,none)	Null	bb_MF_H1	Null
oar_circ_0001947	11	45818929	45879808	+	3	4_OVERLAP_EXON	ENSOART00000012980(none,none)	Null	bb_MF_H1,bb_MF_H2,bb_MF_H3,bb_SF_H3	Null
oar_circ_0001948	11	45818929	45897403	+	7	4_OVERLAP_EXON	ENSOART00000012980(none,none)	Null	bb_MF_H1,bb_MF_H2,bb_MF_H3,bb_ML_H1,bb_ML_H2,bb_ML_H3,bb_SF_H2,bb_SF_H3,bb_SL_H1,bb_SL_H2,bb_SL_H3	Null
oar_circ_0001949	11	45818929	45915184	+	2	4_OVERLAP_EXON	ENSOART00000012980(none,none)	Null	bb_ML_H2,bb_SF_H2,bb_SF_H3	Null
oar_circ_0001950	11	45818929	45939946	+	2	4_OVERLAP_EXON	ENSOART00000012980(none,none)	Null	bb_MF_H3	Null
oar_circ_0001951	11	45818929	46013951	+	2	4_OVERLAP_EXON	ENSOART00000012980(none,none)	Null	bb_SF_H3,bb_SL_H2	Null
oar_circ_0001952	11	45837437	45863616	+	4	1_CLASSIC	ENSOART00000012980(5,9)	ENSOARG00000011927	bb_SF_H1,bb_SL_H1	EFCAB3
oar_circ_0001953	11	45863545	45897403	+	4	1_CLASSIC	ENSOART00000012980(9,14)	ENSOARG00000011927	bb_ML_H1,bb_SF_H3	EFCAB3
oar_circ_0001954	11	45879737	45897403	+	3	1_CLASSIC	ENSOART00000012980(11,14)	ENSOARG00000011927	bb_MF_H1,bb_MF_H2,bb_ML_H1,bb_ML_H2,bb_SF_H1,bb_SF_H2,bb_SF_H3,bb_SL_H2	EFCAB3
oar_circ_0001955	11	45879737	45939946	+	2	1_CLASSIC	ENSOART00000012980(11,20)	ENSOARG00000011927	bb_ML_H1	EFCAB3
oar_circ_0001956	11	45879737	45999168	+	2	1_CLASSIC	ENSOART00000012980(11,30)	ENSOARG00000011927	bb_ML_H3	EFCAB3
oar_circ_0001957	11	45892431	45897403	+	2	1_CLASSIC	ENSOART00000012980(12,14)	ENSOARG00000011927	bb_ML_H2,bb_SL_H1	EFCAB3
oar_circ_0001958	11	45892431	45939946	+	2	1_CLASSIC	ENSOART00000012980(12,20)	ENSOARG00000011927	bb_MF_H1,bb_ML_H1,bb_SF_H2,bb_SF_H3,bb_SL_H3	EFCAB3
oar_circ_0001959	11	45931263	45986300	+	2	1_CLASSIC	ENSOART00000012980(18,29)	ENSOARG00000011927	bb_SF_H2	EFCAB3
oar_circ_0001960	11	45959245	45979819	+	2	1_CLASSIC	ENSOART00000012980(22,27)	ENSOARG00000011927	bb_MF_H2,bb_SF_H2	EFCAB3
oar_circ_0001961	11	46022561	46038295	+	2	1_CLASSIC	ENSOART00000012980(36,44)	ENSOARG00000011927	bb_SL_H1	EFCAB3
oar_circ_0001962	11	46052087	46059191	+	2	1_CLASSIC	ENSOART00000012980(47,51)	ENSOARG00000011927	bb_MF_H1,bb_MF_H3,bb_SL_H1,bb_SL_H3	EFCAB3
oar_circ_0001963	11	46062671	46093115	+	5	1_CLASSIC	ENSOART00000012980(52,65)	ENSOARG00000011927	bb_SF_H1,bb_SF_H2	EFCAB3
oar_circ_0001964	11	46136380	46138963	+	3	1_CLASSIC	ENSOART00000012980(80,83)	ENSOARG00000011927	bb_MF_H1,bb_SF_H1	EFCAB3
oar_circ_0001965	11	46333924	46411789	+	4	2_ALTER_EXON	ENSOART00000013258(1,10)	ENSOARG00000012181	bb_SF_H3	TLK2
oar_circ_0001966	11	46380525	46383451	+	3	1_CLASSIC	ENSOART00000013258(2,5)	ENSOARG00000012181	bb_MF_H2,bb_MF_H3,bb_ML_H2,bb_ML_H3,bb_SF_H2,bb_SF_H3,bb_SL_H1,bb_SL_H3	TLK2
oar_circ_0001967	11	46380525	46393617	+	27	1_CLASSIC	ENSOART00000013258(2,6)	ENSOARG00000012181	bb_MF_H1,bb_MF_H2,bb_MF_H3,bb_ML_H1,bb_ML_H2,bb_ML_H3,bb_SF_H1,bb_SF_H2,bb_SF_H3,bb_SL_H1,bb_SL_H2,bb_SL_H3	TLK2
oar_circ_0001968	11	46393450	46406881	+	5	1_CLASSIC	ENSOART00000013258(6,8)	ENSOARG00000012181	bb_MF_H1,bb_MF_H3,bb_ML_H2,bb_ML_H3	TLK2
oar_circ_0001969	11	46393450	46410436	+	3	1_CLASSIC	ENSOART00000013258(6,9)	ENSOARG00000012181	bb_ML_H3	TLK2
oar_circ_0001970	11	46393450	46411789	+	34	1_CLASSIC	ENSOART00000013258(6,10)	ENSOARG00000012181	bb_MF_H1,bb_MF_H2,bb_MF_H3,bb_ML_H1,bb_ML_H2,bb_ML_H3,bb_SF_H1,bb_SF_H2,bb_SF_H3,bb_SL_H1,bb_SL_H2,bb_SL_H3	TLK2
oar_circ_0001971	11	46393450	46434886	+	4	1_CLASSIC	ENSOART00000013258(6,14)	ENSOARG00000012181	bb_MF_H1,bb_ML_H3,bb_SF_H3,bb_SL_H2	TLK2
oar_circ_0001972	11	46393450	46439111	+	3	1_CLASSIC	ENSOART00000013258(6,15)	ENSOARG00000012181	bb_ML_H3,bb_SF_H2	TLK2
oar_circ_0001973	11	46393450	46456079	+	2	1_CLASSIC	ENSOART00000013258(6,21)	ENSOARG00000012181	bb_SL_H3	TLK2
oar_circ_0001974	11	46405386	46411789	+	29	1_CLASSIC	ENSOART00000013258(7,10)	ENSOARG00000012181	bb_MF_H1,bb_MF_H2,bb_MF_H3,bb_ML_H1,bb_ML_H2,bb_ML_H3,bb_SF_H1,bb_SF_H2,bb_SF_H3,bb_SL_H1,bb_SL_H2,bb_SL_H3	TLK2
oar_circ_0001975	11	46405386	46434886	+	4	1_CLASSIC	ENSOART00000013258(7,14)	ENSOARG00000012181	bb_MF_H1,bb_MF_H3,bb_ML_H1,bb_ML_H2,bb_ML_H3,bb_SF_H1,bb_SF_H2,bb_SF_H3	TLK2
oar_circ_0001976	11	46405386	46439111	+	2	1_CLASSIC	ENSOART00000013258(7,15)	ENSOARG00000012181	bb_MF_H3,bb_SF_H3,bb_SL_H2	TLK2
oar_circ_0001977	11	46405386	46443773	+	8	1_CLASSIC	ENSOART00000013258(7,16)	ENSOARG00000012181	bb_MF_H1,bb_MF_H3	TLK2
oar_circ_0001978	11	46410326	46434886	+	2	1_CLASSIC	ENSOART00000013258(9,14)	ENSOARG00000012181	bb_MF_H1	TLK2
oar_circ_0001979	11	46410326	46454663	+	2	1_CLASSIC	ENSOART00000013258(9,20)	ENSOARG00000012181	bb_MF_H3	TLK2
oar_circ_0001980	11	46428463	46434886	+	3	1_CLASSIC	ENSOART00000013258(11,14)	ENSOARG00000012181	bb_MF_H1,bb_SF_H3	TLK2
oar_circ_0001981	11	46428463	46443773	+	5	1_CLASSIC	ENSOART00000013258(11,16)	ENSOARG00000012181	bb_MF_H1,bb_MF_H2,bb_ML_H2,bb_ML_H3,bb_SF_H3,bb_SL_H1,bb_SL_H2,bb_SL_H3	TLK2
oar_circ_0001982	11	46428463	46447656	+	2	1_CLASSIC	ENSOART00000013258(11,17)	ENSOARG00000012181	bb_ML_H2,bb_SF_H1,bb_SF_H3,bb_SL_H1,bb_SL_H2,bb_SL_H3	TLK2
oar_circ_0001983	11	46449047	46454663	+	3	1_CLASSIC	ENSOART00000013258(18,20)	ENSOARG00000012181	bb_MF_H3,bb_ML_H1,bb_SF_H1	TLK2
oar_circ_0001984	11	46503761	46506383	+	2	2_ALTER_EXON	ENSOART00000013476(1,5)	ENSOARG00000012392	bb_SF_H1	MRC2
oar_circ_0001985	11	466978	483843	-	5	6_INTERGENIC	none(none,none)	Null	bb_SL_H1,bb_SL_H2	Null
oar_circ_0001986	11	46851975	46914687	+	5	1_CLASSIC	ENSOART00000013856(2,3)	ENSOARG00000012739	bb_ML_H3	TANC2
oar_circ_0001987	11	46851975	46942920	+	3	1_CLASSIC	ENSOART00000013856(2,4)	ENSOARG00000012739	bb_MF_H1,bb_ML_H2,bb_ML_H3,bb_SF_H1,bb_SF_H2,bb_SF_H3,bb_SL_H1	TANC2
oar_circ_0001988	11	46851975	46994758	+	3	1_CLASSIC	ENSOART00000013856(2,5)	ENSOARG00000012739	bb_MF_H2,bb_MF_H3,bb_ML_H1,bb_ML_H2,bb_ML_H3,bb_SF_H1,bb_SF_H2,bb_SL_H1,bb_SL_H3	TANC2
oar_circ_0001989	11	46851975	47038069	+	4	1_CLASSIC	ENSOART00000013856(2,7)	ENSOARG00000012739	bb_SF_H1,bb_SL_H3	TANC2
oar_circ_0001990	11	46909103	46914687	+	2	4_OVERLAP_EXON	ENSOART00000013856(none,3)	ENSOARG00000012739	bb_MF_H1	TANC2
oar_circ_0001991	11	46914616	46994758	+	4	1_CLASSIC	ENSOART00000013856(3,5)	ENSOARG00000012739	bb_MF_H2,bb_MF_H3,bb_ML_H1,bb_SF_H1,bb_SF_H2,bb_SL_H2,bb_SL_H3	TANC2
oar_circ_0001992	11	46914616	47030335	+	3	1_CLASSIC	ENSOART00000013856(3,6)	ENSOARG00000012739	bb_MF_H1,bb_ML_H1,bb_ML_H3,bb_SF_H1,bb_SF_H3,bb_SL_H1,bb_SL_H3	TANC2
oar_circ_0001993	11	46914616	47038069	+	2	1_CLASSIC	ENSOART00000013856(3,7)	ENSOARG00000012739	bb_MF_H1,bb_ML_H1,bb_SF_H1,bb_SF_H2,bb_SL_H2,bb_SL_H3	TANC2
oar_circ_0001994	11	46914616	47050829	+	2	1_CLASSIC	ENSOART00000013856(3,8)	ENSOARG00000012739	bb_SL_H1	TANC2
oar_circ_0001995	11	46914616	47063307	+	3	1_CLASSIC	ENSOART00000013856(3,9)	ENSOARG00000012739	bb_MF_H3,bb_ML_H2,bb_SF_H2,bb_SF_H3,bb_SL_H2,bb_SL_H3	TANC2
oar_circ_0001996	11	46914616	47067963	+	2	4_OVERLAP_EXON	ENSOART00000013856(3,none)	ENSOARG00000012739	bb_SL_H3	TANC2
oar_circ_0001997	11	46942738	47063307	+	2	1_CLASSIC	ENSOART00000013856(4,9)	ENSOARG00000012739	bb_SF_H2	TANC2
oar_circ_0001998	11	46992745	47030335	+	2	4_OVERLAP_EXON	ENSOART00000013856(none,6)	ENSOARG00000012739	bb_SF_H3	TANC2
oar_circ_0001999	11	46992745	47063307	+	4	4_OVERLAP_EXON	ENSOART00000013856(none,9)	ENSOARG00000012739	bb_SL_H2	TANC2
[truncated: 39,864 more rows]
