# Supplementary material for: Comparative Transcriptomics Identify Key Hypothalamic Circular RNAs that Participate in Sheep (Ovis aries) Reproduction
Source: Animals (Basel). 2019 Aug 14;9(8):557. doi: 10.3390/ani9080557 (PMC6721059; doi:10.3390/ani9080557)
Supplement: Supplementary file 1 [file animals-09-00557-s001.zip › Additional files/Table S4.xlsx]

## Sheet: PF vs. MF
Gene	bb_MF_H1_count	bb_MF_H2_count	bb_MF_H3_count	baseMean	bb_SF_H1_count	bb_SF_H2_count	bb_SF_H3_count	Log2FoldChange	pval	padj	Up/Down	Significant	Location	Source_Gene	NR:Seq-id	NR:Score	NR:Evalue	NR:Description	NT:Seq-id	NT:Score	NT:Evalue	NT:Description	Uniprot:UniProtKB-AC	Uniprot:Score	Uniprot:Evalue	Uniprot:Description	COG:gene	COG:Score	COG:Eval	COG:num	Pfam:pfam_ID	Pfam:pfam_Name	Pfam:pfam_Description	GO:biological_process	GO:cellular_component	GO:molecular_function	KEGG:KO	KEGG:Description
oar_circ_0002888	0	0	0	11.6476	19	32	25	-5.71705	1.89469e-06	0.009572	down	yes	12:35067019..35113063:-	ENSOARG00000009486	gi|803127742|ref|XP_004013721.2|	2037	0	PREDICTED: nucleoside diphosphate kinase 7 isoform X2 [Ovis aries]	gi|965963579|ref|XM_004013672.3|	1134	0	PREDICTED: Ovis aries NME/NM23 family member 7 (NME7), transcript variant X2, mRNA	Q5E9Y9	786	0	Nucleoside diphosphate kinase 7	CT500	110	3e-28	COG0105	pfam00334	NDK	Nucleoside diphosphate kinase.	GO:0006241|CTP biosynthetic process;GO:0006183|GTP biosynthetic process;GO:0006228|UTP biosynthetic process;	GO:0005813|centrosome;GO:0005622|intracellular;	GO:0005524|ATP binding;GO:0046872|metal ion binding;GO:0004550|nucleoside diphosphate kinase activity;	K00940	ndk, NME; nucleoside-diphosphate kinase [EC:2.7.4.6]
oar_circ_0006232	33	10	16	9.7957	0	0	0	5.57844	4.66569e-06	0.0117855	up	yes	15:31442313..31445978:+	ENSOARG00000018249	gi|965977412|ref|XP_014956451.1|	631	5e-71	PREDICTED: LOW QUALITY PROTEIN: lathosterol oxidase isoform X1 [Ovis aries]	gi|850489648|gb|CP011900.1|	2096	0	Ovis canadensis canadensis isolate 43U chromosome 15 sequence	O88822	196	3e-54	Lathosterol oxidase	SPAC1687.16c	99.8	1e-21	COG3000	pfam04116	FA_hydroxylase	Fatty acid hydroxylase superfamily. This superfamily includes fatty acid and carotene hydroxylases and sterol desaturases. Beta-carotene hydroxylase is involved in zeaxanthin synthesis by hydroxylating beta-carotene, but the enzyme may be involved in other pathways. This family includes C-5 sterol desaturase and C-4 sterol methyl oxidase. Members of this family are involved in cholesterol biosynt…	GO:0033490|cholesterol biosynthetic process via lathosterol;GO:0006633|fatty acid biosynthetic process;	GO:0005789|endoplasmic reticulum membrane;GO:0016021|integral component of membrane;	GO:0000248|C-5 sterol desaturase activity;GO:0005506|iron ion binding;GO:0050046|lathosterol oxidase activity;	K00227	SC5DL, ERG3; delta7-sterol 5-desaturase [EC:1.14.19.20]
oar_circ_0002826	0	2	0	11.8805	16	32	28	-4.29869	8.95891e-06	0.0150868	down	yes	12:31971812..32003474:-	ENSOARG00000006316	gi|426239597|ref|XP_004013706.1|	3277	0	PREDICTED: serologically defined colon cancer antigen 8 isoform X2 [Ovis aries]	gi|965962231|ref|XM_004013657.3|	2148	0	PREDICTED: Ovis aries serologically defined colon cancer antigen 8 (SDCCAG8), transcript variant X2, mRNA	Q86SQ7	994	0	Serologically defined colon cancer antigen 8	.	.	.	.	pfam10174	Cast	RIM-binding protein of the cytomatrix active zone. This is a family of proteins that form part of the CAZ (cytomatrix at the active zone) complex which is involved in determining the site of synaptic vesicle fusion. The C-terminus is a PDZ-binding motif that binds directly to RIM (a small G protein Rab-3A effector). The family also contains four coiled-coil domains.	GO:0051297|centrosome organization;GO:0030010|establishment of cell polarity;GO:0000086|G2/M transition of mitotic cell cycle;GO:0001764|neuron migration;GO:0035148|tube formation;	GO:0005911|cell-cell junction;GO:0034451|centriolar satellite;GO:0005814|centriole;GO:0005813|centrosome;GO:0005829|cytosol;	.	K16488	SDCCAG8; serologically defined colon cancer antigen 8
oar_circ_0001165	0	0	0	7.38018	13	19	16	-5.08754	4.81564e-05	0.0608216	down	yes	10:84818110..84831862:+	ENSOARG00000007108	gi|982992362|ref|XP_015321322.1|	3626	0	PREDICTED: rho guanine nucleotide exchange factor 7 isoform X4 [Bos taurus]	gi|982992361|ref|XM_015465836.1|	1958	0	PREDICTED: Bos taurus Rho guanine nucleotide exchange factor 7 (ARHGEF7), transcript variant X4, mRNA	Q9ES28	1302	0	Rho guanine nucleotide exchange factor 7	.	.	.	.	pfam00621	RhoGEF	RhoGEF domain. Guanine nucleotide exchange factor for Rho/Rac/Cdc42-like GTPases Also called Dbl-homologous (DH) domain. It appears that pfam00169 domains invariably occur C-terminal to RhoGEF/DH domains.	GO:0048041|focal adhesion assembly;GO:0007030|Golgi organization;GO:0002244|hematopoietic progenitor cell differentiation;GO:0035556|intracellular signal transduction;GO:0030032|lamellipodium assembly;GO:0007399|nervous system development;GO:0043065|positive regulation of apoptotic process;GO:0010763|positive regulation of fibroblast migration;GO:0060124|positive regulation of growth hormone secr…	GO:0005938|cell cortex;GO:0005829|cytosol;GO:0005925|focal adhesion;GO:0030027|lamellipodium;GO:0043005|neuron projection;GO:0043025|neuronal cell body;GO:0005886|plasma membrane;GO:0043234|protein complex;GO:0001726|ruffle;GO:0000322|storage vacuole;	GO:0005085|guanyl-nucleotide exchange factor activity;GO:0019901|protein kinase binding;GO:0005089|Rho guanyl-nucleotide exchange factor activity;	K13710	ARHGEF7, PIXB; Rho guanine nucleotide exchange factor 7
oar_circ_0021184	178	216	194	151.221	68	151	97	1.07977	0.000105035	0.0978691	up	yes	26:40562571..40568548:+	Null	.	.	.	.	.	.	.	.	.	.	.	.	.	.	.	.	.	.	.	.	.	.	.	.
oar_circ_0040472	0	0	0	6.61	20	11	10	-4.89655	0.000116234	0.0978691	down	yes	JH923837.1:9375..16812:+	Null	.	.	.	.	.	.	.	.	.	.	.	.	.	.	.	.	.	.	.	.	.	.	.	.
oar_circ_0039643	18	8	9	5.86099	0	0	0	4.86831	0.000137146	NA	up	yes	9:56488030..56489365:-	Null	.	.	.	.	.	.	.	.	.	.	.	.	.	.	.	.	.	.	.	.	.	.	.	.
oar_circ_0023306	0	0	0	4.86041	11	11	9	-4.48861	0.000577212	NA	down	yes	2:207760124..207760630:-	ENSOARG00000018752	gi|803026684|ref|XP_011999325.1|	2666	0	PREDICTED: putative malate dehydrogenase 1B isoform X1 [Ovis aries]	gi|850477813|gb|CP011887.1|	3232	0	Ovis canadensis canadensis isolate 43U chromosome 2 sequence	A3KMX7	900	0	Putative malate dehydrogenase 1B	Rv1240	103	2e-22	COG0039	pfam02866	Ldh_1_C	lactate/malate dehydrogenase, alpha/beta C-terminal domain. L-lactate dehydrogenases are metabolic enzymes which catalyse the conversion of L-lactate to pyruvate, the last step in anaerobic glycolysis. L-2-hydroxyisocaproate dehydrogenases are also members of the family. Malate dehydrogenases catalyse the interconversion of malate to oxaloacetate. The enzyme participates in the citric acid cycle.…	GO:0005975|carbohydrate metabolic process;GO:0006108|malate metabolic process;GO:0006734|NADH metabolic process;GO:0006107|oxaloacetate metabolic process;GO:0006099|tricarboxylic acid cycle;	GO:0005737|cytoplasm;	GO:0030060|L-malate dehydrogenase activity;	.	.
oar_circ_0013464	11	7	13	25.0256	19	57	56	-1.79877	0.00148962	0.999913	down	yes	1:217861525..217880110:+	ENSOARG00000001367	gi|426219359|ref|XP_004003893.1|	5558	0	PREDICTED: WD repeat-containing protein 49 [Ovis aries]	gi|965917938|ref|XM_004003844.3|	2963	0	PREDICTED: Ovis aries WD repeat domain 49 (WDR49), mRNA	Q8IV35	1164	0	WD repeat-containing protein 49	.	.	.	.	pfam00400	WD40	WD domain, G-beta repeat.	GO:0034080|CENP-A containing nucleosome assembly;GO:0007548|sex differentiation;GO:0007062|sister chromatid cohesion;	GO:0005737|cytoplasm;GO:0005829|cytosol;GO:0000776|kinetochore;GO:0005654|nucleoplasm;GO:0005634|nucleus;	.	.	.
oar_circ_0010294	0	0	0	3.76693	5	10	10	-4.12479	0.00201718	NA	down	yes	19:10314781..10337934:+	Null	.	.	.	.	.	.	.	.	.	.	.	.	.	.	.	.	.	.	.	.	.	.	.	.
oar_circ_0040467	0	0	2	6.62077	6	10	27	-3.33583	0.00228507	0.999913	down	yes	JH923069.1:18611..22853:+	Null	.	.	.	.	.	.	.	.	.	.	.	.	.	.	.	.	.	.	.	.	.	.	.	.
oar_circ_0026321	7	10	3	3.44559	0	0	0	4.06965	0.00251451	NA	up	yes	3:131085790..131113533:-	Null	.	.	.	.	.	.	.	.	.	.	.	.	.	.	.	.	.	.	.	.	.	.	.	.
oar_circ_0002831	6	15	3	20.9144	26	49	34	-1.89417	0.00274833	0.999913	down	yes	12:31984425..32003474:-	ENSOARG00000006316	gi|426239597|ref|XP_004013706.1|	3277	0	PREDICTED: serologically defined colon cancer antigen 8 isoform X2 [Ovis aries]	gi|965962231|ref|XM_004013657.3|	2148	0	PREDICTED: Ovis aries serologically defined colon cancer antigen 8 (SDCCAG8), transcript variant X2, mRNA	Q86SQ7	994	0	Serologically defined colon cancer antigen 8	.	.	.	.	pfam10174	Cast	RIM-binding protein of the cytomatrix active zone. This is a family of proteins that form part of the CAZ (cytomatrix at the active zone) complex which is involved in determining the site of synaptic vesicle fusion. The C-terminus is a PDZ-binding motif that binds directly to RIM (a small G protein Rab-3A effector). The family also contains four coiled-coil domains.	GO:0051297|centrosome organization;GO:0030010|establishment of cell polarity;GO:0000086|G2/M transition of mitotic cell cycle;GO:0001764|neuron migration;GO:0035148|tube formation;	GO:0005911|cell-cell junction;GO:0034451|centriolar satellite;GO:0005814|centriole;GO:0005813|centrosome;GO:0005829|cytosol;	.	K16488	SDCCAG8; serologically defined colon cancer antigen 8
oar_circ_0005990	107	120	56	72.0425	38	58	58	1.03299	0.00289565	0.999913	up	yes	15:16569357..16633925:+	Null	.	.	.	.	.	.	.	.	.	.	.	.	.	.	.	.	.	.	.	.	.	.	.	.
oar_circ_0001102	0	0	0	3.38267	7	6	9	-3.97069	0.00323708	NA	down	yes	10:77345641..77435373:+	ENSOARG00000004848	gi|803228819|ref|XP_011974682.1|	1559	0	PREDICTED: integrin beta-like protein 1 isoform X2 [Ovis aries musimon]	gi|965954621|ref|XM_012184919.2|	1158	0	PREDICTED: Ovis aries integrin beta like 1 (ITGBL1), transcript variant X1, mRNA	O95965	119	2e-28	Integrin beta-like protein 1	.	.	.	.	pfam07974	EGF_2	EGF-like domain. This family contains EGF domains found in a variety of extracellular proteins.	GO:0007155|cell adhesion;	GO:0005576|extracellular region;	.	.	.
oar_circ_0005588	6	7	5	3.12711	0	0	0	3.95268	0.00353595	NA	up	yes	14:43914286..43915556:+	Null	.	.	.	.	.	.	.	.	.	.	.	.	.	.	.	.	.	.	.	.	.	.	.	.
oar_circ_0015389	7	4	7	3.10708	0	0	0	3.93916	0.00368523	NA	up	yes	1:6527854..6529334:+	Null	.	.	.	.	.	.	.	.	.	.	.	.	.	.	.	.	.	.	.	.	.	.	.	.
oar_circ_0025631	9	6	3	3.01166	0	0	0	3.88765	0.00429257	NA	up	yes	3:102418875..102471177:+	Null	.	.	.	.	.	.	.	.	.	.	.	.	.	.	.	.	.	.	.	.	.	.	.	.
oar_circ_0034402	0	0	0	3.15526	3	11	7	-3.84704	0.00468402	NA	down	yes	6:64840862..64852225:-	ENSOARG00000015499	gi|426231655|ref|XP_004009854.1|	2181	0	PREDICTED: gamma-aminobutyric acid receptor subunit alpha-2 isoform X2 [Ovis aries]	gi|926693926|ref|XM_005681573.2|	1588	0	PREDICTED: Capra hircus gamma-aminobutyric acid (GABA) A receptor, alpha 2 (GABRA2), mRNA	P10063	842	0	Gamma-aminobutyric acid receptor subunit alpha-2	.	.	.	.	pfam02931	Neur_chan_LBD	Neurotransmitter-gated ion-channel ligand binding domain. This family is the extracellular ligand binding domain of these ion channels. This domain forms a pentameric arrangement in the known structure.	GO:0007214|gamma-aminobutyric acid signaling pathway;	GO:0030054|cell junction;GO:0034707|chloride channel complex;GO:1902711|GABA-A receptor complex;GO:0045211|postsynaptic membrane;	GO:0005254|chloride channel activity;GO:0005230|extracellular ligand-gated ion channel activity;GO:0004890|GABA-A receptor activity;	K05175	GABRA; gamma-aminobutyric acid receptor subunit alpha
oar_circ_0010444	5	4	0	10.7244	14	15	33	-2.37098	0.00476349	0.999913	down	yes	19:14874753..14875997:+	Null	.	.	.	.	.	.	.	.	.	.	.	.	.	.	.	.	.	.	.	.	.	.	.	.
oar_circ_0022655	7	7	3	2.89631	0	0	0	3.82998	0.0050437	NA	up	yes	2:168759650..168816844:+	ENSOARG00000010057	gi|426221145|ref|XP_004004771.1|	19711	0	PREDICTED: low-density lipoprotein receptor-related protein 1B isoform X1 [Ovis aries]	gi|965919187|ref|XM_004004722.3|	11718	0	PREDICTED: Ovis aries LDL receptor related protein 1B (LRP1B), transcript variant X1, mRNA	Q9NZR2	81.3	3e-13	Low-density lipoprotein receptor-related protein 1B	.	.	.	.	pfam00057	Ldl_recept_a	Low-density lipoprotein receptor domain class A.	GO:0015031|protein transport;GO:0006898|receptor-mediated endocytosis;	GO:0016021|integral component of membrane;GO:0043235|receptor complex;	GO:0005509|calcium ion binding;	.	.
oar_circ_0022458	45	36	49	66.4466	96	96	89	-0.941672	0.00514248	0.999913	down	yes	2:155840817..155846863:-	ENSOARG00000008264	gi|803291197|ref|XP_012005264.1|	2509	0	PREDICTED: formin-like protein 2 isoform X8 [Ovis aries musimon]	gi|803020666|ref|XM_012137115.1|	3114	0	PREDICTED: Ovis aries formin like 2 (FMNL2), transcript variant X1, mRNA	Q96PY5	738	0	Formin-like protein 2	.	.	.	.	pfam02181	FH2	Formin Homology 2 Domain.	GO:0030866|cortical actin cytoskeleton organization;GO:0007010|cytoskeleton organization;GO:0022604|regulation of cell morphogenesis;	GO:0005913|cell-cell adherens junction;GO:0005829|cytosol;	GO:0098641|cadherin binding involved in cell-cell adhesion;	.	.
oar_circ_0001100	0	0	0	3.09402	10	5	4	-3.80208	0.00531282	NA	down	yes	10:77339049..77362295:+	ENSOARG00000004848	gi|803228819|ref|XP_011974682.1|	1559	0	PREDICTED: integrin beta-like protein 1 isoform X2 [Ovis aries musimon]	gi|965954621|ref|XM_012184919.2|	1158	0	PREDICTED: Ovis aries integrin beta like 1 (ITGBL1), transcript variant X1, mRNA	O95965	119	2e-28	Integrin beta-like protein 1	.	.	.	.	pfam07974	EGF_2	EGF-like domain. This family contains EGF domains found in a variety of extracellular proteins.	GO:0007155|cell adhesion;	GO:0005576|extracellular region;	.	.	.
oar_circ_0013124	5	5	6	2.80171	0	0	0	3.78842	0.00563461	NA	up	yes	1:20097826..20109031:-	ENSOARG00000002052	gi|426215428|ref|XP_004001974.1|	3136	0	PREDICTED: actin-binding protein IPP isoform X1 [Ovis aries]	gi|965914660|ref|XM_015091948.1|	3506	0	PREDICTED: Ovis aries intracisternal A particle-promoted polypeptide (IPP), transcript variant X2, mRNA	Q9Y573	1174	0	Actin-binding protein IPP	.	.	.	.	pfam07707	BACK	BTB And C-terminal Kelch. This domain is found associated with pfam00651 and pfam01344. The BACK domain is found juxtaposed to the BTB domain; they are separated by as little as two residues. This family appears to be closely related to the BTB domain (Finn RD, personal observation).	GO:0016567|protein ubiquitination;	GO:0015629|actin cytoskeleton;GO:0031463|Cul3-RING ubiquitin ligase complex;GO:0005737|cytoplasm;	GO:0003779|actin binding;	K13956	IPP, KLHL27; actin-binding protein IPP
oar_circ_0017368	0	0	0	3.54858	10	0	13	-3.79838	0.00570094	NA	down	yes	21:9011940..9029932:+	ENSOARG00000004654	gi|156120603|ref|NP_001095447.1|	3393	0	phosphatidylinositol-binding clathrin assembly protein [Bos taurus]	gi|965858158|ref|XM_012143554.2|	3141	0	PREDICTED: Ovis aries musimon phosphatidylinositol binding clathrin assembly protein (PICALM), transcript variant X13, mRNA	Q7M6Y3	1164	0	Phosphatidylinositol-binding clathrin assembly protein	.	.	.	.	pfam07651	ANTH	ANTH domain. AP180 is an endocytotic accessory proteins that has been implicated in the formation of clathrin-coated pits. The domain is involved in phosphatidylinositol 4,5-bisphosphate binding and is a universal adaptor for nucleation of clathrin coats.	GO:0007409|axonogenesis;GO:0035459|cargo loading into vesicle;GO:0008283|cell proliferation;GO:0048268|clathrin coat assembly;GO:0072583|clathrin-mediated endocytosis;GO:0048813|dendrite morphogenesis;GO:0016197|endosomal transport;GO:0030097|hemopoiesis;GO:0055072|iron ion homeostasis;GO:0097459|iron ion import into cell;GO:0010629|negative regulation of gene expression;GO:1902963|negative regul…	GO:0030122|AP-2 adaptor complex;GO:0005913|cell-cell adherens junction;GO:0005905|coated pit;GO:0005794|Golgi apparatus;GO:0005622|intracellular;GO:0016020|membrane;GO:0097418|neurofibrillary tangle;GO:0043025|neuronal cell body;GO:0005634|nucleus;GO:0031982|vesicle;	GO:0005545|1-phosphatidylinositol binding;GO:0098641|cadherin binding involved in cell-cell adhesion;GO:0035615|clathrin adaptor activity;GO:0030276|clathrin binding;GO:0032050|clathrin heavy chain binding;	.	.
oar_circ_0010529	0	0	0	2.93498	3	6	11	-3.74981	0.00612341	NA	down	yes	19:16929251..16932336:-	ENSOARG00000006666	gi|803237183|ref|XP_011978712.1|	3096	0	PREDICTED: myotubularin-related protein 14 isoform X2 [Ovis aries musimon]	gi|965815452|ref|XM_012123322.2|	1930	0	PREDICTED: Ovis aries musimon myotubularin related protein 14 (MTMR14), transcript variant X2, mRNA	Q8NCE2	1118	0	Myotubularin-related protein 14	.	.	.	.	pfam06602	Myotub-related	Myotubularin-like phosphatase domain. This family represents the phosphatase domain within eukaryotic myotubularin-related proteins. Myotubularin is a dual-specific lipid phosphatase that dephosphorylates phosphatidylinositol 3-phosphate and phosphatidylinositol (3,5)-bi-phosphate. Mutations in gene encoding myotubularin-related proteins have been associated with disease.	GO:0016236|macroautophagy;GO:0006661|phosphatidylinositol biosynthetic process;	GO:0005829|cytosol;GO:0048471|perinuclear region of cytoplasm;GO:0001726|ruffle;	GO:0052629|phosphatidylinositol-3,5-bisphosphate 3-phosphatase activity;GO:0004438|phosphatidylinositol-3-phosphatase activity;GO:0004722|protein serine/threonine phosphatase activity;GO:0004725|protein tyrosine phosphatase activity;	K18086	MTMR14; myotubularin-related protein 14 [EC:3.1.3.64 3.1.3.95]
oar_circ_0012749	7	6	3	2.71321	0	0	0	3.73752	0.00648502	NA	up	yes	1:187323139..187328292:+	ENSOARG00000020214	gi|803001052|ref|XP_011951320.1|	15031	0	PREDICTED: LOW QUALITY PROTEIN: kalirin isoform X1 [Ovis aries]	gi|965819749|ref|XM_012125269.2|	3755	0	PREDICTED: Ovis aries musimon kalirin, RhoGEF kinase (KALRN), transcript variant X22, mRNA	O60229	5678	0	Kalirin	.	.	.	.	pfam00621	RhoGEF	RhoGEF domain. Guanine nucleotide exchange factor for Rho/Rac/Cdc42-like GTPases Also called Dbl-homologous (DH) domain. It appears that pfam00169 domains invariably occur C-terminal to RhoGEF/DH domains.	GO:0001662|behavioral fear response;GO:0048148|behavioral response to cocaine;GO:0048013|ephrin receptor signaling pathway;GO:0035556|intracellular signal transduction;GO:0007613|memory;GO:0007399|nervous system development;GO:0043065|positive regulation of apoptotic process;GO:0061003|positive regulation of dendritic spine morphogenesis;GO:0006468|protein phosphorylation;GO:1903076|regulation of…	GO:0015629|actin cytoskeleton;GO:0005829|cytosol;GO:0070062|extracellular exosome;	GO:0005524|ATP binding;GO:0005096|GTPase activator activity;GO:0005085|guanyl-nucleotide exchange factor activity;GO:0046872|metal ion binding;GO:0004674|protein serine/threonine kinase activity;GO:0005089|Rho guanyl-nucleotide exchange factor activity;	K15048	KALRN; kalirin [EC:2.7.11.1]
oar_circ_0019446	61	45	41	72.944	71	86	163	-0.917236	0.00657898	0.999913	down	yes	24:22562879..22563428:+	ENSOARG00000018119	gi|966003127|ref|XP_014959620.1|	3059	0	PREDICTED: sodium/myo-inositol cotransporter 2 [Ovis aries]	gi|966003129|ref|XM_015104135.1|	1444	0	PREDICTED: Ovis aries solute carrier family 5 (sodium/inositol cotransporter), member 11 (SLC5A11), transcript variant X2, mRNA	Q3ZC26	1149	0	Sodium/myo-inositol cotransporter 2	BH2222	138	9e-34	COG4146	pfam00474	SSF	Sodium:solute symporter family. Membership of this family is supported by a significant blast score.	GO:0006915|apoptotic process;GO:0008643|carbohydrate transport;GO:0006814|sodium ion transport;	GO:0005887|integral component of plasma membrane;	GO:0015293|symporter activity;	K14391	SLC5A11, SMIT2, SGLT6; solute carrier family 5 (sodium/myo-inositol cotransporter), member 11
oar_circ_0002648	8	3	5	2.69318	0	0	0	3.72477	0.00671472	NA	up	yes	12:2781761..2786354:-	ENSOARG00000004262	gi|556723480|ref|XP_005957561.1|	429	2e-48	PREDICTED: nuclear ubiquitous casein and cyclin-dependent kinase substrate 1 [Pantholops hodgsonii]	gi|965962917|ref|XM_015099135.1|	718	0	PREDICTED: Ovis aries nuclear casein kinase and cyclin-dependent kinase substrate 1 (NUCKS1), transcript variant X2, mRNA	Q29S11	147	2e-41	Nuclear ubiquitous casein and cyclin-dependent kinase substrate 1	.	.	.	.	pfam00370	FGGY_N	FGGY family of carbohydrate kinases, N-terminal domain. This domain adopts a ribonuclease H-like fold and is structurally related to the C-terminal domain.	GO:0042593|glucose homeostasis;GO:0046628|positive regulation of insulin receptor signaling pathway;	GO:0005737|cytoplasm;GO:0005634|nucleus;	GO:0044822|poly(A) RNA binding;GO:0001077|transcriptional activator activity, RNA polymerase II core promoter proximal region sequence-specific binding;	.	.
oar_circ_0038308	0	0	0	2.85987	7	7	4	-3.71036	0.00678296	NA	down	yes	8:67216013..67227553:-	Null	.	.	.	.	.	.	.	.	.	.	.	.	.	.	.	.	.	.	.	.	.	.	.	.
oar_circ_0002810	0	0	0	2.83414	3	8	8	-3.70445	0.00690109	NA	down	yes	12:31901844..32003474:-	ENSOARG00000006316	gi|426239597|ref|XP_004013706.1|	3277	0	PREDICTED: serologically defined colon cancer antigen 8 isoform X2 [Ovis aries]	gi|965962231|ref|XM_004013657.3|	2148	0	PREDICTED: Ovis aries serologically defined colon cancer antigen 8 (SDCCAG8), transcript variant X2, mRNA	Q86SQ7	994	0	Serologically defined colon cancer antigen 8	.	.	.	.	pfam10174	Cast	RIM-binding protein of the cytomatrix active zone. This is a family of proteins that form part of the CAZ (cytomatrix at the active zone) complex which is involved in determining the site of synaptic vesicle fusion. The C-terminus is a PDZ-binding motif that binds directly to RIM (a small G protein Rab-3A effector). The family also contains four coiled-coil domains.	GO:0051297|centrosome organization;GO:0030010|establishment of cell polarity;GO:0000086|G2/M transition of mitotic cell cycle;GO:0001764|neuron migration;GO:0035148|tube formation;	GO:0005911|cell-cell junction;GO:0034451|centriolar satellite;GO:0005814|centriole;GO:0005813|centrosome;GO:0005829|cytosol;	.	K16488	SDCCAG8; serologically defined colon cancer antigen 8
oar_circ_0029358	11	8	0	3.10626	0	0	0	3.72511	0.00705524	NA	up	yes	3:87381686..87410792:+	ENSOARG00000010108	gi|803300973|ref|XP_012008998.1|	1432	0	PREDICTED: fasciculation and elongation protein zeta-2 isoform X1 [Ovis aries musimon]	gi|965923595|ref|XM_012175981.2|	1227	0	PREDICTED: Ovis aries fasciculation and elongation protein zeta 2 (zygin II) (FEZ2), transcript variant X1, mRNA	P97578	495	1e-172	Fasciculation and elongation protein zeta-2	.	.	.	.	pfam07763	FEZ	FEZ-like protein. This is a family of eukaryotic proteins thought to be involved in axonal outgrowth and fasciculation. The N-terminal regions of these sequences are less conserved than the C-terminal regions, and are highly acidic. The C. elegans homolog, UNC-76, may play structural and signalling roles in the control of axonal extension and adhesion (particularly in the presence of adjacent neu…	GO:1902902|negative regulation of autophagosome assembly;GO:0017157|regulation of exocytosis;	.	.	.	.
oar_circ_0002820	0	2	0	5.26238	8	13	11	-3.01744	0.00725065	NA	down	yes	12:31960724..32003474:-	ENSOARG00000006316	gi|426239597|ref|XP_004013706.1|	3277	0	PREDICTED: serologically defined colon cancer antigen 8 isoform X2 [Ovis aries]	gi|965962231|ref|XM_004013657.3|	2148	0	PREDICTED: Ovis aries serologically defined colon cancer antigen 8 (SDCCAG8), transcript variant X2, mRNA	Q86SQ7	994	0	Serologically defined colon cancer antigen 8	.	.	.	.	pfam10174	Cast	RIM-binding protein of the cytomatrix active zone. This is a family of proteins that form part of the CAZ (cytomatrix at the active zone) complex which is involved in determining the site of synaptic vesicle fusion. The C-terminus is a PDZ-binding motif that binds directly to RIM (a small G protein Rab-3A effector). The family also contains four coiled-coil domains.	GO:0051297|centrosome organization;GO:0030010|establishment of cell polarity;GO:0000086|G2/M transition of mitotic cell cycle;GO:0001764|neuron migration;GO:0035148|tube formation;	GO:0005911|cell-cell junction;GO:0034451|centriolar satellite;GO:0005814|centriole;GO:0005813|centrosome;GO:0005829|cytosol;	.	K16488	SDCCAG8; serologically defined colon cancer antigen 8
oar_circ_0011884	114	58	95	123.409	148	207	146	-0.756252	0.00777721	0.999913	down	yes	1:128902054..128913904:-	ENSOARG00000015207	gi|803335727|ref|XP_012025963.1|	1266	5e-173	PREDICTED: junctional adhesion molecule B isoform X2 [Ovis aries musimon]	gi|965913690|ref|XM_015091727.1|	830	0	PREDICTED: Ovis aries junctional adhesion molecule 2 (JAM2), transcript variant X1, mRNA	P57087	430	4e-150	Junctional adhesion molecule B	.	.	.	.	pfam07679	I-set	Immunoglobulin I-set domain.	GO:0030198|extracellular matrix organization;GO:0050900|leukocyte migration;GO:0007162|negative regulation of cell adhesion;GO:0016337|single organismal cell-cell adhesion;	GO:0005923|bicellular tight junction;GO:0005887|integral component of plasma membrane;GO:0005886|plasma membrane;	.	K06735	JAM2; junctional adhesion molecule 2
oar_circ_0040339	6	5	4	2.5709	0	0	0	3.66635	0.00780201	NA	up	yes	9:90244218..90306884:-	ENSOARG00000014328	gi|926708951|ref|XP_013824796.1|	467	3e-55	PREDICTED: RNA-binding Raly-like protein isoform X5 [Capra hircus]	gi|803106957|ref|XM_012184187.1|	515	0	PREDICTED: Ovis aries RALY RNA binding protein-like (RALYL), transcript variant X1, mRNA	Q08DJ0	174	3e-52	RNA-binding Raly-like protein	.	.	.	.	pfam04420	CHD5	CHD5-like protein. Members of this family are probably coiled-coil proteins that are similar to the CHD5 (Congenital heart disease 5) protein. In Saccharomyces cerevisiae this protein localizes to the ER and is thought to play a homeostatic role.	.	GO:0005634|nucleus;	GO:0000166|nucleotide binding;GO:0044822|poly(A) RNA binding;	.	.
oar_circ_0010793	6	6	3	2.56398	0	0	0	3.65432	0.00806544	NA	up	yes	19:35201973..35223555:-	ENSOARG00000010656	gi|187937008|ref|NP_001120764.1|	1298	9e-179	S-adenosylmethionine mitochondrial carrier protein [Ovis aries]	gi|187937007|ref|NM_001127292.1|	822	0	Ovis aries solute carrier family 25 (S-adenosylmethionine carrier), member 26 (SLC25A26), mRNA	A6QR09	489	5e-174	S-adenosylmethionine mitochondrial carrier protein	.	.	.	.	pfam00153	Mito_carr	Mitochondrial carrier protein.	GO:0015805|S-adenosyl-L-methionine transport;GO:0006412|translation;	GO:0016021|integral component of membrane;GO:0005743|mitochondrial inner membrane;	GO:0000095|S-adenosyl-L-methionine transmembrane transporter activity;GO:0003735|structural constituent of ribosome;	K15111	SLC25A26; solute carrier family 25 (mitochondrial S-adenosylmethionine transporter), member 26
oar_circ_0024143	0	0	0	2.64634	6	5	6	-3.61251	0.00873685	NA	down	yes	2:29483782..29499075:+	ENSOARG00000008440	gi|426219857|ref|XP_004004134.1|	2369	0	PREDICTED: dual specificity protein phosphatase CDC14B isoform X10 [Ovis aries]	gi|965835821|ref|XM_012133472.2|	1386	0	PREDICTED: Ovis aries musimon cell division cycle 14B (CDC14B), transcript variant X17, mRNA	O60729	815	0	Dual specificity protein phosphatase CDC14B	SPAC1782.09c	237	3e-70	COG2453	pfam14671	DSPn	Dual specificity protein phosphatase, N-terminal half. The active core of the dual specificity protein phosphatase is made up of two globular domains both with the DSP-like fold. This family represents the N-terminal half of the core. These domains are arranged in tandem, and are associated via an extensive interface to form a single globular whole. The conserved PTP signature motif (Cys-[X]5-Arg…	GO:0006281|DNA repair;GO:0031572|G2 DNA damage checkpoint;GO:1904668|positive regulation of ubiquitin protein ligase activity;GO:0006470|protein dephosphorylation;	GO:0005737|cytoplasm;GO:0031965|nuclear membrane;GO:0005730|nucleolus;GO:0005654|nucleoplasm;GO:0005634|nucleus;	GO:0004722|protein serine/threonine phosphatase activity;GO:0004725|protein tyrosine phosphatase activity;GO:0008138|protein tyrosine/serine/threonine phosphatase activity;	K06639	CDC14; cell division cycle 14 [EC:3.1.3.16 3.1.3.48]
oar_circ_0031584	0	0	0	2.65309	5	8	4	-3.60553	0.00891764	NA	down	yes	4:9457925..9464733:-	ENSOARG00000017767	gi|426227302|ref|XP_004007757.1|	3892	0	PREDICTED: krev interaction trapped protein 1 [Ovis aries]	gi|965930473|ref|XM_015095183.1|	2220	0	PREDICTED: Ovis aries KRIT1, ankyrin repeat containing (KRIT1), transcript variant X3, mRNA	Q6TNJ1	1493	0	Krev interaction trapped protein 1	RSc0257	53.9	2e-06	COG0666	pfam00373	FERM_M	FERM central domain. This domain is the central structural domain of the FERM domain.	GO:0001525|angiogenesis;GO:0016525|negative regulation of angiogenesis;GO:2000352|negative regulation of endothelial cell apoptotic process;GO:0010596|negative regulation of endothelial cell migration;GO:0001937|negative regulation of endothelial cell proliferation;GO:2000114|regulation of establishment of cell polarity;	GO:0005911|cell-cell junction;GO:0005737|cytoplasm;GO:0005874|microtubule;GO:0005886|plasma membrane;	GO:0008017|microtubule binding;GO:0005546|phosphatidylinositol-4,5-bisphosphate binding;GO:0032403|protein complex binding;	K17705	KRIT1; Krev interaction trapped protein 1
oar_circ_0036791	179	134	139	126.785	77	100	149	0.651011	0.00917675	0.999913	up	yes	7:79506156..79507862:+	ENSOARG00000021198	gi|965948147|ref|XP_014952639.1|	10838	0	PREDICTED: LOW QUALITY PROTEIN: pecanex-like protein 1 isoform X1 [Ovis aries]	gi|926703049|ref|XM_013967262.1|	6690	0	PREDICTED: Capra hircus pecanex homolog (Drosophila) (PCNX), transcript variant X2, mRNA	Q96RV3	3947	0	Pecanex-like protein 1	.	.	.	.	pfam05041	Pecanex_C	Pecanex protein (C-terminus). This family consists of C terminal region of the pecanex protein homologues. The pecanex protein is a maternal-effect neurogenic gene found in Drosophila.	.	GO:0016021|integral component of membrane;	.	.	.
oar_circ_0015832	2	5	7	2.54404	0	0	0	3.60196	0.0092733	NA	up	yes	1:85152895..85158448:+	ENSOARG00000018862	gi|426216106|ref|XP_004002308.1|	1587	0	PREDICTED: protein FAM102B isoform X1 [Ovis aries]	gi|965915676|ref|XM_004002259.3|	948	0	PREDICTED: Ovis aries family with sequence similarity 102 member B (FAM102B), mRNA	Q5T8I3	583	0	Protein FAM102B	.	.	.	.	pfam10358	NT-C2	N-terminal C2 in EEIG1 and EHBP1 proteins. This version of the C2 domain was initally identified in the vertebrate estrogen early-induced gene 1 (EEIG1), and its Drosophila ortholog required for uptake of dsRNA via the endocytotic machinery to induce RNAi silencing. It is also in C.elegans ortholog Sym-3 (SYnthetic lethal with Mec-3) and the mammalian protein EHBP1 (EH domain Binding Protein-1) t…	GO:0007498|mesoderm development;GO:0000122|negative regulation of transcription from RNA polymerase II promoter;GO:0007219|Notch signaling pathway;GO:0036342|post-anal tail morphogenesis;GO:0014807|regulation of somitogenesis;GO:0048511|rhythmic process;GO:0001501|skeletal system development;GO:0001756|somitogenesis;GO:0006351|transcription, DNA-templated;	GO:0005634|nucleus;	GO:0003677|DNA binding;GO:0008134|transcription factor binding;	.	.
oar_circ_0029952	66	93	109	71.9917	49	37	74	0.942066	0.00980426	0.999913	up	yes	4:114538607..114539539:+	ENSOARG00000005960	gi|965933667|ref|XP_014950946.1|	2158	0	PREDICTED: actin-related protein 3B isoform X1 [Ovis aries]	gi|850481938|gb|CP011889.1|	1459	0	Ovis canadensis canadensis isolate 43U chromosome 4 sequence	Q9P1U1	822	0	Actin-related protein 3B	SPAC630.03	444	2e-142	COG5277	pfam00022	Actin	Actin.	GO:0034314|Arp2/3 complex-mediated actin nucleation;	GO:0005885|Arp2/3 protein complex;GO:0042995|cell projection;GO:0005737|cytoplasm;GO:0070062|extracellular exosome;	GO:0005524|ATP binding;	K18584	ACTR3, ARP3; actin-related protein 3
oar_circ_0036180	5	5	4	2.42168	0	0	0	3.57649	0.00980742	NA	up	yes	7:52986957..53067624:-	ENSOARG00000020918	gi|803092474|ref|XP_012036911.1|	11529	0	PREDICTED: protein unc-13 homolog C isoform X2 [Ovis aries]	gi|926702613|ref|XM_013967129.1|	7950	0	PREDICTED: Capra hircus unc-13 homolog C (C. elegans) (UNC13C), transcript variant X2, mRNA	Q8NB66	4100	0	Protein unc-13 homolog C	.	.	.	.	pfam10540	Membr_traf_MHD	Munc13 (mammalian uncoordinated) homology domain. Munc13 proteins constitute a family of three highly homologous molecules (Munc13-1, Munc13-2 and Munc13-3) with homology to Caenorhabditis elegans unc-13p. Munc13 proteins contain a phorbol ester-binding C1 domain and two C2 domains, which are Ca2+/phospholipid binding domains. Sequence analyses have uncovered two regions called Munc13 homology do…	GO:0007268|synaptic transmission;GO:0006887|exocytosis;GO:0035556|intracellular signal transduction;	GO:0030054|cell junction;GO:0005737|cytoplasm;GO:0005886|plasma membrane;GO:0048786|presynaptic active zone;GO:0042734|presynaptic membrane;	GO:0019992|diacylglycerol binding;GO:0046872|metal ion binding;	K15293	UNC13, MUNC13; protein unc-13
oar_circ_0002289	9	8	0	2.80781	0	0	0	3.57905	0.0101713	NA	up	yes	11:61405602..61429622:-	ENSOARG00000015593	gi|965962081|ref|XP_014954480.1|	4442	0	PREDICTED: centrosomal protein of 112 kDa isoform X2 [Ovis aries]	gi|965962080|ref|XM_015098994.1|	2723	0	PREDICTED: Ovis aries centrosomal protein 112kDa (CEP112), transcript variant X3, mRNA	Q8N8E3	1343	0	Centrosomal protein of 112 kDa	.	.	.	.	pfam14846	DUF4485	Domain of unknown function (DUF4485). This family is found in eukaryotes, and is approximately 90 amino acids in length.	GO:0097120|receptor localization to synapse;	GO:0005813|centrosome;GO:0005737|cytoplasm;GO:0060077|inhibitory synapse;GO:0005886|plasma membrane;	.	K16767	CEP112; centrosomal protein CEP112
oar_circ_0035964	0	0	0	2.59516	6	2	9	-3.54852	0.0103597	NA	down	yes	7:45158332..45161046:+	ENSOARG00000020813	gi|426233188|ref|XP_004010599.1|	18588	0	PREDICTED: vacuolar protein sorting-associated protein 13C isoform X2 [Ovis aries]	gi|965946658|ref|XM_004010550.3|	11133	0	PREDICTED: Ovis aries vacuolar protein sorting 13 homolog C (S. cerevisiae) (VPS13C), transcript variant X2, mRNA	Q709C8	6122	0	Vacuolar protein sorting-associated protein 13C	SPBC21C3.01c	255	1e-66	COG5043	pfam06650	DUF1162	Protein of unknown function (DUF1162). This family represents a conserved region within several hypothetical eukaryotic proteins. Family members might be vacuolar protein sorting related-proteins.	GO:0006895|Golgi to endosome transport;GO:0007005|mitochondrion organization;GO:0045053|protein retention in Golgi apparatus;GO:0006623|protein targeting to vacuole;	GO:0005737|cytoplasm;GO:0005829|cytosol;GO:0070062|extracellular exosome;GO:0019898|extrinsic component of membrane;GO:0005741|mitochondrial outer membrane;	.	K19525	VPS13A_C; vacuolar protein sorting-associated protein 13A/C
oar_circ_0034575	0	0	0	2.5455	6	7	3	-3.53437	0.0106802	NA	down	yes	6:71788080..71788566:-	ENSOARG00000003597	gi|426231726|ref|XP_004009889.1|	5732	0	PREDICTED: acyl-CoA synthetase family member 4 isoform X1 [Ovis aries]	gi|965942407|ref|XM_004009840.3|	3369	0	PREDICTED: Ovis aries aminoadipate-semialdehyde dehydrogenase (AASDH), transcript variant X1, mRNA	Q4L235	1835	0	Acyl-CoA synthetase family member 4	MTH1485	144	2e-35	COG1520	pfam00501	AMP-binding	AMP-binding enzyme.	GO:0043041|amino acid activation for nonribosomal peptide biosynthetic process;GO:0019482|beta-alanine metabolic process;GO:0006631|fatty acid metabolic process;	.	GO:0016878|acid-thiol ligase activity;GO:0005524|ATP binding;	K00142	AASDH; acyl-CoA synthetase [EC:6.2.1.-]
oar_circ_0011505	0	0	0	2.59681	3	2	13	-3.52811	0.0109683	NA	down	yes	1:104325111..104330543:-	Null	.	.	.	.	.	.	.	.	.	.	.	.	.	.	.	.	.	.	.	.	.	.	.	.
oar_circ_0029410	0	0	0	2.53518	5	9	2	-3.50295	0.0116001	NA	down	yes	3:90337580..90342611:-	ENSOARG00000010319	gi|548485121|ref|XP_005686459.1|	3397	0	PREDICTED: ras guanyl-releasing protein 3 isoform X1 [Capra hircus]	gi|965925710|ref|XM_012173568.2|	2315	0	PREDICTED: Ovis aries RAS guanyl releasing protein 3 (calcium and DAG-regulated) (RASGRP3), transcript variant X8, mRNA	Q8IV61	1272	0	Ras guanyl-releasing protein 3	.	.	.	.	pfam00617	RasGEF	RasGEF domain. Guanine nucleotide exchange factor for Ras-like small GTPases.	GO:0000165|MAPK cascade;GO:0007265|Ras protein signal transduction;GO:0007264|small GTPase mediated signal transduction;	GO:0032045|guanyl-nucleotide exchange factor complex;GO:0005887|integral component of plasma membrane;GO:0048471|perinuclear region of cytoplasm;GO:0005886|plasma membrane;	GO:0005509|calcium ion binding;GO:0019992|diacylglycerol binding;GO:0005096|GTPase activator activity;GO:0005085|guanyl-nucleotide exchange factor activity;GO:0005088|Ras guanyl-nucleotide exchange factor activity;GO:0004871|signal transducer activity;	K12362	RASGRP3; RAS guanyl-releasing protein 3
oar_circ_0033478	0	0	0	2.4225	4	5	7	-3.48816	0.0119195	NA	down	yes	6:112240109..112246719:-	ENSOARG00000010350	gi|942076037|ref|XP_014335960.1|	973	6e-130	PREDICTED: dihydropteridine reductase [Bos mutus]	gi|965943530|ref|XM_015096651.1|	657	0	PREDICTED: Ovis aries quinoid dihydropteridine reductase (QDPR), mRNA	Q3T0Z7	351	4e-121	Dihydropteridine reductase	.	.	.	.	pfam15240	Pro-rich	Proline-rich. This family includes several eukaryotic proline-rich proteins.	GO:0006729|tetrahydrobiopterin biosynthetic process;	GO:0070062|extracellular exosome;GO:0005739|mitochondrion;	GO:0004155|6,7-dihydropteridine reductase activity;	K00357	QDPR; dihydropteridine reductase [EC:1.5.1.34]
oar_circ_0006151	3	0	0	6.24306	26	3	5	-2.85202	0.0122172	0.999913	down	yes	15:26329562..26341200:-	Null	.	.	.	.	.	.	.	.	.	.	.	.	.	.	.	.	.	.	.	.	.	.	.	.
oar_circ_0001104	0	0	0	2.46019	6	2	8	-3.47446	0.0124002	NA	down	yes	10:77350863..77435373:+	ENSOARG00000004848	gi|803228819|ref|XP_011974682.1|	1559	0	PREDICTED: integrin beta-like protein 1 isoform X2 [Ovis aries musimon]	gi|965954621|ref|XM_012184919.2|	1158	0	PREDICTED: Ovis aries integrin beta like 1 (ITGBL1), transcript variant X1, mRNA	O95965	119	2e-28	Integrin beta-like protein 1	.	.	.	.	pfam07974	EGF_2	EGF-like domain. This family contains EGF domains found in a variety of extracellular proteins.	GO:0007155|cell adhesion;	GO:0005576|extracellular region;	.	.	.
oar_circ_0036905	2	7	4	2.34019	0	0	0	3.48264	0.0124159	NA	up	yes	7:8307996..8336586:+	ENSOARG00000017022	gi|803307350|ref|XP_012012084.1|	3994	0	PREDICTED: high affinity cAMP-specific and IBMX-insensitive 3',5'-cyclic phosphodiesterase 8B isoform X2 [Ovis aries musimon]	gi|850484816|gb|CP011892.1|	3432	0	Ovis canadensis canadensis isolate 43U chromosome 7 sequence	O95263	1494	0	High affinity cAMP-specific and IBMX-insensitive 3',5'-cyclic phosphodiesterase 8B	.	.	.	.	pfam00233	PDEase_I	3'5'-cyclic nucleotide phosphodiesterase.	GO:0006198|cAMP catabolic process;GO:0009187|cyclic nucleotide metabolic process;GO:0046676|negative regulation of insulin secretion;GO:0007165|signal transduction;	GO:0005829|cytosol;	GO:0004115|3',5'-cyclic-AMP phosphodiesterase activity;GO:0004114|3',5'-cyclic-nucleotide phosphodiesterase activity;GO:0046872|metal ion binding;	K18437	PDE8; high affinity cAMP-specific and IBMX-insensitive 3',5'-cyclic phosphodiesterase 8 [EC:3.1.4.53]
oar_circ_0002823	0	0	0	2.46529	8	5	2	-3.45647	0.0129672	NA	down	yes	12:31968987..32003474:-	ENSOARG00000006316	gi|426239597|ref|XP_004013706.1|	3277	0	PREDICTED: serologically defined colon cancer antigen 8 isoform X2 [Ovis aries]	gi|965962231|ref|XM_004013657.3|	2148	0	PREDICTED: Ovis aries serologically defined colon cancer antigen 8 (SDCCAG8), transcript variant X2, mRNA	Q86SQ7	994	0	Serologically defined colon cancer antigen 8	.	.	.	.	pfam10174	Cast	RIM-binding protein of the cytomatrix active zone. This is a family of proteins that form part of the CAZ (cytomatrix at the active zone) complex which is involved in determining the site of synaptic vesicle fusion. The C-terminus is a PDZ-binding motif that binds directly to RIM (a small G protein Rab-3A effector). The family also contains four coiled-coil domains.	GO:0051297|centrosome organization;GO:0030010|establishment of cell polarity;GO:0000086|G2/M transition of mitotic cell cycle;GO:0001764|neuron migration;GO:0035148|tube formation;	GO:0005911|cell-cell junction;GO:0034451|centriolar satellite;GO:0005814|centriole;GO:0005813|centrosome;GO:0005829|cytosol;	.	K16488	SDCCAG8; serologically defined colon cancer antigen 8
oar_circ_0035155	0	0	0	2.78488	8	0	10	-3.45845	0.0133296	NA	down	yes	7:11235771..11252282:-	ENSOARG00000017558	gi|195539395|ref|NP_002797.3|	2039	0	26S protease regulatory subunit 10B [Homo sapiens]	gi|803325258|ref|XM_012165407.1|	1212	0	PREDICTED: Ovis aries musimon proteasome 26S subunit, ATPase 6 (PSMC6), transcript variant X1, mRNA	P62334	762	0	26S protease regulatory subunit 10B	YOR259c	541	0	COG1222	pfam00004	AAA	ATPase family associated with various cellular activities (AAA). AAA family proteins often perform chaperone-like functions that assist in the assembly, operation, or disassembly of protein complexes.	GO:0030433|ER-associated ubiquitin-dependent protein catabolic process;GO:0090261|positive regulation of inclusion body assembly;GO:0045899|positive regulation of RNA polymerase II transcriptional preinitiation complex assembly;	GO:0031597|cytosolic proteasome complex;GO:0070062|extracellular exosome;GO:0016234|inclusion body;GO:0016020|membrane;GO:0031595|nuclear proteasome complex;GO:0005634|nucleus;GO:0022624|proteasome accessory complex;GO:0000502|proteasome complex;GO:0008540|proteasome regulatory particle, base subcomplex;	GO:0005524|ATP binding;GO:0036402|proteasome-activating ATPase activity;GO:0017025|TBP-class protein binding;	K03064	PSMC6, RPT4; 26S proteasome regulatory subunit T4
oar_circ_0037356	0	0	0	2.3661	5	7	3	-3.43277	0.013646	NA	down	yes	8:16906704..16920169:+	ENSOARG00000008327	gi|803097413|ref|XP_004011209.2|	6749	0	PREDICTED: protein broad-minded [Ovis aries]	gi|965949631|ref|XM_012182505.2|	3898	0	PREDICTED: Ovis aries TBC1 domain family, member 32 (TBC1D32), transcript variant X3, mRNA	Q3URV1	2213	0	Protein broad-minded	.	.	.	.	pfam14961	BROMI	Broad-minded protein. Broad-minded protein (BROMI) interacts with cell cycle-related kinase (CCRK), together these proteins regulate ciliary membrane and axonemal growth.	GO:0035082|axoneme assembly;GO:0043010|camera-type eye development;GO:0060271|cilium morphogenesis;GO:0007368|determination of left/right symmetry;GO:0042733|embryonic digit morphogenesis;GO:0007507|heart development;GO:0002088|lens development in camera-type eye;GO:0021915|neural tube development;GO:0061512|protein localization to cilium;GO:0060041|retina development in camera-type eye;GO:000340…	GO:0005929|cilium;GO:0005737|cytoplasm;	.	.	.
oar_circ_0018206	0	0	0	2.33197	5	5	5	-3.43046	0.0136789	NA	down	yes	23:10975522..10975775:-	ENSOARG00000005103	gi|655836843|ref|XP_008259665.1|	3897	0	PREDICTED: cadherin-7 isoform X1 [Oryctolagus cuniculus]	gi|850494308|gb|CP011908.1|	4891	0	Ovis canadensis canadensis isolate 43U chromosome 23 sequence	Q9ULB5	1440	0	Cadherin-7	.	.	.	.	pfam01049	Cadherin_C	Cadherin cytoplasmic region. Cadherins are vital in cell-cell adhesion during tissue differentiation. Cadherins are linked to the cytoskeleton by catenins. Catenins bind to the cytoplasmic tail of the cadherin. Cadherins cluster to form foci of homophilic binding units. A key determinant to the strength of the binding that it is mediated by cadherins is the juxtamembrane region of the cadherin. T…	GO:0034332|adherens junction organization;GO:0007156|homophilic cell adhesion via plasma membrane adhesion molecules;GO:0016337|single organismal cell-cell adhesion;	GO:0016021|integral component of membrane;GO:0005886|plasma membrane;	GO:0005509|calcium ion binding;	K06799	CDH7; cadherin 7, type 2
oar_circ_0028021	15	4	6	4.41494	0	2	0	2.89633	0.013797	NA	up	yes	3:220108981..220136018:+	ENSOARG00000019420	gi|426227188|ref|XP_004007704.1|	2340	0	PREDICTED: ataxin-10 isoform X1 [Ovis aries]	gi|965929596|ref|XM_004007655.3|	1365	0	PREDICTED: Ovis aries ataxin 10 (ATXN10), transcript variant X1, mRNA	Q2TBW0	872	0	Ataxin-10	.	.	.	.	pfam09759	Atx10homo_assoc	Spinocerebellar ataxia type 10 protein domain. This is the conserved C-terminal 100 residues of Ataxin-10. Ataxin-10 belongs to the family of armadillo repeat proteins and in solution it tends to form homotrimeric complexes, which associate via a tip-to-tip association in a horseshoe-shaped contact with the concave sides of the molecules facing each other. This domain may represent the homo-assoc…	.	GO:0048471|perinuclear region of cytoplasm;	.	K19323	ATXN10; ataxin-10
oar_circ_0020151	6	3	4	2.20471	0	0	0	3.43552	0.0138116	NA	up	yes	25:28068316..28153976:-	ENSOARG00000007094	gi|742172800|ref|XP_010850556.1|	1941	0	PREDICTED: activating signal cointegrator 1 complex subunit 1 isoform X2 [Bison bison bison]	gi|966005462|ref|XM_012105250.2|	1098	0	PREDICTED: Ovis aries activating signal cointegrator 1 complex subunit 1 (ASCC1), transcript variant X5, mRNA	Q9D8Z1	633	0	Activating signal cointegrator 1 complex subunit 1	.	.	.	.	pfam10469	AKAP7_NLS	AKAP7 2'5' RNA ligase-like domain. AKAP7_NLS is the N-terminal domain of the cyclic AMP-dependent protein kinase A, PKA, anchor protein AKAP7. This protein anchors PKA for its role in regulating PKA-mediated gene transcription in both somatic cells and oocytes. AKAP7_NLS carries the nuclear localisation signal (NLS) KKRKK, that indicates the cellular destiny of this anchor protein. Binding to the…	GO:0006355|regulation of transcription, DNA-templated;GO:0006351|transcription, DNA-templated;	GO:0031594|neuromuscular junction;GO:0005634|nucleus;GO:0005667|transcription factor complex;	GO:0003723|RNA binding;	K18666	ASCC1; activating signal cointegrator complex subunit 1
oar_circ_0031919	6	3	4	2.20471	0	0	0	3.43552	0.0138116	NA	up	yes	5:12391481..12392226:-	ENSOARG00000015380	gi|926695386|ref|XP_013820604.1|	7708	0	PREDICTED: DNA (cytosine-5)-methyltransferase 1 [Capra hircus]	gi|926695385|ref|XM_013965150.1|	4819	0	PREDICTED: Capra hircus DNA (cytosine-5-)-methyltransferase 1 (DNMT1), mRNA	Q24K09	2930	0	DNA (cytosine-5)-methyltransferase 1	HP0051	109	6e-24	COG0270	pfam12047	DNMT1-RFD	Cytosine specific DNA methyltransferase replication foci domain. This domain is part of a cytosine specific DNA methyltransferase enzyme. It functions non-catalytically to target the protein towards replication foci. This allows the DNMT1 protein to methylate the correct residues. This domain targets DMAP1 and HDAC2 to the replication foci during the S phase of mitosis. They are thought to have s…	GO:0071230|cellular response to amino acid stimulus;GO:0016569|covalent chromatin modification;GO:0016458|gene silencing;GO:0010216|maintenance of DNA methylation;GO:0051573|negative regulation of histone H3-K9 methylation;GO:0000122|negative regulation of transcription from RNA polymerase II promoter;GO:0010628|positive regulation of gene expression;GO:0051571|positive regulation of histone H3-K…	GO:0005634|nucleus;GO:0005721|pericentric heterochromatin;GO:0005657|replication fork;	GO:0003886|DNA (cytosine-5-)-methyltransferase activity;GO:0008327|methyl-CpG binding;GO:1990841|promoter-specific chromatin binding;GO:0003723|RNA binding;GO:0008270|zinc ion binding;	K00558	DNMT1, dcm; DNA (cytosine-5)-methyltransferase 1 [EC:2.1.1.37]
oar_circ_0017925	6	4	3	2.19779	0	0	0	3.43201	0.013925	NA	up	yes	22:38532974..38538474:+	ENSOARG00000002088	gi|426253180|ref|XP_004020278.1|	2856	0	PREDICTED: G protein-coupled receptor kinase 5 isoform X2 [Ovis aries]	gi|965785860|ref|XM_012108753.2|	1934	0	PREDICTED: Ovis aries musimon G protein-coupled receptor kinase 5 (GRK5), transcript variant X1, mRNA	P43249	1099	0	G protein-coupled receptor kinase 5	.	.	.	.	pfam00069	Pkinase	Protein kinase domain.	GO:0006915|apoptotic process;GO:0045444|fat cell differentiation;GO:0043066|negative regulation of apoptotic process;GO:0008284|positive regulation of cell proliferation;GO:0046777|protein autophosphorylation;GO:0051726|regulation of cell cycle;GO:0007217|tachykinin receptor signaling pathway;GO:0016055|Wnt signaling pathway;	GO:0005737|cytoplasm;GO:0005925|focal adhesion;GO:0031965|nuclear membrane;GO:0005886|plasma membrane;	GO:0005524|ATP binding;GO:0047696|beta-adrenergic receptor kinase activity;GO:0004703|G-protein coupled receptor kinase activity;GO:0008289|lipid binding;GO:0004674|protein serine/threonine kinase activity;	K08291	GRK4_5_6; G protein-coupled receptor kinase [EC:2.7.11.16]
oar_circ_0008237	0	0	0	2.34229	6	3	6	-3.42343	0.0139393	NA	down	yes	17:29608739..29614533:-	ENSOARG00000015941	gi|803171464|ref|XP_011952901.1|	5064	0	PREDICTED: heat shock 70 kDa protein 4L isoform X1 [Ovis aries]	gi|965982488|ref|XM_012097511.2|	3069	0	PREDICTED: Ovis aries heat shock protein family A (Hsp70) member 4 like (HSPA4L), transcript variant X1, mRNA	O95757	1669	0	Heat shock 70 kDa protein 4L	SPAC110.04c	449	5e-144	COG0443	pfam00012	HSP70	Hsp70 protein. Hsp70 chaperones help to fold many proteins. Hsp70 assisted folding involves repeated cycles of substrate binding and release. Hsp70 activity is ATP dependent. Hsp70 proteins are made up of two regions: the amino terminus is the ATPase domain and the carboxyl terminus is the substrate binding region.	GO:0006457|protein folding;GO:0006986|response to unfolded protein;	GO:0005737|cytoplasm;GO:0005829|cytosol;GO:0005634|nucleus;	GO:0005524|ATP binding;	K09485	HSP110; heat shock protein 110kDa
oar_circ_0004669	0	0	0	2.31491	5	4	6	-3.41891	0.0140626	NA	down	yes	13:51147363..51178759:+	ENSOARG00000003100	gi|803136391|ref|XP_012044126.1|	6172	0	PREDICTED: uncharacterized protein C20orf194 homolog isoform X3 [Ovis aries]	gi|803136390|ref|XM_012188736.1|	3534	0	PREDICTED: Ovis aries chromosome 13 open reading frame, human C20orf194 (C13H20orf194), transcript variant X3, mRNA	Q5TEA3	2156	0	Uncharacterized protein C20orf194	.	.	.	.	pfam13218	DUF4026	Protein of unknown function (DUF4026). This family of proteins is functionally uncharacterized. This family of proteins is found in bacteria. Proteins in this family are approximately 450 amino acids in length. The family is found in association with pfam10077.	GO:0046580|negative regulation of Ras protein signal transduction;GO:0051142|positive regulation of NK T cell proliferation;GO:0007165|signal transduction;	GO:0005938|cell cortex;GO:0005737|cytoplasm;GO:0070062|extracellular exosome;GO:0031235|intrinsic component of the cytoplasmic side of the plasma membrane;	GO:0005096|GTPase activator activity;	.	.
oar_circ_0002700	0	0	0	2.32166	4	7	4	-3.41687	0.0141467	NA	down	yes	12:28304997..28330214:-	ENSOARG00000002215	gi|803127520|ref|XP_012042541.1|	9079	0	PREDICTED: serine/threonine-protein kinase MRCK alpha isoform X3 [Ovis aries]	gi|965963429|ref|XM_012187151.2|	6309	0	PREDICTED: Ovis aries CDC42 binding protein kinase alpha (DMPK-like) (CDC42BPA), transcript variant X3, mRNA	Q5VT25	3178	0	Serine/threonine-protein kinase MRCK alpha	.	.	.	.	pfam00780	CNH	CNH domain. Domain found in NIK1-like kinase, mouse citron and yeast ROM1, ROM2. Unpublished observations.	GO:0031532|actin cytoskeleton reorganization;GO:0031032|actomyosin structure organization;GO:0016477|cell migration;GO:0035556|intracellular signal transduction;GO:0006468|protein phosphorylation;	GO:0042641|actomyosin;GO:0031252|cell leading edge;GO:0005911|cell-cell junction;GO:0005737|cytoplasm;GO:0070062|extracellular exosome;	GO:0005524|ATP binding;GO:0042802|identical protein binding;GO:0000287|magnesium ion binding;GO:0004674|protein serine/threonine kinase activity;	K16307	CDC42BP; serine/threonine-protein kinase MRCK [EC:2.7.11.1]
oar_circ_0035844	3	12	0	2.64483	0	0	0	3.44073	0.0141811	NA	up	yes	7:4128796..4135726:-	Null	.	.	.	.	.	.	.	.	.	.	.	.	.	.	.	.	.	.	.	.	.	.	.	.
oar_circ_0018794	0	9	5	2.59794	0	0	0	3.4325	0.0143978	NA	up	yes	23:47680729..47699649:-	ENSOARG00000003654	gi|537238247|gb|ERE86249.1|	2209	0	putative mothers against decapentaplegic isoform 2 [Cricetulus griseus]	gi|966000688|ref|XM_015103722.1|	1768	0	PREDICTED: Ovis aries SMAD family member 2 (SMAD2), transcript variant X1, mRNA	Q15796	843	0	Mothers against decapentaplegic homolog 2	.	.	.	.	pfam03166	MH2	MH2 domain. This is the MH2 (MAD homology 2) domain found at the carboxy terminus of MAD related proteins such as Smads. This domain is separated from the MH1 domain by a non-conserved linker region. The MH2 domain mediates interaction with a wide variety of proteins and provides specificity and selectivity to Smad function and also is critical for mediating interactions in Smad oligomers. Unlike…	GO:0032924|activin receptor signaling pathway;GO:0009952|anterior/posterior pattern specification;GO:0045165|cell fate commitment;GO:0007182|common-partner SMAD protein phosphorylation;GO:0048589|developmental growth;GO:0048701|embryonic cranial skeleton morphogenesis;GO:0048617|embryonic foregut morphogenesis;GO:0009880|embryonic pattern specification;GO:0007492|endoderm development;GO:0001706|e…	GO:0032444|activin responsive factor complex;GO:0005737|cytoplasm;GO:0000790|nuclear chromatin;GO:0005634|nucleus;GO:0071141|SMAD protein complex;GO:0071144|SMAD2-SMAD3 protein complex;GO:0005667|transcription factor complex;	GO:0033613|activating transcription factor binding;GO:0003682|chromatin binding;GO:0070410|co-SMAD binding;GO:0003690|double-stranded DNA binding;GO:0070411|I-SMAD binding;GO:0046872|metal ion binding;GO:0019902|phosphatase binding;GO:0046982|protein heterodimerization activity;GO:0042803|protein homodimerization activity;GO:0070412|R-SMAD binding;GO:0000978|RNA polymerase II core promoter proxim…	K04500	SMAD2_3; mothers against decapentaplegic homolog 2/3
oar_circ_0037073	11	7	11	19.0222	30	31	29	-1.41802	0.0150222	0.999913	down	yes	7:9314686..9330161:+	ENSOARG00000017139	gi|965943883|ref|XP_014952187.1|	1480	0	PREDICTED: secretory carrier-associated membrane protein 1 isoform X1 [Ovis aries]	gi|965943882|ref|XM_015096701.1|	985	0	PREDICTED: Ovis aries secretory carrier membrane protein 1 (SCAMP1), transcript variant X1, mRNA	O77735	524	0	Secretory carrier-associated membrane protein 1	.	.	.	.	pfam04144	SCAMP	SCAMP family. In vertebrates, secretory carrier membrane proteins (SCAMPs) 1-3 constitute a family of putative membrane-trafficking proteins composed of cytoplasmic N-terminal sequences with NPF repeats, four central transmembrane regions (TMRs), and a cytoplasmic tail. SCAMPs probably function in endocytosis by recruiting EH-domain proteins to the N-terminal NPF repeats but may have additional f…	GO:0015031|protein transport;	GO:0016021|integral component of membrane;GO:0055038|recycling endosome membrane;GO:0005802|trans-Golgi network;	.	.	.
oar_circ_0030231	52	36	25	27.08	17	12	23	1.22408	0.0153479	0.999913	up	yes	4:24552819..24582300:-	Null	.	.	.	.	.	.	.	.	.	.	.	.	.	.	.	.	.	.	.	.	.	.	.	.
oar_circ_0009511	8	7	0	2.47549	0	0	0	3.39782	0.0155426	NA	up	yes	18:30765372..30909199:-	ENSOARG00000001531	gi|426248252|ref|XP_004017878.1|	6565	0	PREDICTED: S phase cyclin A-associated protein in the endoplasmic reticulum isoform X2 [Ovis aries]	gi|742137757|ref|XM_010843297.1|	4997	0	PREDICTED: Bison bison bison S-phase cyclin A-associated protein in the ER (SCAPER), transcript variant X2, mRNA	Q9BY12	2340	0	S phase cyclin A-associated protein in the endoplasmic reticulum	.	.	.	.	pfam12874	zf-met	Zinc-finger of C2H2 type. This is a zinc-finger domain with the CxxCx(12)Hx(6)H motif, found in multiple copies in a wide range of proteins from plants to metazoans. Some member proteins, particularly those from plants, are annotated as being RNA-binding.	.	GO:0005737|cytoplasm;GO:0005783|endoplasmic reticulum;GO:0005634|nucleus;	GO:0003676|nucleic acid binding;GO:0008270|zinc ion binding;	.	.
oar_circ_0005098	0	0	0	2.25851	6	6	2	-3.34504	0.0167663	NA	down	yes	13:9821897..9858721:-	ENSOARG00000011950	gi|803131361|ref|XP_012043539.1|	5384	0	PREDICTED: LOW QUALITY PROTEIN: kinesin-like protein KIF16B isoform X1 [Ovis aries]	gi|965966250|ref|XM_012188149.2|	3733	0	PREDICTED: Ovis aries kinesin family member 16B (KIF16B), transcript variant X1, mRNA	Q96L93	654	0	Kinesin-like protein KIF16B	YGL216w	233	1e-62	COG5059	pfam00225	Kinesin	Kinesin motor domain.	GO:0030705|cytoskeleton-dependent intracellular transport;GO:0045022|early endosome to late endosome transport;GO:0007492|endoderm development;GO:0007173|epidermal growth factor receptor signaling pathway;GO:0008543|fibroblast growth factor receptor signaling pathway;GO:0001704|formation of primary germ layer;GO:0006895|Golgi to endosome transport;GO:0007018|microtubule-based movement;GO:0032801|…	GO:0005829|cytosol;GO:0005769|early endosome;GO:0031901|early endosome membrane;GO:0005768|endosome;GO:0005871|kinesin complex;GO:0005874|microtubule;	GO:0005524|ATP binding;GO:0008574|ATP-dependent microtubule motor activity, plus-end-directed;GO:0005547|phosphatidylinositol-3,4,5-trisphosphate binding;GO:0043325|phosphatidylinositol-3,4-bisphosphate binding;GO:0080025|phosphatidylinositol-3,5-bisphosphate binding;GO:0032266|phosphatidylinositol-3-phosphate binding;	K17916	KIF16B, SNX23; kinesin family member 16B
oar_circ_0007301	0	0	0	2.25851	6	6	2	-3.34504	0.0167663	NA	down	yes	16:23827942..23852952:-	ENSOARG00000007764	gi|426246501|ref|XP_004017032.1|	5164	0	PREDICTED: superkiller viralicidic activity 2-like 2 isoform X1 [Ovis aries]	gi|926718466|ref|XM_005694702.2|	3501	0	PREDICTED: Capra hircus superkiller viralicidic activity 2-like 2 (S. cerevisiae) (SKIV2L2), mRNA	P42285	1969	0	Superkiller viralicidic activity 2-like 2	SPAC6F12.16c	1066	0	COG4581	pfam13234	rRNA_proc-arch	rRNA-processing arch domain. Mtr4 is the essential RNA helicase, and is an exosome-activating cofactor. This arch domain is carried in Mtr4 and Ski2 (the cytosolic homologue of Mtr4). The arch domain is required for proper 5.8S rRNA processing, and appears to function independently of canonical helicase activity.	GO:0000460|maturation of 5.8S rRNA;GO:0000398|mRNA splicing, via spliceosome;GO:0006401|RNA catabolic process;GO:0006364|rRNA processing;	GO:0071013|catalytic step 2 spliceosome;GO:0005730|nucleolus;GO:0005654|nucleoplasm;GO:0005634|nucleus;	GO:0005524|ATP binding;GO:0044822|poly(A) RNA binding;GO:0003724|RNA helicase activity;	K12598	MTR4, SKIV2L2; ATP-dependent RNA helicase DOB1 [EC:3.6.4.13]
oar_circ_0030508	0	0	0	2.27914	8	2	4	-3.34563	0.0167702	NA	down	yes	4:38242381..38274943:+	ENSOARG00000016292	gi|803236437|ref|XP_011978363.1|	5727	0	PREDICTED: voltage-dependent calcium channel subunit alpha-2/delta-1 isoform X2 [Ovis aries musimon]	gi|965814717|ref|XM_012122973.2|	3352	0	PREDICTED: Ovis aries musimon calcium channel, voltage-dependent, alpha 2/delta subunit 1 (CACNA2D1), transcript variant X2, mRNA	P54289	2147	0	Voltage-dependent calcium channel subunit alpha-2/delta-1	.	.	.	.	pfam08399	VWA_N	VWA N-terminal. This domain is found at the N-terminus of proteins containing von Willebrand factor type A (VWA, pfam00092) and Cache (pfam02743) domains. It has been found in vertebrates, Drosophila and C. elegans but has not yet been identified in other eukaryotes. It is probably involved in the function of some voltage-dependent calcium channel subunits.	GO:0061577|generation of L-type calcium current;GO:0006816|calcium ion transport;GO:0060402|calcium ion transport into cytosol;GO:0061337|cardiac conduction;GO:0086002|cardiac muscle cell action potential involved in contraction;GO:0086012|membrane depolarization during cardiac muscle cell action potential;GO:1901843|positive regulation of high voltage-gated calcium channel activity;GO:0051924|re…	GO:0070062|extracellular exosome;GO:1990454|L-type voltage-gated calcium channel complex;GO:0005886|plasma membrane;GO:0016529|sarcoplasmic reticulum;GO:0005891|voltage-gated calcium channel complex;	GO:0046872|metal ion binding;GO:0005245|voltage-gated calcium channel activity;	K04858	CACNA2D1; voltage-dependent calcium channel alpha-2/delta-1
oar_circ_0031115	4	5	3	2.08243	0	0	0	3.34823	0.0168778	NA	up	yes	4:66352918..66361235:+	ENSOARG00000008738	gi|555979062|ref|XP_005901465.1|	2271	0	PREDICTED: secernin-1 [Bos mutus]	gi|850481938|gb|CP011889.1|	2146	0	Ovis canadensis canadensis isolate 43U chromosome 4 sequence	P83939	845	0	Secernin-1	PA4677	189	5e-51	COG4690	pfam03577	Peptidase_C69	Peptidase family C69.	GO:0006887|exocytosis;	GO:0005737|cytoplasm;GO:0031965|nuclear membrane;	GO:0016805|dipeptidase activity;	.	.
oar_circ_0009401	16	28	38	45.8316	75	61	62	-1.06013	0.0169637	0.999913	down	yes	18:26866968..26868672:+	Null	.	.	.	.	.	.	.	.	.	.	.	.	.	.	.	.	.	.	.	.	.	.	.	.
oar_circ_0024005	4	2	6	2.10319	0	0	0	3.3416	0.0171774	NA	up	yes	2:244759301..244762459:+	ENSOARG00000008814	gi|426222026|ref|XP_004005206.1|	2145	0	PREDICTED: heterochromatin protein 1-binding protein 3 isoform X1 [Ovis aries]	gi|965923140|ref|XM_015093723.1|	1812	0	PREDICTED: Ovis aries heterochromatin protein 1, binding protein 3 (HP1BP3), transcript variant X10, mRNA	Q08DU9	813	0	Heterochromatin protein 1-binding protein 3	.	.	.	.	pfam00538	Linker_histone	linker histone H1 and H5 family. Linker histone H1 is an essential component of chromatin structure. H1 links nucleosomes into higher order structures Histone H1 is replaced by histone H5 in some cell types.	GO:0071456|cellular response to hypoxia;GO:0070828|heterochromatin organization;GO:0006334|nucleosome assembly;GO:0042127|regulation of cell proliferation;GO:0097298|regulation of nucleus size;GO:0006355|regulation of transcription, DNA-templated;	GO:0005694|chromosome;GO:0000786|nucleosome;GO:0005634|nucleus;	GO:0003677|DNA binding;GO:0031491|nucleosome binding;	.	.
oar_circ_0019518	0	0	0	2.17995	5	4	5	-3.331	0.0172233	NA	down	yes	24:27680412..27684378:-	ENSOARG00000009930	gi|440913316|gb|ELR62780.1|	1204	1e-161	Phosphoserine phosphatase, partial [Bos mutus]	gi|966001227|ref|XM_012103911.2|	1371	0	PREDICTED: Ovis aries phosphoserine phosphatase (PSPH), transcript variant X1, mRNA	Q2KHU0	462	1e-160	Phosphoserine phosphatase	L0085	90.5	9e-20	COG0560	pfam00702	Hydrolase	haloacid dehalogenase-like hydrolase. This family is structurally different from the alpha/beta hydrolase family (pfam00561). This family includes L-2-haloacid dehalogenase, epoxide hydrolases and phosphatases. The structure of the family consists of two domains. One is an inserted four helix bundle, which is the least well conserved region of the alignment, between residues 16 and 96 of Pseudomo…	GO:0006564|L-serine biosynthetic process;GO:0006563|L-serine metabolic process;	GO:0005737|cytoplasm;	GO:0005509|calcium ion binding;GO:0000287|magnesium ion binding;GO:0004647|phosphoserine phosphatase activity;	K01079	serB, PSPH; phosphoserine phosphatase [EC:3.1.3.3]
oar_circ_0007732	0	0	0	2.19866	2	5	8	-3.32952	0.0173535	NA	down	yes	16:5661957..5698302:+	ENSOARG00000004239	gi|426246287|ref|XP_004016926.1|	3340	0	PREDICTED: cytoplasmic polyadenylation element-binding protein 4 isoform X1 [Ovis aries]	gi|926718221|ref|XM_005694540.2|	6937	0	PREDICTED: Capra hircus cytoplasmic polyadenylation element binding protein 4 (CPEB4), transcript variant X1, mRNA	Q17RY0	1254	0	Cytoplasmic polyadenylation element-binding protein 4	.	.	.	.	pfam00076	RRM_1	RNA recognition motif. (a.k.a. RRM, RBD, or RNP domain). The RRM motif is probably diagnostic of an RNA binding protein. RRMs are found in a variety of RNA binding proteins, including various hnRNP proteins, proteins implicated in regulation of alternative splicing, and protein components of snRNPs. The motif also appears in a few single stranded DNA binding proteins. The RRM structure consists o…	GO:0071230|cellular response to amino acid stimulus;GO:0036294|cellular response to decreased oxygen levels;GO:0042149|cellular response to glucose starvation;GO:0035235|ionotropic glutamate receptor signaling pathway;GO:2000766|negative regulation of cytoplasmic translation;GO:0043524|negative regulation of neuron apoptotic process;GO:0002931|response to ischemia;	GO:0005737|cytoplasm;GO:0030425|dendrite;GO:0005783|endoplasmic reticulum;GO:1990124|messenger ribonucleoprotein complex;GO:0043005|neuron projection;GO:0005634|nucleus;GO:0014069|postsynaptic density;GO:0045202|synapse;	GO:0003730|mRNA 3'-UTR binding;GO:0000166|nucleotide binding;GO:0044822|poly(A) RNA binding;GO:0043022|ribosome binding;GO:0008135|translation factor activity, RNA binding;GO:0000900|translation repressor activity, nucleic acid binding;	K02602	CPEB, ORB; cytoplasmic polyadenylation element-binding protein
oar_circ_0014500	0	0	0	2.23113	5	7	2	-3.32943	0.0173701	NA	down	yes	1:267648536..267701580:+	ENSOARG00000014368	gi|426218445|ref|XP_004003457.1|	3456	0	PREDICTED: dual specificity tyrosine-phosphorylation-regulated kinase 1A isoform X2 [Ovis aries]	gi|965918629|ref|XM_004003408.3|	4953	0	PREDICTED: Ovis aries dual specificity tyrosine-(Y)-phosphorylation regulated kinase 1A (DYRK1A), transcript variant X2, mRNA	Q13627	1320	0	Dual specificity tyrosine-phosphorylation-regulated kinase 1A	.	.	.	.	pfam00069	Pkinase	Protein kinase domain.	GO:0007623|circadian rhythm;GO:0043518|negative regulation of DNA damage response, signal transduction by p53 class mediator;GO:0048025|negative regulation of mRNA splicing, via spliceosome;GO:0007399|nervous system development;GO:0018105|peptidyl-serine phosphorylation;GO:0018107|peptidyl-threonine phosphorylation;GO:0018108|peptidyl-tyrosine phosphorylation;GO:0090312|positive regulation of pro…	GO:0030529|ribonucleoprotein complex;GO:0016607|nuclear speck;GO:0005654|nucleoplasm;GO:0005634|nucleus;	GO:0005524|ATP binding;GO:0004715|non-membrane spanning protein tyrosine kinase activity;GO:0004672|protein kinase activity;GO:0043621|protein self-association;GO:0004674|protein serine/threonine kinase activity;GO:0004712|protein serine/threonine/tyrosine kinase activity;GO:0004713|protein tyrosine kinase activity;GO:0048156|tau protein binding;	K08825	DYRK1; dual specificity tyrosine-phosphorylation-regulated kinase 1 [EC:2.7.12.1]
oar_circ_0037019	5	3	4	2.05548	0	0	0	3.33329	0.0174506	NA	up	yes	7:89076827..89077177:-	ENSOARG00000002847	gi|803096682|ref|XP_012037559.1|	5058	0	PREDICTED: centrosomal protein of 128 kDa isoform X1 [Ovis aries]	gi|965886697|ref|XM_012155884.2|	3330	0	PREDICTED: Ovis aries musimon centrosomal protein 128kDa (CEP128), transcript variant X9, mRNA	Q6ZU80	1594	0	Centrosomal protein of 128 kDa	.	.	.	.	pfam01576	Myosin_tail_1	Myosin tail. The myosin molecule is a multi-subunit complex made up of two heavy chains and four light chains it is a fundamental contractile protein found in all eukaryote cell types. This family consists of the coiled-coil myosin heavy chain tail region. The coiled-coil is composed of the tail from two molecules of myosin. These can then assemble into the macromolecular thick filament. The coil…	.	GO:0005814|centriole;GO:0005737|cytoplasm;GO:0005815|microtubule organizing center;GO:0000922|spindle pole;	.	K16460	CEP128; centrosomal protein CEP128
oar_circ_0009724	0	0	0	2.16963	4	6	4	-3.32273	0.0175559	NA	down	yes	18:42363514..42532935:+	Null	.	.	.	.	.	.	.	.	.	.	.	.	.	.	.	.	.	.	.	.	.	.	.	.
oar_circ_0000711	89	60	40	48.374	33	43	30	0.939346	0.0182597	0.999913	up	yes	10:34799871..34800376:+	Null	.	.	.	.	.	.	.	.	.	.	.	.	.	.	.	.	.	.	.	.	.	.	.	.
oar_circ_0004543	0	9	4	2.40792	0	0	0	3.31823	0.0185789	NA	up	yes	13:42434921..42455614:+	Null	.	.	.	.	.	.	.	.	.	.	.	.	.	.	.	.	.	.	.	.	.	.	.	.
oar_circ_0018694	0	0	0	2.58154	11	4	0	-3.31069	0.0186629	NA	down	yes	23:42170217..42175072:+	ENSOARG00000001243	gi|548519321|ref|XP_005697284.1|	1026	6e-139	PREDICTED: ras-related protein Rab-31 [Capra hircus]	gi|548519320|ref|XM_005697227.1|	572	0	PREDICTED: Capra hircus RAB31, member RAS oncogene family (RAB31), mRNA	Q13636	370	5e-130	Ras-related protein Rab-31	.	.	.	.	pfam00071	Ras	Ras family. Includes sub-families Ras, Rab, Rac, Ral, Ran, Rap Ypt1 and more. Shares P-loop motif with GTP_EFTU, arf and myosin_head. See pfam00009 pfam00025, pfam00063. As regards Rab GTPases, these are important regulators of vesicle formation, motility and fusion. They share a fold in common with all Ras GTPases: this is a six-stranded beta-sheet surrounded by five alpha-helices.	GO:0032869|cellular response to insulin stimulus;GO:0043001|Golgi to plasma membrane protein transport;GO:0090382|phagosome maturation;GO:0031623|receptor internalization;GO:0045055|regulated secretory pathway;GO:0007264|small GTPase mediated signal transduction;	GO:0005769|early endosome;GO:0045335|phagocytic vesicle;GO:0030670|phagocytic vesicle membrane;GO:0032588|trans-Golgi network membrane;	GO:0019003|GDP binding;GO:0005525|GTP binding;GO:0003924|GTPase activity;	K07891	RAB22; Ras-related protein Rab-22
oar_circ_0026725	0	5	3	9.36074	7	32	13	-2.15824	0.0189741	0.999913	down	yes	3:149722089..149723457:-	ENSOARG00000020251	gi|440901575|gb|ELR52490.1|	2447	0	Rab-3A-interacting protein, partial [Bos mutus]	gi|965927007|ref|XM_015094747.1|	1472	0	PREDICTED: Ovis aries RAB3A interacting protein (RAB3IP), transcript variant X3, mRNA	Q96QF0	909	0	Rab-3A-interacting protein	.	.	.	.	pfam06428	Sec2p	GDP/GTP exchange factor Sec2p. In Saccharomyces cerevisiae, Sec2p is a GDP/GTP exchange factor for Sec4p, which is required for vesicular transport at the post-Golgi stage of yeast secretion.	GO:0042384|cilium assembly;GO:0006893|Golgi to plasma membrane transport;GO:0033365|protein localization to organelle;GO:0006612|protein targeting to membrane;	GO:0005813|centrosome;GO:0036064|ciliary basal body;GO:0005856|cytoskeleton;GO:0005829|cytosol;GO:0030027|lamellipodium;GO:0005634|nucleus;	GO:0017112|Rab guanyl-nucleotide exchange factor activity;	K16779	RAB3IP, RABIN8; Rab-3A-interacting protein
oar_circ_0027892	0	0	0	2.10813	3	5	6	-3.28554	0.0190819	NA	down	yes	3:211855988..211883414:+	ENSOARG00000012564	gi|426225730|ref|XP_004007016.1|	5056	0	PREDICTED: ELKS/Rab6-interacting/CAST family member 1 isoform X2 [Ovis aries]	gi|742144261|ref|XM_010845038.1|	6530	0	PREDICTED: Bison bison bison ELKS/RAB6-interacting/CAST family member 1 (ERC1), transcript variant X2, mRNA	Q99MI1	1902	0	ELKS/Rab6-interacting/CAST family member 1	.	.	.	.	pfam10174	Cast	RIM-binding protein of the cytomatrix active zone. This is a family of proteins that form part of the CAZ (cytomatrix at the active zone) complex which is involved in determining the site of synaptic vesicle fusion. The C-terminus is a PDZ-binding motif that binds directly to RIM (a small G protein Rab-3A effector). The family also contains four coiled-coil domains.	GO:0007252|I-kappaB phosphorylation;GO:0015031|protein transport;GO:0042147|retrograde transport, endosome to Golgi;	GO:0005913|cell-cell adherens junction;GO:0005737|cytoplasm;GO:0000139|Golgi membrane;GO:0008385|IkappaB kinase complex;GO:0048786|presynaptic active zone;GO:0045202|synapse;	GO:0098641|cadherin binding involved in cell-cell adhesion;GO:0030165|PDZ domain binding;GO:0017137|Rab GTPase binding;	K16072	ERC1; ELKS/RAB6-interacting/CAST family member 1
oar_circ_0004064	0	10	3	2.401	0	0	0	3.30055	0.0193327	NA	up	yes	13:20714006..20779422:+	ENSOARG00000000344	gi|548489350|ref|XP_005687971.1|	2541	0	PREDICTED: plexin domain-containing protein 2 isoform X2 [Capra hircus]	gi|965966627|ref|XM_012188291.2|	4581	0	PREDICTED: Ovis aries plexin domain containing 2 (PLXDC2), transcript variant X2, mRNA	Q6UX71	931	0	Plexin domain-containing protein 2	.	.	.	.	pfam01437	PSI	Plexin repeat. A cysteine rich repeat found in several different extracellular receptors. The function of the repeat is unknown. Three copies of the repeat are found Plexin. Two copies of the repeat are found in mahogany protein. A related C. elegans protein contains four copies of the repeat. The Met receptor contains a single copy of the repeat. The Pfam alignment shows 6 conserved cysteine res…	.	GO:0070062|extracellular exosome;GO:0016021|integral component of membrane;	.	.	.
oar_circ_0012226	8	6	0	2.29239	0	0	0	3.28682	0.0198413	NA	up	yes	1:163199145..163203852:+	Null	.	.	.	.	.	.	.	.	.	.	.	.	.	.	.	.	.	.	.	.	.	.	.	.
oar_circ_0012110	0	0	0	2.16123	8	3	2	-3.25858	0.0203696	NA	down	yes	1:15358666..15441443:-	ENSOARG00000020350	gi|802977229|ref|XP_011963649.1|	3164	0	PREDICTED: polycomb protein SCMH1 isoform X8 [Ovis aries]	gi|965914440|ref|XM_012108259.2|	2009	0	PREDICTED: Ovis aries sex comb on midleg homolog 1 (Drosophila) (SCMH1), transcript variant X12, mRNA	Q96GD3	1075	0	Polycomb protein SCMH1	.	.	.	.	pfam12140	DUF3588	Protein of unknown function (DUF3588). This family of proteins is found in eukaryotes. Proteins in this family are typically between 129 and 866 amino acids in length, and the family is found in association with pfam02820. The exact function of this family is not known.	GO:0009653|anatomical structure morphogenesis;GO:0009952|anterior/posterior pattern specification;GO:0006338|chromatin remodeling;GO:0016458|gene silencing;GO:0045892|negative regulation of transcription, DNA-templated;GO:0016925|protein sumoylation;GO:0007283|spermatogenesis;GO:0006351|transcription, DNA-templated;	GO:0010369|chromocenter;GO:0005654|nucleoplasm;GO:0005634|nucleus;	GO:0003677|DNA binding;GO:0003700|transcription factor activity, sequence-specific DNA binding;	K11461	SCMH1; polycomb protein SCMH1
oar_circ_0018032	0	0	0	2.1168	7	3	3	-3.2555	0.0204419	NA	down	yes	22:41693113..41696861:-	ENSOARG00000009064	gi|440906607|gb|ELR56850.1|	2165	0	Zinc finger protein Pegasus, partial [Bos mutus]	gi|965999080|ref|XM_012103095.2|	1318	0	PREDICTED: Ovis aries IKAROS family zinc finger 5 (IKZF5), transcript variant X3, mRNA	A4IFJ6	827	0	Zinc finger protein Pegasus	.	.	.	.	pfam13465	zf-H2C2_2	Zinc-finger double domain.	GO:0006355|regulation of transcription, DNA-templated;GO:0006351|transcription, DNA-templated;	GO:0005634|nucleus;	GO:0046872|metal ion binding;GO:0000977|RNA polymerase II regulatory region sequence-specific DNA binding;GO:0003700|transcription factor activity, sequence-specific DNA binding;	K09220	IKZF, ZNFN1A; IKAROS family zinc finger protein
oar_circ_0023326	7	2	3	1.98083	0	0	0	3.26283	0.0204457	NA	up	yes	2:209284583..209295759:+	ENSOARG00000019028	gi|803027374|ref|XP_011999726.1|	10686	0	PREDICTED: 1-phosphatidylinositol 3-phosphate 5-kinase isoform X3 [Ovis aries]	gi|965922274|ref|XM_012144336.2|	6331	0	PREDICTED: Ovis aries phosphoinositide kinase, FYVE finger containing (PIKFYVE), transcript variant X6, mRNA	Q9Y2I7	3892	0	1-phosphatidylinositol 3-phosphate 5-kinase	YFR019w_3	286	2e-80	COG5253	pfam01504	PIP5K	Phosphatidylinositol-4-phosphate 5-Kinase. This family contains a region from the common kinase core found in the type I phosphatidylinositol-4-phosphate 5-kinase (PIP5K) family as described in. The family consists of various type I, II and III PIP5K enzymes. PIP5K catalyses the formation of phosphoinositol-4,5-bisphosphate via the phosphorylation of phosphatidylinositol-4-phosphate a precursor i…	GO:0035556|intracellular signal transduction;GO:0032288|myelin assembly;GO:1904562|phosphatidylinositol 5-phosphate metabolic process;GO:0006661|phosphatidylinositol biosynthetic process;GO:0034504|protein localization to nucleus;GO:2000785|regulation of autophagosome assembly;GO:0042147|retrograde transport, endosome to Golgi;	GO:0005911|cell-cell junction;GO:0031410|cytoplasmic vesicle;GO:0005829|cytosol;GO:0031901|early endosome membrane;GO:0010008|endosome membrane;GO:0000139|Golgi membrane;GO:0031902|late endosome membrane;GO:0045121|membrane raft;GO:0048471|perinuclear region of cytoplasm;GO:0012506|vesicle membrane;	GO:0000285|1-phosphatidylinositol-3-phosphate 5-kinase activity;GO:0016308|1-phosphatidylinositol-4-phosphate 5-kinase activity;GO:0005524|ATP binding;GO:0043813|phosphatidylinositol-3,5-bisphosphate 5-phosphatase activity;GO:0008270|zinc ion binding;	K00921	PIKFYVE, FAB1; 1-phosphatidylinositol-3-phosphate 5-kinase [EC:2.7.1.150]
oar_circ_0029087	0	0	0	2.08942	6	4	3	-3.25147	0.020588	NA	down	yes	3:76545346..76550036:+	ENSOARG00000004937	gi|803038754|ref|XP_004006016.2|	4637	0	PREDICTED: F-box only protein 11 isoform X1 [Ovis aries]	gi|965925480|ref|XM_004005967.3|	2570	0	PREDICTED: Ovis aries F-box protein 11 (FBXO11), transcript variant X1, mRNA	Q7TPD1	1771	0	F-box only protein 11	.	.	.	.	pfam13229	Beta_helix	Right handed beta helix region. This region contains a parallel beta helix region that shares some similarity with Pectate lyases.	GO:0006464|cellular protein modification process;GO:0007605|sensory perception of sound;	GO:0005694|chromosome;GO:0005737|cytoplasm;GO:0005730|nucleolus;GO:0005634|nucleus;GO:0000151|ubiquitin ligase complex;	GO:0016274|protein-arginine N-methyltransferase activity;GO:0004842|ubiquitin-protein transferase activity;GO:0008270|zinc ion binding;	K10297	FBXO11; F-box protein 11
oar_circ_0018157	7	3	2	1.97391	0	0	0	3.25889	0.0206202	NA	up	yes	22:8430887..8432651:-	ENSOARG00000013806	gi|803192118|ref|XP_011957857.1|	4063	0	PREDICTED: neutral ceramidase isoform X1 [Ovis aries]	gi|965997309|ref|XM_015103307.1|	2460	0	PREDICTED: Ovis aries N-acylsphingosine amidohydrolase (non-lysosomal ceramidase) 2 (ASAH2), transcript variant X3, mRNA	Q9NR71	1323	0	Neutral ceramidase	.	.	.	.	pfam04734	Ceramidase_alk	Neutral/alkaline non-lysosomal ceramidase. This family represents a group of neutral/alkaline ceramidases found in both bacteria and eukaryotes.	GO:0006915|apoptotic process;GO:0006672|ceramide metabolic process;GO:0007165|signal transduction;	GO:0016021|integral component of membrane;GO:0005739|mitochondrion;GO:0005886|plasma membrane;	GO:0017040|ceramidase activity;	K12349	ASAH2; neutral ceramidase [EC:3.5.1.23]
oar_circ_0023917	0	0	0	2.14417	8	2	3	-3.24963	0.0207663	NA	down	yes	2:242392015..242396988:+	ENSOARG00000007609	gi|944428712|gb|KQL71477.1|	2188	0	heterogeneous nuclear ribonucleoprotein R [Alligator mississippiensis]	gi|965799088|ref|XM_012115413.2|	1911	0	PREDICTED: Ovis aries musimon heterogeneous nuclear ribonucleoprotein R (HNRNPR), transcript variant X5, mRNA	O43390	93.2	2e-18	Heterogeneous nuclear ribonucleoprotein R	.	.	.	.	pfam00076	RRM_1	RNA recognition motif. (a.k.a. RRM, RBD, or RNP domain). The RRM motif is probably diagnostic of an RNA binding protein. RRMs are found in a variety of RNA binding proteins, including various hnRNP proteins, proteins implicated in regulation of alternative splicing, and protein components of snRNPs. The motif also appears in a few single stranded DNA binding proteins. The RRM structure consists o…	GO:0007623|circadian rhythm;GO:0010467|gene expression;GO:0061157|mRNA destabilization;GO:0006397|mRNA processing;GO:0000398|mRNA splicing, via spliceosome;GO:0043086|negative regulation of catalytic activity;GO:0061014|positive regulation of mRNA catabolic process;	GO:0043679|axon terminus;GO:0071013|catalytic step 2 spliceosome;GO:0030425|dendrite;GO:0005783|endoplasmic reticulum;GO:0030426|growth cone;GO:0030529|ribonucleoprotein complex;GO:0005654|nucleoplasm;GO:0005681|spliceosomal complex;	GO:0003730|mRNA 3'-UTR binding;GO:0000166|nucleotide binding;GO:0044822|poly(A) RNA binding;GO:0003723|RNA binding;	K13161	HNRNPR; heterogeneous nuclear ribonucleoprotein R
oar_circ_0006161	97	88	44	103.637	125	104	196	-0.721113	0.020939	0.999913	down	yes	15:27082722..27120444:-	ENSOARG00000003139	gi|803156059|ref|XP_011950888.1|	6100	0	PREDICTED: serine/threonine-protein kinase SIK3 isoform X2 [Ovis aries]	gi|965977104|ref|XM_015100932.1|	3838	0	PREDICTED: Ovis aries SIK family kinase 3 (SIK3), transcript variant X1, mRNA	Q6P4S6	2100	0	Serine/threonine-protein kinase SIK3	.	.	.	.	pfam00069	Pkinase	Protein kinase domain.	GO:0060351|cartilage development involved in endochondral bone morphogenesis;GO:0001958|endochondral ossification;GO:0035108|limb morphogenesis;GO:0035264|multicellular organism growth;GO:0006468|protein phosphorylation;GO:0010906|regulation of glucose metabolic process;GO:0032880|regulation of protein localization;GO:0048705|skeletal system morphogenesis;	GO:0005737|cytoplasm;	GO:0005524|ATP binding;GO:0000287|magnesium ion binding;GO:0004674|protein serine/threonine kinase activity;	K19009	SIK3; serine/threonine-protein kinase SIK3 [EC:2.7.11.1]
oar_circ_0035100	2	4	5	1.98091	0	0	0	3.25114	0.0209502	NA	up	yes	6:99344317..99345501:-	ENSOARG00000003468	gi|803265249|ref|XP_011992365.1|	17929	0	PREDICTED: WD repeat and FYVE domain-containing protein 3 isoform X4 [Ovis aries musimon]	gi|965940489|ref|XM_004010110.3|	5709	0	PREDICTED: Ovis aries WD repeat and FYVE domain containing 3 (WDFY3), transcript variant X1, mRNA	Q8IZQ1	6772	0	WD repeat and FYVE domain-containing protein 3	.	.	.	.	pfam02138	Beach	Beige/BEACH domain.	GO:0035973|aggrephagy;	GO:0005776|autophagosome;GO:0005737|cytoplasm;GO:0097635|extrinsic component of autophagosome membrane;GO:0019898|extrinsic component of membrane;GO:0016234|inclusion body;GO:0005635|nuclear envelope;GO:0031965|nuclear membrane;GO:0016605|PML body;	GO:0005545|1-phosphatidylinositol binding;GO:0003831|beta-N-acetylglucosaminylglycopeptide beta-1,4-galactosyltransferase activity;GO:0046872|metal ion binding;	.	.
oar_circ_0010788	2	5	4	1.97399	0	0	0	3.24722	0.0211273	NA	up	yes	19:35126991..35223555:-	ENSOARG00000010656	gi|187937008|ref|NP_001120764.1|	1298	9e-179	S-adenosylmethionine mitochondrial carrier protein [Ovis aries]	gi|187937007|ref|NM_001127292.1|	822	0	Ovis aries solute carrier family 25 (S-adenosylmethionine carrier), member 26 (SLC25A26), mRNA	A6QR09	489	5e-174	S-adenosylmethionine mitochondrial carrier protein	.	.	.	.	pfam00153	Mito_carr	Mitochondrial carrier protein.	GO:0015805|S-adenosyl-L-methionine transport;GO:0006412|translation;	GO:0016021|integral component of membrane;GO:0005743|mitochondrial inner membrane;	GO:0000095|S-adenosyl-L-methionine transmembrane transporter activity;GO:0003735|structural constituent of ribosome;	K15111	SLC25A26; solute carrier family 25 (mitochondrial S-adenosylmethionine transporter), member 26
oar_circ_0009104	0	0	0	2.04498	5	4	4	-3.23544	0.021287	NA	down	yes	18:11788167..11899909:-	ENSOARG00000010206	gi|426248047|ref|XP_004017777.1|	4280	0	PREDICTED: multiple C2 and transmembrane domain-containing protein 2 isoform X3 [Ovis aries]	gi|926718930|ref|XM_013972926.1|	2621	0	PREDICTED: Capra hircus multiple C2 domains, transmembrane 2 (MCTP2), transcript variant X1, mRNA	Q6DN12	1479	0	Multiple C2 and transmembrane domain-containing protein 2	YOR086c	67	2e-10	COG5038	pfam00168	C2	C2 domain.	GO:0019722|calcium-mediated signaling;GO:0007275|multicellular organismal development;	GO:0005737|cytoplasm;GO:0005783|endoplasmic reticulum;GO:0016021|integral component of membrane;GO:0016020|membrane;GO:0005654|nucleoplasm;	GO:0005509|calcium ion binding;	.	.
oar_circ_0037612	3	4	4	1.94013	0	0	0	3.24156	0.0213445	NA	up	yes	8:27540416..27563051:-	ENSOARG00000010185	gi|426234554|ref|XP_004011259.1|	4649	0	PREDICTED: polyphosphoinositide phosphatase isoform X1 [Ovis aries]	gi|965949944|ref|XM_004011210.3|	2724	0	PREDICTED: Ovis aries FIG4 phosphoinositide 5-phosphatase (FIG4), transcript variant X1, mRNA	Q92562	1744	0	Polyphosphoinositide phosphatase	YNL325c	510	2e-165	COG5329	pfam02383	Syja_N	SacI homology domain. This Pfam family represents a protein domain which shows homology to the yeast protein SacI. The SacI homology domain is most notably found at the amino terminal of the inositol 5'-phosphatase synaptojanin.	GO:0007626|locomotory behavior;GO:0032288|myelin assembly;GO:0031642|negative regulation of myelination;GO:0048666|neuron development;GO:0006661|phosphatidylinositol biosynthetic process;GO:0043473|pigmentation;GO:0010976|positive regulation of neuron projection development;GO:0007033|vacuole organization;	GO:0031901|early endosome membrane;GO:0005783|endoplasmic reticulum;GO:0010008|endosome membrane;GO:0000139|Golgi membrane;GO:0031902|late endosome membrane;GO:0055037|recycling endosome;	GO:0043813|phosphatidylinositol-3,5-bisphosphate 5-phosphatase activity;GO:0004438|phosphatidylinositol-3-phosphatase activity;GO:0043812|phosphatidylinositol-4-phosphate phosphatase activity;	.	.
oar_circ_0025649	0	0	0	2.0791	5	6	2	-3.23237	0.0214982	NA	down	yes	3:102506173..102518126:+	ENSOARG00000013496	gi|426224071|ref|XP_004006197.1|	2859	0	PREDICTED: alpha-1,3-mannosyl-glycoprotein 4-beta-N-acetylglucosaminyltransferase A isoform X1 [Ovis aries]	gi|965926022|ref|XM_015094497.1|	1608	0	PREDICTED: Ovis aries mannosyl (alpha-1,3-)-glycoprotein beta-1,4-N-acetylglucosaminyltransferase, isozyme A (MGAT4A), transcript variant X2, mRNA	O77836	1094	0	Alpha-1,3-mannosyl-glycoprotein 4-beta-N-acetylglucosaminyltransferase A	.	.	.	.	pfam04666	Glyco_transf_54	N-Acetylglucosaminyltransferase-IV (GnT-IV) conserved region. The complex-type of oligosaccharides are synthesized through elongation by glycosyltransferases after trimming of the precursor oligosaccharides transferred to proteins in the endoplasmic reticulum. N-Acetylglucosaminyltransferases (GnTs) take part in the formation of branches in the biosynthesis of complex-type sugar chains. In verteb…	GO:0006491|N-glycan processing;	GO:0005576|extracellular region;GO:0000139|Golgi membrane;GO:0016021|integral component of membrane;	GO:0008454|alpha-1,3-mannosylglycoprotein 4-beta-N-acetylglucosaminyltransferase activity;GO:0046872|metal ion binding;	K00738	MGAT4A_B; alpha-1,3-mannosylglycoprotein beta-1,4-N-acetylglucosaminyltransferase A/B [EC:2.4.1.145]
oar_circ_0031883	0	0	0	2.04663	2	4	8	-3.22598	0.0218013	NA	down	yes	5:10714542..10715048:+	ENSOARG00000009991	gi|803072404|ref|XP_004008536.2|	2828	0	PREDICTED: phenylalanine--tRNA ligase alpha subunit [Ovis aries]	gi|965935943|ref|XM_004008487.3|	1629	0	PREDICTED: Ovis aries phenylalanyl-tRNA synthetase alpha subunit (FARSA), mRNA	Q5RFA2	978	0	Phenylalanine--tRNA ligase alpha subunit	ECU07g1660	491	3e-168	COG0016	pfam01409	tRNA-synt_2d	tRNA synthetases class II core domain (F). Other tRNA synthetase sub-families are too dissimilar to be included. This family includes only phenylalanyl-tRNA synthetases. This is the core catalytic domain.	GO:0006432|phenylalanyl-tRNA aminoacylation;GO:0051290|protein heterotetramerization;	GO:0005737|cytoplasm;GO:0016020|membrane;GO:0009328|phenylalanine-tRNA ligase complex;	GO:0005524|ATP binding;GO:0004826|phenylalanine-tRNA ligase activity;GO:0044822|poly(A) RNA binding;GO:0000049|tRNA binding;	K01889	FARSA, pheS; phenylalanyl-tRNA synthetase alpha chain [EC:6.1.1.20]
oar_circ_0021977	0	2	0	4.30413	10	7	8	-2.68534	0.0218941	NA	down	yes	2:137222388..137224097:+	ENSOARG00000002188	gi|426220905|ref|XP_004004652.1|	2129	0	PREDICTED: methyltransferase-like protein 8 isoform X1 [Ovis aries]	gi|965921367|ref|XM_012133936.2|	4444	0	PREDICTED: Ovis aries methyltransferase like 8 (METTL8), transcript variant X3, mRNA	Q9H825	482	2e-156	Methyltransferase-like protein 8	.	.	.	.	pfam08242	Methyltransf_12	Methyltransferase domain. Members of this family are SAM dependent methyltransferases.	.	GO:0005737|cytoplasm;GO:0005634|nucleus;	GO:0008168|methyltransferase activity;	.	.
oar_circ_0025976	0	0	0	2.03467	4	6	3	-3.22206	0.0219334	NA	down	yes	3:113794844..113830941:+	ENSOARG00000014996	gi|426224195|ref|XP_004006259.1|	10435	0	PREDICTED: neuron navigator 3 isoform X1 [Ovis aries]	gi|965923935|ref|XM_004006210.3|	7095	0	PREDICTED: Ovis aries neuron navigator 3 (NAV3), transcript variant X1, mRNA	Q8IVL0	3769	0	Neuron navigator 3	ECU09g0290	68.9	1e-10	COG5069	pfam00307	CH	Calponin homology (CH) domain. The CH domain is found in both cytoskeletal proteins and signal transduction proteins. The CH domain is involved in actin binding in some members of the family. However in calponins there is evidence that the CH domain is not involved in its actin binding activity. Most member proteins have from two to four copies of the CH domain, however some proteins such as calp…	.	GO:0005640|nuclear outer membrane;	GO:0005524|ATP binding;	.	.
oar_circ_0017485	3	2	6	1.95397	0	0	0	3.2274	0.0220605	NA	up	yes	22:14011974..14032813:+	ENSOARG00000001010	gi|803192341|ref|XP_004020084.2|	3981	0	PREDICTED: exocyst complex component 6 isoform X2 [Ovis aries]	gi|965997526|ref|XM_004020035.3|	3422	0	PREDICTED: Ovis aries exocyst complex component 6 (EXOC6), transcript variant X2, mRNA	E2R766	1488	0	Exocyst complex component 6	.	.	.	.	pfam04091	Sec15	Exocyst complex subunit Sec15-like.	GO:0015031|protein transport;GO:0006904|vesicle docking involved in exocytosis;	GO:0000145|exocyst;	.	.	.
oar_circ_0039304	3	10	0	2.27864	0	0	0	3.23761	0.0220887	NA	up	yes	9:42122189..42149454:-	ENSOARG00000017011	gi|426235568|ref|XP_004011752.1|	2460	0	PREDICTED: 25-hydroxycholesterol 7-alpha-hydroxylase isoform X1 [Ovis aries]	gi|965953280|ref|XM_004011703.3|	5454	0	PREDICTED: Ovis aries 25-hydroxycholesterol 7-alpha-hydroxylase (LOC101119648), transcript variant X1, mRNA	O75881	669	0	25-hydroxycholesterol 7-alpha-hydroxylase	slr0574	70.5	2e-11	COG2124	pfam00067	p450	Cytochrome P450. Cytochrome P450s are haem-thiolate proteins involved in the oxidative degradation of various compounds. They are particularly well known for their role in the degradation of environmental toxins and mutagens. They can be divided into 4 classes, according to the method by which electrons from NAD(P)H are delivered to the catalytic site. Sequence conservation is relatively low with…	GO:0035754|B cell chemotaxis;GO:0006699|bile acid biosynthetic process;GO:0008203|cholesterol metabolic process;GO:0033147|negative regulation of intracellular estrogen receptor signaling pathway;GO:0050679|positive regulation of epithelial cell proliferation;GO:0060740|prostate gland epithelium morphogenesis;GO:0016125|sterol metabolic process;	GO:0005789|endoplasmic reticulum membrane;GO:0031090|organelle membrane;	GO:0033783|25-hydroxycholesterol 7alpha-hydroxylase activity;GO:0020037|heme binding;GO:0005506|iron ion binding;GO:0008396|oxysterol 7-alpha-hydroxylase activity;	K07430	CYP7B; oxysterol 7-alpha-hydroxylase [EC:1.14.13.100]
oar_circ_0010980	4	3	4	1.90626	0	0	0	3.22137	0.0222822	NA	up	yes	19:45017623..45048523:+	ENSOARG00000015375	gi|725588655|ref|XP_010345321.1|	4310	0	PREDICTED: ERC protein 2 isoform X8 [Saimiri boliviensis boliviensis]	gi|965987670|ref|XM_015102121.1|	2835	0	PREDICTED: Ovis aries ELKS/RAB6-interacting/CAST family member 2 (ERC2), transcript variant X11, mRNA	O15083	1576	0	ERC protein 2	.	.	.	.	pfam10174	Cast	RIM-binding protein of the cytomatrix active zone. This is a family of proteins that form part of the CAZ (cytomatrix at the active zone) complex which is involved in determining the site of synaptic vesicle fusion. The C-terminus is a PDZ-binding motif that binds directly to RIM (a small G protein Rab-3A effector). The family also contains four coiled-coil domains.	.	GO:0030054|cell junction;GO:0005737|cytoplasm;GO:0005856|cytoskeleton;GO:0030426|growth cone;GO:0048786|presynaptic active zone;GO:0042734|presynaptic membrane;	.	.	.
oar_circ_0006270	0	0	0	2.00054	4	4	5	-3.21087	0.0224373	NA	down	yes	15:34398529..34424773:+	Null	.	.	.	.	.	.	.	.	.	.	.	.	.	.	.	.	.	.	.	.	.	.	.	.
oar_circ_0032999	0	5	7	2.24559	0	0	0	3.2262	0.0225763	NA	up	yes	5:85778417..85887060:+	Null	.	.	.	.	.	.	.	.	.	.	.	.	.	.	.	.	.	.	.	.	.	.	.	.
oar_circ_0018000	0	0	0	2.3899	4	11	0	-3.22031	0.022626	NA	down	yes	22:40701259..40735398:-	ENSOARG00000005882	gi|803207063|ref|XP_011964074.1|	2644	0	PREDICTED: arginyl-tRNA--protein transferase 1 isoform X16 [Ovis aries musimon]	gi|965785705|ref|XM_012108684.2|	1667	0	PREDICTED: Ovis aries musimon arginyltransferase 1 (ATE1), transcript variant X1, mRNA	O95260	814	0	Arginyl-tRNA--protein transferase 1	SPAC3C7.07c	132	3e-33	COG2935	pfam04377	ATE_C	Arginine-tRNA-protein transferase, C terminus. This family represents the C terminal region of the enzyme arginine-tRNA-protein transferase (EC 2.3.2.8), which catalyses the post-translational conjugation of arginine to the N terminus of a protein. In eukaryotes, this functions as part of the N-end rule pathway of protein degradation by conjugating a destabilizing amino acid to the amino terminal…	GO:0016598|protein arginylation;	GO:0005737|cytoplasm;GO:0005634|nucleus;	GO:0004057|arginyltransferase activity;	K00685	ATE1, ate1; arginine-tRNA-protein transferase [EC:2.3.2.8]
oar_circ_0017570	6	28	11	9.59835	0	8	2	2.131	0.0228722	0.999913	up	yes	22:16430473..16433823:-	Null	.	.	.	.	.	.	.	.	.	.	.	.	.	.	.	.	.	.	.	.	.	.	.	.
oar_circ_0028992	0	0	0	2.02957	2	3	9	-3.20377	0.0228959	NA	down	yes	3:70053997..70064438:+	ENSOARG00000003753	gi|965925454|ref|XP_014949872.1|	9218	0	PREDICTED: LOW QUALITY PROTEIN: proteasome activator complex subunit 4 isoform X1 [Ovis aries]	gi|965925453|ref|XM_015094386.1|	5517	0	PREDICTED: Ovis aries proteasome activator subunit 4 (PSME4), transcript variant X1, mRNA	F1MKX4	58.2	9e-07	Proteasome activator complex subunit 4	.	.	.	.	pfam11919	DUF3437	Domain of unknown function (DUF3437). This presumed domain is functionally uncharacterized. This domain is found in eukaryotes. This domain is typically between 142 to 163 amino acids in length.	GO:0006974|cellular response to DNA damage stimulus;GO:0006281|DNA repair;GO:0007275|multicellular organismal development;GO:0010499|proteasomal ubiquitin-independent protein catabolic process;GO:0035093|spermatogenesis, exchange of chromosomal proteins;	GO:0005829|cytosol;GO:0016607|nuclear speck;GO:0005634|nucleus;GO:1990111|spermatoproteasome complex;	GO:0070577|lysine-acetylated histone binding;GO:0016504|peptidase activator activity;	.	.
oar_circ_0004506	0	0	0	1.99023	3	6	4	-3.19736	0.0231171	NA	down	yes	13:39725473..39727322:+	ENSOARG00000004443	gi|965967452|ref|XP_014955156.1|	4697	0	PREDICTED: 5'-3' exoribonuclease 2 isoform X2 [Ovis aries]	gi|965967451|ref|XM_015099670.1|	2863	0	PREDICTED: Ovis aries 5'-3' exoribonuclease 2 (XRN2), transcript variant X1, mRNA	Q9H0D6	1753	0	5'-3' exoribonuclease 2	SPAC26A3.12c	423	1e-130	COG5049	pfam03159	XRN_N	XRN 5'-3' exonuclease N-terminus. This family aligns residues towards the N-terminus of several proteins with multiple functions. The members of this family all appear to possess 5'-3' exonuclease activity EC:3.1.11.-. Thus, the aligned region may be necessary for 5' to 3' exonuclease function. The family also contains several Xrn1 and Xrn2 proteins. The 5'-3' exoribonucleases Xrn1p and Xrn2p/Rat…	GO:0016049|cell growth;GO:0000738|DNA catabolic process, exonucleolytic;GO:0006353|DNA-templated transcription, termination;GO:0021766|hippocampus development;GO:0006397|mRNA processing;GO:0030182|neuron differentiation;GO:0006355|regulation of transcription, DNA-templated;GO:0060041|retina development in camera-type eye;GO:0006401|RNA catabolic process;GO:0016070|RNA metabolic process;GO:0006396…	GO:0016235|aggresome;GO:0016020|membrane;GO:0005730|nucleolus;GO:0005654|nucleoplasm;GO:0005634|nucleus;	GO:0000175|3'-5'-exoribonuclease activity;GO:0008409|5'-3' exonuclease activity;GO:0004534|5'-3' exoribonuclease activity;GO:0046872|metal ion binding;GO:0004518|nuclease activity;GO:0044822|poly(A) RNA binding;GO:0001147|transcription termination site sequence-specific DNA binding;	K12619	XRN2, RAT1; 5'-3' exoribonuclease 2 [EC:3.1.13.-]
oar_circ_0039648	0	0	0	1.99023	3	6	4	-3.19736	0.0231171	NA	down	yes	9:5651455..5757116:-	ENSOARG00000012103	gi|803103922|ref|XP_012038795.1|	6379	0	PREDICTED: adhesion G protein-coupled receptor B3 isoform X2 [Ovis aries]	gi|965952490|ref|XM_012183405.2|	3714	0	PREDICTED: Ovis aries adhesion G protein-coupled receptor B3 (ADGRB3), transcript variant X2, mRNA	O60242	2401	0	Adhesion G protein-coupled receptor B3	.	.	.	.	pfam00002	7tm_2	7 transmembrane receptor (Secretin family). This family is known as Family B, the secretin-receptor family or family 2 of the G-protein-coupled receptors (GCPRs).They have been described in many animal species, but not in plants, fungi or prokaryotes. Three distinct sub-families are recognized. Subfamily B1 contains classical hormone receptors, such as receptors for secretin and glucagon, that ar…	GO:0007166|cell surface receptor signaling pathway;GO:0007186|G-protein coupled receptor signaling pathway;GO:0007520|myoblast fusion;GO:0016525|negative regulation of angiogenesis;GO:0016322|neuron remodeling;GO:0051965|positive regulation of synapse assembly;GO:0048814|regulation of dendrite morphogenesis;	GO:0016021|integral component of membrane;GO:0005886|plasma membrane;GO:0098794|postsynapse;GO:0043083|synaptic cleft;	GO:0004930|G-protein coupled receptor activity;GO:0005096|GTPase activator activity;	K04598	BAI3; brain-specific angiogenesis inhibitor 3
oar_circ_0029009	7	0	6	2.18468	0	0	0	3.21245	0.0232149	NA	up	yes	3:7279339..7285006:-	ENSOARG00000008804	gi|803226849|ref|XP_011973732.1|	1627	0	PREDICTED: serine/threonine-protein phosphatase 2A activator isoform X4 [Ovis aries musimon]	gi|965924388|ref|XM_012161489.2|	1009	0	PREDICTED: Ovis aries protein phosphatase 2A regulatory subunit 4 (PPP2R4), transcript variant X2, mRNA	Q2KJ44	625	0	Serine/threonine-protein phosphatase 2A activator	SPAC4F10.04	229	6e-71	COG5057	pfam03095	PTPA	Phosphotyrosyl phosphate activator (PTPA) protein. Phosphotyrosyl phosphatase activator (PTPA) proteins stimulate the phosphotyrosyl phosphatase (PTPase) activity of the dimeric form of protein phosphatase 2A (PP2A). PTPase activity in PP2A (in vitro) is relatively low when compared to the better recognized phosphoserine/ threonine protein phosphorylase activity. The specific biological role of P…	GO:0030472|mitotic spindle organization in nucleus;GO:0032515|negative regulation of phosphoprotein phosphatase activity;GO:0043065|positive regulation of apoptotic process;GO:0032516|positive regulation of phosphoprotein phosphatase activity;	GO:0034704|calcium channel complex;GO:0005737|cytoplasm;GO:0070062|extracellular exosome;GO:0005654|nucleoplasm;GO:0005634|nucleus;GO:0000159|protein phosphatase type 2A complex;	GO:0005524|ATP binding;GO:0016887|ATPase activity;GO:0003755|peptidyl-prolyl cis-trans isomerase activity;GO:0008601|protein phosphatase type 2A regulator activity;GO:0008160|protein tyrosine phosphatase activator activity;	K17605	PPP2R4, PTPA; serine/threonine-protein phosphatase 2A activator
oar_circ_0009318	0	0	0	1.98348	4	3	6	-3.19318	0.0233208	NA	down	yes	18:22597572..22605385:+	ENSOARG00000014096	gi|743719372|ref|XP_010953438.1|	1702	0	PREDICTED: transmembrane 6 superfamily member 1 [Camelus bactrianus]	gi|803178203|ref|XM_012098526.1|	1021	0	PREDICTED: Ovis aries transmembrane 6 superfamily member 1 (TM6SF1), transcript variant X1, mRNA	Q9BZW5	659	0	Transmembrane 6 superfamily member 1	.	.	.	.	pfam10914	DUF2781	Protein of unknown function (DUF2781). This is a eukaryotic family of uncharacterized proteins. Some of the proteins in this family are annotated as membrane proteins.	.	GO:0016021|integral component of membrane;GO:0005765|lysosomal membrane;	.	.	.
oar_circ_0020920	0	0	0	1.98348	4	3	6	-3.19318	0.0233208	NA	down	yes	26:25910591..25921701:+	ENSOARG00000000163	gi|803200346|ref|XP_011961278.1|	7148	0	PREDICTED: Werner syndrome ATP-dependent helicase isoform X3 [Ovis aries]	gi|803211787|ref|XM_012110911.1|	4357	0	PREDICTED: Ovis aries musimon Werner syndrome, RecQ helicase-like (WRN), transcript variant X4, mRNA	Q14191	2032	0	Werner syndrome ATP-dependent helicase	alr0205	341	3e-100	COG0514	pfam01612	DNA_pol_A_exo1	3'-5' exonuclease. This domain is responsible for the 3'-5' exonuclease proofreading activity of Escherichia coli DNA polymerase I (polI) and other enzymes, it catalyses the hydrolysis of unpaired or mismatched nucleotides. This domain consists of the amino-terminal half of the Klenow fragment in Escherichia coli polI it is also found in the Werner syndrome helicase (WRN), focus forming activity …	GO:0007568|aging;GO:0006284|base-excision repair;GO:0007420|brain development;GO:0007569|cell aging;GO:0006974|cellular response to DNA damage stimulus;GO:0071480|cellular response to gamma radiation;GO:0009267|cellular response to starvation;GO:0006259|DNA metabolic process;GO:0006260|DNA replication;GO:0000731|DNA synthesis involved in DNA repair;GO:0006302|double-strand break repair;GO:0010259…	GO:0005813|centrosome;GO:0005737|cytoplasm;GO:0043005|neuron projection;GO:0000784|nuclear chromosome, telomeric region;GO:0005730|nucleolus;GO:0005654|nucleoplasm;	GO:0043138|3'-5' DNA helicase activity;GO:0008408|3'-5' exonuclease activity;GO:0005524|ATP binding;GO:0043140|ATP-dependent 3'-5' DNA helicase activity;GO:0004003|ATP-dependent DNA helicase activity;GO:0016887|ATPase activity;GO:0000405|bubble DNA binding;GO:0003682|chromatin binding;GO:0003677|DNA binding;GO:0003678|DNA helicase activity;GO:0004527|exonuclease activity;GO:0009378|four-way junct…	K10900	WRN, RECQL2; werner syndrome ATP-dependent helicase [EC:3.6.4.12]
oar_circ_0032724	0	0	0	1.98348	4	3	6	-3.19318	0.0233208	NA	down	yes	5:66266849..66268896:+	ENSOARG00000011768	gi|803078388|ref|XP_004009069.2|	6832	0	PREDICTED: cytoplasmic FMR1-interacting protein 2 isoform X2 [Ovis aries]	gi|965939380|ref|XM_004009020.3|	3876	0	PREDICTED: Ovis aries cytoplasmic FMR1 interacting protein 2 (CYFIP2), transcript variant X2, mRNA	Q5SQX6	2565	0	Cytoplasmic FMR1-interacting protein 2	.	.	.	.	pfam05994	FragX_IP	Cytoplasmic Fragile-X interacting family. CYFIP1/2 (Cytoplasmic fragile X mental retardation interacting protein) like proteins for a highly conserved protein family. The function of CYFIPs is unclear, but CYFIP interaction with fragile X mental retardation interacting protein (FMRP) involves the domain of FMRP which also mediating homo- and heteromerization.	GO:0097202|activation of cysteine-type endopeptidase activity;GO:0006915|apoptotic process;GO:0045862|positive regulation of proteolysis;GO:0016337|single organismal cell-cell adhesion;	GO:0030054|cell junction;GO:0005737|cytoplasm;GO:0070062|extracellular exosome;GO:0016020|membrane;GO:0043005|neuron projection;GO:0005634|nucleus;GO:0048471|perinuclear region of cytoplasm;GO:0045202|synapse;	.	K05749	CYFIP; cytoplasmic FMR1 interacting protein
oar_circ_0025098	91	66	68	97.7225	110	142	132	-0.608555	0.0233321	0.999913	down	yes	2:74230452..74250371:+	ENSOARG00000013702	gi|426220436|ref|XP_004004422.1|	5534	0	PREDICTED: lysine-specific demethylase 4C isoform X1 [Ovis aries]	gi|965920618|ref|XM_015093206.1|	3179	0	PREDICTED: Ovis aries lysine (K)-specific demethylase 4C (KDM4C), transcript variant X2, mRNA	Q9H3R0	1890	0	Lysine-specific demethylase 4C	.	.	.	.	pfam13832	zf-HC5HC2H_2	PHD-zinc-finger like domain.	GO:0033169|histone H3-K9 demethylation;GO:0008284|positive regulation of cell proliferation;GO:0006357|regulation of transcription from RNA polymerase II promoter;GO:0006351|transcription, DNA-templated;	GO:0000790|nuclear chromatin;GO:0005654|nucleoplasm;	GO:0050681|androgen receptor binding;GO:0051213|dioxygenase activity;GO:0019899|enzyme binding;GO:0032452|histone demethylase activity;GO:0032454|histone demethylase activity (H3-K9 specific);GO:0008270|zinc ion binding;	K06709	KDM4, JMJD2, JHDM3; jumonji domain-containing protein 2 [EC:1.14.11.-]
oar_circ_0010642	4	5	2	1.89242	0	0	0	3.19935	0.0233817	NA	up	yes	19:2703912..2835253:+	Null	.	.	.	.	.	.	.	.	.	.	.	.	.	.	.	.	.	.	.	.	.	.	.	.
oar_circ_0023691	5	3	3	1.86547	0	0	0	3.19167	0.0237359	NA	up	yes	2:229176686..229181440:-	ENSOARG00000020589	gi|803028551|ref|XP_012003102.1|	8832	0	PREDICTED: A-kinase anchor protein SPHKAP isoform X1 [Ovis aries]	gi|965922587|ref|XM_012147712.2|	5574	0	PREDICTED: Ovis aries SPHK1 interactor, AKAP domain containing (SPHKAP), transcript variant X1, mRNA	Q2M3C7	2241	0	A-kinase anchor protein SPHKAP	.	.	.	.	pfam05716	AKAP_110	A-kinase anchor protein 110 kDa (AKAP 110). This family consists of several mammalian protein kinase A anchoring protein 3 (PRKA3) or A-kinase anchor protein 110 kDa (AKAP 110) sequences. Agents that increase intracellular cAMP are potent stimulators of sperm motility. Anchoring inhibitor peptides, designed to disrupt the interaction of the cAMP-dependent protein kinase A (PKA) with A kinase-anch…	GO:0010738|regulation of protein kinase A signaling;	GO:0070062|extracellular exosome;GO:0005739|mitochondrion;	GO:0051018|protein kinase A binding;	.	.
oar_circ_0012249	42	62	116	59.569	37	50	42	0.967129	0.0238616	0.999913	up	yes	1:164276488..164280782:-	ENSOARG00000018358	gi|965917087|ref|XP_014947902.1|	5327	0	PREDICTED: sentrin-specific protease 7 isoform X1 [Ovis aries]	gi|965886385|ref|XM_012155710.2|	3406	0	PREDICTED: Ovis aries musimon SUMO1/sentrin specific peptidase 7 (SENP7), transcript variant X18, mRNA	A7MBJ2	1608	0	Sentrin-specific protease 7	SPAC17A5.07c	141	8e-34	COG5160	pfam02902	Peptidase_C48	Ulp1 protease family, C-terminal catalytic domain. This domain contains the catalytic triad Cys-His-Asn.	.	GO:0005634|nucleus;	GO:0008234|cysteine-type peptidase activity;	K08596	SENP7; sentrin-specific protease 7 [EC:3.4.22.68]
oar_circ_0020443	11	13	14	8.20579	2	5	3	1.91696	0.0241095	0.999913	up	yes	25:43746460..43770779:+	ENSOARG00000002750	gi|803199501|ref|XP_011960941.1|	3068	0	PREDICTED: AN1-type zinc finger protein 4 isoform X1 [Ovis aries]	gi|966006227|ref|XM_012105551.2|	2156	0	PREDICTED: Ovis aries zinc finger, AN1-type domain 4 (ZFAND4), transcript variant X1, mRNA	D3Z3C6	897	0	AN1-type zinc finger protein 4	ECU02g0740i	73.2	2e-14	COG5272	pfam00240	ubiquitin	Ubiquitin family. This family contains a number of ubiquitin-like proteins: SUMO (smt3 homologue) Nedd8, Elongin B, Rub1, and Parkin. A number of them are thought to carry a distinctive five-residue motif termed the proteasome-interacting motif (PIM), which may have a biologically significant role in protein delivery to proteasomes and recruitment of proteasomes to transcription sites.	.	.	GO:0008270|zinc ion binding;	K12163	ANUBL1; AN1-type zinc finger and ubiquitin domain-containing protein 1
oar_circ_0028653	0	2	10	2.26635	0	0	0	3.19478	0.0241895	NA	up	yes	3:51790508..51826177:+	ENSOARG00000020384	gi|543583729|ref|NP_001269526.1|	3017	0	catenin alpha-2 isoform 3 [Homo sapiens]	gi|965888395|ref|XM_015089084.1|	1841	0	PREDICTED: Ovis aries musimon catenin alpha 2 (CTNNA2), transcript variant X9, mRNA	P26232	1165	0	Catenin alpha-2	.	.	.	.	pfam01044	Vinculin	Vinculin family.	GO:0007409|axonogenesis;GO:0048854|brain morphogenesis;GO:0048813|dendrite morphogenesis;GO:0051149|positive regulation of muscle cell differentiation;GO:0060134|prepulse inhibition;GO:0021942|radial glia guided migration of Purkinje cell;GO:0051823|regulation of synapse structural plasticity;GO:0016337|single organismal cell-cell adhesion;	GO:0015629|actin cytoskeleton;GO:0005912|adherens junction;GO:0030424|axon;GO:0016323|basolateral plasma membrane;GO:0005913|cell-cell adherens junction;GO:0005737|cytoplasm;GO:0005829|cytosol;GO:0030027|lamellipodium;GO:0005634|nucleus;	GO:0098641|cadherin binding involved in cell-cell adhesion;GO:0005200|structural constituent of cytoskeleton;	K05691	CTNNA; catenin alpha
oar_circ_0038252	8	0	5	2.1439	0	0	0	3.1858	0.0245358	NA	up	yes	8:61669414..61716387:-	ENSOARG00000000337	gi|965950864|ref|XP_004011568.3|	6543	0	PREDICTED: LOW QUALITY PROTEIN: mitogen-activated protein kinase kinase kinase 5 isoform X1 [Ovis aries]	gi|965950863|ref|XM_004011519.3|	4751	0	PREDICTED: Ovis aries mitogen-activated protein kinase kinase kinase 5 (MAP3K5), transcript variant X1, mRNA	Q99683	2419	0	Mitogen-activated protein kinase kinase kinase 5	.	.	.	.	pfam13281	DUF4071	Domain of unknown function (DUF4071). This domain is found at the N-terminus of many serine-threonine kinase-like proteins.	GO:0007257|activation of JUN kinase activity;GO:0000186|activation of MAPKK activity;GO:0097190|apoptotic signaling pathway;GO:0070301|cellular response to hydrogen peroxide;GO:1902170|cellular response to reactive nitrogen species;GO:0071356|cellular response to tumor necrosis factor;GO:0072577|endothelial cell apoptotic process;GO:0045087|innate immune response;GO:0070059|intrinsic apoptotic si…	GO:0005829|cytosol;GO:0009897|external side of plasma membrane;GO:1990604|IRE1-TRAF2-ASK1 complex;GO:1902911|protein kinase complex;	GO:0005524|ATP binding;GO:0000287|magnesium ion binding;GO:0004709|MAP kinase kinase kinase activity;GO:0042803|protein homodimerization activity;GO:0004672|protein kinase activity;GO:0019903|protein phosphatase binding;GO:0004674|protein serine/threonine kinase activity;	K04426	MAP3K5, ASK1; mitogen-activated protein kinase kinase kinase 5 [EC:2.7.11.25]
oar_circ_0018820	2	5	0	7.66324	16	12	13	-2.11157	0.0245749	0.999913	down	yes	23:49124945..49194555:-	ENSOARG00000003878	gi|725563693|ref|XP_010335143.1|	3475	0	PREDICTED: dymeclin isoform X1 [Saimiri boliviensis boliviensis]	gi|725563692|ref|XM_010336841.1|	1680	0	PREDICTED: Saimiri boliviensis boliviensis dymeclin (DYM), transcript variant X1, mRNA	Q7RTS9	1197	0	Dymeclin	.	.	.	.	pfam09742	Dymeclin	Dyggve-Melchior-Clausen syndrome protein. Dymeclin (Dyggve-Melchior-Clausen syndrome protein) contains a large number of leucine and isoleucine residues and a total of 17 repeated dileucine motifs. It is characteristically about 700 residues long and present in plants and animals. Mutations in the gene coding for this protein in humans give rise to the disorder Dyggve-Melchior-Clausen syndrome (D…	GO:0060348|bone development;GO:0007030|Golgi organization;	GO:0005737|cytoplasm;GO:0005794|Golgi apparatus;GO:0016020|membrane;	GO:0019899|enzyme binding;	.	.
oar_circ_0011617	0	0	0	2.29263	6	8	0	-3.173	0.0249216	NA	down	yes	1:115876797..115880229:-	Null	.	.	.	.	.	.	.	.	.	.	.	.	.	.	.	.	.	.	.	.	.	.	.	.
oar_circ_0025162	0	0	0	1.94579	2	6	5	-3.15856	0.0251223	NA	down	yes	2:75846090..75848281:-	ENSOARG00000013755	gi|982933209|ref|XP_015327930.1|	10132	0	PREDICTED: receptor-type tyrosine-protein phosphatase delta isoform X2 [Bos taurus]	gi|965919136|ref|XM_012125403.2|	5766	0	PREDICTED: Ovis aries protein tyrosine phosphatase, receptor type, D (PTPRD), transcript variant X8, mRNA	P23468	3825	0	Receptor-type tyrosine-protein phosphatase delta	SPAC11E3.09	142	3e-35	COG5599	pfam00102	Y_phosphatase	Protein-tyrosine phosphatase.	GO:0007268|synaptic transmission;GO:0007157|heterophilic cell-cell adhesion via plasma membrane cell adhesion molecules;GO:0030182|neuron differentiation;GO:0006796|phosphate-containing compound metabolic process;GO:0050775|positive regulation of dendrite morphogenesis;GO:0097105|presynaptic membrane assembly;GO:0006470|protein dephosphorylation;GO:0007185|transmembrane receptor protein tyrosine …	GO:0070062|extracellular exosome;GO:0005887|integral component of plasma membrane;GO:0005886|plasma membrane;	GO:0050839|cell adhesion molecule binding;GO:0005102|receptor binding;GO:0005001|transmembrane receptor protein tyrosine phosphatase activity;	K06777	PTPRD; receptor-type tyrosine-protein phosphatase delta [EC:3.1.3.48]
oar_circ_0006785	11	8	5	4.46124	0	0	3	2.56783	0.0253762	NA	up	yes	15:64272667..64314332:-	Null	.	.	.	.	.	.	.	.	.	.	.	.	.	.	.	.	.	.	.	.	.	.	.	.
oar_circ_0031361	6	3	2	1.82468	0	0	0	3.14951	0.0259522	NA	up	yes	4:85261146..85275805:+	Null	.	.	.	.	.	.	.	.	.	.	.	.	.	.	.	.	.	.	.	.	.	.	.	.
oar_circ_0035339	6	3	2	1.82468	0	0	0	3.14951	0.0259522	NA	up	yes	7:17701407..17702928:+	Null	.	.	.	.	.	.	.	.	.	.	.	.	.	.	.	.	.	.	.	.	.	.	.	.
oar_circ_0026872	3	0	9	2.15782	0	0	0	3.158	0.0260155	NA	up	yes	3:15938496..15943118:+	Null	.	.	.	.	.	.	.	.	.	.	.	.	.	.	.	.	.	.	.	.	.	.	.	.
oar_circ_0024699	67	55	26	37.4408	23	28	30	0.987872	0.0261901	0.999913	up	yes	2:52969668..52987126:-	ENSOARG00000012072	gi|548477186|ref|XP_005683889.1|	8328	0	PREDICTED: protein unc-13 homolog B isoform X2 [Capra hircus]	gi|300794732|ref|NM_001193239.1|	5678	0	Bos taurus unc-13 homolog B (C. elegans) (UNC13B), mRNA	O14795	3099	0	Protein unc-13 homolog B	.	.	.	.	pfam06292	DUF1041	Domain of Unknown Function (DUF1041). This family consists of several eukaryotic domains of unknown function. Members of this family are often found in tandem repeats and co-occur with pfam00168, pfam00130 and pfam00169 domains.	GO:0006915|apoptotic process;GO:0007268|synaptic transmission;GO:0007588|excretion;GO:0014047|glutamate secretion;GO:0060384|innervation;GO:0035556|intracellular signal transduction;GO:0007528|neuromuscular junction development;GO:0007269|neurotransmitter secretion;GO:0097151|positive regulation of inhibitory postsynaptic potential;GO:0010808|positive regulation of synaptic vesicle priming;GO:004…	GO:0030054|cell junction;GO:0005737|cytoplasm;GO:0005829|cytosol;GO:0005794|Golgi apparatus;GO:0031594|neuromuscular junction;GO:0005886|plasma membrane;GO:0048786|presynaptic active zone;GO:0043195|terminal bouton;	GO:0019992|diacylglycerol binding;GO:0046872|metal ion binding;GO:0004872|receptor activity;GO:0004871|signal transducer activity;	K15293	UNC13, MUNC13; protein unc-13
oar_circ_0003217	0	0	0	1.96477	7	2	3	-3.13545	0.0264101	NA	down	yes	12:50069533..50069929:+	ENSOARG00000009701	gi|803128376|ref|XP_012042878.1|	2251	0	PREDICTED: caspase-9 isoform X6 [Ovis aries]	gi|965964401|ref|XM_012187488.2|	1359	0	PREDICTED: Ovis aries caspase 9 (CASP9), transcript variant X4, mRNA	Q8C3Q9	664	0	Caspase-9	.	.	.	.	pfam00656	Peptidase_C14	Caspase domain.	GO:0006919|activation of cysteine-type endopeptidase activity involved in apoptotic process;GO:0007568|aging;GO:0006915|apoptotic process;GO:0071549|cellular response to dexamethasone stimulus;GO:0006974|cellular response to DNA damage stimulus;GO:0034644|cellular response to UV;GO:0034349|glial cell apoptotic process;GO:0008630|intrinsic apoptotic signaling pathway in response to DNA damage;GO:0…	GO:0043293|apoptosome;GO:0005829|cytosol;GO:0005739|mitochondrion;GO:0005634|nucleus;	GO:0004197|cysteine-type endopeptidase activity;GO:0097153|cysteine-type endopeptidase activity involved in apoptotic process;GO:0008233|peptidase activity;GO:0019901|protein kinase binding;GO:0017124|SH3 domain binding;	K04399	CASP9; caspase 9 [EC:3.4.22.62]
oar_circ_0036971	0	0	0	1.96477	7	2	3	-3.13545	0.0264101	NA	down	yes	7:85381419..85382693:+	ENSOARG00000002333	gi|426233714|ref|XP_004010859.1|	4032	0	PREDICTED: calcium permeable stress-gated cation channel 1 isoform X1 [Ovis aries]	gi|803096586|ref|XM_004010810.2|	2539	0	PREDICTED: Ovis aries transmembrane protein 63C (TMEM63C), transcript variant X1, mRNA	Q9P1W3	1292	0	Calcium permeable stress-gated cation channel 1	.	.	.	.	pfam02714	DUF221	Domain of unknown function DUF221. This family consists of hypothetical transmembrane proteins none of which have any function, the aligned region is at 538 residues at maximum length.	GO:0006812|cation transport;	GO:0016021|integral component of membrane;	GO:0005227|calcium activated cation channel activity;	.	.
oar_circ_0037907	0	0	0	1.91167	2	4	7	-3.13333	0.0264832	NA	down	yes	8:47571324..47580624:+	ENSOARG00000012528	gi|803098904|ref|XP_012038171.1|	27524	0	PREDICTED: LOW QUALITY PROTEIN: midasin isoform X1 [Ovis aries]	gi|965950363|ref|XM_012182781.2|	16692	0	PREDICTED: Ovis aries midasin AAA ATPase 1 (MDN1), transcript variant X1, mRNA	Q9NU22	1028	0	Midasin	YLR106c	1428	0	COG5271	pfam07728	AAA_5	AAA domain (dynein-related subfamily). This Pfam entry includes some of the AAA proteins not detected by the pfam00004 model.	GO:0006461|protein complex assembly;GO:0000027|ribosomal large subunit assembly;GO:0006364|rRNA processing;	GO:0005737|cytoplasm;GO:0045111|intermediate filament cytoskeleton;GO:0016020|membrane;GO:0005730|nucleolus;GO:0005634|nucleus;GO:0030687|preribosome, large subunit precursor;	GO:0005524|ATP binding;GO:0016887|ATPase activity;GO:0051082|unfolded protein binding;	K14572	MDN1, REA1; midasin
oar_circ_0021933	4	0	8	2.11703	0	0	0	3.14807	0.0265114	NA	up	yes	2:135831692..135838006:-	ENSOARG00000000850	gi|803230360|ref|XP_011975428.1|	5308	0	PREDICTED: rap guanine nucleotide exchange factor 4 isoform X7 [Ovis aries musimon]	gi|965808732|ref|XM_012120038.2|	2970	0	PREDICTED: Ovis aries musimon Rap guanine nucleotide exchange factor 4 (RAPGEF4), transcript variant X14, mRNA	Q8WZA2	2015	0	Rap guanine nucleotide exchange factor 4	.	.	.	.	pfam00617	RasGEF	RasGEF domain. Guanine nucleotide exchange factor for Ras-like small GTPases.	GO:0017156|calcium ion-dependent exocytosis;GO:0019933|cAMP-mediated signaling;GO:0007186|G-protein coupled receptor signaling pathway;GO:0030073|insulin secretion;GO:0017157|regulation of exocytosis;GO:0050796|regulation of insulin secretion;GO:0007264|small GTPase mediated signal transduction;	GO:0005829|cytosol;GO:0016020|membrane;GO:0005886|plasma membrane;	GO:0030552|cAMP binding;GO:0005085|guanyl-nucleotide exchange factor activity;GO:0017016|Ras GTPase binding;GO:0005088|Ras guanyl-nucleotide exchange factor activity;	K04351	RAPGEF4, EPAC2; Rap guanine nucleotide exchange factor 4
oar_circ_0034572	0	0	0	1.91002	5	4	3	-3.13019	0.0266117	NA	down	yes	6:71780890..71788566:-	ENSOARG00000003597	gi|426231726|ref|XP_004009889.1|	5732	0	PREDICTED: acyl-CoA synthetase family member 4 isoform X1 [Ovis aries]	gi|965942407|ref|XM_004009840.3|	3369	0	PREDICTED: Ovis aries aminoadipate-semialdehyde dehydrogenase (AASDH), transcript variant X1, mRNA	Q4L235	1835	0	Acyl-CoA synthetase family member 4	MTH1485	144	2e-35	COG1520	pfam00501	AMP-binding	AMP-binding enzyme.	GO:0043041|amino acid activation for nonribosomal peptide biosynthetic process;GO:0019482|beta-alanine metabolic process;GO:0006631|fatty acid metabolic process;	.	GO:0016878|acid-thiol ligase activity;GO:0005524|ATP binding;	K00142	AASDH; acyl-CoA synthetase [EC:6.2.1.-]
oar_circ_0022306	0	0	0	1.92198	3	2	8	-3.12748	0.0268388	NA	down	yes	2:148226245..148297575:+	ENSOARG00000006870	gi|759094956|ref|XP_011356963.1|	2000	0	PREDICTED: RNA-binding motif, single-stranded-interacting protein 1 isoform X2 [Pteropus vampyrus]	gi|965921539|ref|XM_012135959.2|	1326	0	PREDICTED: Ovis aries RNA binding motif, single stranded interacting protein 1 (RBMS1), transcript variant X8, mRNA	Q3ZBP3	717	0	RNA-binding motif, single-stranded-interacting protein 1	.	.	.	.	pfam00076	RRM_1	RNA recognition motif. (a.k.a. RRM, RBD, or RNP domain). The RRM motif is probably diagnostic of an RNA binding protein. RRMs are found in a variety of RNA binding proteins, including various hnRNP proteins, proteins implicated in regulation of alternative splicing, and protein components of snRNPs. The motif also appears in a few single stranded DNA binding proteins. The RRM structure consists o…	GO:0006260|DNA replication;	GO:0005634|nucleus;	GO:0003677|DNA binding;GO:0000166|nucleotide binding;GO:0044822|poly(A) RNA binding;	.	.
oar_circ_0037594	0	0	0	2.23788	4	10	0	-3.1311	0.027175	NA	down	yes	8:26654474..26735112:+	ENSOARG00000009968	gi|594097279|ref|XP_006071881.1|	2211	0	PREDICTED: cyclin-dependent kinase 19 isoform X1 [Bubalus bubalis]	gi|965949927|ref|XM_004011205.3|	3854	0	PREDICTED: Ovis aries cyclin-dependent kinase 19 (CDK19), transcript variant X1, mRNA	Q8BWD8	837	0	Cyclin-dependent kinase 19	.	.	.	.	pfam00069	Pkinase	Protein kinase domain.	GO:0071222|cellular response to lipopolysaccharide;GO:0043065|positive regulation of apoptotic process;GO:0050729|positive regulation of inflammatory response;	GO:0005829|cytosol;GO:0005634|nucleus;	GO:0005524|ATP binding;GO:0004693|cyclin-dependent protein serine/threonine kinase activity;	K02208	CDK8_11; cyclin-dependent kinase 8/11 [EC:2.7.11.22 2.7.11.23]
oar_circ_0027129	0	0	0	2.21215	0	11	4	-3.12915	0.0272797	NA	down	yes	3:170265430..170268967:+	ENSOARG00000014722	gi|803048493|ref|XP_012030286.1|	13742	0	PREDICTED: small subunit processome component 20 homolog isoform X1 [Ovis aries]	gi|965927446|ref|XM_012174896.2|	8408	0	PREDICTED: Ovis aries UTP20 small subunit processome component (UTP20), transcript variant X1, mRNA	O75691	4725	0	Small subunit processome component 20 homolog	.	.	.	.	pfam07539	DRIM	Down-regulated in metastasis. These eukaryotic proteins include DRIM (Down-Regulated In Metastasis), which is differentially expressed in metastatic and non-metastatic human breast carcinoma cells. It is believed to be involved in processing of non-coding RNA.	GO:0000480|endonucleolytic cleavage in 5'-ETS of tricistronic rRNA transcript (SSU-rRNA, 5.8S rRNA, LSU-rRNA);GO:0000447|endonucleolytic cleavage in ITS1 to separate SSU-rRNA from 5.8S rRNA and LSU-rRNA from tricistronic rRNA transcript (SSU-rRNA, 5.8S rRNA, LSU-rRNA);GO:0000472|endonucleolytic cleavage to generate mature 5'-end of SSU-rRNA from (SSU-rRNA, 5.8S rRNA, LSU-rRNA);GO:0000462|maturati…	GO:0030686|90S preribosome;GO:0005737|cytoplasm;GO:0005730|nucleolus;GO:0005654|nucleoplasm;GO:0030688|preribosome, small subunit precursor;GO:0032040|small-subunit processome;	GO:0044822|poly(A) RNA binding;	K14772	UTP20; U3 small nucleolar RNA-associated protein 20
oar_circ_0009268	0	0	0	1.88264	4	5	3	-3.11414	0.0275012	NA	down	yes	18:21429652..21447579:-	Null	.	.	.	.	.	.	.	.	.	.	.	.	.	.	.	.	.	.	.	.	.	.	.	.
oar_circ_0017838	0	0	0	1.88264	4	5	3	-3.11414	0.0275012	NA	down	yes	22:34675466..34694419:+	ENSOARG00000015949	gi|965998687|ref|XP_011958376.2|	7075	0	PREDICTED: LOW QUALITY PROTEIN: attractin-like protein 1 isoform X1 [Ovis aries]	gi|965998686|ref|XM_012102986.2|	4067	0	PREDICTED: Ovis aries attractin like 1 (ATRNL1), transcript variant X1, mRNA	Q5VV63	2679	0	Attractin-like protein 1	.	.	.	.	pfam00059	Lectin_C	Lectin C-type domain. This family includes both long and short form C-type	GO:0007186|G-protein coupled receptor signaling pathway;	GO:0016021|integral component of membrane;	GO:0030246|carbohydrate binding;	.	.
oar_circ_0040970	0	0	0	1.89461	2	3	8	-3.11149	0.0277291	NA	down	yes	X:17084596..17146658:-	ENSOARG00000015058	gi|803272024|ref|XP_011995724.1|	2750	0	PREDICTED: SH3 domain-containing kinase-binding protein 1 isoform X8 [Ovis aries musimon]	gi|966009103|ref|XM_012106367.2|	2141	0	PREDICTED: Ovis aries SH3-domain kinase binding protein 1 (SH3KBP1), transcript variant X7, mRNA	Q8R550	991	0	SH3 domain-containing kinase-binding protein 1	.	.	.	.	pfam14604	SH3_9	Variant SH3 domain.	GO:0006915|apoptotic process;GO:0016477|cell migration;GO:0007267|cell-cell signaling;GO:0007010|cytoskeleton organization;GO:0006897|endocytosis;GO:0042059|negative regulation of epidermal growth factor receptor signaling pathway;GO:0008360|regulation of cell shape;	GO:0005911|cell-cell junction;GO:0005737|cytoplasm;GO:0030659|cytoplasmic vesicle membrane;GO:0005856|cytoskeleton;GO:0005829|cytosol;GO:0030139|endocytic vesicle;GO:0005925|focal adhesion;GO:0043005|neuron projection;GO:0005886|plasma membrane;GO:0045202|synapse;	.	K12470	SH3KBP1, CIN85; SH3 domain-containing kinase-binding protein 1
oar_circ_0015675	0	0	0	2.16097	0	8	7	-3.11914	0.0277868	NA	down	yes	1:75199079..75216864:+	ENSOARG00000017578	gi|594050981|ref|XP_006049831.1|	2072	0	PREDICTED: sorting nexin-7-like isoform X1 [Bubalus bubalis]	gi|965915576|ref|XM_004002218.3|	1176	0	PREDICTED: Ovis aries sorting nexin 7 (SNX7), transcript variant X3, mRNA	Q9UNH6	755	0	Sorting nexin-7	SPAC6F6.12	86.3	9e-18	COG5391	pfam00787	PX	PX domain. PX domains bind to phosphoinositides.	GO:0006897|endocytosis;GO:0015031|protein transport;GO:0016050|vesicle organization;	GO:0030659|cytoplasmic vesicle membrane;GO:0005768|endosome;GO:0019898|extrinsic component of membrane;	GO:0035091|phosphatidylinositol binding;	K17921	SNX7_30; sorting nexin-7/30
oar_circ_0027844	22	16	22	32.3324	38	32	76	-1.05312	0.0277999	0.999913	down	yes	3:207812049..207812406:+	ENSOARG00000007751	gi|594084635|ref|XP_006065872.1|	2169	0	PREDICTED: intermediate filament family orphan 1 isoform X5 [Bubalus bubalis]	gi|965928743|ref|XM_015094977.1|	1405	0	PREDICTED: Ovis aries intermediate filament family orphan 1 (IFFO1), transcript variant X1, mRNA	Q0D2I5	781	0	Intermediate filament family orphan 1	.	.	.	.	pfam00038	Filament	Intermediate filament protein.	.	GO:0005882|intermediate filament;	GO:0005198|structural molecule activity;	.	.
oar_circ_0035733	0	0	0	1.86558	4	4	4	-3.10851	0.0278024	NA	down	yes	7:37188535..37310501:-	ENSOARG00000020597	gi|803312382|ref|XP_012014513.1|	4359	0	PREDICTED: MAM domain-containing glycosylphosphatidylinositol anchor protein 2 isoform X2 [Ovis aries musimon]	gi|965946284|ref|XM_012181309.2|	2468	0	PREDICTED: Ovis aries MAM domain containing glycosylphosphatidylinositol anchor 2 (MDGA2), mRNA	Q7Z553	1672	0	MAM domain-containing glycosylphosphatidylinositol anchor protein 2	.	.	.	.	pfam00629	MAM	MAM domain. An extracellular domain found in many receptors.	GO:0021522|spinal cord motor neuron differentiation;	GO:0031225|anchored component of membrane;GO:0005886|plasma membrane;	.	.	.
oar_circ_0011364	0	0	0	1.8997	4	6	2	-3.10796	0.0279034	NA	down	yes	19:7769609..7796984:-	ENSOARG00000016028	gi|803310704|ref|XP_012013700.1|	6750	0	PREDICTED: CLIP-associating protein 2 isoform X45 [Ovis aries musimon]	gi|958796415|ref|XM_014827538.1|	3574	0	PREDICTED: Equus asinus cytoplasmic linker associated protein 2 (CLASP2), transcript variant X18, mRNA	O75122	2175	0	CLIP-associating protein 2	.	.	.	.	pfam12348	CLASP_N	CLASP N terminal. This region is found at the N terminal of CLIP-associated proteins (CLASPs). CLASPs are widely conserved microtubule plus-end-tracking proteins that regulate the stability of dynamic microtubules. In yeast, Drosophila, and Xenopus, a single CLASP orthologue is present. In mammals, a second paralogue (CLASP2) exists which has some functional overlap with CLASP1.	GO:0051301|cell division;GO:0090002|establishment of protein localization to plasma membrane;GO:0007163|establishment or maintenance of cell polarity;GO:0010458|exit from mitosis;GO:0007030|Golgi organization;GO:0034453|microtubule anchoring;GO:0000226|microtubule cytoskeleton organization;GO:0007020|microtubule nucleation;GO:0031023|microtubule organizing center organization;GO:0007052|mitotic s…	GO:0044295|axonal growth cone;GO:0045180|basal cortex;GO:0005938|cell cortex;GO:0031252|cell leading edge;GO:0000777|condensed chromosome kinetochore;GO:1903754|cortical microtubule plus-end;GO:0005737|cytoplasm;GO:0005881|cytoplasmic microtubule;GO:0005829|cytosol;GO:0005794|Golgi apparatus;GO:0005828|kinetochore microtubule;GO:0016020|membrane;GO:0005874|microtubule;GO:0005815|microtubule organ…	GO:0051015|actin filament binding;GO:0002162|dystroglycan binding;GO:0008017|microtubule binding;GO:0051010|microtubule plus-end binding;GO:1990782|protein tyrosine kinase binding;	K16578	CLASP1_2; CLIP-associating protein 1/2
oar_circ_0030135	2	4	4	1.7909	0	0	0	3.11068	0.0280783	NA	up	yes	4:17101131..17126803:+	Null	.	.	.	.	.	.	.	.	.	.	.	.	.	.	.	.	.	.	.	.	.	.	.	.
oar_circ_0014995	0	0	0	1.87589	5	2	5	-3.09629	0.0285597	NA	down	yes	1:42126631..42199356:-	ENSOARG00000010792	gi|802981033|ref|XP_004023266.2|	3858	0	PREDICTED: LOW QUALITY PROTEIN: WD repeat-containing protein 78 isoform X1 [Ovis aries]	gi|965915075|ref|XM_004023217.3|	4580	0	PREDICTED: Ovis aries WD repeat domain 78 (WDR78), transcript variant X1, mRNA	Q5VTH9	1209	0	WD repeat-containing protein 78	.	.	.	.	pfam00400	WD40	WD domain, G-beta repeat.	GO:0002244|hematopoietic progenitor cell differentiation;	.	.	.	.
oar_circ_0007695	0	0	0	1.84852	4	3	5	-3.09335	0.0286867	NA	down	yes	16:51326218..51378931:+	ENSOARG00000012806	gi|803170495|ref|XP_011952525.1|	3924	0	PREDICTED: cadherin-12 [Ovis aries]	gi|965981173|ref|XM_012097135.2|	2578	0	PREDICTED: Ovis aries cadherin 12, type 2 (N-cadherin 2) (CDH12), mRNA	P55289	1483	0	Cadherin-12	.	.	.	.	pfam01049	Cadherin_C	Cadherin cytoplasmic region. Cadherins are vital in cell-cell adhesion during tissue differentiation. Cadherins are linked to the cytoskeleton by catenins. Catenins bind to the cytoplasmic tail of the cadherin. Cadherins cluster to form foci of homophilic binding units. A key determinant to the strength of the binding that it is mediated by cadherins is the juxtamembrane region of the cadherin. T…	GO:0034332|adherens junction organization;GO:0007156|homophilic cell adhesion via plasma membrane adhesion molecules;	GO:0016021|integral component of membrane;GO:0005886|plasma membrane;	GO:0005509|calcium ion binding;	K06804	CDH12; cadherin 12, type 2, N-cadherin 2
oar_circ_0014125	3	3	4	1.75703	0	0	0	3.09734	0.0288174	NA	up	yes	1:255045091..255085297:+	ENSOARG00000008905	gi|426218296|ref|XP_004003385.1|	4099	0	PREDICTED: acyl-CoA dehydrogenase family member 11 isoform X1 [Ovis aries]	gi|965918391|ref|XM_004003336.3|	2346	0	PREDICTED: Ovis aries acyl-CoA dehydrogenase family member 11 (ACAD11), transcript variant X1, mRNA	Q5R778	1375	0	Acyl-CoA dehydrogenase family member 11	.	.	.	.	pfam01636	APH	Phosphotransferase enzyme family. This family consists of bacterial antibiotic resistance proteins, which confer resistance to various aminoglycosides they include: aminoglycoside 3'-phosphotransferase or kanamycin kinase / neomycin-kanamycin phosphotransferase and streptomycin 3''-kinase or streptomycin 3''-phosphotransferase. The aminoglycoside phosphotransferases inactivate aminoglycoside anti…	GO:0033539|fatty acid beta-oxidation using acyl-CoA dehydrogenase;	GO:0031966|mitochondrial membrane;GO:0005634|nucleus;GO:0005777|peroxisome;	GO:0050660|flavin adenine dinucleotide binding;GO:0070991|medium-chain-acyl-CoA dehydrogenase activity;GO:0017099|very-long-chain-acyl-CoA dehydrogenase activity;	K11730	ACAD11; acyl-CoA dehydrogenase family member 11
oar_circ_0014725	3	3	4	1.75703	0	0	0	3.09734	0.0288174	NA	up	yes	1:33138687..33147352:-	ENSOARG00000008464	gi|426215620|ref|XP_004002068.1|	4153	0	PREDICTED: histone H2A deubiquitinase MYSM1 isoform X1 [Ovis aries]	gi|965914921|ref|XM_012156222.2|	2506	0	PREDICTED: Ovis aries Myb-like, SWIRM and MPN domains 1 (MYSM1), transcript variant X2, mRNA	Q5VVJ2	1338	0	Histone H2A deubiquitinase MYSM1	SPAC17G6.10	57.4	1e-07	COG5259	pfam04433	SWIRM	SWIRM domain. This SWIRM domain is a small alpha-helical domain of about 85 amino acid residues found in chromosomal proteins. It contains a helix-turn helix motif and binds to DNA.	GO:0006338|chromatin remodeling;GO:0035522|monoubiquitinated histone H2A deubiquitination;GO:0045944|positive regulation of transcription from RNA polymerase II promoter;GO:0030334|regulation of cell migration;GO:0051797|regulation of hair follicle development;GO:0006351|transcription, DNA-templated;	GO:0005634|nucleus;	GO:0003677|DNA binding;GO:0042393|histone binding;GO:0046872|metal ion binding;GO:0008237|metallopeptidase activity;GO:0032403|protein complex binding;GO:0004843|ubiquitin-specific protease activity;GO:0003713|transcription coactivator activity;	K11865	MYSM1; protein MYSM1
oar_circ_0015619	3	3	4	1.75703	0	0	0	3.09734	0.0288174	NA	up	yes	1:7216926..7243159:+	ENSOARG00000019268	gi|965914196|ref|XP_014947322.1|	6311	0	PREDICTED: ubiquitin carboxyl-terminal hydrolase 40 isoform X1 [Ovis aries]	gi|965914195|ref|XM_015091836.1|	5584	0	PREDICTED: Ovis aries ubiquitin specific peptidase 40 (USP40), transcript variant X1, mRNA	Q9NVE5	2053	0	Ubiquitin carboxyl-terminal hydrolase 40	YMR304w	153	3e-36	COG5077	pfam00443	UCH	Ubiquitin carboxyl-terminal hydrolase.	GO:0016579|protein deubiquitination;GO:0006511|ubiquitin-dependent protein catabolic process;	GO:0005737|cytoplasm;GO:0005634|nucleus;	GO:0036459|ubiquitinyl hydrolase activity;	K11869	USP40; ubiquitin carboxyl-terminal hydrolase 40 [EC:3.4.19.12]
oar_circ_0016317	3	3	4	1.75703	0	0	0	3.09734	0.0288174	NA	up	yes	20:26426958..26448637:+	ENSOARG00000001254	gi|965991596|ref|XP_014958085.1|	10766	0	PREDICTED: LOW QUALITY PROTEIN: tenascin-X isoform X1 [Ovis aries]	gi|942071982|ref|XM_014480077.1|	3712	0	PREDICTED: Bos mutus tenascin XB (TNXB), partial mRNA	P22105	95.5	1e-17	Tenascin-X	.	.	.	.	pfam00147	Fibrinogen_C	Fibrinogen beta and gamma chains, C-terminal globular domain.	GO:0030036|actin cytoskeleton organization;GO:0007155|cell adhesion;GO:0030199|collagen fibril organization;GO:0032963|collagen metabolic process;GO:0048251|elastic fiber assembly;	GO:0070062|extracellular exosome;GO:0005615|extracellular space;GO:0005622|intracellular;GO:0005578|proteinaceous extracellular matrix;	GO:0008201|heparin binding;GO:0005178|integrin binding;	K06252	TN; tenascin
oar_circ_0022619	3	3	4	1.75703	0	0	0	3.09734	0.0288174	NA	up	yes	2:168109587..168239619:+	ENSOARG00000010057	gi|426221145|ref|XP_004004771.1|	19711	0	PREDICTED: low-density lipoprotein receptor-related protein 1B isoform X1 [Ovis aries]	gi|965919187|ref|XM_004004722.3|	11718	0	PREDICTED: Ovis aries LDL receptor related protein 1B (LRP1B), transcript variant X1, mRNA	Q9NZR2	81.3	3e-13	Low-density lipoprotein receptor-related protein 1B	.	.	.	.	pfam00057	Ldl_recept_a	Low-density lipoprotein receptor domain class A.	GO:0015031|protein transport;GO:0006898|receptor-mediated endocytosis;	GO:0016021|integral component of membrane;GO:0043235|receptor complex;	GO:0005509|calcium ion binding;	.	.
oar_circ_0034229	2	2	6	1.80474	0	0	0	3.09804	0.0288609	NA	up	yes	6:58330236..58353871:+	ENSOARG00000010723	gi|426231589|ref|XP_004009821.1|	7169	0	PREDICTED: WD repeat-containing protein 19 isoform X1 [Ovis aries]	gi|965941853|ref|XM_004009772.3|	4373	0	PREDICTED: Ovis aries WD repeat domain 19 (WDR19), transcript variant X1, mRNA	Q3UGF1	2566	0	WD repeat-containing protein 19	.	.	.	.	pfam10317	7TM_GPCR_Srd	Serpentine type 7TM GPCR chemoreceptor Srd. Chemoreception is mediated in Caenorhabditis elegans by members of the seven-transmembrane G-protein-coupled receptor class (7TM GPCRs) of proteins which are of the serpentine type. Srd is part of the larger Str superfamily of chemoreceptors. Chemoperception is one of the central senses of soil nematodes like C. elegans which are otherwise 'blind' and '…	GO:0000902|cell morphogenesis;GO:0060830|ciliary receptor clustering involved in smoothened signaling pathway;GO:0042384|cilium assembly;GO:0060271|cilium morphogenesis;GO:0055123|digestive system development;GO:0042471|ear morphogenesis;GO:0031076|embryonic camera-type eye development;GO:0048701|embryonic cranial skeleton morphogenesis;GO:0030326|embryonic limb morphogenesis;GO:0008406|gonad dev…	GO:0005929|cilium;GO:0005737|cytoplasm;GO:0005856|cytoskeleton;GO:0030991|intraciliary transport particle A;GO:0031514|motile cilium;GO:0031513|nonmotile primary cilium;GO:0005654|nucleoplasm;GO:0032391|photoreceptor connecting cilium;GO:0001750|photoreceptor outer segment;GO:0005886|plasma membrane;	.	.	.
oar_circ_0024460	0	0	0	1.85526	3	6	3	-3.09018	0.0288969	NA	down	yes	2:39924215..39926774:+	ENSOARG00000009874	gi|426220043|ref|XP_004004227.1|	1962	0	PREDICTED: BTB/POZ domain-containing protein KCTD9 isoform X1 [Ovis aries]	gi|965920013|ref|XM_004004178.3|	1147	0	PREDICTED: Ovis aries potassium channel tetramerization domain containing 9 (KCTD9), transcript variant X1, mRNA	Q7L273	749	0	BTB/POZ domain-containing protein KCTD9	MA3328	114	6e-28	COG1357	pfam02214	BTB_2	BTB/POZ domain. In voltage-gated K+ channels this domain is responsible for subfamily-specific assembly of alpha-subunits into functional tetrameric channels. In KCTD1 this domain functions as a transcriptional repressor. It also mediates homomultimerization of KCTD1 and interaction of KCTD1 with the transcription factor AP-2-alpha.	GO:0051260|protein homooligomerization;	GO:0005737|cytoplasm;	.	.	.
oar_circ_0036499	10	3	0	2.04156	0	0	0	3.1046	0.0289474	NA	up	yes	7:68518662..68552723:+	ENSOARG00000021117	gi|803095670|ref|XP_012037139.1|	2884	0	PREDICTED: disheveled-associated activator of morphogenesis 1 isoform X2 [Ovis aries]	gi|965947599|ref|XM_012181749.2|	5986	0	PREDICTED: Ovis aries dishevelled associated activator of morphogenesis 1 (DAAM1), transcript variant X2, mRNA	Q9Y4D1	1008	0	Disheveled-associated activator of morphogenesis 1	.	.	.	.	pfam02181	FH2	Formin Homology 2 Domain.	GO:0030036|actin cytoskeleton organization;GO:0060071|Wnt signaling pathway, planar cell polarity pathway;	GO:0036064|ciliary basal body;GO:0005737|cytoplasm;GO:0005829|cytosol;GO:0016020|membrane;GO:0031514|motile cilium;GO:0005886|plasma membrane;GO:0001725|stress fiber;	.	K04512	DAAM; dishevelled associated activator of morphogenesis
oar_circ_0008418	0	0	0	2.12685	0	6	9	-3.09725	0.0290366	NA	down	yes	17:41578060..41610096:-	ENSOARG00000006222	gi|342187216|ref|NP_001172016.3|	4509	0	glutamate receptor 2 isoform 1 precursor [Equus caballus]	gi|965982719|ref|XM_004017287.3|	2772	0	PREDICTED: Ovis aries glutamate receptor, ionotropic, AMPA 2 (GRIA2), transcript variant X1, mRNA	P42262	1738	0	Glutamate receptor 2	TM0593	50.8	7e-06	COG0834	pfam00060	Lig_chan	Ligand-gated ion channel. This family includes the four transmembrane regions of the ionotropic glutamate receptors and NMDA receptors.	GO:0035235|ionotropic glutamate receptor signaling pathway;	GO:0032281|AMPA glutamate receptor complex;GO:0030054|cell junction;GO:0005789|endoplasmic reticulum membrane;GO:0005887|integral component of plasma membrane;GO:0045211|postsynaptic membrane;	GO:0004971|AMPA glutamate receptor activity;GO:0005234|extracellular-glutamate-gated ion channel activity;GO:0004970|ionotropic glutamate receptor activity;GO:0015277|kainate selective glutamate receptor activity;	K05198	GRIA2; glutamate receptor 2
oar_circ_0015187	0	0	0	2.12685	0	6	9	-3.09725	0.0290366	NA	down	yes	1:51773619..51774636:+	Null	.	.	.	.	.	.	.	.	.	.	.	.	.	.	.	.	.	.	.	.	.	.	.	.
oar_circ_0038331	3	4	3	1.75011	0	0	0	3.09289	0.0290764	NA	up	yes	8:68177620..68192991:+	ENSOARG00000001634	gi|803233629|ref|XP_011976958.1|	2109	0	PREDICTED: phosphatase and actin regulator 2 isoform X2 [Ovis aries musimon]	gi|965951036|ref|XM_015097454.1|	1867	0	PREDICTED: Ovis aries phosphatase and actin regulator 2 (PHACTR2), transcript variant X1, mRNA	O75167	681	0	Phosphatase and actin regulator 2	.	.	.	.	pfam02755	RPEL	RPEL repeat. The RPEL repeat is named after four conserved amino acids it contains. The function of the RPEL repeat is unknown however it might be a DNA binding repeat based on the observation that he Drosophila myocardin-related transcription factor contains a pfam02037 domain that is also implicated in DNA binding.	.	.	GO:0004864|protein phosphatase inhibitor activity;	.	.
oar_circ_0020923	0	0	0	2.16798	7	6	0	-3.09198	0.0293561	NA	down	yes	26:26505983..26516938:+	Null	.	.	.	.	.	.	.	.	.	.	.	.	.	.	.	.	.	.	.	.	.	.	.	.
oar_circ_0021700	3	2	5	1.76395	0	0	0	3.08815	0.0293911	NA	up	yes	2:125631756..125654480:+	ENSOARG00000016751	gi|942053649|ref|XP_005895482.2|	5876	0	PREDICTED: nck-associated protein 1 [Bos mutus]	gi|965921182|ref|XM_015093330.1|	3288	0	PREDICTED: Ovis aries NCK-associated protein 1 (NCKAP1), transcript variant X1, mRNA	Q9Y2A7	2212	0	Nck-associated protein 1	.	.	.	.	pfam09735	Nckap1	Membrane-associated apoptosis protein. Expression of this protein was found to be markedly reduced in patients with Alzheimer's disease. It is involved in the regulation of actin polymerization in the brain as part of a WAVE2 signalling complex.	GO:0006915|apoptotic process;GO:0007417|central nervous system development;GO:0038096|Fc-gamma receptor signaling pathway involved in phagocytosis;GO:2000601|positive regulation of Arp2/3 complex-mediated actin nucleation;GO:0010592|positive regulation of lamellipodium assembly;GO:0016601|Rac protein signal transduction;GO:0048010|vascular endothelial growth factor receptor signaling pathway;GO:0…	GO:0005829|cytosol;GO:0070062|extracellular exosome;GO:0005925|focal adhesion;GO:0016021|integral component of membrane;GO:0031258|lamellipodium membrane;GO:0031209|SCAR complex;	GO:0032403|protein complex binding;	K05750	NCKAP1, NAP125; NCK-associated protein 1
oar_circ_0004503	0	0	0	1.87755	2	2	9	-3.08077	0.0295677	NA	down	yes	13:39603773..39658994:+	ENSOARG00000004116	gi|803256725|ref|XP_011988290.1|	3192	0	PREDICTED: centrosomal protein kizuna isoform X7 [Ovis aries musimon]	gi|965834445|ref|XM_012132900.2|	2026	0	PREDICTED: Ovis aries musimon kizuna centrosomal protein (KIZ), transcript variant X8, mRNA	A0JNH1	1079	0	Centrosomal protein kizuna	.	.	.	.	pfam07888	CALCOCO1	Calcium binding and coiled-coil domain (CALCOCO1) like. Proteins found in this family are similar to the coiled-coil transcriptional coactivator protein coexpressed by Mus musculus (CoCoA/CALCOCO1). This protein binds to a highly conserved N-terminal domain of p160 coactivators, such as GRIP1, and thus enhances transcriptional activation by a number of nuclear receptors. CALCOCO1 has a central co…	GO:0007051|spindle organization;	GO:0042995|cell projection;GO:0005813|centrosome;GO:0005737|cytoplasm;	.	K16539	PLK1S1; centrosomal protein kizuna
oar_circ_0032442	7	2	5	10.6603	17	15	22	-1.66446	0.0295967	0.999913	down	yes	5:44946024..44946595:+	ENSOARG00000014930	gi|440909355|gb|ELR59268.1|	2009	0	Mothers against decapentaplegic-like protein 5, partial [Bos mutus]	gi|803075088|ref|XM_004008815.2|	1718	0	PREDICTED: Ovis aries SMAD family member 5 (SMAD5), transcript variant X1, mRNA	Q9R1V3	773	0	Mothers against decapentaplegic homolog 5	.	.	.	.	pfam03166	MH2	MH2 domain. This is the MH2 (MAD homology 2) domain found at the carboxy terminus of MAD related proteins such as Smads. This domain is separated from the MH1 domain by a non-conserved linker region. The MH2 domain mediates interaction with a wide variety of proteins and provides specificity and selectivity to Smad function and also is critical for mediating interactions in Smad oligomers. Unlike…	GO:0030509|BMP signaling pathway;GO:0060348|bone development;GO:0060048|cardiac muscle contraction;GO:0051216|cartilage development;GO:0071407|cellular response to organic cyclic compound;GO:0009880|embryonic pattern specification;GO:0030218|erythrocyte differentiation;GO:0007281|germ cell development;GO:0001880|Mullerian duct regression;GO:0001503|ossification;GO:0002051|osteoblast fate commitme…	GO:0005737|cytoplasm;GO:0005654|nucleoplasm;GO:0005667|transcription factor complex;	GO:0046872|metal ion binding;GO:0000979|RNA polymerase II core promoter sequence-specific DNA binding;GO:0003700|transcription factor activity, sequence-specific DNA binding;	K16790	SMAD5; mothers against decapentaplegic homolog 5
oar_circ_0024447	0	0	0	1.82114	3	4	5	-3.07671	0.0296655	NA	down	yes	2:38744080..38744465:+	ENSOARG00000009752	gi|965855006|ref|XP_014963591.1|	2150	0	PREDICTED: alpha-1A adrenergic receptor isoform X2 [Ovis aries musimon]	gi|850477813|gb|CP011887.1|	2966	0	Ovis canadensis canadensis isolate 43U chromosome 2 sequence	P18130	810	0	Alpha-1A adrenergic receptor	.	.	.	.	pfam00001	7tm_1	7 transmembrane receptor (rhodopsin family). This family contains, amongst other G-protein-coupled receptors (GCPRs), members of the opsin family, which have been considered to be typical members of the rhodopsin superfamily. They share several motifs, mainly the seven transmembrane helices, GCPRs of the rhodopsin superfamily. All opsins bind a chromophore, such as 11-cis-retinal. The function of…	GO:0071880|adenylate cyclase-activating adrenergic receptor signaling pathway;GO:0007267|cell-cell signaling;GO:0001994|norepinephrine-epinephrine vasoconstriction involved in regulation of systemic arterial blood pressure;GO:0007200|phospholipase C-activating G-protein coupled receptor signaling pathway;GO:0007204|positive regulation of cytosolic calcium ion concentration;GO:0043410|positive reg…	GO:0005887|integral component of plasma membrane;GO:0031965|nuclear membrane;GO:0005634|nucleus;	GO:0004937|alpha1-adrenergic receptor activity;GO:0046982|protein heterodimerization activity;	K04135	ADRA1A; adrenergic receptor alpha-1A
oar_circ_0022516	6	6	0	1.99394	0	0	0	3.08402	0.0300946	NA	up	yes	2:15763137..15772752:-	ENSOARG00000007188	gi|440908044|gb|ELR58113.1|	1119	1e-143	UV excision repair protein RAD23-like protein B, partial [Bos mutus]	gi|965918812|ref|XM_015092759.1|	2043	0	PREDICTED: Ovis aries RAD23 homolog B, nucleotide excision repair protein (RAD23B), transcript variant X1, mRNA	Q29RK4	434	2e-144	UV excision repair protein RAD23 homolog B	SPBC2D10.12	115	5e-27	COG5272	pfam09280	XPC-binding	XPC-binding domain. Members of this family adopt a structure consisting of four alpha helices, arranged in an array. They bind specifically and directly to the xeroderma pigmentosum group C protein (XPC) to initiate nucleotide excision repair.	GO:0000715|nucleotide-excision repair, DNA damage recognition;GO:0043161|proteasome-mediated ubiquitin-dependent protein catabolic process;GO:0032434|regulation of proteasomal ubiquitin-dependent protein catabolic process;GO:0007283|spermatogenesis;	GO:0005737|cytoplasm;GO:0005654|nucleoplasm;GO:0000502|proteasome complex;GO:0071942|XPC complex;	GO:0003684|damaged DNA binding;	K10839	RAD23, HR23; UV excision repair protein RAD23
oar_circ_0001574	3	5	2	1.74319	0	0	0	3.07512	0.0301629	NA	up	yes	11:24277036..24277610:-	ENSOARG00000018345	gi|803285271|ref|XP_012002294.1|	14560	0	PREDICTED: zinc finger ZZ-type and EF-hand domain-containing protein 1 isoform X2 [Ovis aries musimon]	gi|803285270|ref|XM_012146904.1|	8647	0	PREDICTED: Ovis aries musimon zinc finger, ZZ-type with EF-hand domain 1 (ZZEF1), transcript variant X2, mRNA	O43149	5150	0	Zinc finger ZZ-type and EF-hand domain-containing protein 1	.	.	.	.	pfam00569	ZZ	Zinc finger, ZZ type. Zinc finger present in dystrophin, CBP/p300. ZZ in dystrophin binds calmodulin. Putative zinc finger; binding not yet shown. Four to six cysteine residues in its sequence are responsible for coordinating zinc ions, to reinforce the structure.	.	.	GO:0005509|calcium ion binding;GO:0008270|zinc ion binding;	.	.
oar_circ_0027882	3	5	2	1.74319	0	0	0	3.07512	0.0301629	NA	up	yes	3:211837842..211838258:+	ENSOARG00000012564	gi|426225730|ref|XP_004007016.1|	5056	0	PREDICTED: ELKS/Rab6-interacting/CAST family member 1 isoform X2 [Ovis aries]	gi|742144261|ref|XM_010845038.1|	6530	0	PREDICTED: Bison bison bison ELKS/RAB6-interacting/CAST family member 1 (ERC1), transcript variant X2, mRNA	Q99MI1	1902	0	ELKS/Rab6-interacting/CAST family member 1	.	.	.	.	pfam10174	Cast	RIM-binding protein of the cytomatrix active zone. This is a family of proteins that form part of the CAZ (cytomatrix at the active zone) complex which is involved in determining the site of synaptic vesicle fusion. The C-terminus is a PDZ-binding motif that binds directly to RIM (a small G protein Rab-3A effector). The family also contains four coiled-coil domains.	GO:0007252|I-kappaB phosphorylation;GO:0015031|protein transport;GO:0042147|retrograde transport, endosome to Golgi;	GO:0005913|cell-cell adherens junction;GO:0005737|cytoplasm;GO:0000139|Golgi membrane;GO:0008385|IkappaB kinase complex;GO:0048786|presynaptic active zone;GO:0045202|synapse;	GO:0098641|cadherin binding involved in cell-cell adhesion;GO:0030165|PDZ domain binding;GO:0017137|Rab GTPase binding;	K16072	ERC1; ELKS/RAB6-interacting/CAST family member 1
oar_circ_0038846	3	5	2	1.74319	0	0	0	3.07512	0.0301629	NA	up	yes	9:12850103..12852711:-	ENSOARG00000012386	gi|803103931|ref|XP_004011630.2|	9657	0	PREDICTED: PHD finger protein 3 isoform X1 [Ovis aries]	gi|965952503|ref|XM_004011581.3|	6127	0	PREDICTED: Ovis aries PHD finger protein 3 (PHF3), transcript variant X1, mRNA	Q92576	2988	0	PHD finger protein 3	.	.	.	.	pfam07500	TFIIS_M	Transcription factor S-II (TFIIS), central domain. Transcription elongation by RNA polymerase II is regulated by the general elongation factor TFIIS. This factor stimulates RNA polymerase II to transcribe through regions of DNA that promote the formation of stalled ternary complexes. TFIIS is composed of three structural domains, termed I, II, and III. The two C-terminal domains (II and III), thi…	GO:0007275|multicellular organismal development;GO:0006351|transcription, DNA-templated;	.	GO:0008270|zinc ion binding;	.	.
oar_circ_0038885	3	5	2	1.74319	0	0	0	3.07512	0.0301629	NA	up	yes	9:15778583..15789732:+	ENSOARG00000003418	gi|803267610|ref|XP_011993551.1|	5742	0	PREDICTED: focal adhesion kinase 1 isoform X6 [Ovis aries musimon]	gi|965846561|ref|XM_012138161.2|	3744	0	PREDICTED: Ovis aries musimon protein tyrosine kinase 2 (PTK2), transcript variant X9, mRNA	P34152	2034	0	Focal adhesion kinase 1	.	.	.	.	pfam07714	Pkinase_Tyr	Protein tyrosine kinase.	GO:0001525|angiogenesis;GO:0007411|axon guidance;GO:0001568|blood vessel development;GO:0007155|cell adhesion;GO:0071560|cellular response to transforming growth factor beta stimulus;GO:0021955|central nervous system neuron axonogenesis;GO:0043542|endothelial cell migration;GO:0048013|ephrin receptor signaling pathway;GO:0007173|epidermal growth factor receptor signaling pathway;GO:0040023|establ…	GO:0016324|apical plasma membrane;GO:0005737|cytoplasm;GO:0005829|cytosol;GO:0031234|extrinsic component of cytoplasmic side of plasma membrane;GO:0005925|focal adhesion;GO:0030027|lamellipodium;GO:0005815|microtubule organizing center;GO:0005634|nucleus;GO:0048471|perinuclear region of cytoplasm;GO:0005886|plasma membrane;GO:0001725|stress fiber;	GO:0003779|actin binding;GO:0005524|ATP binding;GO:0008432|JUN kinase binding;GO:0004715|non-membrane spanning protein tyrosine kinase activity;GO:0004672|protein kinase activity;GO:0019901|protein kinase binding;GO:0004713|protein tyrosine kinase activity;GO:0005102|receptor binding;GO:0042169|SH2 domain binding;GO:0004871|signal transducer activity;	K05725	PTK2, FAK; focal adhesion kinase 1 [EC:2.7.10.2]
oar_circ_0009276	7	0	5	1.99467	0	0	0	3.08211	0.0302118	NA	up	yes	18:21784182..21835176:+	ENSOARG00000013382	gi|803178148|ref|XP_011953890.1|	4185	0	PREDICTED: high affinity cAMP-specific and IBMX-insensitive 3',5'-cyclic phosphodiesterase 8A isoform X3 [Ovis aries]	gi|803178147|ref|XM_012098500.1|	2346	0	PREDICTED: Ovis aries phosphodiesterase 8A (PDE8A), transcript variant X3, mRNA	O60658	1400	0	High affinity cAMP-specific and IBMX-insensitive 3',5'-cyclic phosphodiesterase 8A	.	.	.	.	pfam00233	PDEase_I	3'5'-cyclic nucleotide phosphodiesterase.	GO:0006198|cAMP catabolic process;GO:0009187|cyclic nucleotide metabolic process;GO:0006355|regulation of transcription, DNA-templated;GO:0007165|signal transduction;	GO:0005829|cytosol;GO:0070062|extracellular exosome;	GO:0004115|3',5'-cyclic-AMP phosphodiesterase activity;GO:0004114|3',5'-cyclic-nucleotide phosphodiesterase activity;GO:0046872|metal ion binding;	K18437	PDE8; high affinity cAMP-specific and IBMX-insensitive 3',5'-cyclic phosphodiesterase 8 [EC:3.1.4.53]
oar_circ_0011727	6	5	9	3.87979	2	0	0	2.59143	0.0303422	NA	up	yes	1:121130888..121140625:+	ENSOARG00000013414	gi|965838939|ref|XP_014962616.1|	7325	0	PREDICTED: synaptojanin-1 isoform X2 [Ovis aries musimon]	gi|965838938|ref|XM_015107130.1|	4676	0	PREDICTED: Ovis aries musimon synaptojanin 1 (SYNJ1), transcript variant X2, mRNA	O43426	2524	0	Synaptojanin-1	YNL106c_2	234	6e-64	COG5411	pfam02383	Syja_N	SacI homology domain. This Pfam family represents a protein domain which shows homology to the yeast protein SacI. The SacI homology domain is most notably found at the amino terminal of the inositol 5'-phosphatase synaptojanin.	GO:0046855|inositol phosphate dephosphorylation;GO:0043647|inositol phosphate metabolic process;GO:0007612|learning;GO:0006836|neurotransmitter transport;GO:0006661|phosphatidylinositol biosynthetic process;GO:0046856|phosphatidylinositol dephosphorylation;GO:0046488|phosphatidylinositol metabolic process;GO:0048488|synaptic vesicle endocytosis;GO:0016082|synaptic vesicle priming;GO:0048489|synap…	GO:0030132|clathrin coat of coated pit;GO:0005829|cytosol;GO:0030117|membrane coat;GO:0098793|presynapse;GO:0097060|synaptic membrane;GO:0043195|terminal bouton;GO:0012506|vesicle membrane;	GO:0052659|inositol-1,3,4,5-tetrakisphosphate 5-phosphatase activity;GO:0052658|inositol-1,4,5-trisphosphate 5-phosphatase activity;GO:0000166|nucleotide binding;GO:0034596|phosphatidylinositol phosphate 4-phosphatase activity;GO:0034595|phosphatidylinositol phosphate 5-phosphatase activity;GO:0052629|phosphatidylinositol-3,5-bisphosphate 3-phosphatase activity;GO:0043813|phosphatidylinositol-3,5…	.	.
oar_circ_0004458	4	3	3	1.71624	0	0	0	3.07039	0.0304102	NA	up	yes	13:37727477..37736858:+	ENSOARG00000001119	gi|803313593|ref|XP_012015120.1|	1035	7e-140	PREDICTED: D-tyrosyl-tRNA(Tyr) deacylase 1 isoform X2 [Ovis aries musimon]	gi|965967386|ref|XM_015099659.1|	602	0	PREDICTED: Ovis aries D-tyrosyl-tRNA deacylase 1 (DTD1), mRNA	Q2T9V8	399	9e-140	D-tyrosyl-tRNA(Tyr) deacylase 1	YDL219w	119	9e-32	COG1490	pfam02580	Tyr_Deacylase	D-Tyr-tRNA(Tyr) deacylase. This family comprises of several D-Tyr-tRNA(Tyr) deacylase proteins. Cell growth inhibition by several d-amino acids can be explained by an in vivo production of d-aminoacyl-tRNA molecules. Escherichia coli and yeast cells express an enzyme, d-Tyr-tRNA(Tyr) deacylase, capable of recycling such d-aminoacyl-tRNA molecules into free tRNA and d-amino acid. Accordingly, upon…	GO:0019478|D-amino acid catabolic process;GO:0006260|DNA replication;GO:0006399|tRNA metabolic process;	GO:0005737|cytoplasm;GO:0005634|nucleus;	GO:0002161|aminoacyl-tRNA editing activity;GO:0051500|D-tyrosyl-tRNA(Tyr) deacylase activity;GO:0003677|DNA binding;GO:0046872|metal ion binding;	K07560	dtd, DTD1; D-tyrosyl-tRNA(Tyr) deacylase [EC:3.1.-.-]
oar_circ_0024126	4	3	3	1.71624	0	0	0	3.07039	0.0304102	NA	up	yes	2:28941277..28952923:+	ENSOARG00000008348	gi|426219853|ref|XP_004004132.1|	4649	0	PREDICTED: zinc finger protein 484 isoform X2 [Ovis aries]	gi|803009899|ref|XM_004004083.2|	2601	0	PREDICTED: Ovis aries zinc finger protein 484 (ZNF484), transcript variant X2, mRNA	Q5JVG2	1303	0	Zinc finger protein 484	.	.	.	.	pfam01352	KRAB	KRAB box. The KRAB domain (or Kruppel-associated box) is present in about a third of zinc finger proteins containing C2H2 fingers. The KRAB domain is found to be involved in protein-protein interactions. The KRAB domain is generally encoded by two exons. The regions coded by the two exons are known as KRAB-A and KRAB-B. The A box plays an important role in repression by binding to corepressors, w…	GO:0006355|regulation of transcription, DNA-templated;GO:0006351|transcription, DNA-templated;	GO:0005634|nucleus;	GO:0003677|DNA binding;GO:0046872|metal ion binding;GO:0003700|transcription factor activity, sequence-specific DNA binding;	K09228	KRAB; KRAB domain-containing zinc finger protein
oar_circ_0033251	4	2	4	1.72316	0	0	0	3.06634	0.0306787	NA	up	yes	5:99396958..99403183:+	ENSOARG00000018505	gi|803261599|ref|XP_011990507.1|	6127	0	PREDICTED: inositol hexakisphosphate and diphosphoinositol-pentakisphosphate kinase 2 isoform X1 [Ovis aries musimon]	gi|965939952|ref|XM_015096219.1|	4003	0	PREDICTED: Ovis aries diphosphoinositol pentakisphosphate kinase 2 (PPIP5K2), transcript variant X2, mRNA	O43314	2189	0	Inositol hexakisphosphate and diphosphoinositol-pentakisphosphate kinase 2	.	.	.	.	pfam00328	His_Phos_2	Histidine phosphatase superfamily (branch 2). The histidine phosphatase superfamily is so named because catalysis centres on a conserved His residue that is transiently phosphorylated during the catalytic cycle. Other conserved residues contribute to a 'phosphate pocket' and interact with the phospho group of substrate before, during and after its transfer to the His residue. Structure and sequen…	GO:0006020|inositol metabolic process;GO:0032958|inositol phosphate biosynthetic process;GO:0043647|inositol phosphate metabolic process;	GO:0005829|cytosol;	GO:0003993|acid phosphatase activity;GO:0005524|ATP binding;GO:0033857|diphosphoinositol-pentakisphosphate kinase activity;GO:0000829|inositol heptakisphosphate kinase activity;GO:0052723|inositol hexakisphosphate 1-kinase activity;GO:0052724|inositol hexakisphosphate 3-kinase activity;GO:0000832|inositol hexakisphosphate 5-kinase activity;GO:0000828|inositol hexakisphosphate kinase activity;GO:0…	K13024	PPIP5K, VIP; inositol-hexakisphosphate/diphosphoinositol-pentakisphosphate 1-kinase [EC:2.7.4.24]
oar_circ_0037592	54	71	28	71.7602	74	94	132	-0.772794	0.0309903	0.999913	down	yes	8:26654474..26709699:+	ENSOARG00000009968	gi|594097279|ref|XP_006071881.1|	2211	0	PREDICTED: cyclin-dependent kinase 19 isoform X1 [Bubalus bubalis]	gi|965949927|ref|XM_004011205.3|	3854	0	PREDICTED: Ovis aries cyclin-dependent kinase 19 (CDK19), transcript variant X1, mRNA	Q8BWD8	837	0	Cyclin-dependent kinase 19	.	.	.	.	pfam00069	Pkinase	Protein kinase domain.	GO:0071222|cellular response to lipopolysaccharide;GO:0043065|positive regulation of apoptotic process;GO:0050729|positive regulation of inflammatory response;	GO:0005829|cytosol;GO:0005634|nucleus;	GO:0005524|ATP binding;GO:0004693|cyclin-dependent protein serine/threonine kinase activity;	K02208	CDK8_11; cyclin-dependent kinase 8/11 [EC:2.7.11.22 2.7.11.23]
oar_circ_0008440	0	0	0	1.82789	2	7	3	-3.05533	0.0310444	NA	down	yes	17:43037475..43043177:+	ENSOARG00000006748	gi|803285131|ref|XP_012002224.1|	1546	0	PREDICTED: cathepsin O isoform X2 [Ovis aries musimon]	gi|965864805|ref|XM_012146834.2|	867	0	PREDICTED: Ovis aries musimon cathepsin O (CTSO), transcript variant X2, mRNA	P43234	484	7e-171	Cathepsin O	AF1946_2	77	1e-15	COG4870	pfam00112	Peptidase_C1	Papain family cysteine protease.	GO:0006508|proteolysis;GO:0051603|proteolysis involved in cellular protein catabolic process;	GO:0005615|extracellular space;GO:0005764|lysosome;	GO:0004197|cysteine-type endopeptidase activity;	K01374	CTSO; cathepsin O [EC:3.4.22.42]
oar_circ_0030172	0	0	0	1.82789	2	7	3	-3.05533	0.0310444	NA	down	yes	4:22661385..22677685:-	ENSOARG00000007998	gi|965930830|ref|XP_014950693.1|	4334	0	PREDICTED: diacylglycerol kinase beta isoform X2 [Ovis aries]	gi|965930823|ref|XM_012176427.2|	2590	0	PREDICTED: Ovis aries diacylglycerol kinase, beta 90kDa (DGKB), transcript variant X2, mRNA	Q9Y6T7	1138	0	Diacylglycerol kinase beta	.	.	.	.	pfam00609	DAGK_acc	Diacylglycerol kinase accessory domain. Diacylglycerol (DAG) is a second messenger that acts as a protein kinase C activator. This domain is assumed to be an accessory domain: its function is unknown.	GO:0046486|glycerolipid metabolic process;GO:0035556|intracellular signal transduction;GO:0046834|lipid phosphorylation;GO:0030168|platelet activation;GO:0007205|protein kinase C-activating G-protein coupled receptor signaling pathway;	GO:0005737|cytoplasm;GO:0005829|cytosol;GO:0005886|plasma membrane;	GO:0005524|ATP binding;GO:0005509|calcium ion binding;GO:0004143|diacylglycerol kinase activity;	K00901	dgkA, DGK; diacylglycerol kinase (ATP) [EC:2.7.1.107]
oar_circ_0036142	0	0	0	1.82789	2	7	3	-3.05533	0.0310444	NA	down	yes	7:51845984..51907407:+	ENSOARG00000020899	gi|426233272|ref|XP_004010641.1|	2025	0	PREDICTED: dyslexia susceptibility 1 candidate gene 1 protein isoform X1 [Ovis aries]	gi|965866092|ref|XM_012147400.2|	1266	0	PREDICTED: Ovis aries musimon dyslexia susceptibility 1 candidate 1 (DYX1C1), transcript variant X1, mRNA	Q863A4	654	0	Dyslexia susceptibility 1 candidate gene 1 protein homolog	.	.	.	.	pfam04969	CS	CS domain. The CS and CHORD (pfam04968) are fused into a single polypeptide chain in metazoans but are found in separate proteins in plants; this is thought to be indicative of an interaction between CS and CHORD. It has been suggested that the CS domain is a binding module for HSP90, implying that CS domain-containing proteins are involved in recruiting heat shock proteins to multiprotein assemb…	GO:0003341|cilium movement;GO:0007368|determination of left/right symmetry;GO:0036159|inner dynein arm assembly;GO:0001764|neuron migration;GO:0036158|outer dynein arm assembly;GO:0033146|regulation of intracellular estrogen receptor signaling pathway;GO:0061136|regulation of proteasomal protein catabolic process;	GO:0005737|cytoplasm;GO:0005634|nucleus;	GO:0030331|estrogen receptor binding;	.	.
oar_circ_0035320	4	4	2	1.70932	0	0	0	3.05722	0.0312371	NA	up	yes	7:1640767..1641279:+	Null	.	.	.	.	.	.	.	.	.	.	.	.	.	.	.	.	.	.	.	.	.	.	.	.
oar_circ_0001913	2	3	0	5.84477	8	11	14	-2.17524	0.0314287	NA	down	yes	11:44708020..44713989:-	ENSOARG00000010725	gi|426238213|ref|XP_004013050.1|	1017	2e-128	PREDICTED: Golgi SNAP receptor complex member 2 [Ovis aries]	gi|803122611|ref|XM_004013001.2|	2747	0	PREDICTED: Ovis aries golgi SNAP receptor complex member 2 (GOSR2), mRNA	O35165	382	2e-124	Golgi SNAP receptor complex member 2	.	.	.	.	pfam12352	V-SNARE_C	Snare region anchored in the vesicle membrane C-terminus. Within the SNARE proteins interactions in the C-terminal half of the SNARE helix are critical to the driving of membrane fusion; whereas interactions in the N-terminal half of the SNARE domain are important for promoting priming or docking of the vesicle pfam05008.	GO:0006888|ER to Golgi vesicle-mediated transport;GO:0006896|Golgi to vacuole transport;GO:0006891|intra-Golgi vesicle-mediated transport;GO:0006623|protein targeting to vacuole;GO:0042147|retrograde transport, endosome to Golgi;GO:0048280|vesicle fusion with Golgi apparatus;	GO:0005829|cytosol;GO:0005789|endoplasmic reticulum membrane;GO:0012507|ER to Golgi transport vesicle membrane;GO:0005794|Golgi apparatus;GO:0000139|Golgi membrane;GO:0016021|integral component of membrane;GO:0031902|late endosome membrane;GO:0031201|SNARE complex;	GO:0005484|SNAP receptor activity;GO:0000149|SNARE binding;	K08496	GOSR2, BOS1; golgi SNAP receptor complex member 2
oar_circ_0023470	0	0	0	2.11005	8	0	5	-3.05584	0.0315268	NA	down	yes	2:217059285..217076124:-	ENSOARG00000019350	gi|426221527|ref|XP_004004961.1|	1520	0	PREDICTED: peroxisomal trans-2-enoyl-CoA reductase [Ovis aries]	gi|965922401|ref|XM_004004912.3|	912	0	PREDICTED: Ovis aries peroxisomal trans-2-enoyl-CoA reductase (PECR), mRNA	Q9BY49	438	4e-153	Peroxisomal trans-2-enoyl-CoA reductase	.	.	.	.	pfam13561	adh_short_C2	Enoyl-(Acyl carrier protein) reductase.	GO:0044255|cellular lipid metabolic process;GO:0006633|fatty acid biosynthetic process;GO:0055114|oxidation-reduction process;GO:0033306|phytol metabolic process;	GO:0043231|intracellular membrane-bounded organelle;GO:0005739|mitochondrion;GO:0005778|peroxisomal membrane;GO:0005777|peroxisome;	GO:0005102|receptor binding;GO:0019166|trans-2-enoyl-CoA reductase (NADPH) activity;	K07753	PECR; peroxisomal trans-2-enoyl-CoA reductase [EC:1.3.1.38]
oar_circ_0005489	6	0	5	9.65637	14	10	28	-1.86172	0.0320231	0.999913	down	yes	14:3776787..3784465:-	Null	.	.	.	.	.	.	.	.	.	.	.	.	.	.	.	.	.	.	.	.	.	.	.	.
oar_circ_0002072	10	8	7	15.7025	21	29	24	-1.33986	0.0322269	0.999913	down	yes	11:4844533..4854054:+	ENSOARG00000005016	gi|965957413|ref|XP_014953918.1|	2885	0	PREDICTED: syntaxin-binding protein 4 isoform X1 [Ovis aries]	gi|965957412|ref|XM_015098432.1|	5071	0	PREDICTED: Ovis aries syntaxin binding protein 4 (STXBP4), transcript variant X1, mRNA	Q6ZWJ1	890	0	Syntaxin-binding protein 4	.	.	.	.	pfam09726	Macoilin	Transmembrane protein. This entry is a highly conserved protein present in eukaryotes.	GO:0006974|cellular response to DNA damage stimulus;GO:0015758|glucose transport;GO:0008286|insulin receptor signaling pathway;GO:1902808|positive regulation of cell cycle G1/S phase transition;GO:0010838|positive regulation of keratinocyte proliferation;GO:0050821|protein stabilization;GO:0006605|protein targeting;GO:0061178|regulation of insulin secretion involved in cellular response to glucos…	GO:0005737|cytoplasm;GO:0070062|extracellular exosome;GO:0045111|intermediate filament cytoskeleton;GO:0005654|nucleoplasm;	GO:0019905|syntaxin binding;	K15302	STXBP4, SYNIP; syntaxin-binding protein 4
oar_circ_0037484	4	10	5	3.68199	0	2	0	2.59875	0.0325941	NA	up	yes	8:2363076..2386335:+	ENSOARG00000006569	gi|965949269|ref|XP_014952779.1|	5344	0	PREDICTED: sentrin-specific protease 6 isoform X1 [Ovis aries]	gi|965949272|ref|XM_015097294.1|	3401	0	PREDICTED: Ovis aries SUMO1/sentrin specific peptidase 6 (SENP6), transcript variant X2, mRNA	Q9GZR1	1657	0	Sentrin-specific protease 6	SPAC17A5.07c	92.4	3e-18	COG5160	pfam02902	Peptidase_C48	Ulp1 protease family, C-terminal catalytic domain. This domain contains the catalytic triad Cys-His-Asn.	GO:0016926|protein desumoylation;GO:0070646|protein modification by small protein removal;GO:0016925|protein sumoylation;GO:0090234|regulation of kinetochore assembly;GO:0090169|regulation of spindle assembly;	GO:0005737|cytoplasm;GO:0005654|nucleoplasm;	GO:0016929|SUMO-specific protease activity;	K08595	SENP6; sentrin-specific protease 6 [EC:3.4.22.68]
oar_circ_0017396	5	2	3	1.68237	0	0	0	3.03414	0.0326958	NA	up	yes	22:11164663..11177178:+	ENSOARG00000015503	gi|426252769|ref|XP_004020075.1|	8778	0	PREDICTED: kinesin-like protein KIF20B isoform X2 [Ovis aries]	gi|965997440|ref|XM_004020026.3|	5461	0	PREDICTED: Ovis aries kinesin family member 20B (KIF20B), transcript variant X4, mRNA	Q96Q89	2673	0	Kinesin-like protein KIF20B	SPAC25G10.07c	139	4e-32	COG5059	pfam00225	Kinesin	Kinesin motor domain.	GO:0007050|cell cycle arrest;GO:0051301|cell division;GO:0007018|microtubule-based movement;GO:0007067|mitotic nuclear division;GO:0001843|neural tube closure;GO:0048812|neuron projection morphogenesis;GO:0008284|positive regulation of cell proliferation;GO:0032467|positive regulation of cytokinesis;GO:0090316|positive regulation of intracellular protein transport;GO:1903438|positive regulation o…	GO:0030424|axon;GO:0005813|centrosome;GO:0070938|contractile ring;GO:0005737|cytoplasm;GO:0030426|growth cone;GO:0005871|kinesin complex;GO:0005874|microtubule;GO:0030496|midbody;GO:1990023|mitotic spindle midzone;GO:0097431|mitotic spindle pole;GO:0005730|nucleolus;GO:0005654|nucleoplasm;GO:0005634|nucleus;GO:0048471|perinuclear region of cytoplasm;GO:0051233|spindle midzone;	GO:0005524|ATP binding;GO:0008574|ATP-dependent microtubule motor activity, plus-end-directed;GO:0016887|ATPase activity;GO:0008017|microtubule binding;GO:0042803|protein homodimerization activity;GO:0050699|WW domain binding;	K10402	KIF20; kinesin family member 20
oar_circ_0038120	5	2	3	1.68237	0	0	0	3.03414	0.0326958	NA	up	yes	8:56423534..56468452:+	ENSOARG00000013910	gi|803284850|ref|XP_012002086.1|	1669	0	PREDICTED: A-kinase anchor protein 7 isoform gamma isoform X5 [Ovis aries musimon]	gi|965950666|ref|XM_015097413.1|	1035	0	PREDICTED: Ovis aries A-kinase anchoring protein 7 (AKAP7), transcript variant X1, mRNA	Q9P0M2	429	3e-148	A-kinase anchor protein 7 isoform gamma	.	.	.	.	pfam10469	AKAP7_NLS	AKAP7 2'5' RNA ligase-like domain. AKAP7_NLS is the N-terminal domain of the cyclic AMP-dependent protein kinase A, PKA, anchor protein AKAP7. This protein anchors PKA for its role in regulating PKA-mediated gene transcription in both somatic cells and oocytes. AKAP7_NLS carries the nuclear localisation signal (NLS) KKRKK, that indicates the cellular destiny of this anchor protein. Binding to the…	GO:0008104|protein localization;GO:0010738|regulation of protein kinase A signaling;	GO:0005829|cytosol;GO:0005634|nucleus;	GO:0000166|nucleotide binding;GO:0051018|protein kinase A binding;GO:0034237|protein kinase A regulatory subunit binding;	K16524	AKAP7; A-kinase anchor protein 7
oar_circ_0012836	14	12	4	18.3565	20	24	45	-1.32577	0.0329154	0.999913	down	yes	1:188520856..188549353:-	ENSOARG00000020271	gi|803001532|ref|XP_011951509.1|	3720	0	PREDICTED: leucine-rich repeat and calponin homology domain-containing protein 3 isoform X3 [Ovis aries]	gi|965917431|ref|XM_012096119.2|	2911	0	PREDICTED: Ovis aries leucine-rich repeats and calponin homology (CH) domain containing 3 (LRCH3), transcript variant X3, mRNA	Q96II8	1237	0	Leucine-rich repeat and calponin homology domain-containing protein 3	MA2301_1	110	4e-25	COG4886	pfam13855	LRR_8	Leucine rich repeat.	.	GO:0005737|cytoplasm;GO:0005576|extracellular region;	.	.	.
oar_circ_0010585	8	4	0	1.9262	0	0	0	3.03315	0.0332377	NA	up	yes	19:21477542..21536085:-	ENSOARG00000008132	gi|926720609|ref|XP_013829009.1|	13862	0	PREDICTED: inositol 1,4,5-trisphosphate receptor type 1 isoform X3 [Capra hircus]	gi|965989029|ref|XM_012099597.2|	8207	0	PREDICTED: Ovis aries inositol 1,4,5-trisphosphate receptor, type 1 (ITPR1), transcript variant X8, mRNA	Q9TU34	5291	0	Inositol 1,4,5-trisphosphate receptor type 1	.	.	.	.	pfam08709	Ins145_P3_rec	Inositol 1,4,5-trisphosphate/ryanodine receptor. This domain corresponds to the ligand binding region on inositol 1,4,5-trisphosphate receptor, and the N terminal region of the ryanodine receptor. Both receptors are involved in Ca2+ release. They can couple to the activation of neurotransmitter-gated receptors and voltage-gated Ca2+ channels on the plasma membrane, thus allowing the endoplasmic r…	GO:0070059|intrinsic apoptotic signaling pathway in response to endoplasmic reticulum stress;GO:0051209|release of sequestered calcium ion into cytosol;	GO:0005789|endoplasmic reticulum membrane;GO:0016021|integral component of membrane;GO:0005886|plasma membrane;GO:0005791|rough endoplasmic reticulum;GO:0016529|sarcoplasmic reticulum;GO:0030141|secretory granule;GO:0030667|secretory granule membrane;GO:0030658|transport vesicle membrane;	GO:0005509|calcium ion binding;GO:0015278|calcium-release channel activity;GO:0070679|inositol 1,4,5 trisphosphate binding;GO:0005220|inositol 1,4,5-trisphosphate-sensitive calcium-release channel activity;GO:0035091|phosphatidylinositol binding;	K04958	ITPR1; inositol 1,4,5-triphosphate receptor type 1
oar_circ_0001364	0	0	0	1.8298	7	2	2	-3.02015	0.0333303	NA	down	yes	11:16631890..16782352:+	Null	.	.	.	.	.	.	.	.	.	.	.	.	.	.	.	.	.	.	.	.	.	.	.	.
oar_circ_0033509	8	11	7	5.24693	0	2	3	2.20984	0.0339822	NA	up	yes	6:115176773..115191832:-	ENSOARG00000014418	gi|803244290|ref|XP_011982202.1|	2676	0	PREDICTED: G protein-coupled receptor kinase 4 isoform X6 [Ovis aries musimon]	gi|965943578|ref|XM_015096660.1|	1640	0	PREDICTED: Ovis aries G protein-coupled receptor kinase 4 (GRK4), transcript variant X1, mRNA	P32298	790	0	G protein-coupled receptor kinase 4	.	.	.	.	pfam00069	Pkinase	Protein kinase domain.	GO:0002031|G-protein coupled receptor internalization;GO:0031623|receptor internalization;GO:0008277|regulation of G-protein coupled receptor protein signaling pathway;GO:0022400|regulation of rhodopsin mediated signaling pathway;GO:0007165|signal transduction;	GO:0005938|cell cortex;GO:0005829|cytosol;GO:0030425|dendrite;GO:0043025|neuronal cell body;GO:0097381|photoreceptor disc membrane;	GO:0005524|ATP binding;GO:0004703|G-protein coupled receptor kinase activity;GO:0050254|rhodopsin kinase activity;	K08291	GRK4_5_6; G protein-coupled receptor kinase [EC:2.7.11.16]
oar_circ_0020155	0	0	0	1.99188	0	6	8	-3.00576	0.0347154	NA	down	yes	25:28144419..28153976:-	ENSOARG00000007094	gi|742172800|ref|XP_010850556.1|	1941	0	PREDICTED: activating signal cointegrator 1 complex subunit 1 isoform X2 [Bison bison bison]	gi|966005462|ref|XM_012105250.2|	1098	0	PREDICTED: Ovis aries activating signal cointegrator 1 complex subunit 1 (ASCC1), transcript variant X5, mRNA	Q9D8Z1	633	0	Activating signal cointegrator 1 complex subunit 1	.	.	.	.	pfam10469	AKAP7_NLS	AKAP7 2'5' RNA ligase-like domain. AKAP7_NLS is the N-terminal domain of the cyclic AMP-dependent protein kinase A, PKA, anchor protein AKAP7. This protein anchors PKA for its role in regulating PKA-mediated gene transcription in both somatic cells and oocytes. AKAP7_NLS carries the nuclear localisation signal (NLS) KKRKK, that indicates the cellular destiny of this anchor protein. Binding to the…	GO:0006355|regulation of transcription, DNA-templated;GO:0006351|transcription, DNA-templated;	GO:0031594|neuromuscular junction;GO:0005634|nucleus;GO:0005667|transcription factor complex;	GO:0003723|RNA binding;	K18666	ASCC1; activating signal cointegrator complex subunit 1
oar_circ_0004544	0	2	2	6.29991	0	17	22	-2.37243	0.0347835	0.999913	down	yes	13:44252454..44254463:+	ENSOARG00000013136	gi|803291606|ref|XP_012005463.1|	5432	0	PREDICTED: presequence protease, mitochondrial isoform X2 [Ovis aries musimon]	gi|965967720|ref|XM_012188640.2|	3030	0	PREDICTED: Ovis aries pitrilysin metallopeptidase 1 (PITRM1), transcript variant X1, mRNA	Q5JRX3	1726	0	Presequence protease, mitochondrial	SPBC119.17	632	0	COG1026	pfam08367	M16C_assoc	Peptidase M16C associated. This domain appears in eukaryotes as well as bacteria and tends to be found near the C-terminus of the metalloprotease M16C (pfam05193).	GO:0016485|protein processing;GO:0006508|proteolysis;	GO:0005759|mitochondrial matrix;GO:0005739|mitochondrion;	GO:0008047|enzyme activator activity;GO:0004222|metalloendopeptidase activity;GO:0008270|zinc ion binding;	K06972	K06972; uncharacterized protein
oar_circ_0016951	3	8	0	1.91245	0	0	0	2.99799	0.0355628	NA	up	yes	21:19587399..19749892:-	Null	.	.	.	.	.	.	.	.	.	.	.	.	.	.	.	.	.	.	.	.	.	.	.	.
oar_circ_0034134	3	8	0	1.91245	0	0	0	2.99799	0.0355628	NA	up	yes	6:55519848..55641216:-	ENSOARG00000009322	gi|965941768|ref|XP_014951920.1|	8830	0	PREDICTED: arf-GAP with Rho-GAP domain, ANK repeat and PH domain-containing protein 2 isoform X1 [Ovis aries]	gi|965941767|ref|XM_015096434.1|	6398	0	PREDICTED: Ovis aries ArfGAP with RhoGAP domain, ankyrin repeat and PH domain 2 (ARAP2), transcript variant X1, mRNA	Q8WZ64	2916	0	Arf-GAP with Rho-GAP domain, ANK repeat and PH domain-containing protein 2	SPBC17G9.08c_2	72.4	1e-12	COG5347	pfam00620	RhoGAP	RhoGAP domain. GTPase activator proteins towards Rho/Rac/Cdc42-like small GTPases.	GO:0051056|regulation of small GTPase mediated signal transduction;GO:0007165|signal transduction;	GO:0005829|cytosol;	GO:0005096|GTPase activator activity;GO:0046872|metal ion binding;GO:0005547|phosphatidylinositol-3,4,5-trisphosphate binding;	K18440	ARAP2; Arf-GAP with Rho-GAP domain, ANK repeat and PH domain-containing protein 2
oar_circ_0003324	0	0	0	1.71355	4	3	4	-2.98437	0.0355966	NA	down	yes	12:5483283..5506906:+	ENSOARG00000008788	gi|556742937|ref|XP_005966987.1|	5255	0	PREDICTED: potassium channel subfamily T member 2 isoform X2 [Pantholops hodgsonii]	gi|965908558|ref|XM_012168430.2|	2508	0	PREDICTED: Ovis aries musimon potassium channel, sodium activated subfamily T, member 2 (KCNT2), transcript variant X8, mRNA	Q6UVM3	1972	0	Potassium channel subfamily T member 2	.	.	.	.	pfam03493	BK_channel_a	Calcium-activated BK potassium channel alpha subunit.	.	GO:0008076|voltage-gated potassium channel complex;	GO:0005524|ATP binding;GO:0015269|calcium-activated potassium channel activity;GO:0005249|voltage-gated potassium channel activity;	K04947	KCNT2; potassium channel subfamily T member 2
oar_circ_0013430	0	0	0	1.71355	4	3	4	-2.98437	0.0355966	NA	down	yes	1:216916251..216923942:-	Null	.	.	.	.	.	.	.	.	.	.	.	.	.	.	.	.	.	.	.	.	.	.	.	.
oar_circ_0033295	5	0	6	1.88623	0	0	0	2.99653	0.0356264	NA	up	yes	6:101186502..101204430:+	ENSOARG00000004103	gi|803084221|ref|XP_012035703.1|	12426	0	PREDICTED: tyrosine-protein phosphatase non-receptor type 13 isoform X4 [Ovis aries]	gi|803084220|ref|XM_012180313.1|	7962	0	PREDICTED: Ovis aries protein tyrosine phosphatase, non-receptor type 13 (APO-1/CD95 (Fas)-associated phosphatase) (PTPN13), transcript variant X4, mRNA	Q12923	4174	0	Tyrosine-protein phosphatase non-receptor type 13	SPAC11E3.09	137	3e-33	COG5599	pfam00102	Y_phosphatase	Protein-tyrosine phosphatase.	GO:0035335|peptidyl-tyrosine dephosphorylation;GO:0006470|protein dephosphorylation;GO:0014066|regulation of phosphatidylinositol 3-kinase signaling;	GO:0044297|cell body;GO:0005737|cytoplasm;GO:0005856|cytoskeleton;GO:0070062|extracellular exosome;GO:0030027|lamellipodium;GO:0043005|neuron projection;GO:0005634|nucleus;GO:0005886|plasma membrane;	GO:0036312|phosphatidylinositol 3-kinase regulatory subunit binding;GO:0004725|protein tyrosine phosphatase activity;	K02374	PTPN13, FAP-1; tyrosine-protein phosphatase non-receptor type 13
oar_circ_0001359	16	7	6	5.65166	3	2	0	2.17186	0.0356748	NA	up	yes	11:15789311..15792539:+	Null	.	.	.	.	.	.	.	.	.	.	.	.	.	.	.	.	.	.	.	.	.	.	.	.
oar_circ_0009110	6	2	2	1.64159	0	0	0	2.98959	0.035677	NA	up	yes	18:11831349..11899909:-	ENSOARG00000010206	gi|426248047|ref|XP_004017777.1|	4280	0	PREDICTED: multiple C2 and transmembrane domain-containing protein 2 isoform X3 [Ovis aries]	gi|926718930|ref|XM_013972926.1|	2621	0	PREDICTED: Capra hircus multiple C2 domains, transmembrane 2 (MCTP2), transcript variant X1, mRNA	Q6DN12	1479	0	Multiple C2 and transmembrane domain-containing protein 2	YOR086c	67	2e-10	COG5038	pfam00168	C2	C2 domain.	GO:0019722|calcium-mediated signaling;GO:0007275|multicellular organismal development;	GO:0005737|cytoplasm;GO:0005783|endoplasmic reticulum;GO:0016021|integral component of membrane;GO:0016020|membrane;GO:0005654|nucleoplasm;	GO:0005509|calcium ion binding;	.	.
oar_circ_0025352	6	2	2	1.64159	0	0	0	2.98959	0.035677	NA	up	yes	2:87218737..87223163:+	ENSOARG00000014222	gi|426220478|ref|XP_004004442.1|	9764	0	PREDICTED: DENN domain-containing protein 4C isoform X1 [Ovis aries]	gi|965920732|ref|XM_004004393.3|	5867	0	PREDICTED: Ovis aries DENN/MADD domain containing 4C (DENND4C), transcript variant X1, mRNA	A6H8H2	3081	0	DENN domain-containing protein 4C	.	.	.	.	pfam02141	DENN	DENN (AEX-3) domain. DENN (after differentially expressed in neoplastic vs normal cells) is a domain which occurs in several proteins involved in Rab- mediated processes or regulation of MAPK signalling pathways.	GO:0032869|cellular response to insulin stimulus;GO:0072659|protein localization to plasma membrane;GO:0015031|protein transport;	GO:0030659|cytoplasmic vesicle membrane;GO:0005829|cytosol;GO:0032593|insulin-responsive compartment;GO:0005886|plasma membrane;GO:0030904|retromer complex;	GO:0017112|Rab guanyl-nucleotide exchange factor activity;	.	.
oar_circ_0022253	0	0	0	2.01595	7	5	0	-2.9879	0.0359346	NA	down	yes	2:146168887..146243635:+	ENSOARG00000005956	gi|803020380|ref|XP_011990973.1|	5429	0	PREDICTED: potassium voltage-gated channel subfamily H member 7 isoform X3 [Ovis aries]	gi|965921506|ref|XM_012135583.2|	3292	0	PREDICTED: Ovis aries potassium channel, voltage gated eag related subfamily H, member 7 (KCNH7), transcript variant X3, mRNA	Q9NS40	1939	0	Potassium voltage-gated channel subfamily H member 7	.	.	.	.	pfam00027	cNMP_binding	Cyclic nucleotide-binding domain.	GO:0042391|regulation of membrane potential;	GO:0005887|integral component of plasma membrane;GO:0005886|plasma membrane;	GO:0005249|voltage-gated potassium channel activity;	K04910	KCNH7; potassium voltage-gated channel Eag-related subfamily H member 7
oar_circ_0040456	4	7	0	1.87858	0	0	0	2.98697	0.0362858	NA	up	yes	JH922390.1:966..35320:+	Null	.	.	.	.	.	.	.	.	.	.	.	.	.	.	.	.	.	.	.	.	.	.	.	.
oar_circ_0021606	0	0	0	1.70324	3	5	3	-2.97335	0.0363744	NA	down	yes	2:117063946..117066457:+	ENSOARG00000016128	gi|358410815|ref|XP_580739.4|	3136	0	PREDICTED: mitogen-activated protein kinase kinase kinase 2 [Bos taurus]	gi|965921102|ref|XM_015093318.1|	6285	0	PREDICTED: Ovis aries mitogen-activated protein kinase kinase kinase 2 (MAP3K2), mRNA	Q9Y2U5	1182	0	Mitogen-activated protein kinase kinase kinase 2	.	.	.	.	pfam00069	Pkinase	Protein kinase domain.	GO:0007257|activation of JUN kinase activity;GO:0000187|activation of MAPK activity;GO:0071260|cellular response to mechanical stimulus;GO:0045893|positive regulation of transcription, DNA-templated;GO:0006468|protein phosphorylation;	GO:0005737|cytoplasm;GO:0005829|cytosol;GO:0005654|nucleoplasm;	GO:0005524|ATP binding;GO:0004709|MAP kinase kinase kinase activity;GO:0046872|metal ion binding;GO:0004672|protein kinase activity;GO:0019901|protein kinase binding;GO:0004674|protein serine/threonine kinase activity;GO:0004702|receptor signaling protein serine/threonine kinase activity;	K04420	MAP3K2, MEKK2; mitogen-activated protein kinase kinase kinase 2 [EC:2.7.11.25]
oar_circ_0041824	0	0	0	1.97674	5	0	8	-2.9782	0.0365937	NA	down	yes	X:94521534..94545893:-	Null	.	.	.	.	.	.	.	.	.	.	.	.	.	.	.	.	.	.	.	.	.	.	.	.
oar_circ_0039753	0	0	0	1.7203	3	6	2	-2.96889	0.0367361	NA	down	yes	9:64550144..64574409:+	ENSOARG00000011267	gi|803105350|ref|XP_012039341.1|	18943	0	PREDICTED: CUB and sushi domain-containing protein 3 isoform X4 [Ovis aries]	gi|965953758|ref|XM_012183951.2|	10812	0	PREDICTED: Ovis aries CUB and Sushi multiple domains 3 (CSMD3), transcript variant X4, mRNA	Q7Z407	66.6	5e-09	CUB and sushi domain-containing protein 3	.	.	.	.	pfam00431	CUB	CUB domain.	.	GO:0016021|integral component of membrane;GO:0005886|plasma membrane;	.	K17495	CSMD; CUB and sushi domain-containing protein
oar_circ_0005411	0	0	0	1.68618	3	4	4	-2.96639	0.036847	NA	down	yes	14:3228032..3232078:-	Null	.	.	.	.	.	.	.	.	.	.	.	.	.	.	.	.	.	.	.	.	.	.	.	.
oar_circ_0008405	0	0	0	1.68618	3	4	4	-2.96639	0.036847	NA	down	yes	17:40151813..40160529:-	ENSOARG00000004733	gi|803171639|ref|XP_011952962.1|	3856	0	PREDICTED: relaxin receptor 1 [Ovis aries]	gi|803171638|ref|XM_012097572.1|	2206	0	PREDICTED: Ovis aries relaxin/insulin-like family peptide receptor 1 (RXFP1), mRNA	Q9HBX9	1305	0	Relaxin receptor 1	SPy1798	85.1	4e-16	COG4886	pfam00001	7tm_1	7 transmembrane receptor (rhodopsin family). This family contains, amongst other G-protein-coupled receptors (GCPRs), members of the opsin family, which have been considered to be typical members of the rhodopsin superfamily. They share several motifs, mainly the seven transmembrane helices, GCPRs of the rhodopsin superfamily. All opsins bind a chromophore, such as 11-cis-retinal. The function of…	GO:0007188|adenylate cyclase-modulating G-protein coupled receptor signaling pathway;	GO:0016021|integral component of membrane;GO:0005886|plasma membrane;	GO:0004930|G-protein coupled receptor activity;GO:0046872|metal ion binding;	K04306	RXFP1, LGR7; relaxin family peptide receptor 1
oar_circ_0019690	0	0	0	1.69649	4	2	5	-2.96029	0.0373178	NA	down	yes	24:38516994..38524105:+	ENSOARG00000002775	gi|426254895|ref|XP_004021110.1|	4416	0	PREDICTED: E3 ubiquitin-protein ligase RNF216 isoform X1 [Ovis aries]	gi|966004226|ref|XM_004021061.3|	2839	0	PREDICTED: Ovis aries ring finger protein 216 (RNF216), transcript variant X1, mRNA	Q9NWF9	1378	0	E3 ubiquitin-protein ligase RNF216	.	.	.	.	pfam01485	IBR	IBR domain. The IBR (In Between Ring fingers) domain is often found to occur between pairs of ring fingers (pfam00097). This domain has also been called the C6HC domain and DRIL (for double RING finger linked) domain. Proteins that contain two Ring fingers and an IBR domain (these proteins are also termed RBR family proteins) are thought to exist in all eukaryotic organisms. RBR family members pl…	GO:0006915|apoptotic process;GO:0032480|negative regulation of type I interferon production;GO:0043161|proteasome-mediated ubiquitin-dependent protein catabolic process;GO:0070936|protein K48-linked ubiquitination;GO:0097039|protein linear polyubiquitination;GO:0050691|regulation of defense response to virus by host;GO:0032648|regulation of interferon-beta production;GO:0016032|viral process;	GO:0005829|cytosol;GO:0005634|nucleus;GO:0000151|ubiquitin ligase complex;	GO:0016874|ligase activity;GO:0046872|metal ion binding;GO:0043130|ubiquitin binding;GO:0061630|ubiquitin protein ligase activity;GO:0004842|ubiquitin-protein transferase activity;	K11976	RNF216; TRIAD3; E3 ubiquitin-protein ligase RNF216 [EC:2.3.2.27]
oar_circ_0028024	0	0	0	1.69649	4	2	5	-2.96029	0.0373178	NA	down	yes	3:220111400..220133612:+	ENSOARG00000019420	gi|426227188|ref|XP_004007704.1|	2340	0	PREDICTED: ataxin-10 isoform X1 [Ovis aries]	gi|965929596|ref|XM_004007655.3|	1365	0	PREDICTED: Ovis aries ataxin 10 (ATXN10), transcript variant X1, mRNA	Q2TBW0	872	0	Ataxin-10	.	.	.	.	pfam09759	Atx10homo_assoc	Spinocerebellar ataxia type 10 protein domain. This is the conserved C-terminal 100 residues of Ataxin-10. Ataxin-10 belongs to the family of armadillo repeat proteins and in solution it tends to form homotrimeric complexes, which associate via a tip-to-tip association in a horseshoe-shaped contact with the concave sides of the molecules facing each other. This domain may represent the homo-assoc…	.	GO:0048471|perinuclear region of cytoplasm;	.	K19323	ATXN10; ataxin-10
oar_circ_0037321	0	0	0	1.69649	4	2	5	-2.96029	0.0373178	NA	down	yes	8:13972087..14080153:-	Null	.	.	.	.	.	.	.	.	.	.	.	.	.	.	.	.	.	.	.	.	.	.	.	.
oar_circ_0036574	0	4	6	1.87248	0	0	0	2.96588	0.0377471	NA	up	yes	7:70052462..70102536:+	ENSOARG00000021133	gi|426233490|ref|XP_004010750.1|	2200	0	PREDICTED: probable sodium-coupled neutral amino acid transporter 6 [Ovis aries]	gi|803095749|ref|XM_004010701.2|	1371	0	PREDICTED: Ovis aries solute carrier family 38 member 6 (SLC38A6), mRNA	Q8IZM9	743	0	Probable sodium-coupled neutral amino acid transporter 6	SPBC1685.07c	73.2	3e-13	COG0814	pfam01490	Aa_trans	Transmembrane amino acid transporter protein. This transmembrane region is found in many amino acid transporters including UNC-47 and MTR. UNC-47 encodes a vesicular amino butyric acid (GABA) transporter, (VGAT). UNC-47 is predicted to have 10 transmembrane domains. MTR is a N system amino acid transporter system protein involved in methyltryptophan resistance. Other members of this family includ…	GO:0003333|amino acid transmembrane transport;GO:0006814|sodium ion transport;	GO:0005887|integral component of plasma membrane;GO:0005886|plasma membrane;	GO:0015171|amino acid transmembrane transporter activity;	K14993	SLC38A6, SNAT6; solute carrier family 38 (sodium-coupled neutral amino acid transporter), member 6
oar_circ_0041175	0	4	6	1.87248	0	0	0	2.96588	0.0377471	NA	up	yes	X:3738009..3790319:-	ENSOARG00000009380	gi|926730089|ref|XP_013832403.1|	3953	0	PREDICTED: neuroligin-4, X-linked [Capra hircus]	gi|926730088|ref|XM_013976949.1|	2630	0	PREDICTED: Capra hircus neuroligin-4, X-linked (LOC102178530), mRNA	Q8N0W4	1437	0	Neuroligin-4, X-linked	BS_pnbA	216	3e-59	COG2272	pfam00135	COesterase	Carboxylesterase family.	GO:0030534|adult behavior;GO:0003360|brainstem development;GO:0045216|cell-cell junction organization;GO:0021549|cerebellum development;GO:0007612|learning;GO:0090394|negative regulation of excitatory postsynaptic potential;GO:0007158|neuron cell-cell adhesion;GO:0030182|neuron differentiation;GO:0035265|organ growth;GO:0097105|presynaptic membrane assembly;GO:0035176|social behavior;GO:0050808|s…	GO:0030054|cell junction;GO:0009986|cell surface;GO:0030425|dendrite;GO:0060076|excitatory synapse;GO:0016021|integral component of membrane;GO:0005887|integral component of plasma membrane;GO:0005886|plasma membrane;GO:0014069|postsynaptic density;GO:0045211|postsynaptic membrane;GO:0045202|synapse;	GO:0052689|carboxylic ester hydrolase activity;GO:0050839|cell adhesion molecule binding;GO:0031404|chloride ion binding;GO:0042043|neurexin family protein binding;GO:0042803|protein homodimerization activity;GO:0004872|receptor activity;GO:0097110|scaffold protein binding;	K07378	NLGN; neuroligin
oar_circ_0011856	0	5	5	1.86556	0	0	0	2.96391	0.0378805	NA	up	yes	1:128584425..128618654:+	ENSOARG00000015056	gi|742112079|ref|XP_010836751.1|	3461	0	PREDICTED: amyloid beta A4 protein isoform X1 [Bison bison bison]	gi|965916877|ref|XM_004002800.3|	2826	0	PREDICTED: Ovis aries amyloid beta (A4) precursor protein (APP), transcript variant X1, mRNA	P79307	402	3e-124	Amyloid beta A4 protein	.	.	.	.	pfam12925	APP_E2	E2 domain of amyloid precursor protein. The E2 domain is the largest of the conserved domains of the amyloid precursor protein. The structure of E2 consists of two coiled-coil sub-structures connected through a continuous helix, and bears an unexpected resemblance to the spectrin family of protein structures.E 2 can reversibly dimerise in solution, and the dimerization occurs along the longest di…	GO:0008344|adult locomotory behavior;GO:0006915|apoptotic process;GO:0008088|axon cargo transport;GO:0016199|axon midline choice point recognition;GO:0007409|axonogenesis;GO:0007155|cell adhesion;GO:0006878|cellular copper ion homeostasis;GO:0048669|collateral sprouting in absence of injury;GO:0016358|dendrite development;GO:0006897|endocytosis;GO:0030198|extracellular matrix organization;GO:0035…	GO:0030424|axon;GO:0005905|coated pit;GO:0005737|cytoplasm;GO:0005794|Golgi apparatus;GO:0016021|integral component of membrane;	GO:0003677|DNA binding;GO:0008201|heparin binding;GO:0004867|serine-type endopeptidase inhibitor activity;GO:0046914|transition metal ion binding;	K04520	APP; amyloid beta A4 protein
oar_circ_0008777	2	3	4	1.6078	0	0	0	2.95684	0.0379259	NA	up	yes	17:56436266..56452292:-	ENSOARG00000002352	gi|965983529|ref|XP_014957131.1|	1301	3e-178	PREDICTED: LOW QUALITY PROTEIN: sin3 histone deacetylase corepressor complex component SDS3 isoform X1 [Ovis aries]	gi|965983528|ref|XM_015101645.1|	846	0	PREDICTED: Ovis aries SDS3 homolog, SIN3A corepressor complex component (SUDS3), mRNA	A6H6W9	504	4e-179	Sin3 histone deacetylase corepressor complex component SDS3	.	.	.	.	pfam08598	Sds3	Sds3-like. Repression of gene transcription is mediated by histone deacetylases containing repressor-co-repressor complexes, which are recruited to promoters of target genes via interactions with sequence-specific transcription factors. The co-repressor complex contains a core of at least seven proteins. This family represents the conserved region found in Sds3, Dep1 and BRMS1-homologue p40 prote…	GO:0006915|apoptotic process;GO:0016575|histone deacetylation;GO:0000122|negative regulation of transcription from RNA polymerase II promoter;GO:0043065|positive regulation of apoptotic process;GO:0021762|substantia nigra development;GO:0006351|transcription, DNA-templated;	GO:0005737|cytoplasm;GO:0005634|nucleus;GO:0070822|Sin3-type complex;	GO:0004407|histone deacetylase activity;GO:0042826|histone deacetylase binding;	K19201	SUDS3, SAP45; Sin3 histone deacetylase corepressor complex component SDS3
oar_circ_0036586	2	3	4	1.6078	0	0	0	2.95684	0.0379259	NA	up	yes	7:70492332..70525073:+	ENSOARG00000021134	gi|926702917|ref|XP_013822681.1|	3716	0	PREDICTED: protein kinase C eta type [Capra hircus]	gi|965947673|ref|XM_004010702.3|	2052	0	PREDICTED: Ovis aries protein kinase C, eta (PRKCH), transcript variant X1, mRNA	P24723	1413	0	Protein kinase C eta type	.	.	.	.	pfam00069	Pkinase	Protein kinase domain.	GO:0035556|intracellular signal transduction;GO:0034351|negative regulation of glial cell apoptotic process;GO:0018105|peptidyl-serine phosphorylation;GO:0030168|platelet activation;GO:0050861|positive regulation of B cell receptor signaling pathway;GO:0060252|positive regulation of glial cell proliferation;GO:0045618|positive regulation of keratinocyte differentiation;GO:0010744|positive regulat…	GO:0005911|cell-cell junction;GO:0005737|cytoplasm;GO:0005829|cytosol;GO:0070062|extracellular exosome;GO:0005886|plasma membrane;	GO:0005524|ATP binding;GO:0004699|calcium-independent protein kinase C activity;GO:0019899|enzyme binding;GO:0046872|metal ion binding;GO:0004697|protein kinase C activity;	K18051	PRKCH; novel protein kinase C eta type [EC:2.7.11.13]
oar_circ_0039740	2	3	4	1.6078	0	0	0	2.95684	0.0379259	NA	up	yes	9:64508292..64554771:+	ENSOARG00000011267	gi|803105350|ref|XP_012039341.1|	18943	0	PREDICTED: CUB and sushi domain-containing protein 3 isoform X4 [Ovis aries]	gi|965953758|ref|XM_012183951.2|	10812	0	PREDICTED: Ovis aries CUB and Sushi multiple domains 3 (CSMD3), transcript variant X4, mRNA	Q7Z407	66.6	5e-09	CUB and sushi domain-containing protein 3	.	.	.	.	pfam00431	CUB	CUB domain.	.	GO:0016021|integral component of membrane;GO:0005886|plasma membrane;	.	K17495	CSMD; CUB and sushi domain-containing protein
oar_circ_0022788	0	0	0	1.66911	3	3	5	-2.95028	0.0380088	NA	down	yes	2:175299598..175367806:-	ENSOARG00000011436	gi|803021067|ref|XP_011994612.1|	3907	0	PREDICTED: alpha-1,6-mannosylglycoprotein 6-beta-N-acetylglucosaminyltransferase A isoform X1 [Ovis aries]	gi|965921859|ref|XM_012139230.2|	7094	0	PREDICTED: Ovis aries mannosyl (alpha-1,6-)-glycoprotein beta-1,6-N-acetyl-glucosaminyltransferase (MGAT5), transcript variant X9, mRNA	Q09328	1458	0	Alpha-1,6-mannosylglycoprotein 6-beta-N-acetylglucosaminyltransferase A	.	.	.	.	pfam15024	Glyco_transf_18	Glycosyltransferase family 18. Enzymes belonging to glycosyltransferase family 18 (alpha-1,6-mannosylglycoprotein 6-beta-N-acetylglucosaminyltransferase) contribute to the creation of branches in complex-type N-glycans. This domain is responsible for the catalytic activity of the enzyme.	GO:0006487|protein N-linked glycosylation;	GO:0070062|extracellular exosome;GO:0000139|Golgi membrane;GO:0016021|integral component of membrane;	GO:0030144|alpha-1,6-mannosylglycoprotein 6-beta-N-acetylglucosaminyltransferase activity;	K00744	MGAT5; alpha-1,3(6)-mannosylglycoprotein beta-1,6-N-acetyl-glucosaminyltransferase [EC:2.4.1.155]
oar_circ_0025861	0	3	7	1.8794	0	0	0	2.96035	0.0381585	NA	up	yes	3:110782710..110794681:-	Null	.	.	.	.	.	.	.	.	.	.	.	.	.	.	.	.	.	.	.	.	.	.	.	.
oar_circ_0015762	2	4	3	1.60088	0	0	0	2.95197	0.0382756	NA	up	yes	1:7940833..7983476:-	ENSOARG00000019355	gi|802976775|ref|XP_012042938.1|	2563	0	PREDICTED: PERQ amino acid-rich with GYF domain-containing protein 2 isoform X5 [Ovis aries]	gi|965914227|ref|XM_012187373.2|	3837	0	PREDICTED: Ovis aries GRB10 interacting GYF protein 2 (GIGYF2), transcript variant X4, mRNA	Q6Y7W6	495	6e-150	PERQ amino acid-rich with GYF domain-containing protein 2	.	.	.	.	pfam02213	GYF	GYF domain. The GYF domain is named because of the presence of Gly-Tyr-Phe residues. The GYF domain is a proline-binding domain in CD2-binding protein.	GO:0008344|adult locomotory behavior;GO:0044267|cellular protein metabolic process;GO:0007631|feeding behavior;GO:0048873|homeostasis of number of cells within a tissue;GO:0048009|insulin-like growth factor receptor signaling pathway;GO:0031571|mitotic G1 DNA damage checkpoint;GO:0035264|multicellular organism growth;GO:0050881|musculoskeletal movement;GO:0017148|negative regulation of translatio…	GO:0005913|cell-cell adherens junction;GO:0016020|membrane;	GO:0098641|cadherin binding involved in cell-cell adhesion;GO:0044822|poly(A) RNA binding;	K18730	GIGYF; PERQ amino acid-rich with GYF domain-containing protein
oar_circ_0041271	2	4	3	1.60088	0	0	0	2.95197	0.0382756	NA	up	yes	X:48347730..48348814:+	ENSOARG00000006361	gi|966009713|ref|XP_014960369.1|	4239	0	PREDICTED: FYVE, RhoGEF and PH domain-containing protein 1 isoform X1 [Ovis aries]	gi|966009712|ref|XM_015104883.1|	2883	0	PREDICTED: Ovis aries FYVE, RhoGEF and PH domain containing 1 (FGD1), transcript variant X1, mRNA	P98174	1557	0	FYVE, RhoGEF and PH domain-containing protein 1	.	.	.	.	pfam00621	RhoGEF	RhoGEF domain. Guanine nucleotide exchange factor for Rho/Rac/Cdc42-like GTPases Also called Dbl-homologous (DH) domain. It appears that pfam00169 domains invariably occur C-terminal to RhoGEF/DH domains.	GO:0030036|actin cytoskeleton organization;GO:0009887|organ morphogenesis;GO:0007010|cytoskeleton organization;GO:0046847|filopodium assembly;GO:0007275|multicellular organismal development;GO:0043065|positive regulation of apoptotic process;GO:0008360|regulation of cell shape;GO:0043087|regulation of GTPase activity;GO:0035023|regulation of Rho protein signal transduction;GO:0051056|regulation o…	GO:0005737|cytoplasm;GO:0005856|cytoskeleton;GO:0005829|cytosol;GO:0005794|Golgi apparatus;GO:0030027|lamellipodium;GO:0001726|ruffle;	GO:0005085|guanyl-nucleotide exchange factor activity;GO:0046872|metal ion binding;GO:0005089|Rho guanyl-nucleotide exchange factor activity;GO:0031267|small GTPase binding;	K05720	FGD1; FYVE, RhoGEF and PH domain containing 1
oar_circ_0006544	0	6	4	1.85864	0	0	0	2.95705	0.0383717	NA	up	yes	15:4992437..5021712:-	ENSOARG00000003665	gi|803299401|ref|XP_012008202.1|	22423	0	PREDICTED: cytoplasmic dynein 2 heavy chain 1 isoform X9 [Ovis aries musimon]	gi|965880501|ref|XM_012152812.2|	13011	0	PREDICTED: Ovis aries musimon dynein, cytoplasmic 2, heavy chain 1 (DYNC2H1), transcript variant X2, mRNA	Q8NCM8	8130	0	Cytoplasmic dynein 2 heavy chain 1	YKR054c	878	0	COG5245	pfam08393	DHC_N2	Dynein heavy chain, N-terminal region 2. Dyneins are described as motor proteins of eukaryotic cells, as they can convert energy derived from the hydrolysis of ATP to force and movement along cytoskeletal polymers, such as microtubules. This region is found C-terminal to the dynein heavy chain N-terminal region 1 (pfam08385) in many members of this family. No functions seem to have been attribute…	GO:0019886|antigen processing and presentation of exogenous peptide antigen via MHC class II;GO:0008105|asymmetric protein localization;GO:0042384|cilium assembly;GO:0060976|coronary vasculature development;GO:0007368|determination of left/right symmetry;GO:0009953|dorsal/ventral pattern formation;GO:0030326|embryonic limb morphogenesis;GO:0006888|ER to Golgi vesicle-mediated transport;GO:0030900…	GO:0045177|apical part of cell;GO:0005930|axoneme;GO:0097542|ciliary tip;GO:0005829|cytosol;GO:0030286|dynein complex;GO:0070062|extracellular exosome;GO:0005794|Golgi apparatus;GO:0005874|microtubule;GO:0031512|motile primary cilium;GO:0005886|plasma membrane;GO:0072372|primary cilium;	GO:0005524|ATP binding;GO:0016887|ATPase activity;GO:0003777|microtubule motor activity;GO:0003774|motor activity;	K10414	DYNC2H, DNCH2; dynein heavy chain 2, cytosolic
oar_circ_0013939	0	6	4	1.85864	0	0	0	2.95705	0.0383717	NA	up	yes	1:248667143..248680564:+	ENSOARG00000007346	gi|803005462|ref|XP_011957939.1|	2634	0	PREDICTED: centrosomal protein of 70 kDa isoform X1 [Ovis aries]	gi|965918299|ref|XM_012102581.2|	1888	0	PREDICTED: Ovis aries centrosomal protein 70kDa (CEP70), transcript variant X5, mRNA	Q5RDE3	888	0	Centrosomal protein of 70 kDa	.	.	.	.	pfam04111	APG6	Autophagy protein Apg6. In yeast, 15 Apg proteins coordinate the formation of autophagosomes. Autophagy is a bulk degradation process induced by starvation in eukaryotic cells. Apg6/Vps30p has two distinct functions in the autophagic process, either associated with the membrane or in a retrieval step of the carboxypeptidase Y sorting pathway.	.	GO:0005737|cytoplasm;GO:0005815|microtubule organizing center;	.	K16802	CEP70; centrosomal protein CEP70
oar_circ_0039599	2	2	5	1.61472	0	0	0	2.94865	0.0385487	NA	up	yes	9:52582641..52611299:-	Null	.	.	.	.	.	.	.	.	.	.	.	.	.	.	.	.	.	.	.	.	.	.	.	.
oar_circ_0002926	5	6	7	3.47887	0	2	0	2.52519	0.0385781	NA	up	yes	12:35759580..35818889:-	ENSOARG00000011666	gi|426239643|ref|XP_004013729.1|	3779	0	PREDICTED: kinesin-associated protein 3 isoform X3 [Ovis aries]	gi|965963626|ref|XM_004013680.3|	2330	0	PREDICTED: Ovis aries kinesin-associated protein 3 (KIFAP3), transcript variant X4, mRNA	Q92845	1436	0	Kinesin-associated protein 3	.	.	.	.	pfam05804	KAP	Kinesin-associated protein (KAP). This family consists of several eukaryotic kinesin-associated (KAP) proteins. Kinesins are intracellular multimeric transport motor proteins that move cellular cargo on microtubule tracks. It has been shown that the sea urchin KRP85/95 holoenzyme associates with a KAP115 non-motor protein, forming a heterotrimeric complex in vitro, called the Kinesin-II.	GO:0019886|antigen processing and presentation of exogenous peptide antigen via MHC class II;GO:0007018|microtubule-based movement;GO:0007017|microtubule-based process;GO:0043066|negative regulation of apoptotic process;GO:0008285|negative regulation of cell proliferation;GO:0072383|plus-end-directed vesicle transport along microtubule;GO:0046587|positive regulation of calcium-dependent cell-cell…	GO:0005930|axoneme;GO:0005813|centrosome;GO:0036064|ciliary basal body;GO:0097542|ciliary tip;GO:0000794|condensed nuclear chromosome;GO:0005829|cytosol;GO:0005783|endoplasmic reticulum;GO:0070062|extracellular exosome;GO:0005794|Golgi apparatus;GO:0030990|intraciliary transport particle;GO:0016939|kinesin II complex;GO:0015630|microtubule cytoskeleton;GO:1990075|periciliary membrane compartment;…	GO:0019894|kinesin binding;	.	.
oar_circ_0019325	0	0	0	1.67586	2	6	3	-2.93952	0.0388414	NA	down	yes	24:17124040..17146057:+	ENSOARG00000012249	gi|803250775|ref|XP_011985343.1|	4727	0	PREDICTED: UPF0505 protein C16orf62 homolog isoform X1 [Ovis aries musimon]	gi|803250774|ref|XM_012129953.1|	2778	0	PREDICTED: Ovis aries musimon chromosome 24 open reading frame, human C16orf62 (C24H16orf62), transcript variant X1, mRNA	Q7Z3J2	1785	0	UPF0505 protein C16orf62	.	.	.	.	pfam15482	CCER1	Coiled-coil domain-containing glutamate-rich protein family 1. This is a family of coiled-coil family proteins found in eukaryotes. Proteins in this family are typically between 160 and 397 amino acids in length.	GO:0006893|Golgi to plasma membrane transport;GO:0015031|protein transport;	GO:0005769|early endosome;GO:0016021|integral component of membrane;	.	.	.
oar_circ_0021993	0	0	0	1.67586	2	6	3	-2.93952	0.0388414	NA	down	yes	2:137516778..137526176:+	ENSOARG00000002212	gi|803230289|ref|XP_011975393.1|	3490	0	PREDICTED: serine/threonine-protein kinase tousled-like 1 [Ovis aries musimon]	gi|965921370|ref|XM_015093364.1|	3412	0	PREDICTED: Ovis aries tousled like kinase 1 (TLK1), mRNA	Q9UKI8	1336	0	Serine/threonine-protein kinase tousled-like 1	.	.	.	.	pfam00069	Pkinase	Protein kinase domain.	GO:0007049|cell cycle;GO:0006974|cellular response to DNA damage stimulus;GO:0016569|covalent chromatin modification;GO:0006886|intracellular protein transport;GO:0035556|intracellular signal transduction;GO:0006468|protein phosphorylation;GO:0001672|regulation of chromatin assembly or disassembly;	GO:0005634|nucleus;	GO:0005524|ATP binding;GO:0004674|protein serine/threonine kinase activity;	K08864	TLK; tousled-like kinase [EC:2.7.11.1]
oar_circ_0018202	0	0	2	3.94719	10	9	3	-2.48957	0.0390604	NA	down	yes	23:10960123..10999098:-	ENSOARG00000005103	gi|655836843|ref|XP_008259665.1|	3897	0	PREDICTED: cadherin-7 isoform X1 [Oryctolagus cuniculus]	gi|850494308|gb|CP011908.1|	4891	0	Ovis canadensis canadensis isolate 43U chromosome 23 sequence	Q9ULB5	1440	0	Cadherin-7	.	.	.	.	pfam01049	Cadherin_C	Cadherin cytoplasmic region. Cadherins are vital in cell-cell adhesion during tissue differentiation. Cadherins are linked to the cytoskeleton by catenins. Catenins bind to the cytoplasmic tail of the cadherin. Cadherins cluster to form foci of homophilic binding units. A key determinant to the strength of the binding that it is mediated by cadherins is the juxtamembrane region of the cadherin. T…	GO:0034332|adherens junction organization;GO:0007156|homophilic cell adhesion via plasma membrane adhesion molecules;GO:0016337|single organismal cell-cell adhesion;	GO:0016021|integral component of membrane;GO:0005886|plasma membrane;	GO:0005509|calcium ion binding;	K06799	CDH7; cadherin 7, type 2
oar_circ_0006122	0	0	0	1.6588	2	5	4	-2.93542	0.0391185	NA	down	yes	15:23197194..23229284:+	ENSOARG00000016809	gi|965976982|ref|XP_014956401.1|	4294	0	PREDICTED: neural cell adhesion molecule 1 isoform X4 [Ovis aries]	gi|965976981|ref|XM_015100915.1|	2513	0	PREDICTED: Ovis aries neural cell adhesion molecule 1 (NCAM1), transcript variant X4, mRNA	P31836	1640	0	Neural cell adhesion molecule 1	.	.	.	.	pfam07679	I-set	Immunoglobulin I-set domain.	GO:0007155|cell adhesion;GO:0031175|neuron projection development;GO:0048167|regulation of synaptic plasticity;	GO:0016021|integral component of membrane;GO:0005886|plasma membrane;	.	K06491	NCAM; neural cell adhesion molecule
oar_circ_0014161	0	0	0	1.6588	2	5	4	-2.93542	0.0391185	NA	down	yes	1:25620079..25648320:-	ENSOARG00000004509	gi|965914762|ref|XP_014947455.1|	4216	0	PREDICTED: epidermal growth factor receptor substrate 15 isoform X2 [Ovis aries]	gi|965914761|ref|XM_015091969.1|	4965	0	PREDICTED: Ovis aries epidermal growth factor receptor pathway substrate 15 (EPS15), transcript variant X3, mRNA	P42566	1487	0	Epidermal growth factor receptor substrate 15	.	.	.	.	pfam12763	EF-hand_4	Cytoskeletal-regulatory complex EF hand. This is an efhand family from the N-terminal of actin cytoskeleton-regulatory complex END3 and similar proteins from fungi and closely related species.	GO:0008283|cell proliferation;GO:0048268|clathrin coat assembly;GO:0032456|endocytic recycling;GO:0007173|epidermal growth factor receptor signaling pathway;GO:0006895|Golgi to endosome transport;GO:0042059|negative regulation of epidermal growth factor receptor signaling pathway;GO:0001921|positive regulation of receptor recycling;GO:0015031|protein transport;GO:0019065|receptor-mediated endocyt…	GO:0016235|aggresome;GO:0030122|AP-2 adaptor complex;GO:0016324|apical plasma membrane;GO:0009925|basal plasma membrane;GO:0005913|cell-cell adherens junction;GO:0060170|ciliary membrane;GO:0005905|coated pit;GO:0005737|cytoplasm;GO:0005829|cytosol;GO:0031901|early endosome membrane;GO:0043231|intracellular membrane-bounded organelle;GO:0016020|membrane;GO:0005886|plasma membrane;	GO:0098641|cadherin binding involved in cell-cell adhesion;GO:0005509|calcium ion binding;GO:0031593|polyubiquitin binding;	K12472	EPS15; epidermal growth factor receptor substrate 15
oar_circ_0000843	7	0	21	5.03492	0	0	0	2.96759	0.0391188	NA	up	yes	10:49441013..49448758:-	Null	.	.	.	.	.	.	.	.	.	.	.	.	.	.	.	.	.	.	.	.	.	.	.	.
oar_circ_0025562	0	0	0	1.69292	2	7	2	-2.93381	0.0393141	NA	down	yes	2:96773971..96855815:-	Null	.	.	.	.	.	.	.	.	.	.	.	.	.	.	.	.	.	.	.	.	.	.	.	.
oar_circ_0040590	0	0	0	1.69292	2	7	2	-2.93381	0.0393141	NA	down	yes	X:108691637..108710359:+	Null	.	.	.	.	.	.	.	.	.	.	.	.	.	.	.	.	.	.	.	.	.	.	.	.
oar_circ_0004448	3	3	3	1.56701	0	0	0	2.93558	0.0394462	NA	up	yes	13:37486630..37487135:-	Null	.	.	.	.	.	.	.	.	.	.	.	.	.	.	.	.	.	.	.	.	.	.	.	.
oar_circ_0019972	3	3	3	1.56701	0	0	0	2.93558	0.0394462	NA	up	yes	25:15631420..15653910:-	ENSOARG00000004265	gi|926726105|ref|XP_013831023.1|	21605	0	PREDICTED: ankyrin-3 isoform X15 [Capra hircus]	gi|926726104|ref|XM_013975569.1|	12886	0	PREDICTED: Capra hircus ankyrin 3, node of Ranvier (ankyrin G) (ANK3), transcript variant X15, mRNA	Q12955	7787	0	Ankyrin-3	all2748	196	6e-52	COG0666	pfam00791	ZU5	ZU5 domain. Domain present in ZO-1 and Unc5-like netrin receptors Domain of unknown function.	GO:0007411|axon guidance;GO:0007409|axonogenesis;GO:0071286|cellular response to magnesium ion;GO:0007016|cytoskeletal anchoring at plasma membrane;GO:0006888|ER to Golgi vesicle-mediated transport;GO:0045184|establishment of protein localization;GO:0043001|Golgi to plasma membrane protein transport;GO:0010960|magnesium ion homeostasis;GO:0072660|maintenance of protein location in plasma membrane…	GO:0043194|axon initial segment;GO:0016323|basolateral plasma membrane;GO:0009986|cell surface;GO:0043034|costamere;GO:0005829|cytosol;GO:0030425|dendrite;GO:0005783|endoplasmic reticulum;GO:0005794|Golgi apparatus;GO:0014704|intercalated disc;GO:0016328|lateral plasma membrane;GO:0005764|lysosome;GO:0031594|neuromuscular junction;GO:0043005|neuron projection;GO:0033268|node of Ranvier;GO:0033270…	GO:0045296|cadherin binding;GO:0008093|cytoskeletal adaptor activity;GO:0008092|cytoskeletal protein binding;GO:0044325|ion channel binding;GO:0030674|protein binding, bridging;GO:0030507|spectrin binding;GO:0005200|structural constituent of cytoskeleton;	K10380	ANK; ankyrin
oar_circ_0028207	3	3	3	1.56701	0	0	0	2.93558	0.0394462	NA	up	yes	3:31403522..31455149:-	ENSOARG00000017605	gi|426223198|ref|XP_004005764.1|	6854	0	PREDICTED: ATPase family AAA domain-containing protein 2B isoform X4 [Ovis aries]	gi|965924791|ref|XM_004005715.3|	4339	0	PREDICTED: Ovis aries ATPase family, AAA domain containing 2B (ATAD2B), transcript variant X4, mRNA	Q9ULI0	2532	0	ATPase family AAA domain-containing protein 2B	SPAC31G5.19	499	6e-152	COG0464	pfam00004	AAA	ATPase family associated with various cellular activities (AAA). AAA family proteins often perform chaperone-like functions that assist in the assembly, operation, or disassembly of protein complexes.	GO:0031936|negative regulation of chromatin silencing;GO:0045944|positive regulation of transcription from RNA polymerase II promoter;	GO:0005634|nucleus;	GO:0005524|ATP binding;GO:0016887|ATPase activity;GO:0003682|chromatin binding;GO:0070577|lysine-acetylated histone binding;	.	.
oar_circ_0030931	3	3	3	1.56701	0	0	0	2.93558	0.0394462	NA	up	yes	4:60090808..60170325:+	ENSOARG00000003585	gi|970711236|ref|XP_015092799.1|	3929	0	PREDICTED: engulfment and cell motility protein 1 isoform X3 [Vicugna pacos]	gi|965859162|ref|XM_012144133.2|	2256	0	PREDICTED: Ovis aries musimon engulfment and cell motility 1 (ELMO1), transcript variant X4, mRNA	Q92556	1474	0	Engulfment and cell motility protein 1	.	.	.	.	pfam11841	DUF3361	Domain of unknown function (DUF3361). This domain is functionally uncharacterized. This domain is found in eukaryotes. This presumed domain is typically between 154 to 168 amino acids in length.	GO:0030036|actin cytoskeleton organization;GO:0006915|apoptotic process;GO:0016477|cell migration;GO:0038096|Fc-gamma receptor signaling pathway involved in phagocytosis;GO:0006928|movement of cell or subcellular component;GO:0006911|phagocytosis, engulfment;GO:0043547|positive regulation of GTPase activity;GO:0016601|Rac protein signal transduction;GO:0050690|regulation of defense response to vi…	GO:0005737|cytoplasm;GO:0005829|cytosol;GO:0032045|guanyl-nucleotide exchange factor complex;GO:0016020|membrane;GO:0005886|plasma membrane;	GO:0017124|SH3 domain binding;	K12366	ELMO1, CED12; engulfment and cell motility protein 1
oar_circ_0040236	3	3	3	1.56701	0	0	0	2.93558	0.0394462	NA	up	yes	9:84987695..84993517:+	ENSOARG00000009084	gi|926708724|ref|XP_013824714.1|	2690	0	PREDICTED: protein CBFA2T1 [Capra hircus]	gi|965847933|ref|XM_015107672.1|	1837	0	PREDICTED: Ovis aries musimon runt-related transcription factor 1; translocated to, 1 (cyclin D-related) (RUNX1T1), transcript variant X1, mRNA	Q06455	1006	0	Protein CBFA2T1	.	.	.	.	pfam07531	TAFH	NHR1 homology to TAF. This corresponds to the region NHR1 that is conserved between the product of the nervy gene in Drosophila and the human mtg8b protein, which is hypothesised to be a transcription factor.	GO:0006091|generation of precursor metabolites and energy;GO:0045599|negative regulation of fat cell differentiation;GO:0045892|negative regulation of transcription, DNA-templated;GO:0006351|transcription, DNA-templated;	GO:0005737|cytoplasm;GO:0005739|mitochondrion;GO:0016363|nuclear matrix;GO:0005654|nucleoplasm;	GO:0003677|DNA binding;GO:0046872|metal ion binding;GO:0003714|transcription corepressor activity;GO:0003700|transcription factor activity, sequence-specific DNA binding;	K10053	RUNX1T1, CBFA2T1; runt-related transcription factor 1; translocated to, 1
oar_circ_0022820	0	28	21	9.117	0	0	0	2.96467	0.0395491	0.999913	up	yes	2:176938612..177080350:+	ENSOARG00000011536	gi|965919210|ref|XP_014948402.1|	8741	0	PREDICTED: nck-associated protein 5 isoform X5 [Ovis aries]	gi|965919209|ref|XM_015092916.1|	5632	0	PREDICTED: Ovis aries NCK-associated protein 5 (NCKAP5), transcript variant X13, mRNA	O14513	2365	0	Nck-associated protein 5	.	.	.	.	pfam15246	NCKAP5	Nck-associated protein 5, Peripheral clock protein. NCKAP5 is short for Nck-associated protein 5, which is also known as the Peripheral clock protein. NCKAP5 is a protein family, which interacts with the SH3-containing region of the adaptor protein Nck. Nck is a protein that interacts with receptor tyrosine kinases and guanine nucleotide exchange factor Sos. The role of Nck can be thought of as s…	GO:0008154|actin polymerization or depolymerization;GO:0000187|activation of MAPK activity;GO:0046697|decidualization;GO:0016358|dendrite development;GO:0043066|negative regulation of apoptotic process;GO:0001937|negative regulation of endothelial cell proliferation;GO:0050728|negative regulation of inflammatory response;GO:0046676|negative regulation of insulin secretion;GO:0032691|negative regu…	GO:0030424|axon;GO:0005576|extracellular region;GO:0005615|extracellular space;	GO:0031768|ghrelin receptor binding;GO:0016608|growth hormone-releasing hormone activity;GO:0005179|hormone activity;GO:0030296|protein tyrosine kinase activator activity;	.	.
oar_circ_0019584	0	0	0	4.21131	15	10	0	-2.95737	0.0395718	NA	down	yes	24:32705823..32710760:-	ENSOARG00000011276	gi|548520849|ref|XP_005697833.1|	5193	0	PREDICTED: general transcription factor II-I isoform X1 [Capra hircus]	gi|966003725|ref|XM_012104456.2|	3038	0	PREDICTED: Ovis aries general transcription factor IIi (GTF2I), transcript variant X7, mRNA	A7MB80	1962	0	General transcription factor II-I	.	.	.	.	pfam02946	GTF2I	GTF2I-like repeat. This region of sequence similarity is found up to six times in a variety of proteins including GTF2I. It has been suggested that this may be a DNA binding domain.	GO:0007275|multicellular organismal development;GO:0016525|negative regulation of angiogenesis;GO:0006351|transcription, DNA-templated;GO:0014886|transition between slow and fast fiber;	GO:0042995|cell projection;GO:0005737|cytoplasm;GO:0016020|membrane;GO:0043025|neuronal cell body;GO:0005654|nucleoplasm;	GO:0003677|DNA binding;GO:0000981|RNA polymerase II transcription factor activity, sequence-specific DNA binding;	K03121	TFII-I, GTF2I; transcription initiation factor TFII-I
oar_circ_0016814	2	5	2	1.59396	0	0	0	2.93406	0.039615	NA	up	yes	21:11908242..11913179:-	ENSOARG00000005432	gi|821396457|ref|XP_012389225.1|	2913	0	PREDICTED: ankyrin repeat domain-containing protein 42 [Orcinus orca]	gi|965995301|ref|XM_015103078.1|	2381	0	PREDICTED: Ovis aries ankyrin repeat domain 42 (ANKRD42), transcript variant X1, mRNA	Q3V096	785	0	Ankyrin repeat domain-containing protein 42	all2748	94	2e-19	COG0666	pfam12796	Ank_2	Ankyrin repeats (3 copies).	GO:1900017|positive regulation of cytokine production involved in inflammatory response;GO:0051092|positive regulation of NF-kappaB transcription factor activity;GO:0051091|positive regulation of sequence-specific DNA binding transcription factor activity;	GO:0005634|nucleus;	GO:0051059|NF-kappaB binding;	K17593	ANKRD42, SARP; ankyrin repeat domain-containing protein 42
oar_circ_0031449	2	5	2	1.59396	0	0	0	2.93406	0.039615	NA	up	yes	4:86997480..87081043:-	ENSOARG00000000193	gi|426227925|ref|XP_004008065.1|	5928	0	PREDICTED: calcium-dependent secretion activator 2 isoform X5 [Ovis aries]	gi|965932702|ref|XM_004008016.3|	3314	0	PREDICTED: Ovis aries Ca++-dependent secretion activator 2 (CADPS2), transcript variant X5, mRNA	Q8BYR5	2194	0	Calcium-dependent secretion activator 2	.	.	.	.	pfam06292	DUF1041	Domain of Unknown Function (DUF1041). This family consists of several eukaryotic domains of unknown function. Members of this family are often found in tandem repeats and co-occur with pfam00168, pfam00130 and pfam00169 domains.	GO:0009267|cellular response to starvation;GO:1990504|dense core granule exocytosis;GO:0045921|positive regulation of exocytosis;GO:0015031|protein transport;GO:0016082|synaptic vesicle priming;	GO:0030054|cell junction;GO:0031410|cytoplasmic vesicle;GO:0030659|cytoplasmic vesicle membrane;GO:0016023|cytoplasmic membrane-bounded vesicle;GO:0043231|intracellular membrane-bounded organelle;GO:0005654|nucleoplasm;GO:0045211|postsynaptic membrane;GO:0042734|presynaptic membrane;	GO:0008289|lipid binding;GO:0046872|metal ion binding;	.	.
oar_circ_0014396	3	2	4	1.57394	0	0	0	2.93234	0.0397076	NA	up	yes	1:26622736..26654915:-	ENSOARG00000005494	gi|803264816|ref|XP_011992144.1|	7879	0	PREDICTED: terminal uridylyltransferase 4 isoform X4 [Ovis aries musimon]	gi|965914800|ref|XM_015091977.1|	5072	0	PREDICTED: Ovis aries zinc finger, CCHC domain containing 11 (ZCCHC11), transcript variant X5, mRNA	Q5TAX3	2649	0	Terminal uridylyltransferase 4	SPAC19D5.03	127	1e-29	COG5260	pfam03828	PAP_assoc	Cid1 family poly A polymerase. This domain is found in poly(A) polymerases and has been shown to have polynucleotide adenylyltransferase activity. Proteins in this family have been located to both the nucleus and the cytoplasm.	GO:0010587|miRNA catabolic process;GO:0010586|miRNA metabolic process;GO:0031054|pre-miRNA processing;GO:0031123|RNA 3'-end processing;GO:0019827|stem cell population maintenance;	GO:0005737|cytoplasm;GO:0070062|extracellular exosome;GO:0005615|extracellular space;GO:0005730|nucleolus;	GO:0044822|poly(A) RNA binding;GO:0050265|RNA uridylyltransferase activity;GO:0008270|zinc ion binding;	K13291	TUT; terminal uridylyltransferase [EC:2.7.7.52]
oar_circ_0008291	7	0	4	1.80465	0	0	0	2.9381	0.0397381	NA	up	yes	17:34333376..34452571:-	ENSOARG00000017222	gi|803171541|ref|XP_011952922.1|	4370	0	PREDICTED: spermatogenesis-associated protein 5 isoform X1 [Ovis aries]	gi|965982543|ref|XM_012097532.2|	2519	0	PREDICTED: Ovis aries spermatogenesis associated 5 (SPATA5), transcript variant X1, mRNA	P20003	323	8e-113	Fibroblast growth factor 2	AF1297	606	0	COG0464	pfam00004	AAA	ATPase family associated with various cellular activities (AAA). AAA family proteins often perform chaperone-like functions that assist in the assembly, operation, or disassembly of protein complexes.	GO:0001525|angiogenesis;GO:0001658|branching involved in ureteric bud morphogenesis;GO:0030154|cell differentiation;GO:0008543|fibroblast growth factor receptor signaling pathway;GO:0060548|negative regulation of cell death;GO:0051781|positive regulation of cell division;GO:1903672|positive regulation of sprouting angiogenesis;	GO:0005576|extracellular region;GO:0005634|nucleus;	GO:0008201|heparin binding;	K14575	AFG2, DRG1, SPATA5; AAA family ATPase
oar_circ_0028069	7	0	4	1.80465	0	0	0	2.9381	0.0397381	NA	up	yes	3:23633090..23637033:-	ENSOARG00000016340	gi|926704763|ref|XP_013823304.1|	11451	0	PREDICTED: neuroblastoma-amplified sequence [Capra hircus]	gi|965924721|ref|XM_015094232.1|	6944	0	PREDICTED: Ovis aries neuroblastoma amplified sequence (NBAS), transcript variant X3, mRNA	A2RRP1	4035	0	Neuroblastoma-amplified sequence	.	.	.	.	pfam15492	Nbas_N	Neuroblastoma-amplified sequence, N terminal. Nbas_N is an N-terminal family of metazoan sequences. This domain lies at the N-terminal of several WD40-containing proteins. The human protein is over-expressed in neuroblastoma cells.	GO:2000623|negative regulation of nuclear-transcribed mRNA catabolic process, nonsense-mediated decay;GO:0000956|nuclear-transcribed mRNA catabolic process;GO:0015031|protein transport;GO:0006890|retrograde vesicle-mediated transport, Golgi to ER;	GO:0005829|cytosol;GO:0070939|Dsl1p complex;GO:0005783|endoplasmic reticulum;GO:0005789|endoplasmic reticulum membrane;GO:0016020|membrane;	GO:0000149|SNARE binding;	.	.
oar_circ_0002452	0	0	0	1.93382	4	8	0	-2.93199	0.0399173	NA	down	yes	12:10322568..10343241:+	Null	.	.	.	.	.	.	.	.	.	.	.	.	.	.	.	.	.	.	.	.	.	.	.	.
oar_circ_0023344	0	0	0	1.9081	0	9	4	-2.93004	0.0400596	NA	down	yes	2:210149479..210300548:+	Null	.	.	.	.	.	.	.	.	.	.	.	.	.	.	.	.	.	.	.	.	.	.	.	.
oar_circ_0022127	0	0	0	6.75324	19	22	0	-2.95259	0.0402366	0.999913	down	yes	2:140836943..140864224:-	Null	.	.	.	.	.	.	.	.	.	.	.	.	.	.	.	.	.	.	.	.	.	.	.	.
oar_circ_0015557	0	3	0	4.63925	10	8	8	-2.33431	0.0403807	NA	down	yes	1:69584645..69626357:+	ENSOARG00000016685	gi|965915516|ref|XP_014947606.1|	6906	0	PREDICTED: coiled-coil domain-containing protein 18 isoform X2 [Ovis aries]	gi|965915515|ref|XM_015092120.1|	4470	0	PREDICTED: Ovis aries coiled-coil domain containing 18 (CCDC18), transcript variant X2, mRNA	Q5T9S5	2360	0	Coiled-coil domain-containing protein 18	.	.	.	.	pfam02463	SMC_N	RecF/RecN/SMC N terminal domain. This domain is found at the N terminus of SMC proteins. The SMC (structural maintenance of chromosomes) superfamily proteins have ATP-binding domains at the N- and C-termini, and two extended coiled-coil domains separated by a hinge in the middle. The eukaryotic SMC proteins form two kind of heterodimers: the SMC1/SMC3 and the SMC2/SMC4 types. These heterodimers c…	GO:0009790|embryo development;GO:0008544|epidermis development;GO:0030216|keratinocyte differentiation;	GO:0001533|cornified envelope;GO:0005737|cytoplasm;GO:0070062|extracellular exosome;	GO:0008270|zinc ion binding;	.	.
oar_circ_0005943	3	4	2	1.56009	0	0	0	2.92234	0.0404529	NA	up	yes	15:15602259..15626999:+	ENSOARG00000010043	gi|803153669|ref|XP_011950769.1|	4292	0	PREDICTED: CWF19-like protein 2 isoform X1 [Ovis aries]	gi|965976724|ref|XM_012095379.2|	2658	0	PREDICTED: Ovis aries CWF19-like 2, cell cycle control (S. pombe) (CWF19L2), transcript variant X1, mRNA	Q2TBE0	1317	0	CWF19-like protein 2	.	.	.	.	pfam04677	CwfJ_C_1	Protein similar to CwfJ C-terminus 1. This region is found in the N terminus of Schizosaccharomyces pombe protein CwfJ. CwfJ is part of the Cdc5p complex involved in mRNA splicing.	.	.	GO:0003824|catalytic activity;	.	.
oar_circ_0014159	3	4	2	1.56009	0	0	0	2.92234	0.0404529	NA	up	yes	1:25602586..25620151:-	ENSOARG00000004509	gi|965914762|ref|XP_014947455.1|	4216	0	PREDICTED: epidermal growth factor receptor substrate 15 isoform X2 [Ovis aries]	gi|965914761|ref|XM_015091969.1|	4965	0	PREDICTED: Ovis aries epidermal growth factor receptor pathway substrate 15 (EPS15), transcript variant X3, mRNA	P42566	1487	0	Epidermal growth factor receptor substrate 15	.	.	.	.	pfam12763	EF-hand_4	Cytoskeletal-regulatory complex EF hand. This is an efhand family from the N-terminal of actin cytoskeleton-regulatory complex END3 and similar proteins from fungi and closely related species.	GO:0008283|cell proliferation;GO:0048268|clathrin coat assembly;GO:0032456|endocytic recycling;GO:0007173|epidermal growth factor receptor signaling pathway;GO:0006895|Golgi to endosome transport;GO:0042059|negative regulation of epidermal growth factor receptor signaling pathway;GO:0001921|positive regulation of receptor recycling;GO:0015031|protein transport;GO:0019065|receptor-mediated endocyt…	GO:0016235|aggresome;GO:0030122|AP-2 adaptor complex;GO:0016324|apical plasma membrane;GO:0009925|basal plasma membrane;GO:0005913|cell-cell adherens junction;GO:0060170|ciliary membrane;GO:0005905|coated pit;GO:0005737|cytoplasm;GO:0005829|cytosol;GO:0031901|early endosome membrane;GO:0043231|intracellular membrane-bounded organelle;GO:0016020|membrane;GO:0005886|plasma membrane;	GO:0098641|cadherin binding involved in cell-cell adhesion;GO:0005509|calcium ion binding;GO:0031593|polyubiquitin binding;	K12472	EPS15; epidermal growth factor receptor substrate 15
oar_circ_0031859	3	4	2	1.56009	0	0	0	2.92234	0.0404529	NA	up	yes	5:106126628..106132174:+	ENSOARG00000018880	gi|426230186|ref|XP_004009160.1|	6071	0	PREDICTED: alpha-mannosidase 2 isoform X1 [Ovis aries]	gi|965940040|ref|XM_004009111.3|	3607	0	PREDICTED: Ovis aries mannosidase, alpha, class 2A, member 1 (MAN2A1), transcript variant X1, mRNA	Q16706	1944	0	Alpha-mannosidase 2	MT0676	77.8	2e-13	COG0383	pfam01074	Glyco_hydro_38	Glycosyl hydrolases family 38 N-terminal domain. Glycosyl hydrolases are key enzymes of carbohydrate metabolizm.	GO:0001701|in utero embryonic development;GO:0001889|liver development;GO:0048286|lung alveolus development;GO:0006013|mannose metabolic process;GO:0007005|mitochondrion organization;GO:0006491|N-glycan processing;GO:0050769|positive regulation of neurogenesis;GO:0006517|protein deglycosylation;GO:0007585|respiratory gaseous exchange;GO:0060042|retina morphogenesis in camera-type eye;GO:0007033|v…	GO:0005801|cis-Golgi network;GO:0070062|extracellular exosome;GO:0005615|extracellular space;GO:0000139|Golgi membrane;GO:0016021|integral component of membrane;GO:0016020|membrane;	GO:0030246|carbohydrate binding;GO:0016799|hydrolase activity, hydrolyzing N-glycosyl compounds;GO:0004572|mannosyl-oligosaccharide 1,3-1,6-alpha-mannosidase activity;GO:0008270|zinc ion binding;	K01231	MAN2; alpha-mannosidase II [EC:3.2.1.114]
oar_circ_0038204	3	4	2	1.56009	0	0	0	2.92234	0.0404529	NA	up	yes	8:60467761..60552174:-	Null	.	.	.	.	.	.	.	.	.	.	.	.	.	.	.	.	.	.	.	.	.	.	.	.
oar_circ_0026868	22	14	15	10.8797	2	12	0	1.79218	0.0405233	0.999913	up	yes	3:157083608..157123849:-	ENSOARG00000004565	gi|426224799|ref|XP_004006556.1|	5001	0	PREDICTED: ubiquitin carboxyl-terminal hydrolase 15 isoform X1 [Ovis aries]	gi|965927119|ref|XM_004006507.3|	2970	0	PREDICTED: Ovis aries ubiquitin specific peptidase 15 (USP15), transcript variant X1, mRNA	Q9Y4E8	1893	0	Ubiquitin carboxyl-terminal hydrolase 15	SPCC1494.05c	266	1e-73	COG5560	pfam00443	UCH	Ubiquitin carboxyl-terminal hydrolase.	GO:0030509|BMP signaling pathway;GO:0035616|histone H2B conserved C-terminal lysine deubiquitination;GO:0035520|monoubiquitinated protein deubiquitination;GO:0060389|pathway-restricted SMAD protein phosphorylation;GO:0016579|protein deubiquitination;GO:0007179|transforming growth factor beta receptor signaling pathway;GO:0006511|ubiquitin-dependent protein catabolic process;	GO:0005737|cytoplasm;GO:0005634|nucleus;	GO:0004197|cysteine-type endopeptidase activity;GO:0042802|identical protein binding;GO:0046332|SMAD binding;GO:0004843|ubiquitin-specific protease activity;GO:0005160|transforming growth factor beta receptor binding;GO:0061649|ubiquitinated histone binding;	K11835	USP4_11_15, UBP12; ubiquitin carboxyl-terminal hydrolase 4/11/15 [EC:3.4.19.12]
oar_circ_0009279	71	46	32	66.2459	66	104	100	-0.697762	0.0405251	0.999913	down	yes	18:21833526..21851332:+	ENSOARG00000013382	gi|803178148|ref|XP_011953890.1|	4185	0	PREDICTED: high affinity cAMP-specific and IBMX-insensitive 3',5'-cyclic phosphodiesterase 8A isoform X3 [Ovis aries]	gi|803178147|ref|XM_012098500.1|	2346	0	PREDICTED: Ovis aries phosphodiesterase 8A (PDE8A), transcript variant X3, mRNA	O60658	1400	0	High affinity cAMP-specific and IBMX-insensitive 3',5'-cyclic phosphodiesterase 8A	.	.	.	.	pfam00233	PDEase_I	3'5'-cyclic nucleotide phosphodiesterase.	GO:0006198|cAMP catabolic process;GO:0009187|cyclic nucleotide metabolic process;GO:0006355|regulation of transcription, DNA-templated;GO:0007165|signal transduction;	GO:0005829|cytosol;GO:0070062|extracellular exosome;	GO:0004115|3',5'-cyclic-AMP phosphodiesterase activity;GO:0004114|3',5'-cyclic-nucleotide phosphodiesterase activity;GO:0046872|metal ion binding;	K18437	PDE8; high affinity cAMP-specific and IBMX-insensitive 3',5'-cyclic phosphodiesterase 8 [EC:3.1.4.53]
oar_circ_0000125	30	25	20	36.49	40	55	60	-0.859246	0.0408471	0.999913	down	yes	10:12385917..12417959:-	ENSOARG00000007167	gi|965954953|ref|XP_014953531.1|	9702	0	PREDICTED: LOW QUALITY PROTEIN: von Willebrand factor A domain-containing protein 8 isoform X1 [Ovis aries]	gi|965954952|ref|XM_015098045.1|	5869	0	PREDICTED: Ovis aries von Willebrand factor A domain containing 8 (VWA8), transcript variant X1, mRNA	A3KMH1	3429	0	von Willebrand factor A domain-containing protein 8	AGl958	59.3	5e-08	COG0714	pfam07728	AAA_5	AAA domain (dynein-related subfamily). This Pfam entry includes some of the AAA proteins not detected by the pfam00004 model.	.	GO:0005576|extracellular region;GO:0005739|mitochondrion;	GO:0005524|ATP binding;GO:0016887|ATPase activity;	.	.
oar_circ_0033062	7	4	0	1.77697	0	0	0	2.91951	0.0411173	NA	up	yes	5:91063264..91149684:-	ENSOARG00000016729	gi|803079988|ref|XP_012034338.1|	6398	0	PREDICTED: uncharacterized protein KIAA0825 homolog isoform X1 [Ovis aries]	gi|803079987|ref|XM_012178948.1|	3959	0	PREDICTED: Ovis aries KIAA0825 ortholog (KIAA0825), transcript variant X1, mRNA	Q8IV33	2046	0	Uncharacterized protein KIAA0825	.	.	.	.	pfam14906	DUF4495	Domain of unknown function (DUF4495). This domain family is found in eukaryotes, and is typically between 322 and 336 amino acids in length. There are two conserved sequence motifs: QMW and DLW. Proteins in this family vary in length from 793 to 1184 amino acids.	GO:0031047|gene silencing by RNA;GO:0075733|intracellular transport of virus;GO:0007077|mitotic nuclear envelope disassembly;GO:0006406|mRNA export from nucleus;GO:0006607|NLS-bearing protein import into nucleus;GO:0006999|nuclear pore organization;GO:0016925|protein sumoylation;GO:1900034|regulation of cellular response to heat;GO:0010827|regulation of glucose transport;GO:0006355|regulation of …	GO:0045111|intermediate filament cytoskeleton;GO:0043231|intracellular membrane-bounded organelle;GO:0005635|nuclear envelope;GO:0005652|nuclear lamina;GO:0031965|nuclear membrane;GO:0044613|nuclear pore central transport channel;GO:0044615|nuclear pore nuclear basket;GO:0005654|nucleoplasm;GO:0005886|plasma membrane;	GO:0005487|nucleocytoplasmic transporter activity;GO:0000166|nucleotide binding;GO:0005543|phospholipid binding;GO:0003697|single-stranded DNA binding;	.	.
oar_circ_0022698	0	0	0	1.92363	0	2	12	-2.91584	0.0412026	NA	down	yes	2:17013655..17101737:-	Null	.	.	.	.	.	.	.	.	.	.	.	.	.	.	.	.	.	.	.	.	.	.	.	.
oar_circ_0025092	0	0	0	1.85691	0	6	7	-2.90757	0.0417253	NA	down	yes	2:74172504..74250371:+	ENSOARG00000013702	gi|426220436|ref|XP_004004422.1|	5534	0	PREDICTED: lysine-specific demethylase 4C isoform X1 [Ovis aries]	gi|965920618|ref|XM_015093206.1|	3179	0	PREDICTED: Ovis aries lysine (K)-specific demethylase 4C (KDM4C), transcript variant X2, mRNA	Q9H3R0	1890	0	Lysine-specific demethylase 4C	.	.	.	.	pfam13832	zf-HC5HC2H_2	PHD-zinc-finger like domain.	GO:0033169|histone H3-K9 demethylation;GO:0008284|positive regulation of cell proliferation;GO:0006357|regulation of transcription from RNA polymerase II promoter;GO:0006351|transcription, DNA-templated;	GO:0000790|nuclear chromatin;GO:0005654|nucleoplasm;	GO:0050681|androgen receptor binding;GO:0051213|dioxygenase activity;GO:0019899|enzyme binding;GO:0032452|histone demethylase activity;GO:0032454|histone demethylase activity (H3-K9 specific);GO:0008270|zinc ion binding;	K06709	KDM4, JMJD2, JHDM3; jumonji domain-containing protein 2 [EC:1.14.11.-]
oar_circ_0011819	4	2	3	1.53315	0	0	0	2.90216	0.0419885	NA	up	yes	1:124670530..124671909:+	ENSOARG00000014313	gi|532075628|ref|XP_005323610.1|	4419	0	PREDICTED: glutamate receptor ionotropic, kainate 1 isoform X1 [Ictidomys tridecemlineatus]	gi|965916848|ref|XM_004002781.3|	2601	0	PREDICTED: Ovis aries glutamate receptor, ionotropic, kainate 1 (GRIK1), transcript variant X3, mRNA	P22756	1602	0	Glutamate receptor ionotropic, kainate 1	SMa0495	50.4	9e-06	COG0834	pfam00060	Lig_chan	Ligand-gated ion channel. This family includes the four transmembrane regions of the ionotropic glutamate receptors and NMDA receptors.	GO:0007268|synaptic transmission;GO:0035235|ionotropic glutamate receptor signaling pathway;GO:0032229|negative regulation of synaptic transmission, GABAergic;GO:0051967|negative regulation of synaptic transmission, glutamatergic;GO:0007399|nervous system development;GO:0032230|positive regulation of synaptic transmission, GABAergic;GO:0048172|regulation of short-term neuronal synaptic plasticity…	GO:0030054|cell junction;GO:0030425|dendrite;GO:0008328|ionotropic glutamate receptor complex;GO:0043025|neuronal cell body;GO:0045211|postsynaptic membrane;GO:0043235|receptor complex;GO:0043195|terminal bouton;	GO:0008144|drug binding;GO:0005234|extracellular-glutamate-gated ion channel activity;GO:0016595|glutamate binding;GO:0004970|ionotropic glutamate receptor activity;GO:0015277|kainate selective glutamate receptor activity;GO:0042803|protein homodimerization activity;GO:0022843|voltage-gated cation channel activity;	K05201	GRIK1; glutamate receptor, ionotropic kainate 1
oar_circ_0016106	4	2	3	1.53315	0	0	0	2.90216	0.0419885	NA	up	yes	1:9905211..9905605:-	ENSOARG00000025507	gi|470629739|ref|XP_004321556.1|	1214	2e-158	PREDICTED: lysine-specific demethylase 2A-like, partial [Tursiops truncatus]	gi|850474981|gb|CP011886.1|	1122	0	Ovis canadensis canadensis isolate 43U chromosome 1 sequence	Q9Y2K7	473	2e-151	Lysine-specific demethylase 2A	.	.	.	.	pfam00946	Mononeg_RNA_pol	Mononegavirales RNA dependent RNA polymerase. Members of the Mononegavirales including the Paramyxoviridae, like other non-segmented negative strand RNA viruses, have an RNA-dependent RNA polymerase composed of two subunits, a large protein L and a phosphoprotein P. This is a protein family of the L protein. The L protein confers the RNA polymerase activity on the complex. The P protein acts as a…	GO:0006303|double-strand break repair via nonhomologous end joining;GO:0070544|histone H3-K36 demethylation;GO:0006355|regulation of transcription, DNA-templated;GO:0006351|transcription, DNA-templated;	GO:0005730|nucleolus;GO:0005654|nucleoplasm;GO:0005634|nucleus;	GO:0003677|DNA binding;GO:0032452|histone demethylase activity;GO:0051864|histone demethylase activity (H3-K36 specific);GO:0008270|zinc ion binding;	K10276	FBXL10_11, KDM2; F-box and leucine-rich repeat protein 10/11 [EC:1.14.11.27]
oar_circ_0016431	4	2	3	1.53315	0	0	0	2.90216	0.0419885	NA	up	yes	20:32181418..32192818:+	ENSOARG00000006871	gi|803189027|ref|XP_011956588.1|	4393	0	PREDICTED: phosphatidylinositol-glycan-specific phospholipase D isoform X1 [Ovis aries]	gi|965993521|ref|XM_012101201.2|	2547	0	PREDICTED: Ovis aries glycosylphosphatidylinositol specific phospholipase D1 (GPLD1), transcript variant X2, mRNA	P80109	1603	0	Phosphatidylinositol-glycan-specific phospholipase D	.	.	.	.	pfam00882	Zn_dep_PLPC	Zinc dependent phospholipase C.	GO:0002042|cell migration involved in sprouting angiogenesis;GO:0071277|cellular response to calcium ion;GO:0071397|cellular response to cholesterol;GO:0035690|cellular response to drug;GO:0032869|cellular response to insulin stimulus;GO:0071467|cellular response to pH;GO:0071401|cellular response to triglyceride;GO:0002062|chondrocyte differentiation;GO:0002430|complement receptor mediated signa…	GO:0005737|cytoplasm;GO:0005615|extracellular space;GO:0034364|high-density lipoprotein particle;GO:0043231|intracellular membrane-bounded organelle;GO:0005578|proteinaceous extracellular matrix;	GO:0004621|glycosylphosphatidylinositol phospholipase D activity;GO:0017080|sodium channel regulator activity;	K01127	E3.1.4.50; glycosylphosphatidylinositol phospholipase D [EC:3.1.4.50]
oar_circ_0030684	4	2	3	1.53315	0	0	0	2.90216	0.0419885	NA	up	yes	4:46262420..46266691:+	ENSOARG00000002293	gi|803267050|ref|XP_011993265.1|	8007	0	PREDICTED: histone-lysine N-methyltransferase 2E isoform X1 [Ovis aries musimon]	gi|965929743|ref|XM_004007835.3|	5939	0	PREDICTED: Ovis aries lysine (K)-specific methyltransferase 2E (KMT2E), transcript variant X2, mRNA	Q8IZD2	115	3e-24	Histone-lysine N-methyltransferase 2E	YKR029c	65.1	2e-09	COG2940	pfam00856	SET	SET domain. SET domains are protein lysine methyltransferase enzymes. SET domains appear to be protein-protein interaction domains. It has been demonstrated that SET domains mediate interactions with a family of proteins that display similarity with dual-specificity phosphatases (dsPTPases). A subset of SET domains have been called PR domains. These domains are divergent in sequence from other SE…	GO:0007050|cell cycle arrest;GO:0071300|cellular response to retinoic acid;GO:0006306|DNA methylation;GO:0030218|erythrocyte differentiation;GO:0051568|histone H3-K4 methylation;GO:0042119|neutrophil activation;GO:0002446|neutrophil mediated immunity;GO:0030854|positive regulation of granulocyte differentiation;GO:0045893|positive regulation of transcription, DNA-templated;GO:0048384|retinoic aci…	GO:0005737|cytoplasm;GO:0045171|intercellular bridge;GO:0043231|intracellular membrane-bounded organelle;GO:0070688|MLL5-L complex;GO:0016607|nuclear speck;GO:0005654|nucleoplasm;GO:0005886|plasma membrane;	GO:0019899|enzyme binding;GO:0042800|histone methyltransferase activity (H3-K4 specific);GO:0018024|histone-lysine N-methyltransferase activity;GO:0003713|transcription coactivator activity;GO:0008270|zinc ion binding;	K09189	MLL5; histone-lysine N-methyltransferase MLL5 [EC:2.1.1.43]
oar_circ_0031068	4	2	3	1.53315	0	0	0	2.90216	0.0419885	NA	up	yes	4:64550605..64584081:+	ENSOARG00000007096	gi|965932031|ref|XP_014950799.1|	3241	0	PREDICTED: calcium/calmodulin-dependent 3',5'-cyclic nucleotide phosphodiesterase 1C isoform X3 [Ovis aries]	gi|965932030|ref|XM_015095313.1|	2022	0	PREDICTED: Ovis aries phosphodiesterase 1C (PDE1C), transcript variant X2, mRNA	Q14123	1192	0	Calcium/calmodulin-dependent 3',5'-cyclic nucleotide phosphodiesterase 1C	.	.	.	.	pfam00233	PDEase_I	3'5'-cyclic nucleotide phosphodiesterase.	GO:0007165|signal transduction;	GO:0005829|cytosol;	GO:0004117|calmodulin-dependent cyclic-nucleotide phosphodiesterase activity;GO:0046872|metal ion binding;	K13755	PDE1; calcium/calmodulin-dependent 3',5'-cyclic nucleotide phosphodiesterase [EC:3.1.4.17]
oar_circ_0001255	28	28	16	35.8495	39	42	75	-0.907937	0.0420056	0.999913	down	yes	11:11680526..11702488:-	ENSOARG00000016753	gi|594083901|ref|XP_006065518.1|	4048	0	PREDICTED: breast carcinoma-amplified sequence 3 isoform X2 [Bubalus bubalis]	gi|965957753|ref|XM_012185239.2|	2475	0	PREDICTED: Ovis aries breast carcinoma amplified sequence 3 (BCAS3), transcript variant X6, mRNA	Q9H6U6	1479	0	Breast carcinoma-amplified sequence 3	.	.	.	.	pfam12490	BCAS3	Breast carcinoma amplified sequence 3. This domain family is found in eukaryotes, and is typically between 229 and 245 amino acids in length. The proteins in this family have been shown to be proto-oncogenes implicated in the development of breast cancer.	GO:0090630|activation of GTPase activity;GO:0001525|angiogenesis;GO:0071391|cellular response to estrogen stimulus;GO:0007030|Golgi organization;GO:0031023|microtubule organizing center organization;GO:0051895|negative regulation of focal adhesion assembly;GO:0034260|negative regulation of GTPase activity;GO:2000251|positive regulation of actin cytoskeleton reorganization;GO:0043085|positive regu…	GO:0031252|cell leading edge;GO:0071944|cell periphery;GO:0005737|cytoplasm;GO:0005881|cytoplasmic microtubule;GO:0045111|intermediate filament cytoskeleton;GO:0005730|nucleolus;GO:0005634|nucleus;GO:0035327|transcriptionally active chromatin;	GO:0010698|acetyltransferase activator activity;GO:0048487|beta-tubulin binding;GO:0003682|chromatin binding;GO:0035035|histone acetyltransferase binding;GO:0042393|histone binding;GO:0035257|nuclear hormone receptor binding;GO:0008134|transcription factor binding;	.	.
oar_circ_0017698	4	3	2	1.52623	0	0	0	2.89704	0.042386	NA	up	yes	22:22420438..22422367:+	ENSOARG00000001529	gi|965997129|ref|XP_014958763.1|	2425	0	PREDICTED: LOW QUALITY PROTEIN: probable E3 ubiquitin-protein ligase TRIM8 isoform X1 [Ovis aries]	gi|965997128|ref|XM_015103277.1|	1467	0	PREDICTED: Ovis aries tripartite motif containing 8 (TRIM8), transcript variant X1, mRNA	Q9BZR9	883	0	Probable E3 ubiquitin-protein ligase TRIM8	.	.	.	.	pfam15227	zf-C3HC4_4	zinc finger of C3HC4-type, RING. This is a family of primate-specific Ret finger protein-like (RFPL) zinc-fingers of the C3HC4 type. Ret finger protein-like proteins are primate-specific target genes of Pax6, a key transcription factor for pancreas, eye and neocortex development. This domain is likely to be DNA-binding. This zinc-finger domain together with the RDM domain, pfam11002, forms a larg…	GO:0045087|innate immune response;GO:0060333|interferon-gamma-mediated signaling pathway;GO:0046597|negative regulation of viral entry into host cell;GO:1902187|negative regulation of viral release from host cell;GO:0032897|negative regulation of viral transcription;GO:0010508|positive regulation of autophagy;GO:0043123|positive regulation of I-kappaB kinase/NF-kappaB signaling;GO:0051092|positiv…	GO:0005737|cytoplasm;GO:0005829|cytosol;GO:0043231|intracellular membrane-bounded organelle;GO:0005654|nucleoplasm;GO:0016605|PML body;	GO:0016874|ligase activity;GO:0042803|protein homodimerization activity;GO:0008270|zinc ion binding;	K12001	TRIM8; tripartite motif-containing protein 8 [EC:2.3.2.27]
oar_circ_0031886	4	3	2	1.52623	0	0	0	2.89704	0.042386	NA	up	yes	5:107381823..107402668:+	ENSOARG00000018968	gi|426231182|ref|XP_004009619.1|	4624	0	PREDICTED: WD repeat-containing protein 36 [Ovis aries]	gi|965940075|ref|XM_004009570.3|	2808	0	PREDICTED: Ovis aries WD repeat domain 36 (WDR36), mRNA	Q8NI36	1679	0	WD repeat-containing protein 36	.	.	.	.	pfam04192	Utp21	Utp21 specific WD40 associated putative domain. Utp21 is a subunit of U3 snoRNP, which is essential for synthesis of 18S rRNA.	GO:0030516|regulation of axon extension;GO:0050896|response to stimulus;GO:0001895|retina homeostasis;GO:0006364|rRNA processing;GO:0007601|visual perception;	GO:0005730|nucleolus;GO:0005654|nucleoplasm;GO:0032040|small-subunit processome;	GO:0044822|poly(A) RNA binding;	K14554	UTP21, WDR36; U3 small nucleolar RNA-associated protein 21
oar_circ_0032920	4	3	2	1.52623	0	0	0	2.89704	0.042386	NA	up	yes	5:78912017..78957691:-	Null	.	.	.	.	.	.	.	.	.	.	.	.	.	.	.	.	.	.	.	.	.	.	.	.
oar_circ_0035916	2	0	8	1.81858	0	0	0	2.90203	0.0425003	NA	up	yes	7:43514992..43521841:-	Null	.	.	.	.	.	.	.	.	.	.	.	.	.	.	.	.	.	.	.	.	.	.	.	.
oar_circ_0035916	2	0	8	1.81858	0	0	0	2.90203	0.0425003	NA	up	yes	7:43514992..43521841:-	ENSOARG00000020780	gi|426233170|ref|XP_004010590.1|	2476	0	PREDICTED: ubiquitin carboxyl-terminal hydrolase 3 isoform X3 [Ovis aries]	gi|965946583|ref|XM_015096990.1|	1612	0	PREDICTED: Ovis aries ubiquitin specific peptidase 3 (USP3), transcript variant X7, mRNA	Q9Y6I4	830	0	Ubiquitin carboxyl-terminal hydrolase 3	.	.	.	.	pfam00443	UCH	Ubiquitin carboxyl-terminal hydrolase.	GO:0006281|DNA repair;GO:0016578|histone deubiquitination;GO:0000278|mitotic cell cycle;GO:0000122|negative regulation of transcription from RNA polymerase II promoter;GO:0031647|regulation of protein stability;GO:0006511|ubiquitin-dependent protein catabolic process;	GO:0005737|cytoplasm;GO:0043231|intracellular membrane-bounded organelle;GO:0000790|nuclear chromatin;GO:0005634|nucleus;	GO:0003682|chromatin binding;GO:0001046|core promoter sequence-specific DNA binding;GO:0042393|histone binding;GO:0004843|ubiquitin-specific protease activity;GO:0008270|zinc ion binding;	K11986	USP3; ubiquitin carboxyl-terminal hydrolase 3 [EC:3.4.19.12]
oar_circ_0014852	12	16	21	11.5704	7	7	4	1.50036	0.0429167	0.999913	up	yes	1:37620419..37640194:-	ENSOARG00000009306	gi|544405526|ref|XP_005543248.1|	10576	0	PREDICTED: dedicator of cytokinesis protein 7 isoform X5 [Macaca fascicularis]	gi|602708165|ref|XM_007464286.1|	5637	0	PREDICTED: Lipotes vexillifer dedicator of cytokinesis 7 (DOCK7), transcript variant X1, mRNA	Q96N67	4049	0	Dedicator of cytokinesis protein 7	.	.	.	.	pfam06920	Ded_cyto	Dedicator of cytokinesis. This family represents a conserved region approximately 200 residues long within a number of eukaryotic dedicator of cytokinesis proteins. These are potential guanine nucleotide exchange factors, which activate some small GTPases by exchanging bound GDP for free GTP.	GO:0090630|activation of GTPase activity;GO:0007409|axonogenesis;GO:0045200|establishment of neuroblast polarity;GO:0022027|interkinetic nuclear migration;GO:0000226|microtubule cytoskeleton organization;GO:0031175|neuron projection development;GO:0033138|positive regulation of peptidyl-serine phosphorylation;GO:0050767|regulation of neurogenesis;GO:0007264|small GTPase mediated signal transducti…	GO:0030424|axon;GO:0045178|basal part of cell;GO:0005925|focal adhesion;GO:0030426|growth cone;GO:0005622|intracellular;GO:0043005|neuron projection;	GO:0005085|guanyl-nucleotide exchange factor activity;GO:0048365|Rac GTPase binding;	.	.
oar_circ_0024453	0	0	0	1.6504	6	2	2	-2.8864	0.0429302	NA	down	yes	2:38908164..38910207:-	ENSOARG00000009770	gi|528959240|ref|XP_005210342.1|	3407	0	PREDICTED: dihydropyrimidinase-related protein 2 isoform X1 [Bos taurus]	gi|965854988|ref|XM_012142004.2|	3854	0	PREDICTED: Ovis aries musimon dihydropyrimidinase-related protein 2 (LOC101108984), transcript variant X1, mRNA	O02675	1148	0	Dihydropyrimidinase-related protein 2	PA0441	427	3e-134	COG0044	pfam01979	Amidohydro_1	Amidohydrolase family. This family of enzymes are a a large metal dependent hydrolase superfamily. The family includes Adenine deaminase EC:3.5.4.2 that hydrolyses adenine to form hypoxanthine and ammonia. Adenine deaminases reaction is important for adenine utilisation as a purine and also as a nitrogen source. This family also includes dihydroorotase and N-acetylglucosamine-6-phosphate deacetyl…	GO:0007411|axon guidance;GO:0007420|brain development;GO:0007010|cytoskeleton organization;GO:0006897|endocytosis;GO:0030516|regulation of axon extension;	GO:0030424|axon;GO:0005829|cytosol;GO:0030425|dendrite;GO:0070062|extracellular exosome;GO:0016020|membrane;GO:0005874|microtubule;GO:0005739|mitochondrion;GO:0043209|myelin sheath;GO:0043025|neuronal cell body;	GO:0016810|hydrolase activity, acting on carbon-nitrogen (but not peptide) bonds;	K07528	DPYSL2, CRMP2; dihydropyrimidinase-like 2
oar_circ_0028374	0	0	0	1.6504	6	2	2	-2.8864	0.0429302	NA	down	yes	3:34494978..34508383:+	ENSOARG00000019385	gi|426223314|ref|XP_004005820.1|	2797	0	PREDICTED: zinc finger protein 512 isoform X1 [Ovis aries]	gi|803281413|ref|XM_012145026.1|	1704	0	PREDICTED: Ovis aries musimon zinc finger protein 512 (ZNF512), transcript variant X1, mRNA	A4FV61	1077	0	Zinc finger protein 512	.	.	.	.	pfam13894	zf-C2H2_4	C2H2-type zinc finger. This family contains a number of divergent C2H2 type zinc fingers.	GO:0006355|regulation of transcription, DNA-templated;GO:0006351|transcription, DNA-templated;	GO:0005634|nucleus;	GO:0003677|DNA binding;GO:0046872|metal ion binding;	.	.
oar_circ_0029643	0	0	0	1.6504	6	2	2	-2.8864	0.0429302	NA	down	yes	3:99046852..99047054:-	ENSOARG00000013050	gi|803252628|ref|XP_011986256.1|	3270	0	PREDICTED: sodium/hydrogen exchanger 2 isoform X2 [Ovis aries musimon]	gi|965923607|ref|XM_015093895.1|	1583	0	PREDICTED: Ovis aries solute carrier family 9, subfamily A (NHE2, cation proton antiporter 2), member 2 (SLC9A2), transcript variant X1, mRNA	P50482	1176	0	Sodium/hydrogen exchanger 2	SPAC15A10.06	149	2e-37	COG0025	pfam00999	Na_H_Exchanger	Sodium/hydrogen exchanger family. Na/H antiporters are key transporters in maintaining the pH of actively metabolizing cells. The molecular mechanisms of antiport are unclear. These antiporters contain 10-12 transmembrane regions (M) at the amino-terminus and a large cytoplasmic region at the carboxyl terminus. The transmembrane regions M3-M12 share identity with other members of the family. The …	GO:0006885|regulation of pH;	GO:0016021|integral component of membrane;	GO:0015385|sodium:proton antiporter activity;	.	.
oar_circ_0030130	0	0	0	1.6504	6	2	2	-2.8864	0.0429302	NA	down	yes	4:16230544..16244020:-	ENSOARG00000006046	gi|803061702|ref|XP_012031786.1|	2514	0	PREDICTED: islet cell autoantigen 1 isoform X3 [Ovis aries]	gi|965930749|ref|XM_012176396.2|	1620	0	PREDICTED: Ovis aries islet cell autoantigen 1 (ICA1), transcript variant X3, mRNA	Q05084	855	0	Islet cell autoantigen 1	.	.	.	.	pfam06456	Arfaptin	Arfaptin-like domain. Arfaptin interacts with ARF1, a small GTPase involved in vesicle budding at the Golgi complex and immature secretory granules. The structure of arfaptin shows that upon binding to a small GTPase, arfaptin forms an elongated, crescent-shaped dimer of three-helix coiled-coils. The N-terminal region of ICA69 is similar to arfaptin.	GO:0006836|neurotransmitter transport;GO:0050796|regulation of insulin secretion;	GO:0030054|cell junction;GO:0005737|cytoplasm;GO:0005829|cytosol;GO:0005794|Golgi apparatus;GO:0000139|Golgi membrane;GO:0030667|secretory granule membrane;GO:0030672|synaptic vesicle membrane;	.	.	.
oar_circ_0026865	3	0	7	1.77779	0	0	0	2.89284	0.0431749	NA	up	yes	3:157062930..157123849:-	ENSOARG00000004565	gi|426224799|ref|XP_004006556.1|	5001	0	PREDICTED: ubiquitin carboxyl-terminal hydrolase 15 isoform X1 [Ovis aries]	gi|965927119|ref|XM_004006507.3|	2970	0	PREDICTED: Ovis aries ubiquitin specific peptidase 15 (USP15), transcript variant X1, mRNA	Q9Y4E8	1893	0	Ubiquitin carboxyl-terminal hydrolase 15	SPCC1494.05c	266	1e-73	COG5560	pfam00443	UCH	Ubiquitin carboxyl-terminal hydrolase.	GO:0030509|BMP signaling pathway;GO:0035616|histone H2B conserved C-terminal lysine deubiquitination;GO:0035520|monoubiquitinated protein deubiquitination;GO:0060389|pathway-restricted SMAD protein phosphorylation;GO:0016579|protein deubiquitination;GO:0007179|transforming growth factor beta receptor signaling pathway;GO:0006511|ubiquitin-dependent protein catabolic process;	GO:0005737|cytoplasm;GO:0005634|nucleus;	GO:0004197|cysteine-type endopeptidase activity;GO:0042802|identical protein binding;GO:0046332|SMAD binding;GO:0004843|ubiquitin-specific protease activity;GO:0005160|transforming growth factor beta receptor binding;GO:0061649|ubiquitinated histone binding;	K11835	USP4_11_15, UBP12; ubiquitin carboxyl-terminal hydrolase 4/11/15 [EC:3.4.19.12]
oar_circ_0006879	0	0	0	1.62302	5	3	2	-2.88268	0.0431791	NA	down	yes	15:74303327..74346193:-	ENSOARG00000003032	gi|926710362|ref|XP_013825315.1|	2913	0	PREDICTED: PHD finger protein 21A isoform X1 [Capra hircus]	gi|602687250|ref|XM_007455791.1|	2286	0	PREDICTED: Lipotes vexillifer PHD finger protein 21A (PHF21A), transcript variant X1, mRNA	Q96BD5	1112	0	PHD finger protein 21A	.	.	.	.	pfam00628	PHD	PHD-finger. PHD folds into an interleaved type of Zn-finger chelating 2 Zn ions in a similar manner to that of the RING and FYVE domains. Several PHD fingers have been identified as binding modules of methylated histone H3.	GO:0007596|blood coagulation;GO:0000122|negative regulation of transcription from RNA polymerase II promoter;GO:0006355|regulation of transcription, DNA-templated;GO:0006351|transcription, DNA-templated;	GO:1990391|DNA repair complex;GO:0000118|histone deacetylase complex;GO:0005654|nucleoplasm;	GO:0003682|chromatin binding;GO:0042393|histone binding;GO:0004407|histone deacetylase activity;GO:0000977|RNA polymerase II regulatory region sequence-specific DNA binding;GO:0003712|transcription cofactor activity;GO:0008270|zinc ion binding;	.	.
oar_circ_0025049	0	0	0	1.62302	5	3	2	-2.88268	0.0431791	NA	down	yes	2:73270153..73310138:+	ENSOARG00000013544	gi|426220418|ref|XP_004004413.1|	7378	0	PREDICTED: RAB6A-GEF complex partner protein 1 isoform X7 [Ovis aries]	gi|965920587|ref|XM_004004364.3|	5060	0	PREDICTED: Ovis aries RIC1 homolog, RAB6A GEF complex partner 1 (RIC1), transcript variant X7, mRNA	Q4ADV7	2732	0	RAB6A-GEF complex partner protein 1	.	.	.	.	pfam07064	RIC1	RIC1. RIC1 has been identified in yeast as a Golgi protein involved in retrograde transport to the cis-Golgi network. It forms a heterodimer with Rgp1 and functions as a guanyl-nucleotide exchange factor.	GO:1903363|negative regulation of cellular protein catabolic process;GO:0043547|positive regulation of GTPase activity;GO:0042147|retrograde transport, endosome to Golgi;	GO:0005829|cytosol;GO:0016021|integral component of membrane;GO:0016020|membrane;GO:0043234|protein complex;GO:0034066|RIC1-RGP1 guanyl-nucleotide exchange factor complex;GO:0032588|trans-Golgi network membrane;	GO:0017137|Rab GTPase binding;GO:0017112|Rab guanyl-nucleotide exchange factor activity;	.	.
oar_circ_0027953	0	0	0	1.62302	5	3	2	-2.88268	0.0431791	NA	down	yes	3:216332081..216334558:+	ENSOARG00000017943	gi|426225820|ref|XP_004007059.1|	5447	0	PREDICTED: LOW QUALITY PROTEIN: histone acetyltransferase p300 [Ovis aries]	gi|965929276|ref|XM_004007010.3|	7230	0	PREDICTED: Ovis aries E1A binding protein p300 (EP300), mRNA	Q09472	2004	0	Histone acetyltransferase p300	SPAC631.02	79.3	9e-14	COG5076	pfam08214	KAT11	Histone acetylation protein. Histone acetylation is required in many cellular processes including transcription, DNA repair, and chromatin assembly. This family contains the fungal KAT11 protein (previously known as RTT109) which is required for H3K56 acetylation. Loss of KAT11 results in the loss of H3K56 acetylation, both on bulk histone and on chromatin. KAT11 and H3K56 acetylation appear to c…	GO:0009887|organ morphogenesis;GO:0006915|apoptotic process;GO:0030183|B cell differentiation;GO:0034644|cellular response to UV;GO:0007623|circadian rhythm;GO:0006977|DNA damage response, signal transduction by p53 class mediator resulting in cell cycle arrest;GO:0045444|fat cell differentiation;GO:0007507|heart development;GO:0043969|histone H2B acetylation;GO:0043967|histone H4 acetylation;GO:…	GO:0005737|cytoplasm;GO:0000123|histone acetyltransferase complex;GO:0005654|nucleoplasm;GO:0005634|nucleus;GO:0005667|transcription factor complex;	GO:0016407|acetyltransferase activity;GO:0033613|activating transcription factor binding;GO:0050681|androgen receptor binding;GO:0008013|beta-catenin binding;GO:0003682|chromatin binding;GO:0031490|chromatin DNA binding;GO:0001047|core promoter binding;GO:0003684|damaged DNA binding;GO:0003677|DNA binding;GO:0004402|histone acetyltransferase activity;GO:0004468|lysine N-acetyltransferase activity…	K04498	EP300, CREBBP, KAT3; E1A/CREB-binding protein [EC:2.3.1.48]
oar_circ_0001475	0	2	0	3.68736	6	5	11	-2.44083	0.0432493	NA	down	yes	11:20770475..20798619:+	ENSOARG00000009452	gi|803119285|ref|XP_012040809.1|	7927	0	PREDICTED: EF-hand calcium-binding domain-containing protein 5 isoform X1 [Ovis aries]	gi|803119284|ref|XM_012185419.1|	4560	0	PREDICTED: Ovis aries EF-hand calcium binding domain 5 (EFCAB5), transcript variant X1, mRNA	A4FU69	2029	0	EF-hand calcium-binding domain-containing protein 5	.	.	.	.	pfam07263	DMP1	Dentin matrix protein 1 (DMP1). This family consists of several mammalian dentin matrix protein 1 (DMP1) sequences. The dentin matrix acidic phosphoprotein 1 (DMP1) gene has been mapped to human chromosome 4q21. DMP1 is a bone and teeth specific protein initially identified from mineralised dentin. DMP1 is primarily localized in the nuclear compartment of undifferentiated osteoblasts. In the nucl…	.	.	GO:0005509|calcium ion binding;	.	.
oar_circ_0037344	32	51	32	28.3345	15	3	37	1.23834	0.0432768	0.999913	up	yes	8:16894007..16920169:+	ENSOARG00000008327	gi|803097413|ref|XP_004011209.2|	6749	0	PREDICTED: protein broad-minded [Ovis aries]	gi|965949631|ref|XM_012182505.2|	3898	0	PREDICTED: Ovis aries TBC1 domain family, member 32 (TBC1D32), transcript variant X3, mRNA	Q3URV1	2213	0	Protein broad-minded	.	.	.	.	pfam14961	BROMI	Broad-minded protein. Broad-minded protein (BROMI) interacts with cell cycle-related kinase (CCRK), together these proteins regulate ciliary membrane and axonemal growth.	GO:0035082|axoneme assembly;GO:0043010|camera-type eye development;GO:0060271|cilium morphogenesis;GO:0007368|determination of left/right symmetry;GO:0042733|embryonic digit morphogenesis;GO:0007507|heart development;GO:0002088|lens development in camera-type eye;GO:0021915|neural tube development;GO:0061512|protein localization to cilium;GO:0060041|retina development in camera-type eye;GO:000340…	GO:0005929|cilium;GO:0005737|cytoplasm;	.	.	.
oar_circ_0005628	0	2	0	3.68379	4	10	8	-2.43819	0.0436748	NA	down	yes	14:46054569..46056300:+	ENSOARG00000005312	gi|803146864|ref|XP_012045667.1|	3410	0	PREDICTED: zinc finger protein 461 isoform X1 [Ovis aries]	gi|965969711|ref|XM_012190278.2|	2018	0	PREDICTED: Ovis aries zinc finger protein 461 (ZNF461), transcript variant X2, mRNA	Q8TAF7	728	0	Zinc finger protein 461	.	.	.	.	pfam01352	KRAB	KRAB box. The KRAB domain (or Kruppel-associated box) is present in about a third of zinc finger proteins containing C2H2 fingers. The KRAB domain is found to be involved in protein-protein interactions. The KRAB domain is generally encoded by two exons. The regions coded by the two exons are known as KRAB-A and KRAB-B. The A box plays an important role in repression by binding to corepressors, w…	GO:0006355|regulation of transcription, DNA-templated;GO:0006351|transcription, DNA-templated;	GO:0005634|nucleus;	GO:0003677|DNA binding;GO:0046872|metal ion binding;GO:0003700|transcription factor activity, sequence-specific DNA binding;	K09228	KRAB; KRAB domain-containing zinc finger protein
oar_circ_0014729	14	6	11	6.356	3	0	4	1.98337	0.0437939	0.999913	up	yes	1:33151664..33161143:-	ENSOARG00000008464	gi|426215620|ref|XP_004002068.1|	4153	0	PREDICTED: histone H2A deubiquitinase MYSM1 isoform X1 [Ovis aries]	gi|965914921|ref|XM_012156222.2|	2506	0	PREDICTED: Ovis aries Myb-like, SWIRM and MPN domains 1 (MYSM1), transcript variant X2, mRNA	Q5VVJ2	1338	0	Histone H2A deubiquitinase MYSM1	SPAC17G6.10	57.4	1e-07	COG5259	pfam04433	SWIRM	SWIRM domain. This SWIRM domain is a small alpha-helical domain of about 85 amino acid residues found in chromosomal proteins. It contains a helix-turn helix motif and binds to DNA.	GO:0006338|chromatin remodeling;GO:0035522|monoubiquitinated histone H2A deubiquitination;GO:0045944|positive regulation of transcription from RNA polymerase II promoter;GO:0030334|regulation of cell migration;GO:0051797|regulation of hair follicle development;GO:0006351|transcription, DNA-templated;	GO:0005634|nucleus;	GO:0003677|DNA binding;GO:0042393|histone binding;GO:0046872|metal ion binding;GO:0008237|metallopeptidase activity;GO:0032403|protein complex binding;GO:0004843|ubiquitin-specific protease activity;GO:0003713|transcription coactivator activity;	K11865	MYSM1; protein MYSM1
oar_circ_0016356	0	0	0	1.60761	2	2	7	-2.87512	0.0438268	NA	down	yes	20:305021..480490:-	ENSOARG00000005603	gi|965991871|ref|XP_014958122.1|	1377	0	PREDICTED: KH domain-containing, RNA-binding, signal transduction-associated protein 2 isoform X1 [Ovis aries]	gi|965991873|ref|XR_001436352.1|	1257	0	PREDICTED: Ovis aries KH domain containing, RNA binding, signal transduction associated 2 (KHDRBS2), transcript variant X2, misc_RNA	Q5VWX1	483	3e-168	KH domain-containing, RNA-binding, signal transduction-associated protein 2	SPCC962.06c_1	83.6	4e-17	COG5176	pfam00013	KH_1	KH domain. KH motifs bind RNA in vitro. Autoantibodies to Nova, a KH domain protein, cause paraneoplastic opsoclonus ataxia.	GO:0006397|mRNA processing;GO:0006355|regulation of transcription, DNA-templated;GO:0006351|transcription, DNA-templated;	GO:0005654|nucleoplasm;	GO:0008143|poly(A) binding;GO:0008266|poly(U) RNA binding;	K17843	KHDRBS2, SLM1; KH domain-containing, RNA-binding, signal transduction-associated protein 2
oar_circ_0009142	3	0	0	4.20621	9	7	8	-2.33876	0.0439914	NA	down	yes	18:1268160..1386808:-	Null	.	.	.	.	.	.	.	.	.	.	.	.	.	.	.	.	.	.	.	.	.	.	.	.
oar_circ_0008238	0	0	0	1.57859	4	3	3	-2.86404	0.0446384	NA	down	yes	17:29671682..29682295:-	ENSOARG00000016297	gi|426247075|ref|XP_004017312.1|	4658	0	PREDICTED: protein inturned isoform X1 [Ovis aries]	gi|965982519|ref|XM_004017263.3|	2811	0	PREDICTED: Ovis aries inturned planar cell polarity protein (INTU), transcript variant X1, mRNA	F1MDL2	1749	0	Protein inturned	.	.	.	.	pfam06248	Zw10	Centromere/kinetochore Zw10. Zw10 and rough deal proteins are both required for correct metaphase check-pointing during mitosis. These proteins bind to the centromere/kinetochore.	GO:0042384|cilium assembly;GO:0042733|embryonic digit morphogenesis;GO:0031069|hair follicle morphogenesis;GO:0030216|keratinocyte differentiation;GO:0060173|limb development;GO:1903887|motile primary cilium assembly;GO:0051782|negative regulation of cell division;GO:0010839|negative regulation of keratinocyte proliferation;GO:0007399|nervous system development;GO:0021915|neural tube development;…	GO:0009986|cell surface;GO:0005737|cytoplasm;	.	.	.
oar_circ_0035419	0	0	0	1.57859	4	3	3	-2.86404	0.0446384	NA	down	yes	7:19052960..19079806:+	ENSOARG00000018958	gi|671032155|ref|XP_008706879.1|	2459	0	PREDICTED: E3 ubiquitin-protein ligase ARIH1 [Ursus maritimus]	gi|965827066|ref|XM_012129100.2|	1413	0	PREDICTED: Ovis aries musimon ariadne RBR E3 ubiquitin protein ligase 1 (ARIH1), transcript variant X2, mRNA	Q9Y4X5	938	0	E3 ubiquitin-protein ligase ARIH1	.	.	.	.	pfam01485	IBR	IBR domain. The IBR (In Between Ring fingers) domain is often found to occur between pairs of ring fingers (pfam00097). This domain has also been called the C6HC domain and DRIL (for double RING finger linked) domain. Proteins that contain two Ring fingers and an IBR domain (these proteins are also termed RBR family proteins) are thought to exist in all eukaryotic organisms. RBR family members pl…	GO:0032436|positive regulation of proteasomal ubiquitin-dependent protein catabolic process;GO:0000209|protein polyubiquitination;GO:0016567|protein ubiquitination;GO:0042787|protein ubiquitination involved in ubiquitin-dependent protein catabolic process;GO:0006511|ubiquitin-dependent protein catabolic process;	GO:0005737|cytoplasm;GO:0005829|cytosol;GO:0000151|ubiquitin ligase complex;	GO:0016874|ligase activity;GO:0031624|ubiquitin conjugating enzyme binding;GO:0061630|ubiquitin protein ligase activity;GO:0031625|ubiquitin protein ligase binding;GO:0019787|ubiquitin-like protein transferase activity;GO:0004842|ubiquitin-protein transferase activity;GO:0008270|zinc ion binding;	K11968	ARIH1; ariadne-1 [EC:2.3.2.27]
oar_circ_0036447	9	11	4	4.65702	0	0	4	2.2865	0.0446449	NA	up	yes	7:66233700..66240737:+	Null	.	.	.	.	.	.	.	.	.	.	.	.	.	.	.	.	.	.	.	.	.	.	.	.
oar_circ_0001047	2	0	0	3.43857	8	5	7	-2.45719	0.0448215	NA	down	yes	10:76337742..76372064:+	ENSOARG00000004442	gi|965956449|ref|XP_014953742.1|	3589	0	PREDICTED: propionyl-CoA carboxylase alpha chain, mitochondrial isoform X1 [Ovis aries]	gi|965956448|ref|XM_015098256.1|	3611	0	PREDICTED: Ovis aries propionyl-CoA carboxylase alpha subunit (PCCA), transcript variant X1, mRNA	P05165	1272	0	Propionyl-CoA carboxylase alpha chain, mitochondrial	BMEI0800	682	0	COG4770	pfam02786	CPSase_L_D2	Carbamoyl-phosphate synthase L chain, ATP binding domain. Carbamoyl-phosphate synthase catalyses the ATP-dependent synthesis of carbamyl-phosphate from glutamine or ammonia and bicarbonate. This important enzyme initiates both the urea cycle and the biosynthesis of arginine and/or pyrimidines. The carbamoyl-phosphate synthase (CPS) enzyme in prokaryotes is a heterodimer of a small and large chain…	GO:0006768|biotin metabolic process;GO:0019626|short-chain fatty acid catabolic process;	GO:0005829|cytosol;GO:0005759|mitochondrial matrix;	GO:0005524|ATP binding;GO:0009374|biotin binding;GO:0004075|biotin carboxylase activity;GO:0019899|enzyme binding;GO:0046872|metal ion binding;GO:0004658|propionyl-CoA carboxylase activity;	K01965	PCCA, pccA; propionyl-CoA carboxylase alpha chain [EC:6.4.1.3]
oar_circ_0023138	33	30	29	23.5712	14	16	20	1.0224	0.0452267	0.999913	up	yes	2:201556305..201678624:+	ENSOARG00000015954	gi|528939744|ref|XP_005202709.1|	2844	0	PREDICTED: SPATS2-like protein isoform X1 [Bos taurus]	gi|982914229|ref|XM_005202652.3|	1762	0	PREDICTED: Bos taurus spermatogenesis associated, serine rich 2 like (SPATS2L), transcript variant X1, mRNA	Q9NUQ6	930	0	SPATS2-like protein	.	.	.	.	pfam07139	DUF1387	Protein of unknown function (DUF1387). This family represents a conserved region approximately 300 residues long within a number of hypothetical proteins of unknown function that seem to be restricted to mammals.	.	GO:0005737|cytoplasm;GO:0005730|nucleolus;GO:0043234|protein complex;	GO:0044822|poly(A) RNA binding;	.	.
oar_circ_0009147	12	8	2	4.04042	0	0	3	2.38647	0.0452809	NA	up	yes	18:13218977..13242933:-	ENSOARG00000010343	gi|594112026|ref|XP_006078815.1|	7695	0	PREDICTED: chromodomain-helicase-DNA-binding protein 2 isoform X1 [Bubalus bubalis]	gi|965985256|ref|XM_012098403.2|	6231	0	PREDICTED: Ovis aries chromodomain helicase DNA binding protein 2 (CHD2), transcript variant X2, mRNA	O14647	2846	0	Chromodomain-helicase-DNA-binding protein 2	SPAC1783.05	620	0	COG0553	pfam00176	SNF2_N	SNF2 family N-terminal domain. This domain is found in proteins involved in a variety of processes including transcription regulation (e.g., SNF2, STH1, brahma, MOT1), DNA repair (e.g., ERCC6, RAD16, RAD5), DNA recombination (e.g., RAD54), and chromatin unwinding (e.g., ISWI) as well as a variety of other proteins with little functional information (e.g., lodestar, ETL1).	GO:0006974|cellular response to DNA damage stimulus;GO:0016569|covalent chromatin modification;GO:0060218|hematopoietic stem cell differentiation;GO:0007517|muscle organ development;GO:0006357|regulation of transcription from RNA polymerase II promoter;GO:0006351|transcription, DNA-templated;	GO:0070062|extracellular exosome;GO:0043231|intracellular membrane-bounded organelle;GO:0005730|nucleolus;GO:0005654|nucleoplasm;GO:0005634|nucleus;	GO:0005524|ATP binding;GO:0004003|ATP-dependent DNA helicase activity;GO:0001046|core promoter sequence-specific DNA binding;GO:0003677|DNA binding;GO:0042393|histone binding;GO:0044822|poly(A) RNA binding;	.	.
oar_circ_0034278	11	8	17	7.81427	4	5	0	1.86956	0.0454067	0.999913	up	yes	6:59092550..59117863:+	ENSOARG00000012505	gi|803082343|ref|XP_012035213.1|	8700	0	PREDICTED: NEDD4-binding protein 2 isoform X1 [Ovis aries]	gi|965941913|ref|XM_012179826.2|	6228	0	PREDICTED: Ovis aries NEDD4 binding protein 2 (N4BP2), transcript variant X3, mRNA	Q86UW6	2624	0	NEDD4-binding protein 2	.	.	.	.	pfam08590	DUF1771	Domain of unknown function (DUF1771). This domain is always found adjacent to pfam01713.	.	GO:0005829|cytosol;	GO:0005524|ATP binding;GO:0046404|ATP-dependent polydeoxyribonucleotide 5'-hydroxyl-kinase activity;GO:0004519|endonuclease activity;	K15720	N4BP2; NEDD4-binding protein 2 [EC:3.-.-.-]
oar_circ_0004158	3	3	11	3.35707	0	0	2	2.50131	0.0454151	NA	up	yes	13:24423068..24431679:+	ENSOARG00000002785	gi|426240781|ref|XP_004014272.1|	8560	0	PREDICTED: sickle tail protein homolog isoform X6 [Ovis aries]	gi|965966739|ref|XM_004014223.3|	5799	0	PREDICTED: Ovis aries KIAA1217 ortholog (KIAA1217), transcript variant X6, mRNA	Q5T5P2	2343	0	Sickle tail protein homolog	.	.	.	.	pfam03915	AIP3	Actin interacting protein 3.	GO:0048706|embryonic skeletal system development;	GO:0005737|cytoplasm;	.	.	.
oar_circ_0019184	2	8	0	1.76322	0	0	0	2.86429	0.0454783	NA	up	yes	24:11952727..11959193:+	Null	.	.	.	.	.	.	.	.	.	.	.	.	.	.	.	.	.	.	.	.	.	.	.	.
oar_circ_0034296	68	55	33	68.8663	66	97	117	-0.667137	0.0457039	0.999913	down	yes	6:59737976..59780154:-	ENSOARG00000013063	gi|803258710|ref|XP_011989107.1|	3989	0	PREDICTED: amyloid beta A4 precursor protein-binding family B member 2 isoform X7 [Ovis aries musimon]	gi|965941989|ref|XM_015096464.1|	2554	0	PREDICTED: Ovis aries amyloid beta (A4) precursor protein-binding, family B, member 2 (APBB2), transcript variant X10, mRNA	Q92870	1452	0	Amyloid beta A4 precursor protein-binding family B member 2	.	.	.	.	pfam00640	PID	Phosphotyrosine interaction domain (PTB/PID).	GO:0007411|axon guidance;GO:0007050|cell cycle arrest;GO:0030198|extracellular matrix organization;GO:0035556|intracellular signal transduction;GO:0043066|negative regulation of apoptotic process;GO:0030308|negative regulation of cell growth;GO:0001764|neuron migration;GO:0043065|positive regulation of apoptotic process;GO:0006355|regulation of transcription, DNA-templated;	GO:0005737|cytoplasm;GO:0030426|growth cone;GO:0030027|lamellipodium;GO:0016020|membrane;GO:0005634|nucleus;GO:0045202|synapse;	GO:0001540|beta-amyloid binding;GO:0008134|transcription factor binding;	K04530	APBB2, FE65L; amyloid beta (A4) precursor protein-binding, family B, member 2 (Fe65-like)
oar_circ_0017025	3	7	0	1.72935	0	0	0	2.8596	0.045823	NA	up	yes	21:24900320..24900849:-	Null	.	.	.	.	.	.	.	.	.	.	.	.	.	.	.	.	.	.	.	.	.	.	.	.
oar_circ_0034850	3	7	0	1.72935	0	0	0	2.8596	0.045823	NA	up	yes	6:87887526..87930379:-	ENSOARG00000013568	gi|803262370|ref|XP_011990888.1|	10521	0	PREDICTED: ankyrin repeat domain-containing protein 17 isoform X4 [Ovis aries musimon]	gi|965942727|ref|XM_015096558.1|	7531	0	PREDICTED: Ovis aries ankyrin repeat domain 17 (ANKRD17), transcript variant X1, mRNA	O75179	3979	0	Ankyrin repeat domain-containing protein 17	all2748	194	1e-51	COG0666	pfam12796	Ank_2	Ankyrin repeats (3 copies).	GO:0001955|blood vessel maturation;GO:0042742|defense response to bacterium;GO:0045087|innate immune response;GO:0051151|negative regulation of smooth muscle cell differentiation;GO:0045787|positive regulation of cell cycle;GO:1900087|positive regulation of G1/S transition of mitotic cell cycle;GO:0043123|positive regulation of I-kappaB kinase/NF-kappaB signaling;GO:1900245|positive regulation of…	GO:0000785|chromatin;GO:0005737|cytoplasm;GO:0016020|membrane;GO:0005634|nucleus;	GO:0003682|chromatin binding;GO:0044822|poly(A) RNA binding;	K16726	ANKRD17, MASK; ankyrin repeat domain-containing protein 17
oar_circ_0015513	0	0	0	1.55121	3	4	3	-2.84452	0.0462504	NA	down	yes	1:69018412..69067856:-	ENSOARG00000016422	gi|802981818|ref|XP_012031608.1|	4172	0	PREDICTED: ecotropic viral integration site 5 protein homolog isoform X3 [Ovis aries]	gi|965915491|ref|XM_012176234.2|	2559	0	PREDICTED: Ovis aries ecotropic viral integration site 5 (EVI5), transcript variant X6, mRNA	O60447	1425	0	Ecotropic viral integration site 5 protein homolog	.	.	.	.	pfam00566	RabGAP-TBC	Rab-GTPase-TBC domain. Identification of a TBC domain in GYP6_YEAST and GYP7_YEAST, which are GTPase activator proteins of yeast Ypt6 and Ypt7, implies that these domains are GTPase activator proteins of Rab-like small GTPases.	GO:0090630|activation of GTPase activity;GO:0007049|cell cycle;GO:0051301|cell division;GO:0008283|cell proliferation;GO:0006886|intracellular protein transport;GO:0007275|multicellular organismal development;GO:0031338|regulation of vesicle fusion;GO:0042147|retrograde transport, endosome to Golgi;	GO:0005829|cytosol;GO:0012505|endomembrane system;GO:0005794|Golgi apparatus;GO:0043231|intracellular membrane-bounded organelle;GO:0005815|microtubule organizing center;GO:0005634|nucleus;GO:0005819|spindle;	GO:0005096|GTPase activator activity;GO:0017137|Rab GTPase binding;	.	.
oar_circ_0019776	0	0	0	1.55121	3	4	3	-2.84452	0.0462504	NA	down	yes	24:9700176..9732558:+	ENSOARG00000006373	gi|803259845|ref|XP_011989672.1|	5089	0	PREDICTED: protein CLEC16A isoform X3 [Ovis aries musimon]	gi|965837688|ref|XM_012134282.2|	3095	0	PREDICTED: Ovis aries musimon C-type lectin domain family 16, member A (CLEC16A), transcript variant X3, mRNA	Q2KHT3	1831	0	Protein CLEC16A	.	.	.	.	pfam09758	FPL	Uncharacterized conserved protein. This entry represents an N-terminal region of approximately 150 residues of a family of proteins of unknown function. It contains a highly conserved FPL motif.	GO:0006914|autophagy;GO:1901525|negative regulation of macromitophagy;GO:0032435|negative regulation of proteasomal ubiquitin-dependent protein catabolic process;GO:1901098|positive regulation of autophagosome maturation;	GO:0036020|endolysosome membrane;	.	K19513	CLEC16A; protein CLEC16A
oar_circ_0021913	0	0	0	1.55121	3	4	3	-2.84452	0.0462504	NA	down	yes	2:13485343..13506203:-	ENSOARG00000006946	gi|965919537|ref|XP_014948470.1|	6066	0	PREDICTED: A-kinase anchor protein 2 isoform X5 [Ovis aries]	gi|965919536|ref|XM_015092984.1|	3978	0	PREDICTED: Ovis aries A-kinase anchor protein 2 (LOC101114239), transcript variant X5, mRNA	Q9Y2D5	1253	0	A-kinase anchor protein 2	.	.	.	.	pfam03285	Paralemmin	Paralemmin.	GO:0007015|actin filament organization;GO:0008104|protein localization;GO:0007178|transmembrane receptor protein serine/threonine kinase signaling pathway;	.	.	K16519	AKAP2; A-kinase anchor protein 2
oar_circ_0032678	2	7	9	3.64907	2	0	0	2.44837	0.0462982	NA	up	yes	5:62849922..62856874:-	ENSOARG00000009623	gi|426229962|ref|XP_004009052.1|	2116	0	PREDICTED: protein FAM114A2 isoform X1 [Ovis aries]	gi|965939309|ref|XM_012178838.2|	3115	0	PREDICTED: Ovis aries family with sequence similarity 114 member A2 (FAM114A2), transcript variant X3, mRNA	Q2T9N1	813	0	Protein FAM114A2	.	.	.	.	pfam05334	DUF719	Protein of unknown function (DUF719). This family consists of several eukaryotic proteins of unknown function.	GO:0006417|regulation of translation;	GO:0005829|cytosol;GO:0005845|mRNA cap binding complex;	GO:0003743|translation initiation factor activity;	.	.
oar_circ_0010436	0	0	0	1.56153	4	2	4	-2.84379	0.0463334	NA	down	yes	19:14675089..14678198:+	ENSOARG00000003525	gi|965988574|ref|XP_014957755.1|	2277	0	PREDICTED: NK-tumor recognition protein isoform X3 [Ovis aries]	gi|965988575|ref|XM_015102270.1|	4412	0	PREDICTED: Ovis aries natural killer cell triggering receptor (NKTR), transcript variant X5, mRNA	P30414	632	0	NK-tumor recognition protein	YLR216c_1	177	1e-48	COG0652	pfam00160	Pro_isomerase	Cyclophilin type peptidyl-prolyl cis-trans isomerase/CLD. The peptidyl-prolyl cis-trans isomerases, also known as cyclophilins, share this domain of about 109 amino acids. Cyclophilins have been found in all organisms studied so far and catalyse peptidyl-prolyl isomerization during which the peptide bond preceding proline (the peptidyl-prolyl bond) is stabilized in the cis conformation. Mammalian…	GO:0006457|protein folding;	GO:0016020|membrane;	GO:0016018|cyclosporin A binding;GO:0003755|peptidyl-prolyl cis-trans isomerase activity;	K12740	NKTR; NK-tumor recognition protein
oar_circ_0005651	0	0	0	1.84012	8	0	3	-2.84815	0.0465002	NA	down	yes	14:46476530..46477094:+	Null	.	.	.	.	.	.	.	.	.	.	.	.	.	.	.	.	.	.	.	.	.	.	.	.
oar_circ_0015942	4	13	14	6.92896	4	2	2	1.87688	0.0467596	0.999913	up	yes	1:90141984..90144813:-	ENSOARG00000019841	gi|548458572|ref|XP_005677923.1|	3712	0	PREDICTED: putative homeodomain transcription factor 1 [Capra hircus]	gi|850474981|gb|CP011886.1|	4124	0	Ovis canadensis canadensis isolate 43U chromosome 1 sequence	Q08DA4	1421	0	Putative homeodomain transcription factor 1	.	.	.	.	pfam12129	Phtf-FEM1B_bdg	Male germ-cell putative homeodomain transcription factor. This domain is found in bacteria and eukaryotes, and is typically between 101 and 140 amino acids in length. Phtf proteins do not display any sequence similarity to known or predicted proteins, but their conservation among species suggests an essential function. The 84 kDa Phtf1 protein is an integral membrane protein, anchored to a cell m…	GO:0006355|regulation of transcription, DNA-templated;GO:0006351|transcription, DNA-templated;	GO:0005737|cytoplasm;GO:0005730|nucleolus;	GO:0003677|DNA binding;	.	.
oar_circ_0014363	0	0	0	1.79733	4	0	8	-2.84441	0.046788	NA	down	yes	1:264234286..264236112:+	ENSOARG00000013261	gi|965906780|ref|XP_014945942.1|	11547	0	PREDICTED: pericentrin isoform X10 [Ovis aries musimon]	gi|556776840|ref|XM_005983455.1|	4660	0	PREDICTED: Pantholops hodgsonii pericentrin (PCNT), mRNA	O95613	2415	0	Pericentrin	.	.	.	.	pfam10174	Cast	RIM-binding protein of the cytomatrix active zone. This is a family of proteins that form part of the CAZ (cytomatrix at the active zone) complex which is involved in determining the site of synaptic vesicle fusion. The C-terminus is a PDZ-binding motif that binds directly to RIM (a small G protein Rab-3A effector). The family also contains four coiled-coil domains.	GO:0042384|cilium assembly;GO:0000086|G2/M transition of mitotic cell cycle;GO:0000226|microtubule cytoskeleton organization;GO:0007052|mitotic spindle organization;GO:0090316|positive regulation of intracellular protein transport;	GO:0034451|centriolar satellite;GO:0005814|centriole;GO:0005813|centrosome;GO:0005737|cytoplasm;GO:0005829|cytosol;GO:0016020|membrane;GO:0005874|microtubule;	.	K16481	PCNT; pericentrin
oar_circ_0031111	0	0	0	1.80917	5	6	0	-2.84301	0.0468963	NA	down	yes	4:66256439..66260850:-	ENSOARG00000008417	gi|803063138|ref|XP_012032278.1|	2699	0	PREDICTED: pleckstrin homology domain-containing family A member 8 [Ovis aries]	gi|965932140|ref|XM_012176888.2|	1560	0	PREDICTED: Ovis aries pleckstrin homology domain containing A8 (PLEKHA8), mRNA	F1MS15	1004	0	Pleckstrin homology domain-containing family A member 8	.	.	.	.	pfam08718	GLTP	Glycolipid transfer protein (GLTP). GLTP is a cytosolic protein that catalyses the intermembrane transfer of glycolipids.	GO:0035621|ER to Golgi ceramide transport;GO:0006869|lipid transport;GO:0015031|protein transport;	GO:0016020|membrane;GO:0005802|trans-Golgi network;	GO:0097001|ceramide binding;GO:0051861|glycolipid binding;GO:0017089|glycolipid transporter activity;GO:0070273|phosphatidylinositol-4-phosphate binding;	K08051	PLEKHA8; pleckstrin homology domain containing, family A (phosphoinositide binding specific) member 8
oar_circ_0003559	4	6	0	1.69548	0	0	0	2.84522	0.0469868	NA	up	yes	12:64272314..64301366:+	ENSOARG00000004156	gi|803129105|ref|XP_012043119.1|	4596	0	PREDICTED: transcriptional protein SWT1 isoform X1 [Ovis aries]	gi|965964938|ref|XM_012187729.2|	3357	0	PREDICTED: Ovis aries SWT1, RNA endoribonuclease homolog (SWT1), transcript variant X1, mRNA	Q5T5J6	1340	0	Transcriptional protein SWT1	.	.	.	.	pfam13638	PIN_4	PIN domain. Members of this family of bacterial domains are predicted to be RNases (from similarities to 5'-exonucleases).	GO:0006627|protein processing involved in protein targeting to mitochondrion;	GO:0005615|extracellular space;GO:0005743|mitochondrial inner membrane;GO:0005759|mitochondrial matrix;	GO:0004222|metalloendopeptidase activity;GO:0008270|zinc ion binding;	.	.
oar_circ_0017762	4	6	0	1.69548	0	0	0	2.84522	0.0469868	NA	up	yes	22:30368588..30386844:+	ENSOARG00000010432	gi|426253105|ref|XP_004020241.1|	2149	0	PREDICTED: programmed cell death protein 4 isoform X1 [Ovis aries]	gi|965998478|ref|XM_004020192.3|	1535	0	PREDICTED: Ovis aries programmed cell death 4 (neoplastic transformation inhibitor) (PDCD4), transcript variant X1, mRNA	Q53EL6	810	0	Programmed cell death protein 4	.	.	.	.	pfam02847	MA3	MA3 domain. Domain in DAP-5, eIF4G, MA-3 and other proteins. Highly alpha-helical. May contain repeats and/or regions similar to MIF4G domains.	GO:0006915|apoptotic process;GO:0007569|cell aging;GO:0043066|negative regulation of apoptotic process;GO:0045786|negative regulation of cell cycle;GO:0043508|negative regulation of JUN kinase activity;GO:0045892|negative regulation of transcription, DNA-templated;GO:0034393|positive regulation of smooth muscle cell apoptotic process;	GO:0005737|cytoplasm;GO:0005829|cytosol;GO:0005654|nucleoplasm;GO:0005634|nucleus;	GO:0003723|RNA binding;	K16865	PDCD4; programmed cell death protein 4
oar_circ_0041769	4	6	0	1.69548	0	0	0	2.84522	0.0469868	NA	up	yes	X:89537640..89554731:+	Null	.	.	.	.	.	.	.	.	.	.	.	.	.	.	.	.	.	.	.	.	.	.	.	.
oar_circ_0011823	0	0	0	1.53415	3	3	4	-2.83192	0.0473131	NA	down	yes	1:124671686..124682574:+	ENSOARG00000014313	gi|532075628|ref|XP_005323610.1|	4419	0	PREDICTED: glutamate receptor ionotropic, kainate 1 isoform X1 [Ictidomys tridecemlineatus]	gi|965916848|ref|XM_004002781.3|	2601	0	PREDICTED: Ovis aries glutamate receptor, ionotropic, kainate 1 (GRIK1), transcript variant X3, mRNA	P22756	1602	0	Glutamate receptor ionotropic, kainate 1	SMa0495	50.4	9e-06	COG0834	pfam00060	Lig_chan	Ligand-gated ion channel. This family includes the four transmembrane regions of the ionotropic glutamate receptors and NMDA receptors.	GO:0007268|synaptic transmission;GO:0035235|ionotropic glutamate receptor signaling pathway;GO:0032229|negative regulation of synaptic transmission, GABAergic;GO:0051967|negative regulation of synaptic transmission, glutamatergic;GO:0007399|nervous system development;GO:0032230|positive regulation of synaptic transmission, GABAergic;GO:0048172|regulation of short-term neuronal synaptic plasticity…	GO:0030054|cell junction;GO:0030425|dendrite;GO:0008328|ionotropic glutamate receptor complex;GO:0043025|neuronal cell body;GO:0045211|postsynaptic membrane;GO:0043235|receptor complex;GO:0043195|terminal bouton;	GO:0008144|drug binding;GO:0005234|extracellular-glutamate-gated ion channel activity;GO:0016595|glutamate binding;GO:0004970|ionotropic glutamate receptor activity;GO:0015277|kainate selective glutamate receptor activity;GO:0042803|protein homodimerization activity;GO:0022843|voltage-gated cation channel activity;	K05201	GRIK1; glutamate receptor, ionotropic kainate 1
oar_circ_0017203	0	0	0	1.53415	3	3	4	-2.83192	0.0473131	NA	down	yes	21:45259955..45308415:+	ENSOARG00000015793	gi|803225214|ref|XP_011972920.1|	4183	0	PREDICTED: serine/threonine-protein phosphatase 6 regulatory subunit 3 isoform X7 [Ovis aries musimon]	gi|965803387|ref|XM_012117530.2|	2625	0	PREDICTED: Ovis aries musimon protein phosphatase 6, regulatory subunit 3 (PPP6R3), transcript variant X11, mRNA	Q5H9R7	1576	0	Serine/threonine-protein phosphatase 6 regulatory subunit 3	.	.	.	.	pfam04499	SAPS	SIT4 phosphatase-associated protein. This family includes a conserved region from a group of yeast proteins that associate with the SIT4 phosphatase. This association is required for SIT4's role in G1 cyclin transcription and for bud formation. This family also includes homologous regions from other eukaryotes.	GO:0048208|COPII vesicle coating;GO:0043666|regulation of phosphoprotein phosphatase activity;	GO:0005737|cytoplasm;GO:0005829|cytosol;GO:0000139|Golgi membrane;GO:0005654|nucleoplasm;GO:0005886|plasma membrane;	GO:0019903|protein phosphatase binding;	K15501	PPP6R3, SAPS3; serine/threonine-protein phosphatase 6 regulatory subunit 3
oar_circ_0020563	0	0	0	1.53415	3	3	4	-2.83192	0.0473131	NA	down	yes	25:7947340..7950219:-	ENSOARG00000003469	gi|966004777|ref|XP_011960383.2|	1864	0	PREDICTED: RNA-binding protein 34 isoform X3 [Ovis aries]	gi|966004776|ref|XM_012104993.2|	1183	0	PREDICTED: Ovis aries RNA binding motif protein 34 (RBM34), transcript variant X2, mRNA	P42696	574	0	RNA-binding protein 34	SPAC16E8.06c	122	7e-30	COG0724	pfam00076	RRM_1	RNA recognition motif. (a.k.a. RRM, RBD, or RNP domain). The RRM motif is probably diagnostic of an RNA binding protein. RRMs are found in a variety of RNA binding proteins, including various hnRNP proteins, proteins implicated in regulation of alternative splicing, and protein components of snRNPs. The motif also appears in a few single stranded DNA binding proteins. The RRM structure consists o…	.	GO:0005730|nucleolus;GO:0005634|nucleus;	GO:0000166|nucleotide binding;GO:0044822|poly(A) RNA binding;	K14837	NOP12; nucleolar protein 12
oar_circ_0025301	9	2	0	1.70924	0	0	0	2.84177	0.0473308	NA	up	yes	2:84999959..85100793:+	ENSOARG00000014084	gi|965920719|ref|XP_014948717.1|	6617	0	PREDICTED: LOW QUALITY PROTEIN: centlein isoform X1 [Ovis aries]	gi|965920718|ref|XM_015093231.1|	4111	0	PREDICTED: Ovis aries centlein (CNTLN), transcript variant X1, mRNA	Q9NXG0	1997	0	Centlein	.	.	.	.	pfam02463	SMC_N	RecF/RecN/SMC N terminal domain. This domain is found at the N terminus of SMC proteins. The SMC (structural maintenance of chromosomes) superfamily proteins have ATP-binding domains at the N- and C-termini, and two extended coiled-coil domains separated by a hinge in the middle. The eukaryotic SMC proteins form two kind of heterodimers: the SMC1/SMC3 and the SMC2/SMC4 types. These heterodimers c…	GO:0010457|centriole-centriole cohesion;GO:0033365|protein localization to organelle;	GO:0005814|centriole;GO:0005737|cytoplasm;GO:0070062|extracellular exosome;	GO:0030674|protein binding, bridging;GO:0019904|protein domain specific binding;GO:0019901|protein kinase binding;	K16467	CNTLN; centlein
oar_circ_0040469	0	0	0	1.79568	7	0	4	-2.82932	0.0480562	NA	down	yes	JH923339.1:4894..5139:-	Null	.	.	.	.	.	.	.	.	.	.	.	.	.	.	.	.	.	.	.	.	.	.	.	.
oar_circ_0024179	45	16	33	23.1657	12	14	22	1.08911	0.048152	0.999913	up	yes	2:30083071..30111788:-	ENSOARG00000008546	gi|803010066|ref|XP_004004137.2|	6710	0	PREDICTED: DNA excision repair protein ERCC-6-like 2 isoform X1 [Ovis aries]	gi|965919752|ref|XM_004004088.3|	3757	0	PREDICTED: Ovis aries excision repair cross-complementation group 6 like 2 (ERCC6L2), transcript variant X4, mRNA	A3KMX0	1981	0	DNA excision repair protein ERCC-6-like 2	.	.	.	.	pfam00176	SNF2_N	SNF2 family N-terminal domain. This domain is found in proteins involved in a variety of processes including transcription regulation (e.g., SNF2, STH1, brahma, MOT1), DNA repair (e.g., ERCC6, RAD16, RAD5), DNA recombination (e.g., RAD54), and chromatin unwinding (e.g., ISWI) as well as a variety of other proteins with little functional information (e.g., lodestar, ETL1).	GO:0006281|DNA repair;	GO:0005815|microtubule organizing center;GO:0005739|mitochondrion;GO:0005634|nucleus;	GO:0005524|ATP binding;GO:0008026|ATP-dependent helicase activity;GO:0003677|DNA binding;	.	.
oar_circ_0014388	0	0	0	1.52383	2	5	3	-2.81252	0.0490207	NA	down	yes	1:26600584..26630962:-	ENSOARG00000005494	gi|803264816|ref|XP_011992144.1|	7879	0	PREDICTED: terminal uridylyltransferase 4 isoform X4 [Ovis aries musimon]	gi|965914800|ref|XM_015091977.1|	5072	0	PREDICTED: Ovis aries zinc finger, CCHC domain containing 11 (ZCCHC11), transcript variant X5, mRNA	Q5TAX3	2649	0	Terminal uridylyltransferase 4	SPAC19D5.03	127	1e-29	COG5260	pfam03828	PAP_assoc	Cid1 family poly A polymerase. This domain is found in poly(A) polymerases and has been shown to have polynucleotide adenylyltransferase activity. Proteins in this family have been located to both the nucleus and the cytoplasm.	GO:0010587|miRNA catabolic process;GO:0010586|miRNA metabolic process;GO:0031054|pre-miRNA processing;GO:0031123|RNA 3'-end processing;GO:0019827|stem cell population maintenance;	GO:0005737|cytoplasm;GO:0070062|extracellular exosome;GO:0005615|extracellular space;GO:0005730|nucleolus;	GO:0044822|poly(A) RNA binding;GO:0050265|RNA uridylyltransferase activity;GO:0008270|zinc ion binding;	K13291	TUT; terminal uridylyltransferase [EC:2.7.7.52]
oar_circ_0000469	0	0	0	1.75607	0	8	4	-2.81759	0.0490641	NA	down	yes	10:26342569..26428317:-	ENSOARG00000010627	gi|803301137|ref|XP_012009078.1|	14808	0	PREDICTED: neurobeachin isoform X13 [Ovis aries musimon]	gi|965882253|ref|XM_012153688.2|	10233	0	PREDICTED: Ovis aries musimon neurobeachin (NBEA), transcript variant X13, mRNA	Q8NFP9	5591	0	Neurobeachin	.	.	.	.	pfam02138	Beach	Beige/BEACH domain.	GO:0008104|protein localization;	GO:0005829|cytosol;GO:0012505|endomembrane system;GO:0005886|plasma membrane;GO:0005802|trans-Golgi network;	.	.	.
oar_circ_0001224	0	0	0	1.75607	0	8	4	-2.81759	0.0490641	NA	down	yes	11:10745855..10773831:+	ENSOARG00000015532	gi|803113586|ref|XP_004012470.2|	6419	0	PREDICTED: integrator complex subunit 2 isoform X2 [Ovis aries]	gi|965957734|ref|XM_004012421.3|	3783	0	PREDICTED: Ovis aries integrator complex subunit 2 (INTS2), transcript variant X1, mRNA	Q9H0H0	2295	0	Integrator complex subunit 2	.	.	.	.	pfam14750	INTS2	Integrator complex subunit 2. This family of proteins are subunits of the integrator complex involved in snRNA transcription and processing.	GO:0016180|snRNA processing;GO:0042795|snRNA transcription from RNA polymerase II promoter;	GO:0016021|integral component of membrane;GO:0032039|integrator complex;GO:0005622|intracellular;GO:0016020|membrane;GO:0031965|nuclear membrane;GO:0005654|nucleoplasm;	.	K13139	INTS2; integrator complex subunit 2
oar_circ_0027579	0	0	0	1.75607	0	8	4	-2.81759	0.0490641	NA	down	yes	3:189666583..189702006:+	ENSOARG00000020021	gi|426225343|ref|XP_004006826.1|	3179	0	PREDICTED: protein CASC1 isoform X3 [Ovis aries]	gi|965927781|ref|XM_012175161.2|	2169	0	PREDICTED: Ovis aries cancer susceptibility candidate 1 (CASC1), transcript variant X2, mRNA	Q29RU8	1167	0	Protein CASC1	.	.	.	.	pfam12366	Casc1	Cancer susceptibility candidate 1. This domain family is found in eukaryotes, and is typically between 216 and 263 amino acids in length. Casc1 has many SNPs associated with cancer susceptibility.	GO:0007017|microtubule-based process;	GO:0005737|cytoplasm;GO:0070062|extracellular exosome;GO:0005874|microtubule;	GO:0005525|GTP binding;GO:0003924|GTPase activity;GO:0005200|structural constituent of cytoskeleton;	K17580	CASC1; cancer susceptibility candidate protein 1
oar_circ_0009499	0	0	0	1.5409	2	6	2	-2.81015	0.0492712	NA	down	yes	18:30324585..30359799:-	Null	.	.	.	.	.	.	.	.	.	.	.	.	.	.	.	.	.	.	.	.	.	.	.	.
oar_circ_0024192	0	0	0	1.5409	2	6	2	-2.81015	0.0492712	NA	down	yes	2:30123278..30174670:-	ENSOARG00000008546	gi|803010066|ref|XP_004004137.2|	6710	0	PREDICTED: DNA excision repair protein ERCC-6-like 2 isoform X1 [Ovis aries]	gi|965919752|ref|XM_004004088.3|	3757	0	PREDICTED: Ovis aries excision repair cross-complementation group 6 like 2 (ERCC6L2), transcript variant X4, mRNA	A3KMX0	1981	0	DNA excision repair protein ERCC-6-like 2	.	.	.	.	pfam00176	SNF2_N	SNF2 family N-terminal domain. This domain is found in proteins involved in a variety of processes including transcription regulation (e.g., SNF2, STH1, brahma, MOT1), DNA repair (e.g., ERCC6, RAD16, RAD5), DNA recombination (e.g., RAD54), and chromatin unwinding (e.g., ISWI) as well as a variety of other proteins with little functional information (e.g., lodestar, ETL1).	GO:0006281|DNA repair;	GO:0005815|microtubule organizing center;GO:0005739|mitochondrion;GO:0005634|nucleus;	GO:0005524|ATP binding;GO:0008026|ATP-dependent helicase activity;GO:0003677|DNA binding;	.	.
oar_circ_0031532	0	0	0	1.5409	2	6	2	-2.81015	0.0492712	NA	down	yes	4:9262223..9279730:+	ENSOARG00000017010	gi|803060217|ref|XP_012031687.1|	18414	0	PREDICTED: A-kinase anchor protein 9 isoform X4 [Ovis aries]	gi|803060216|ref|XM_012176297.1|	11700	0	PREDICTED: Ovis aries A-kinase anchoring protein 9 (AKAP9), transcript variant X4, mRNA	Q99996	5768	0	A-kinase anchor protein 9	.	.	.	.	pfam10495	PACT_coil_coil	Pericentrin-AKAP-450 domain of centrosomal targeting protein. This domain is a coiled-coil region close to the C-terminus of centrosomal proteins that is directly responsible for recruiting AKAP-450 and pericentrin to the centrosome. Hence the suggested name for this region is a PACT domain (pericentrin-AKAP-450 centrosomal targeting). This domain is also present at the C-terminus of coiled-coil …	GO:0061337|cardiac conduction;GO:0071320|cellular response to cAMP;GO:0007268|synaptic transmission;GO:0000086|G2/M transition of mitotic cell cycle;GO:0000165|MAPK cascade;GO:0007020|microtubule nucleation;GO:0007194|negative regulation of adenylate cyclase activity;GO:0033138|positive regulation of peptidyl-serine phosphorylation;GO:1901018|positive regulation of potassium ion transmembrane tra…	GO:0005813|centrosome;GO:0005801|cis-Golgi network;GO:0005856|cytoskeleton;GO:0005829|cytosol;GO:0044307|dendritic branch;GO:0005794|Golgi apparatus;GO:0005795|Golgi stack;GO:0043231|intracellular membrane-bounded organelle;GO:0043025|neuronal cell body;GO:0097060|synaptic membrane;GO:0008076|voltage-gated potassium channel complex;	GO:0003677|DNA binding;GO:0044325|ion channel binding;GO:0015459|potassium channel regulator activity;GO:0032947|protein complex scaffold;GO:0034237|protein kinase A regulatory subunit binding;GO:0005088|Ras guanyl-nucleotide exchange factor activity;GO:0005102|receptor binding;	K16551	AKAP9, AKAP350; A-kinase anchor protein 9
oar_circ_0012812	0	4	5	1.68246	0	0	0	2.81626	0.0494391	NA	up	yes	1:188273556..188283805:-	ENSOARG00000020246	gi|426217600|ref|XP_004003041.1|	3804	0	PREDICTED: oxysterol-binding protein-related protein 11 [Ovis aries]	gi|803001519|ref|XM_004002992.2|	2808	0	PREDICTED: Ovis aries oxysterol binding protein like 11 (OSBPL11), mRNA	Q9BXB4	1367	0	Oxysterol-binding protein-related protein 11	.	.	.	.	pfam01237	Oxysterol_BP	Oxysterol-binding protein.	GO:0045444|fat cell differentiation;GO:0006869|lipid transport;GO:0010890|positive regulation of sequestering of triglyceride;	GO:0005794|Golgi apparatus;GO:0031902|late endosome membrane;	GO:0008289|lipid binding;	.	.
oar_circ_0012916	0	4	5	1.68246	0	0	0	2.81626	0.0494391	NA	up	yes	1:190509720..190533949:+	ENSOARG00000020394	gi|926683375|ref|XP_013819123.1|	4031	0	PREDICTED: arf-GAP with coiled-coil, ANK repeat and PH domain-containing protein 2 isoform X5 [Capra hircus]	gi|965851806|ref|XM_012140472.2|	4238	0	PREDICTED: Ovis aries musimon ArfGAP with coiled-coil, ankyrin repeat and PH domains 2 (ACAP2), transcript variant X1, mRNA	Q15057	1490	0	Arf-GAP with coiled-coil, ANK repeat and PH domain-containing protein 2	SPAC26A3.10_2	107	6e-24	COG5347	pfam01412	ArfGap	Putative GTPase activating protein for Arf. Putative zinc fingers with GTPase activating proteins (GAPs) towards the small GTPase, Arf. The GAP of ARD1 stimulates GTPase hydrolysis for ARD1 but not ARFs.	GO:1990090|cellular response to nerve growth factor stimulus;GO:0036010|protein localization to endosome;	GO:0010008|endosome membrane;GO:0016020|membrane;	GO:0005096|GTPase activator activity;GO:0046872|metal ion binding;	K12489	ACAP; Arf-GAP with coiled-coil, ANK repeat and PH domain-containing protein
oar_circ_0019540	0	4	5	1.68246	0	0	0	2.81626	0.0494391	NA	up	yes	24:28295839..28313319:+	ENSOARG00000010673	gi|426254667|ref|XP_004020998.1|	3691	0	PREDICTED: S-adenosyl-L-methionine-dependent tRNA 4-demethylwyosine synthase isoform X1 [Ovis aries]	gi|966003670|ref|XM_004020949.3|	2158	0	PREDICTED: Ovis aries S-adenosyl-L-methionine-dependent tRNA 4-demethylwyosine synthase (LOC101111335), transcript variant X1, mRNA	Q5REF9	1244	0	S-adenosyl-L-methionine-dependent tRNA 4-demethylwyosine synthase	SPCC1020.08_2	459	6e-154	COG0731	pfam00258	Flavodoxin_1	Flavodoxin.	GO:0055114|oxidation-reduction process;GO:0008033|tRNA processing;	.	GO:0051539|4 iron, 4 sulfur cluster binding;GO:0010181|FMN binding;GO:0016829|lyase activity;GO:0046872|metal ion binding;	K15449	TYW1; tRNA wybutosine-synthesizing protein 1 [EC:4.1.3.44]
oar_circ_0019695	0	4	5	1.68246	0	0	0	2.81626	0.0494391	NA	up	yes	24:38523991..38530654:+	ENSOARG00000002775	gi|426254895|ref|XP_004021110.1|	4416	0	PREDICTED: E3 ubiquitin-protein ligase RNF216 isoform X1 [Ovis aries]	gi|966004226|ref|XM_004021061.3|	2839	0	PREDICTED: Ovis aries ring finger protein 216 (RNF216), transcript variant X1, mRNA	Q9NWF9	1378	0	E3 ubiquitin-protein ligase RNF216	.	.	.	.	pfam01485	IBR	IBR domain. The IBR (In Between Ring fingers) domain is often found to occur between pairs of ring fingers (pfam00097). This domain has also been called the C6HC domain and DRIL (for double RING finger linked) domain. Proteins that contain two Ring fingers and an IBR domain (these proteins are also termed RBR family proteins) are thought to exist in all eukaryotic organisms. RBR family members pl…	GO:0006915|apoptotic process;GO:0032480|negative regulation of type I interferon production;GO:0043161|proteasome-mediated ubiquitin-dependent protein catabolic process;GO:0070936|protein K48-linked ubiquitination;GO:0097039|protein linear polyubiquitination;GO:0050691|regulation of defense response to virus by host;GO:0032648|regulation of interferon-beta production;GO:0016032|viral process;	GO:0005829|cytosol;GO:0005634|nucleus;GO:0000151|ubiquitin ligase complex;	GO:0016874|ligase activity;GO:0046872|metal ion binding;GO:0043130|ubiquitin binding;GO:0061630|ubiquitin protein ligase activity;GO:0004842|ubiquitin-protein transferase activity;	K11976	RNF216; TRIAD3; E3 ubiquitin-protein ligase RNF216 [EC:2.3.2.27]
oar_circ_0021777	0	4	5	1.68246	0	0	0	2.81626	0.0494391	NA	up	yes	2:130015419..130097090:+	ENSOARG00000016969	gi|426220780|ref|XP_004004590.1|	7334	0	PREDICTED: coiled-coil domain-containing protein 141 isoform X1 [Ovis aries]	gi|965921231|ref|XM_004004541.3|	4576	0	PREDICTED: Ovis aries coiled-coil domain containing 141 (CCDC141), transcript variant X1, mRNA	Q6ZP82	2029	0	Coiled-coil domain-containing protein 141	.	.	.	.	pfam07679	I-set	Immunoglobulin I-set domain.	.	GO:0005737|cytoplasm;GO:0005815|microtubule organizing center;	.	.	.
oar_circ_0037462	0	4	5	1.68246	0	0	0	2.81626	0.0494391	NA	up	yes	8:21490546..21491688:+	Null	.	.	.	.	.	.	.	.	.	.	.	.	.	.	.	.	.	.	.	.	.	.	.	.
oar_circ_0037884	0	4	5	1.68246	0	0	0	2.81626	0.0494391	NA	up	yes	8:44013095..44031994:+	ENSOARG00000012207	gi|426234669|ref|XP_004011315.1|	5330	0	PREDICTED: ephrin type-A receptor 7 isoform X1 [Ovis aries]	gi|965950321|ref|XM_004011266.3|	2994	0	PREDICTED: Ovis aries EPH receptor A7 (EPHA7), transcript variant X1, mRNA	Q15375	2041	0	Ephrin type-A receptor 7	YAR019c	107	6e-23	COG0515	pfam07714	Pkinase_Tyr	Protein tyrosine kinase.	GO:0006915|apoptotic process;GO:0007420|brain development;GO:0048755|branching morphogenesis of a nerve;GO:0048013|ephrin receptor signaling pathway;GO:0050919|negative chemotaxis;GO:0048671|negative regulation of collateral sprouting;GO:0051964|negative regulation of synapse assembly;GO:0072178|nephric duct morphogenesis;GO:0016310|phosphorylation;GO:0043525|positive regulation of neuron apoptot…	GO:0030425|dendrite;GO:0005887|integral component of plasma membrane;GO:0031594|neuromuscular junction;GO:0043025|neuronal cell body;GO:0005886|plasma membrane;GO:0045211|postsynaptic membrane;	GO:0005524|ATP binding;GO:0008046|axon guidance receptor activity;GO:0045499|chemorepellent activity;GO:0005004|GPI-linked ephrin receptor activity;GO:0004713|protein tyrosine kinase activity;	K05108	EPHA7, EHK3, HEK11; EphA7 [EC:2.7.10.1]
oar_circ_0014933	6	0	4	1.65543	0	0	0	2.81584	0.0494742	NA	up	yes	1:39968405..39991005:+	ENSOARG00000010030	gi|802980977|ref|XP_012023178.1|	3511	0	PREDICTED: ribonucleoprotein PTB-binding 2 isoform X2 [Ovis aries]	gi|926688553|ref|XM_013962779.1|	4141	0	PREDICTED: Capra hircus ribonucleoprotein, PTB-binding 2 (RAVER2), transcript variant X1, mRNA	Q9HCJ3	1239	0	Ribonucleoprotein PTB-binding 2	.	.	.	.	pfam00076	RRM_1	RNA recognition motif. (a.k.a. RRM, RBD, or RNP domain). The RRM motif is probably diagnostic of an RNA binding protein. RRMs are found in a variety of RNA binding proteins, including various hnRNP proteins, proteins implicated in regulation of alternative splicing, and protein components of snRNPs. The motif also appears in a few single stranded DNA binding proteins. The RRM structure consists o…	GO:0000398|mRNA splicing, via spliceosome;	GO:0005737|cytoplasm;GO:0005634|nucleus;	GO:0003676|nucleic acid binding;GO:0000166|nucleotide binding;GO:0044822|poly(A) RNA binding;	.	.
oar_circ_0031109	0	0	0	1.51709	3	2	5	-2.80707	0.049497	NA	down	yes	4:66239596..66256563:-	ENSOARG00000008417	gi|803063138|ref|XP_012032278.1|	2699	0	PREDICTED: pleckstrin homology domain-containing family A member 8 [Ovis aries]	gi|965932140|ref|XM_012176888.2|	1560	0	PREDICTED: Ovis aries pleckstrin homology domain containing A8 (PLEKHA8), mRNA	F1MS15	1004	0	Pleckstrin homology domain-containing family A member 8	.	.	.	.	pfam08718	GLTP	Glycolipid transfer protein (GLTP). GLTP is a cytosolic protein that catalyses the intermembrane transfer of glycolipids.	GO:0035621|ER to Golgi ceramide transport;GO:0006869|lipid transport;GO:0015031|protein transport;	GO:0016020|membrane;GO:0005802|trans-Golgi network;	GO:0097001|ceramide binding;GO:0051861|glycolipid binding;GO:0017089|glycolipid transporter activity;GO:0070273|phosphatidylinositol-4-phosphate binding;	K08051	PLEKHA8; pleckstrin homology domain containing, family A (phosphoinositide binding specific) member 8
oar_circ_0001442	0	0	0	1.73901	0	7	5	-2.81222	0.0495151	NA	down	yes	11:18430629..18441415:-	ENSOARG00000014671	gi|965958166|ref|XP_014954014.1|	15008	0	PREDICTED: neurofibromin isoform X7 [Ovis aries]	gi|742208820|ref|XM_010861452.1|	9942	0	PREDICTED: Bison bison bison neurofibromin 1 (NF1), transcript variant X1, mRNA	P21359	5709	0	Neurofibromin	.	.	.	.	pfam00616	RasGAP	GTPase-activator protein for Ras-like GTPase. All alpha-helical domain that accelerates the GTPase activity of Ras, thereby "switching" it into an "off" position.	GO:0030036|actin cytoskeleton organization;GO:0030325|adrenal gland development;GO:0021764|amygdala development;GO:0048844|artery morphogenesis;GO:0007420|brain development;GO:0048593|camera-type eye morphogenesis;GO:0007154|cell communication;GO:0034605|cellular response to heat;GO:0021987|cerebral cortex development;GO:0050890|cognition;GO:0030199|collagen fibril organization;GO:0030198|extrace…	GO:0030424|axon;GO:0005737|cytoplasm;GO:0005829|cytosol;GO:0030425|dendrite;GO:0031235|intrinsic component of the cytoplasmic side of the plasma membrane;GO:0016020|membrane;GO:0005730|nucleolus;GO:0005634|nucleus;GO:0098793|presynapse;	GO:0005096|GTPase activator activity;GO:0031210|phosphatidylcholine binding;GO:0008429|phosphatidylethanolamine binding;	K08052	NF1; neurofibromin 1
oar_circ_0013165	0	3	6	1.68938	0	0	0	2.8137	0.0496732	NA	up	yes	1:201966134..202065825:+	ENSOARG00000020653	gi|926683147|ref|XP_013818352.1|	5283	0	PREDICTED: probable guanine nucleotide exchange factor MCF2L2 [Capra hircus]	gi|965826885|ref|XM_015106373.1|	1485	0	PREDICTED: Ovis aries musimon probable guanine nucleotide exchange factor MCF2L2 (LOC101109765), transcript variant X8, mRNA	Q86YR7	1717	0	Probable guanine nucleotide exchange factor MCF2L2	.	.	.	.	pfam00621	RhoGEF	RhoGEF domain. Guanine nucleotide exchange factor for Rho/Rac/Cdc42-like GTPases Also called Dbl-homologous (DH) domain. It appears that pfam00169 domains invariably occur C-terminal to RhoGEF/DH domains.	GO:0035023|regulation of Rho protein signal transduction;	.	GO:0005089|Rho guanyl-nucleotide exchange factor activity;	.	.
oar_circ_0001721	0	0	0	1.50677	2	4	4	-2.80394	0.0497619	NA	down	yes	11:32955517..32961440:+	ENSOARG00000017147	gi|803302586|ref|XP_012009795.1|	10669	0	PREDICTED: nuclear receptor corepressor 1 isoform X12 [Ovis aries musimon]	gi|965883701|ref|XM_012154405.2|	7339	0	PREDICTED: Ovis aries musimon nuclear receptor corepressor 1 (NCOR1), transcript variant X15, mRNA	O75376	3714	0	Nuclear receptor corepressor 1	.	.	.	.	pfam00249	Myb_DNA-binding	Myb-like DNA-binding domain. This family contains the DNA binding domains from Myb proteins, as well as the SANT domain family.	GO:0044255|cellular lipid metabolic process;GO:0016569|covalent chromatin modification;GO:0007623|circadian rhythm;GO:0046329|negative regulation of JNK cascade;GO:1903799|negative regulation of production of miRNAs involved in gene silencing by miRNA;GO:0000122|negative regulation of transcription from RNA polymerase II promoter;GO:2000191|regulation of fatty acid transport;GO:0072362|regulation…	GO:0016020|membrane;GO:0000790|nuclear chromatin;GO:0005654|nucleoplasm;GO:0005634|nucleus;GO:0005876|spindle microtubule;GO:0017053|transcriptional repressor complex;	GO:0042826|histone deacetylase binding;GO:0016922|ligand-dependent nuclear receptor binding;GO:0035257|nuclear hormone receptor binding;GO:0001102|RNA polymerase II activating transcription factor binding;GO:0046966|thyroid hormone receptor binding;GO:0003714|transcription corepressor activity;GO:0044212|transcription regulatory region DNA binding;	K04650	NCOR1, N-CoR; nuclear receptor co-repressor 1
oar_circ_0033041	0	5	4	1.67554	0	0	0	2.81131	0.0498667	NA	up	yes	5:90612949..90654687:-	ENSOARG00000016711	gi|803079965|ref|XP_012034337.1|	2231	0	PREDICTED: protein FAM172A isoform X1 [Ovis aries]	gi|965939764|ref|XM_012178947.2|	1508	0	PREDICTED: Ovis aries family with sequence similarity 172 member A (FAM172A), transcript variant X1, mRNA	Q8WUF8	726	0	Protein FAM172A	.	.	.	.	pfam09757	Arb2	Arb2 domain. A second fission yeast Argonaute complex (Argonaute siRNA chaperone, ARC) that contains two previously uncharacterized proteins, Arb1 and Arb2, both of which are required for histone H3 Lys9 (H3-K9) methylation, heterochromatin assembly and siRNA generation. This family includes a region found in Arb2 and the Hda1 protein.	.	GO:0005783|endoplasmic reticulum;GO:0005576|extracellular region;	.	.	.
oar_circ_0019386	88	101	93	123.086	137	179	163	-0.580976	0.0224491	0.999913	down	no	24:20006108..20007527:+	ENSOARG00000015554	gi|966003035|ref|XP_004020883.2|	3412	0	PREDICTED: LOW QUALITY PROTEIN: DNA-directed RNA polymerase III subunit RPC5 isoform X1 [Ovis aries]	gi|966003034|ref|XM_004020834.3|	2177	0	PREDICTED: Ovis aries polymerase (RNA) III (DNA directed) polypeptide E (80kD) (POLR3E), transcript variant X1, mRNA	Q9NVU0	1252	0	DNA-directed RNA polymerase III subunit RPC5	.	.	.	.	pfam04801	Sin_N	Sin-like protein conserved region. Family of higher eukaryotic proteins. SIN was identified as a protein that interacts specifically with SXL (sex lethal) in a yeast two-hybrid assay. The interaction is mediated by one of the SXL RNA binding domains.	GO:0051607|defense response to virus;GO:0045087|innate immune response;GO:0032481|positive regulation of type I interferon production;GO:0006383|transcription from RNA polymerase III promoter;	GO:0005829|cytosol;GO:0005666|DNA-directed RNA polymerase III complex;GO:0005654|nucleoplasm;	GO:0003899|DNA-directed RNA polymerase activity;	K14721	RPC5, POLR3E; DNA-directed RNA polymerase III subunit RPC5
oar_circ_0006224	102	93	83	116.174	115	167	164	-0.503327	0.0434289	0.999913	down	no	15:31197465..31211496:+	ENSOARG00000018098	gi|548494968|ref|XP_005689615.1|	2178	0	PREDICTED: tubulin-specific chaperone cofactor E-like protein [Capra hircus]	gi|965977409|ref|XM_012095624.2|	1292	0	PREDICTED: Ovis aries tubulin folding cofactor E-like (TBCEL), transcript variant X4, mRNA	Q5QJ74	839	0	Tubulin-specific chaperone cofactor E-like protein	SPBC1861.08c	51.6	1e-06	COG4886	pfam14580	LRR_9	Leucine-rich repeat.	.	GO:0005737|cytoplasm;GO:0005856|cytoskeleton;	.	.	.
oar_circ_0016839	0	0	0	1.72195	0	6	6	-2.80231	0.0503784	NA	down	no	21:1201318..1203784:+	ENSOARG00000002861	gi|803326112|ref|XP_012021223.1|	2565	0	PREDICTED: proton-coupled amino acid transporter 4 isoform X3 [Ovis aries musimon]	gi|965995120|ref|XM_012101580.2|	1461	0	PREDICTED: Ovis aries solute carrier family 36 (proton/amino acid symporter), member 4 (SLC36A4), transcript variant X2, mRNA	Q6YBV0	917	0	Proton-coupled amino acid transporter 4	YNL101w	142	2e-35	COG0814	pfam01490	Aa_trans	Transmembrane amino acid transporter protein. This transmembrane region is found in many amino acid transporters including UNC-47 and MTR. UNC-47 encodes a vesicular amino butyric acid (GABA) transporter, (VGAT). UNC-47 is predicted to have 10 transmembrane domains. MTR is a N system amino acid transporter system protein involved in methyltryptophan resistance. Other members of this family includ…	GO:0015808|L-alanine transport;GO:0015824|proline transport;GO:0015827|tryptophan transport;	GO:0016021|integral component of membrane;	GO:0015180|L-alanine transmembrane transporter activity;GO:0015193|L-proline transmembrane transporter activity;GO:0015196|L-tryptophan transmembrane transporter activity;GO:0015293|symporter activity;	K14209	SLC36A, PAT; solute carrier family 36 (proton-coupled amino acid transporter)
oar_circ_0004366	9	6	23	8.34778	0	3	8	1.84301	0.0507841	0.999913	up	no	13:32588238..32608502:+	ENSOARG00000013756	gi|965967089|ref|XP_014955095.1|	4150	0	PREDICTED: rho GTPase-activating protein 12 isoform X2 [Ovis aries]	gi|965967088|ref|XM_015099609.1|	2607	0	PREDICTED: Ovis aries Rho GTPase activating protein 12 (ARHGAP12), transcript variant X5, mRNA	Q9BE31	1474	0	Rho GTPase-activating protein 12	.	.	.	.	pfam00620	RhoGAP	RhoGAP domain. GTPase activator proteins towards Rho/Rac/Cdc42-like small GTPases.	GO:0007165|signal transduction;	.	GO:0005096|GTPase activator activity;	.	.
oar_circ_0018651	25	18	18	30.4447	28	55	49	-0.912471	0.0512237	0.999913	down	no	23:40395225..40395688:-	ENSOARG00000000327	gi|426254015|ref|XP_004020683.1|	15841	0	PREDICTED: laminin subunit alpha-1 isoform X1 [Ovis aries]	gi|966000314|ref|XM_004020634.3|	9356	0	PREDICTED: Ovis aries laminin subunit alpha 1 (LAMA1), transcript variant X1, mRNA	P25391	4951	0	Laminin subunit alpha-1	.	.	.	.	pfam00055	Laminin_N	Laminin N-terminal (Domain VI).	GO:0007155|cell adhesion;GO:0007166|cell surface receptor signaling pathway;GO:0030198|extracellular matrix organization;GO:0030155|regulation of cell adhesion;GO:0030334|regulation of cell migration;GO:0045995|regulation of embryonic development;	GO:0005604|basement membrane;GO:0031012|extracellular matrix;GO:0005576|extracellular region;GO:0005615|extracellular space;GO:0005606|laminin-1 complex;GO:0005608|laminin-3 complex;GO:0005578|proteinaceous extracellular matrix;	GO:0005201|extracellular matrix structural constituent;	K05637	LAMA1_2; laminin, alpha 1/2
oar_circ_0020084	6	4	0	1.62775	0	0	0	2.79555	0.0512491	NA	up	no	25:24596443..24610104:-	ENSOARG00000005026	gi|965820100|ref|XP_011981010.2|	3026	0	PREDICTED: RUN and FYVE domain-containing protein 2 isoform X5 [Ovis aries musimon]	gi|966005222|ref|XM_015104390.1|	1818	0	PREDICTED: Ovis aries RUN and FYVE domain containing 2 (RUFY2), transcript variant X2, mRNA	Q5R5R4	1133	0	RUN and FYVE domain-containing protein 2	.	.	.	.	pfam01363	FYVE	FYVE zinc finger. The FYVE zinc finger is named after four proteins that it has been found in: Fab1, YOTB/ZK632.12, Vac1, and EEA1. The FYVE finger has been shown to bind two Zn++ ions. The FYVE finger has eight potential zinc coordinating cysteine positions. Many members of this family also include two histidines in a motif R+HHC+XCG, where + represents a charged residue and X any residue. We ha…	.	GO:0005634|nucleus;	GO:0046872|metal ion binding;	.	.
oar_circ_0022864	6	4	0	1.62775	0	0	0	2.79555	0.0512491	NA	up	no	2:180065276..180132593:+	ENSOARG00000011885	gi|426221190|ref|XP_004004793.1|	4079	0	PREDICTED: inactive dipeptidyl peptidase 10 isoform X2 [Ovis aries]	gi|965919216|ref|XM_004004744.3|	2671	0	PREDICTED: Ovis aries dipeptidyl-peptidase 10 (inactive) (DPP10), transcript variant X2, mRNA	Q8N608	1522	0	Inactive dipeptidyl peptidase 10	SPACUNK4.08	284	1e-81	COG1506	pfam00930	DPPIV_N	Dipeptidyl peptidase IV (DPP IV) N-terminal region. This family is an alignment of the region to the N-terminal side of the active site. The Prosite motif does not correspond to this Pfam entry.	GO:0090004|positive regulation of establishment of protein localization to plasma membrane;GO:0072659|protein localization to plasma membrane;GO:1901379|regulation of potassium ion transmembrane transport;	GO:0016021|integral component of membrane;GO:0016020|membrane;GO:0005886|plasma membrane;	GO:0015459|potassium channel regulator activity;GO:0008236|serine-type peptidase activity;	.	.
oar_circ_0034145	0	0	0	1.48971	2	3	5	-2.78673	0.0513106	NA	down	no	6:55537943..55596623:-	ENSOARG00000009322	gi|965941768|ref|XP_014951920.1|	8830	0	PREDICTED: arf-GAP with Rho-GAP domain, ANK repeat and PH domain-containing protein 2 isoform X1 [Ovis aries]	gi|965941767|ref|XM_015096434.1|	6398	0	PREDICTED: Ovis aries ArfGAP with RhoGAP domain, ankyrin repeat and PH domain 2 (ARAP2), transcript variant X1, mRNA	Q8WZ64	2916	0	Arf-GAP with Rho-GAP domain, ANK repeat and PH domain-containing protein 2	SPBC17G9.08c_2	72.4	1e-12	COG5347	pfam00620	RhoGAP	RhoGAP domain. GTPase activator proteins towards Rho/Rac/Cdc42-like small GTPases.	GO:0051056|regulation of small GTPase mediated signal transduction;GO:0007165|signal transduction;	GO:0005829|cytosol;	GO:0005096|GTPase activator activity;GO:0046872|metal ion binding;GO:0005547|phosphatidylinositol-3,4,5-trisphosphate binding;	K18440	ARAP2; Arf-GAP with Rho-GAP domain, ANK repeat and PH domain-containing protein 2
oar_circ_0040073	0	0	0	1.70489	0	5	7	-2.78849	0.0516104	NA	down	no	9:77402159..77433052:-	ENSOARG00000002300	gi|426235790|ref|XP_004011863.1|	21042	0	PREDICTED: vacuolar protein sorting-associated protein 13B isoform X1 [Ovis aries]	gi|965952015|ref|XM_004011814.3|	12120	0	PREDICTED: Ovis aries vacuolar protein sorting 13 homolog B (yeast) (VPS13B), transcript variant X1, mRNA	Q7Z7G8	7442	0	Vacuolar protein sorting-associated protein 13B	SPBC31F10.18c	76.3	1e-12	COG5043	pfam12624	Chorein_N	N-terminal region of Chorein, a TM vesicle-mediated sorter. Although mutations in the full-length vacuolar protein sorting 13A (VPS13A) protein in vertebrates lead to the disease of chorea-acanthocytosis, the exact function of any of the regions within the protein is not yet known. This region is the proposed leucine zipper at the N-terminus. The full-length protein is a transmembrane protein wit…	GO:0015031|protein transport;	.	.	K19526	VPS13B; vacuolar protein sorting-associated protein 13B
oar_circ_0010345	2	3	3	1.41779	0	0	0	2.78271	0.0520081	NA	up	no	19:12312935..12316266:+	ENSOARG00000001873	gi|548514599|ref|XP_005695612.1|	3312	0	PREDICTED: WD repeat-containing protein 48 [Capra hircus]	gi|965988434|ref|XM_012099396.2|	2034	0	PREDICTED: Ovis aries WD repeat domain 48 (WDR48), mRNA	Q8TAF3	1278	0	WD repeat-containing protein 48	.	.	.	.	pfam11816	DUF3337	Domain of unknown function (DUF3337). This family of proteins are functionally uncharacterized. This family is only found in eukaryotes. This presumed domain is typically between 285 to 342 amino acids in length.	GO:0000724|double-strand break repair via homologous recombination;GO:0048568|embryonic organ development;GO:0048872|homeostasis of number of cells;GO:0035264|multicellular organism growth;GO:0050679|positive regulation of epithelial cell proliferation;GO:0016579|protein deubiquitination;GO:1902525|regulation of protein monoubiquitination;GO:0072520|seminiferous tubule development;GO:0007338|sing…	GO:0005770|late endosome;GO:0005764|lysosome;GO:0005634|nucleus;	.	K15361	WDR48, UAF1; WD repeat-containing protein 48
oar_circ_0011761	2	3	3	1.41779	0	0	0	2.78271	0.0520081	NA	up	no	1:121927767..121947914:-	Null	.	.	.	.	.	.	.	.	.	.	.	.	.	.	.	.	.	.	.	.	.	.	.	.
oar_circ_0015446	2	3	3	1.41779	0	0	0	2.78271	0.0520081	NA	up	no	1:67813683..67832294:-	ENSOARG00000015812	gi|548459382|ref|XP_005678172.1|	7457	0	PREDICTED: probable ATP-dependent DNA helicase HFM1 [Capra hircus]	gi|926688140|ref|XM_005678115.2|	4173	0	PREDICTED: Capra hircus HFM1, ATP-dependent DNA helicase homolog (HFM1), mRNA	A2PYH4	2454	0	Probable ATP-dependent DNA helicase HFM1	YGL251c	459	6e-138	COG1204	pfam02889	Sec63	Sec63 Brl domain. This domain (also known as the Brl domain) is required for assembly of functional endoplasmic reticulum translocons.	GO:0000712|resolution of meiotic recombination intermediates;	.	GO:0005524|ATP binding;GO:0004386|helicase activity;GO:0003676|nucleic acid binding;	K15271	HFM1, MER3; ATP-dependent DNA helicase HFM1/MER3 [EC:3.6.4.12]
oar_circ_0038896	2	3	3	1.41779	0	0	0	2.78271	0.0520081	NA	up	no	9:15822413..15829838:+	ENSOARG00000003418	gi|803267610|ref|XP_011993551.1|	5742	0	PREDICTED: focal adhesion kinase 1 isoform X6 [Ovis aries musimon]	gi|965846561|ref|XM_012138161.2|	3744	0	PREDICTED: Ovis aries musimon protein tyrosine kinase 2 (PTK2), transcript variant X9, mRNA	P34152	2034	0	Focal adhesion kinase 1	.	.	.	.	pfam07714	Pkinase_Tyr	Protein tyrosine kinase.	GO:0001525|angiogenesis;GO:0007411|axon guidance;GO:0001568|blood vessel development;GO:0007155|cell adhesion;GO:0071560|cellular response to transforming growth factor beta stimulus;GO:0021955|central nervous system neuron axonogenesis;GO:0043542|endothelial cell migration;GO:0048013|ephrin receptor signaling pathway;GO:0007173|epidermal growth factor receptor signaling pathway;GO:0040023|establ…	GO:0016324|apical plasma membrane;GO:0005737|cytoplasm;GO:0005829|cytosol;GO:0031234|extrinsic component of cytoplasmic side of plasma membrane;GO:0005925|focal adhesion;GO:0030027|lamellipodium;GO:0005815|microtubule organizing center;GO:0005634|nucleus;GO:0048471|perinuclear region of cytoplasm;GO:0005886|plasma membrane;GO:0001725|stress fiber;	GO:0003779|actin binding;GO:0005524|ATP binding;GO:0008432|JUN kinase binding;GO:0004715|non-membrane spanning protein tyrosine kinase activity;GO:0004672|protein kinase activity;GO:0019901|protein kinase binding;GO:0004713|protein tyrosine kinase activity;GO:0005102|receptor binding;GO:0042169|SH2 domain binding;GO:0004871|signal transducer activity;	K05725	PTK2, FAK; focal adhesion kinase 1 [EC:2.7.10.2]
oar_circ_0001620	2	2	4	1.42471	0	0	0	2.78008	0.0522648	NA	up	no	11:25791408..25835196:-	ENSOARG00000003979	gi|965958730|ref|XP_014954076.1|	4286	0	PREDICTED: rab GTPase-binding effector protein 1 isoform X1 [Ovis aries]	gi|965958729|ref|XM_015098590.1|	2555	0	PREDICTED: Ovis aries rabaptin, RAB GTPase binding effector protein 1 (RABEP1), transcript variant X1, mRNA	Q15276	1609	0	Rab GTPase-binding effector protein 1	.	.	.	.	pfam09311	Rab5-bind	Rabaptin-like protein. Members of this family are predominantly found in Rabaptin and allow for binding to the GTPase Rab5. This interaction is necessary and sufficient for Rab5-dependent recruitment of Rabaptin5 to early endosomal membranes.	GO:0006915|apoptotic process;GO:0006897|endocytosis;GO:0061025|membrane fusion;GO:0015031|protein transport;GO:0016192|vesicle-mediated transport;	GO:0005769|early endosome;GO:0030139|endocytic vesicle;GO:0005768|endosome;GO:0043231|intracellular membrane-bounded organelle;GO:0055037|recycling endosome;	GO:0005096|GTPase activator activity;GO:0042803|protein homodimerization activity;	K12480	RABEP1; Rab GTPase-binding effector protein 1
oar_circ_0003140	2	2	4	1.42471	0	0	0	2.78008	0.0522648	NA	up	no	12:43033774..43104193:+	ENSOARG00000009688	gi|965962455|ref|XP_014954533.1|	2482	0	PREDICTED: LOW QUALITY PROTEIN: arginine-glutamic acid dipeptide repeats protein isoform X1 [Ovis aries]	gi|965962454|ref|XM_015099047.1|	1850	0	PREDICTED: Ovis aries arginine-glutamic acid dipeptide (RE) repeats (RERE), transcript variant X1, mRNA	Q9P2R6	860	0	Arginine-glutamic acid dipeptide repeats protein	.	.	.	.	pfam01448	ELM2	ELM2 domain. The ELM2 (Egl-27 and MTA1 homology 2) domain is a small domain of unknown function. It is found in the MTA1 protein that is part of the NuRD complex. The domain is usually found to the N terminus of a myb-like DNA binding domain pfam00249. ELM2 is also found associated with an ARID DNA binding domain pfam01388 in a member from Arabidopsis thaliana. This suggests that ELM2 may also be…	GO:0048755|branching morphogenesis of a nerve;GO:0021930|cerebellar granule cell precursor proliferation;GO:0021691|cerebellar Purkinje cell layer maturation;GO:0006338|chromatin remodeling;GO:0048813|dendrite morphogenesis;GO:0006607|NLS-bearing protein import into nucleus;GO:0021942|radial glia guided migration of Purkinje cell;	GO:0000118|histone deacetylase complex;GO:0005634|nucleus;	GO:0003682|chromatin binding;GO:0008267|poly-glutamine tract binding;GO:0001105|RNA polymerase II transcription coactivator activity;GO:0001106|RNA polymerase II transcription corepressor activity;GO:0043565|sequence-specific DNA binding;GO:0003700|transcription factor activity, sequence-specific DNA binding;GO:0008270|zinc ion binding;	K05628	RERE; arginine-glutamic acid dipeptide repeats protein
oar_circ_0008136	2	2	4	1.42471	0	0	0	2.78008	0.0522648	NA	up	no	17:18217977..18223423:+	ENSOARG00000014035	gi|548500081|ref|XP_005691294.1|	2731	0	PREDICTED: ETS-related transcription factor Elf-2 [Capra hircus]	gi|965818884|ref|XM_012124988.2|	2240	0	PREDICTED: Ovis aries musimon E74-like factor 2 (ets domain transcription factor) (ELF2), transcript variant X15, mRNA	Q15723	965	0	ETS-related transcription factor Elf-2	.	.	.	.	pfam00178	Ets	Ets-domain.	GO:0030154|cell differentiation;GO:0045892|negative regulation of transcription, DNA-templated;GO:0045893|positive regulation of transcription, DNA-templated;GO:0006357|regulation of transcription from RNA polymerase II promoter;GO:0006351|transcription, DNA-templated;	GO:0005737|cytoplasm;GO:0005654|nucleoplasm;GO:0005634|nucleus;	GO:0000981|RNA polymerase II transcription factor activity, sequence-specific DNA binding;GO:0043565|sequence-specific DNA binding;GO:0003700|transcription factor activity, sequence-specific DNA binding;	K09428	ELF1_2_4; E74-like factor 1/2/4
oar_circ_0008520	2	2	4	1.42471	0	0	0	2.78008	0.0522648	NA	up	no	17:48957330..48977785:-	Null	.	.	.	.	.	.	.	.	.	.	.	.	.	.	.	.	.	.	.	.	.	.	.	.
oar_circ_0014804	2	2	4	1.42471	0	0	0	2.78008	0.0522648	NA	up	no	1:36193362..36331047:+	ENSOARG00000008860	gi|926688590|ref|XP_005678393.2|	1957	0	PREDICTED: nuclear factor 1 A-type isoform X1 [Capra hircus]	gi|965914954|ref|XM_004002026.3|	1909	0	PREDICTED: Ovis aries nuclear factor I/A (NFIA), transcript variant X1, mRNA	P09414	292	1e-93	Nuclear factor 1 A-type	.	.	.	.	pfam00859	CTF_NFI	CTF/NF-I family transcription modulation region.	GO:0006260|DNA replication;GO:0000122|negative regulation of transcription from RNA polymerase II promoter;GO:0045944|positive regulation of transcription from RNA polymerase II promoter;GO:0045893|positive regulation of transcription, DNA-templated;GO:0014070|response to organic cyclic compound;GO:0006351|transcription, DNA-templated;	GO:0005634|nucleus;	GO:0003677|DNA binding;GO:0000981|RNA polymerase II transcription factor activity, sequence-specific DNA binding;	K09168	NFIA; nuclear factor I/A
oar_circ_0024231	2	2	4	1.42471	0	0	0	2.78008	0.0522648	NA	up	no	2:33574864..33580910:-	Null	.	.	.	.	.	.	.	.	.	.	.	.	.	.	.	.	.	.	.	.	.	.	.	.
oar_circ_0036211	2	2	4	1.42471	0	0	0	2.78008	0.0522648	NA	up	no	7:55011824..55015783:+	ENSOARG00000020941	gi|965947023|ref|XP_014952521.1|	9822	0	PREDICTED: unconventional myosin-Va isoform X2 [Ovis aries]	gi|965947022|ref|XM_015097035.1|	5610	0	PREDICTED: Ovis aries myosin VA (MYO5A), transcript variant X2, mRNA	Q28055	203	3e-66	cAMP-regulated phosphoprotein 19	.	.	.	.	pfam00063	Myosin_head	Myosin head (motor domain).	GO:0051301|cell division;GO:0000086|G2/M transition of mitotic cell cycle;GO:0007067|mitotic nuclear division;	GO:0005737|cytoplasm;	GO:0019212|phosphatase inhibitor activity;GO:0051721|protein phosphatase 2A binding;GO:0004864|protein phosphatase inhibitor activity;GO:0008601|protein phosphatase type 2A regulator activity;	K10357	MYO5; myosin V
oar_circ_0037337	2	2	4	1.42471	0	0	0	2.78008	0.0522648	NA	up	no	8:15839735..15851232:-	ENSOARG00000008274	gi|426234445|ref|XP_004011206.1|	2653	0	PREDICTED: heat shock factor protein 2 isoform X1 [Ovis aries]	gi|965949609|ref|XM_004011157.3|	1605	0	PREDICTED: Ovis aries heat shock transcription factor 2 (HSF2), transcript variant X1, mRNA	Q03933	998	0	Heat shock factor protein 2	SPAC2E12.02.02	149	5e-38	COG5169	pfam06546	Vert_HS_TF	Vertebrate heat shock transcription factor. This family represents the C-terminal region of vertebrate heat shock transcription factors. Heat shock transcription factors regulate the expression of heat shock proteins - a set of proteins that protect the cell from damage caused by stress and aid the cell's recovery after the removal of stress. This C-terminal region is found with the N-terminal pf…	GO:0045944|positive regulation of transcription from RNA polymerase II promoter;GO:0007283|spermatogenesis;GO:0006366|transcription from RNA polymerase II promoter;	GO:0005737|cytoplasm;GO:0005634|nucleus;	GO:0000979|RNA polymerase II core promoter sequence-specific DNA binding;GO:0001162|RNA polymerase II intronic transcription regulatory region sequence-specific DNA binding;GO:0000977|RNA polymerase II regulatory region sequence-specific DNA binding;GO:0003713|transcription coactivator activity;GO:0003700|transcription factor activity, sequence-specific DNA binding;GO:0001228|transcriptional acti…	K09415	HSF2; heat shock transcription factor 2
oar_circ_0030389	3	5	6	10.1089	12	19	19	-1.49626	0.0526487	0.999913	down	no	4:31733884..31743504:+	ENSOARG00000012388	gi|115496810|ref|NP_001069505.1|	3021	0	kelch-like protein 7 [Bos taurus]	gi|803062204|ref|XM_004007786.2|	2888	0	PREDICTED: Ovis aries kelch like family member 7 (KLHL7), transcript variant X1, mRNA	Q8IXQ5	1160	0	Kelch-like protein 7	.	.	.	.	pfam07707	BACK	BTB And C-terminal Kelch. This domain is found associated with pfam00651 and pfam01344. The BACK domain is found juxtaposed to the BTB domain; they are separated by as little as two residues. This family appears to be closely related to the BTB domain (Finn RD, personal observation).	GO:0016567|protein ubiquitination;GO:0042787|protein ubiquitination involved in ubiquitin-dependent protein catabolic process;	GO:0031463|Cul3-RING ubiquitin ligase complex;GO:0005737|cytoplasm;GO:0005730|nucleolus;GO:0005654|nucleoplasm;GO:0005634|nucleus;GO:0005886|plasma membrane;	GO:0042802|identical protein binding;GO:0042803|protein homodimerization activity;	K10445	KLHL7; kelch-like protein 7
oar_circ_0026102	502	412	326	384.559	323	372	428	0.301703	0.0529027	0.999913	up	no	3:118839309..118936551:+	ENSOARG00000015285	gi|426224235|ref|XP_004006279.1|	3934	0	PREDICTED: LOW QUALITY PROTEIN: transmembrane and TPR repeat-containing protein 2 isoform X1 [Ovis aries]	gi|965926288|ref|XM_004006230.3|	2413	0	PREDICTED: Ovis aries transmembrane and tetratricopeptide repeat containing 2 (TMTC2), transcript variant X1, mRNA	Q8N394	1442	0	Transmembrane and TPR repeat-containing protein 2	.	.	.	.	pfam08409	DUF1736	Domain of unknown function (DUF1736). This domain of unknown function is found in various hypothetical metazoan proteins.	GO:0055074|calcium ion homeostasis;	GO:0005783|endoplasmic reticulum;GO:0005789|endoplasmic reticulum membrane;GO:0016021|integral component of membrane;	.	.	.
oar_circ_0024975	0	7	2	1.6617	0	0	0	2.77718	0.0529376	NA	up	no	2:70398667..70410656:-	Null	.	.	.	.	.	.	.	.	.	.	.	.	.	.	.	.	.	.	.	.	.	.	.	.
oar_circ_0028525	0	7	2	1.6617	0	0	0	2.77718	0.0529376	NA	up	no	3:44048257..44062115:+	ENSOARG00000020025	gi|537273922|gb|ERE92513.1|	2336	0	putative E3 ubiquitin-protein ligase pellino-like protein [Cricetulus griseus]	gi|965925131|ref|XM_012168428.2|	1616	0	PREDICTED: Ovis aries pellino E3 ubiquitin protein ligase 1 (PELI1), transcript variant X3, mRNA	Q96FA3	881	0	E3 ubiquitin-protein ligase pellino homolog 1	.	.	.	.	pfam04710	Pellino	Pellino. Pellino is involved in Toll-like signalling pathways, and associates with the kinase domain of the Pelle Ser/Thr kinase.	GO:0032088|negative regulation of NF-kappaB transcription factor activity;GO:0042130|negative regulation of T cell proliferation;GO:0030890|positive regulation of B cell proliferation;GO:0001819|positive regulation of cytokine production;GO:0043123|positive regulation of I-kappaB kinase/NF-kappaB signaling;GO:0031398|positive regulation of protein ubiquitination;GO:0034141|positive regulation of …	GO:0005829|cytosol;GO:0005634|nucleus;	GO:0016874|ligase activity;GO:0034450|ubiquitin-ubiquitin ligase activity;	K11964	PELI; pellino [EC:2.3.2.27]
oar_circ_0033942	0	7	2	1.6617	0	0	0	2.77718	0.0529376	NA	up	no	6:40036340..40069038:+	ENSOARG00000004787	gi|426231491|ref|XP_004009772.1|	7181	0	PREDICTED: slit homolog 2 protein isoform X4 [Ovis aries]	gi|965941580|ref|XM_004009723.3|	4198	0	PREDICTED: Ovis aries slit guidance ligand 2 (SLIT2), transcript variant X4, mRNA	O94813	360	2e-101	Slit homolog 2 protein	alr0124_1	79.7	2e-14	COG4886	pfam02210	Laminin_G_2	Laminin G domain. This family includes the Thrombospondin N-terminal-like domain, a Laminin G subfamily.	GO:0061364|apoptotic process involved in luteolysis;GO:0048846|axon extension involved in axon guidance;GO:0007411|axon guidance;GO:0048754|branching morphogenesis of an epithelial tube;GO:0002042|cell migration involved in sprouting angiogenesis;GO:0071504|cellular response to heparin;GO:0032870|cellular response to hormone stimulus;GO:0021836|chemorepulsion involved in postnatal olfactory bulb …	GO:0009986|cell surface;GO:0005737|cytoplasm;GO:0070062|extracellular exosome;GO:0005576|extracellular region;GO:0005615|extracellular space;GO:0016020|membrane;GO:0005886|plasma membrane;GO:0005578|proteinaceous extracellular matrix;	GO:0005509|calcium ion binding;GO:0005095|GTPase inhibitor activity;GO:0008201|heparin binding;GO:0043237|laminin-1 binding;GO:0042803|protein homodimerization activity;GO:0043394|proteoglycan binding;GO:0048495|Roundabout binding;	K06839	SLIT2; slit 2
oar_circ_0001191	0	0	0	1.70681	5	0	6	-2.77341	0.0529747	NA	down	no	11:10172910..10179764:+	ENSOARG00000013249	gi|440908857|gb|ELR58835.1|	8891	0	Clathrin heavy chain 1, partial [Bos mutus]	gi|965957677|ref|XM_012185218.2|	5906	0	PREDICTED: Ovis aries clathrin, heavy chain (Hc) (CLTC), transcript variant X2, mRNA	P49951	3425	0	Clathrin heavy chain 1	.	.	.	.	pfam00637	Clathrin	Region in Clathrin and VPS. Each region is about 140 amino acids long. The regions are composed of multiple alpha helical repeats. They occur in the arm region of the Clathrin heavy chain.	GO:0006886|intracellular protein transport;GO:1900126|negative regulation of hyaluronan biosynthetic process;GO:0016192|vesicle-mediated transport;	GO:0030132|clathrin coat of coated pit;GO:0030130|clathrin coat of trans-Golgi network vesicle;GO:0042470|melanosome;GO:0030117|membrane coat;GO:0005739|mitochondrion;	GO:0005198|structural molecule activity;	K04646	CLTC; clathrin heavy chain
oar_circ_0029609	0	0	0	1.70681	5	0	6	-2.77341	0.0529747	NA	down	no	3:95823480..95835951:+	ENSOARG00000012255	gi|965925819|ref|XP_014949947.1|	7139	0	PREDICTED: LOW QUALITY PROTEIN: methylcytosine dioxygenase TET3 isoform X1 [Ovis aries]	gi|965925818|ref|XM_015094461.1|	4617	0	PREDICTED: Ovis aries tet methylcytosine dioxygenase 3 (TET3), transcript variant X1, mRNA	O43151	2221	0	Methylcytosine dioxygenase TET3	.	.	.	.	pfam12851	Tet_JBP	Oxygenase domain of the 2OGFeDO superfamily. A double-stranded beta helix (DSBH) fold domain of the 2-oxoglutarate (2OG)-Fe(II)-dependent dioxygenase (2OGFeDO) superfamily found in various eukaryotes, bacteria and bacteriophages. Members of this family catalyze nucleic acid modifications, such as thymidine hydroxylation during base J synthesis in kinetoplastids, and the conversion of 5 methyl-cyt…	GO:0006211|5-methylcytosine catabolic process;GO:0080111|DNA demethylation;GO:0044727|DNA demethylation of male pronucleus;GO:0080182|histone H3-K4 trimethylation;GO:0070989|oxidative demethylation;GO:0045944|positive regulation of transcription from RNA polymerase II promoter;GO:0006493|protein O-linked glycosylation;	GO:0005737|cytoplasm;GO:0001939|female pronucleus;GO:0001940|male pronucleus;GO:0005634|nucleus;	GO:0003677|DNA binding;GO:0005506|iron ion binding;GO:0070579|methylcytosine dioxygenase activity;	.	.
oar_circ_0039053	3	0	0	4.03713	9	5	9	-2.2701	0.0532965	NA	down	no	9:28437421..28450323:+	ENSOARG00000008916	gi|426235464|ref|XP_004011700.1|	1604	0	PREDICTED: putative deoxyribonuclease TATDN1 isoform X1 [Ovis aries]	gi|803104451|ref|XM_004011651.2|	941	0	PREDICTED: Ovis aries TatD DNase domain containing 1 (TATDN1), transcript variant X1, mRNA	Q148G4	601	0	Putative deoxyribonuclease TATDN1	SPBC17A3.08	266	4e-86	COG0084	pfam01026	TatD_DNase	TatD related DNase. This family of proteins are related to a large superfamily of metalloenzymes. TatD, a member of this family has been shown experimentally to be a DNase enzyme.	GO:0006308|DNA catabolic process;	GO:0005654|nucleoplasm;	GO:0004536|deoxyribonuclease activity;GO:0016888|endodeoxyribonuclease activity, producing 5'-phosphomonoesters;GO:0046872|metal ion binding;	K03424	tatD; TatD DNase family protein [EC:3.1.21.-]
oar_circ_0005842	13	26	7	10.089	3	10	0	1.75033	0.0536555	0.999913	up	no	14:61556767..61561597:-	Null	.	.	.	.	.	.	.	.	.	.	.	.	.	.	.	.	.	.	.	.	.	.	.	.
oar_circ_0009774	10	4	6	3.76964	0	0	3	2.29888	0.0538182	NA	up	no	18:44789886..44836566:-	ENSOARG00000007701	gi|555959505|ref|XP_005891862.1|	10358	0	PREDICTED: ral GTPase-activating protein subunit alpha-1 isoform X4 [Bos mutus]	gi|965986520|ref|XM_004017895.3|	6106	0	PREDICTED: Ovis aries Ral GTPase activating protein, alpha subunit 1 (catalytic) (RALGAPA1), transcript variant X15, mRNA	Q6GYQ0	3833	0	Ral GTPase-activating protein subunit alpha-1	.	.	.	.	pfam02145	Rap_GAP	Rap/ran-GAP.	GO:0090630|activation of GTPase activity;GO:0051056|regulation of small GTPase mediated signal transduction;GO:0006355|regulation of transcription, DNA-templated;	GO:0005737|cytoplasm;GO:0005634|nucleus;	GO:0005096|GTPase activator activity;GO:0046982|protein heterodimerization activity;	.	.
oar_circ_0041332	0	0	0	1.47265	2	2	6	-2.75877	0.0539216	NA	down	no	X:50641677..50667618:-	Null	.	.	.	.	.	.	.	.	.	.	.	.	.	.	.	.	.	.	.	.	.	.	.	.
oar_circ_0007857	4	7	6	3.37748	2	0	0	2.36223	0.0545669	NA	up	no	16:6756019..6763061:+	ENSOARG00000004394	gi|426246293|ref|XP_004016929.1|	3174	0	PREDICTED: soluble lamin-associated protein of 75 kDa isoform X1 [Ovis aries]	gi|965980005|ref|XM_012096738.2|	2175	0	PREDICTED: Ovis aries family with sequence similarity 169 member A (FAM169A), transcript variant X2, mRNA	Q9Y6X4	1061	0	Soluble lamin-associated protein of 75 kDa	.	.	.	.	pfam04615	Utp14	Utp14 protein. This protein is found to be part of a large ribonucleoprotein complex containing the U3 snoRNA. Depletion of the Utp proteins impedes production of the 18S rRNA, indicating that they are part of the active pre-rRNA processing complex. This large RNP complex has been termed the small subunit (SSU) processome.	.	GO:0005637|nuclear inner membrane;	.	.	.
oar_circ_0000074	3	2	3	1.38392	0	0	0	2.75491	0.0545714	NA	up	no	10:12234427..12310305:-	ENSOARG00000007167	gi|965954953|ref|XP_014953531.1|	9702	0	PREDICTED: LOW QUALITY PROTEIN: von Willebrand factor A domain-containing protein 8 isoform X1 [Ovis aries]	gi|965954952|ref|XM_015098045.1|	5869	0	PREDICTED: Ovis aries von Willebrand factor A domain containing 8 (VWA8), transcript variant X1, mRNA	A3KMH1	3429	0	von Willebrand factor A domain-containing protein 8	AGl958	59.3	5e-08	COG0714	pfam07728	AAA_5	AAA domain (dynein-related subfamily). This Pfam entry includes some of the AAA proteins not detected by the pfam00004 model.	.	GO:0005576|extracellular region;GO:0005739|mitochondrion;	GO:0005524|ATP binding;GO:0016887|ATPase activity;	.	.
oar_circ_0008141	3	2	3	1.38392	0	0	0	2.75491	0.0545714	NA	up	no	17:19085332..19106552:+	ENSOARG00000014253	gi|803170843|ref|XP_011952660.1|	2350	0	PREDICTED: cystine/glutamate transporter isoform X1 [Ovis aries]	gi|965981466|ref|XM_012097270.2|	1512	0	PREDICTED: Ovis aries solute carrier family 7 (anionic amino acid transporter light chain, xc- system), member 11 (SLC7A11), transcript variant X1, mRNA	Q5RAG7	848	0	Cystine/glutamate transporter	BS_ykbA	130	2e-32	COG0531	pfam13520	AA_permease_2	Amino acid permease.	.	GO:0016021|integral component of membrane;	GO:0015171|amino acid transmembrane transporter activity;	K13869	SLC7A11; solute carrier family 7 (L-type amino acid transporter), member 11
oar_circ_0016063	3	2	3	1.38392	0	0	0	2.75491	0.0545714	NA	up	no	1:97216766..97223650:-	ENSOARG00000020524	gi|426216393|ref|XP_004002448.1|	2862	0	PREDICTED: dimethylaniline monooxygenase [N-oxide-forming] 5 isoform X1 [Ovis aries]	gi|965915972|ref|XM_012179718.2|	1715	0	PREDICTED: Ovis aries flavin containing monooxygenase 5 (FMO5), transcript variant X1, mRNA	Q04799	947	0	Dimethylaniline monooxygenase [N-oxide-forming] 5	CC0774	232	4e-68	COG2072	pfam00743	FMO-like	Flavin-binding monooxygenase-like. This family includes FMO proteins, cyclohexanone mono-oxygenase and a number of different mono-oxygenases.	.	GO:0005789|endoplasmic reticulum membrane;GO:0016021|integral component of membrane;GO:0031090|organelle membrane;	GO:0050660|flavin adenine dinucleotide binding;GO:0004499|N,N-dimethylaniline monooxygenase activity;GO:0050661|NADP binding;	K00485	FMO; dimethylaniline monooxygenase (N-oxide forming) [EC:1.14.13.8]
oar_circ_0041316	3	2	3	1.38392	0	0	0	2.75491	0.0545714	NA	up	no	X:49383828..49387999:+	ENSOARG00000007768	gi|926729012|ref|XP_013831987.1|	11685	0	PREDICTED: E3 ubiquitin-protein ligase HUWE1 isoform X5 [Capra hircus]	gi|966009802|ref|XM_012106654.2|	13519	0	PREDICTED: Ovis aries HECT, UBA and WWE domain containing 1, E3 ubiquitin protein ligase (HUWE1), transcript variant X11, mRNA	Q7Z6Z7	1488	0	E3 ubiquitin-protein ligase HUWE1	SPAC19D5.04	453	1e-126	COG5021	pfam06025	DUF913	Domain of Unknown Function (DUF913). Members of this family are found in various ubiquitin protein ligases.	GO:0006284|base-excision repair;GO:0030154|cell differentiation;GO:0016574|histone ubiquitination;GO:1903955|positive regulation of protein targeting to mitochondrion;GO:0006513|protein monoubiquitination;GO:0000209|protein polyubiquitination;GO:0042787|protein ubiquitination involved in ubiquitin-dependent protein catabolic process;	GO:0005737|cytoplasm;GO:0005829|cytosol;GO:0070062|extracellular exosome;GO:0016020|membrane;GO:0005654|nucleoplasm;GO:0005634|nucleus;	GO:0003677|DNA binding;GO:0044822|poly(A) RNA binding;GO:0004842|ubiquitin-protein transferase activity;	K10592	HUWE1, MULE, ARF-BP1; E3 ubiquitin-protein ligase HUWE1 [EC:2.3.2.26]
oar_circ_0007002	0	0	0	1.70846	2	0	10	-2.75341	0.0548988	NA	down	no	16:10051671..10064168:-	ENSOARG00000005347	gi|803164152|ref|XP_011952174.1|	12294	0	PREDICTED: transcription factor TFIIIB component B'' homolog isoform X1 [Ovis aries]	gi|803164151|ref|XM_012096784.1|	8273	0	PREDICTED: Ovis aries B double prime 1, subunit of RNA polymerase III transcription initiation factor IIIB (BDP1), transcript variant X1, mRNA	A6H8Y1	1549	0	Transcription factor TFIIIB component B'' homolog	YNL039w	81.3	3e-14	COG5118	pfam10328	7TM_GPCR_Srx	Serpentine type 7TM GPCR chemoreceptor Srx. Chemoreception is mediated in Caenorhabditis elegans by members of the seven-transmembrane G-protein-coupled receptor class (7TM GPCRs) of proteins which are of the serpentine type. Srx is part of the Srg superfamily of chemoreceptors. Chemoperception is one of the central senses of soil nematodes like C. elegans which are otherwise 'blind' and 'deaf'.	GO:0006351|transcription, DNA-templated;	GO:0005737|cytoplasm;GO:0005654|nucleoplasm;GO:0000126|transcription factor TFIIIB complex;	GO:0003677|DNA binding;GO:0001026|TFIIIB-type transcription factor activity;	K15198	BDP1, TFC5; transcription factor TFIIIB component B''
oar_circ_0024563	2	0	7	8.17845	8	15	21	-1.79043	0.0550036	0.999913	down	no	2:46556593..46557746:-	ENSOARG00000010762	gi|926699600|ref|XP_013821548.1|	6868	0	PREDICTED: contactin-associated protein-like 3 [Capra hircus]	gi|926699599|ref|XM_013966094.1|	4514	0	PREDICTED: Capra hircus contactin-associated protein-like 3 (LOC102177239), mRNA	Q9BZ76	1934	0	Contactin-associated protein-like 3	.	.	.	.	pfam00754	F5_F8_type_C	F5/8 type C domain. This domain is also known as the discoidin (DS) domain family.	GO:0007155|cell adhesion;GO:0008037|cell recognition;	GO:0005576|extracellular region;GO:0016021|integral component of membrane;GO:0005886|plasma membrane;	.	.	.
oar_circ_0022875	3	3	2	1.377	0	0	0	2.74925	0.0551054	NA	up	no	2:180127039..180132593:+	ENSOARG00000011885	gi|426221190|ref|XP_004004793.1|	4079	0	PREDICTED: inactive dipeptidyl peptidase 10 isoform X2 [Ovis aries]	gi|965919216|ref|XM_004004744.3|	2671	0	PREDICTED: Ovis aries dipeptidyl-peptidase 10 (inactive) (DPP10), transcript variant X2, mRNA	Q8N608	1522	0	Inactive dipeptidyl peptidase 10	SPACUNK4.08	284	1e-81	COG1506	pfam00930	DPPIV_N	Dipeptidyl peptidase IV (DPP IV) N-terminal region. This family is an alignment of the region to the N-terminal side of the active site. The Prosite motif does not correspond to this Pfam entry.	GO:0090004|positive regulation of establishment of protein localization to plasma membrane;GO:0072659|protein localization to plasma membrane;GO:1901379|regulation of potassium ion transmembrane transport;	GO:0016021|integral component of membrane;GO:0016020|membrane;GO:0005886|plasma membrane;	GO:0015459|potassium channel regulator activity;GO:0008236|serine-type peptidase activity;	.	.
oar_circ_0031377	3	3	2	1.377	0	0	0	2.74925	0.0551054	NA	up	no	4:85888334..85889213:-	ENSOARG00000018378	gi|426227919|ref|XP_004008062.1|	1143	2e-151	PREDICTED: protein FAM3C isoform X1 [Ovis aries]	gi|965932622|ref|XM_012177024.2|	1683	0	PREDICTED: Ovis aries family with sequence similarity 3 member C (FAM3C), transcript variant X3, mRNA	A5PKI3	441	2e-151	Protein FAM3C	.	.	.	.	pfam06653	Claudin_3	Tight junction protein, Claudin-like. This is a family of probable membrane tight junction, Claudin-like, proteins.	GO:0007275|multicellular organismal development;	GO:0016023|cytoplasmic membrane-bounded vesicle;GO:0070062|extracellular exosome;GO:0005794|Golgi apparatus;	.	.	.
oar_circ_0001841	2	0	7	1.62856	0	0	0	2.75299	0.0551614	NA	up	no	11:39461090..39472410:+	ENSOARG00000011220	gi|426237891|ref|XP_004012891.1|	4722	0	PREDICTED: cyclin-dependent kinase 12 isoform X3 [Ovis aries]	gi|965960161|ref|XM_004012842.3|	4446	0	PREDICTED: Ovis aries cyclin-dependent kinase 12 (CDK12), transcript variant X3, mRNA	Q14AX6	1644	0	Cyclin-dependent kinase 12	.	.	.	.	pfam00069	Pkinase	Protein kinase domain.	GO:0006397|mRNA processing;GO:2000737|negative regulation of stem cell differentiation;GO:0070816|phosphorylation of RNA polymerase II C-terminal domain;GO:0046777|protein autophosphorylation;GO:0043405|regulation of MAP kinase activity;GO:0043484|regulation of RNA splicing;GO:0008380|RNA splicing;	GO:0002944|cyclin K-CDK12 complex;GO:0019908|nuclear cyclin-dependent protein kinase holoenzyme complex;GO:0016607|nuclear speck;GO:0005730|nucleolus;GO:0005634|nucleus;	GO:0005524|ATP binding;GO:0030332|cyclin binding;GO:0004693|cyclin-dependent protein serine/threonine kinase activity;GO:0004672|protein kinase activity;GO:0019901|protein kinase binding;GO:0008353|RNA polymerase II carboxy-terminal domain kinase activity;	K08819	CDK12_13; cyclin-dependent kinase 12/13 [EC:2.7.11.22 2.7.11.23]
oar_circ_0010653	2	0	7	1.62856	0	0	0	2.75299	0.0551614	NA	up	no	19:27324535..27377640:+	ENSOARG00000009293	gi|965989150|ref|XP_014957816.1|	5271	0	PREDICTED: contactin-3 isoform X2 [Ovis aries]	gi|965989149|ref|XM_015102330.1|	3087	0	PREDICTED: Ovis aries contactin 3 (CNTN3), transcript variant X2, mRNA	Q9P232	1913	0	Contactin-3	.	.	.	.	pfam07679	I-set	Immunoglobulin I-set domain.	GO:0007155|cell adhesion;GO:0007399|nervous system development;	GO:0031225|anchored component of membrane;GO:0005886|plasma membrane;	.	K06761	CNTN3; contactin 3
oar_circ_0035811	2	0	7	1.62856	0	0	0	2.75299	0.0551614	NA	up	no	7:40414120..40433268:-	ENSOARG00000020647	gi|803091982|ref|XP_012036714.1|	4339	0	PREDICTED: mitogen-activated protein kinase kinase kinase kinase 5 isoform X2 [Ovis aries]	gi|965946377|ref|XM_012181325.2|	2704	0	PREDICTED: Ovis aries mitogen-activated protein kinase kinase kinase kinase 5 (MAP4K5), transcript variant X2, mRNA	Q9Y4K4	1616	0	Mitogen-activated protein kinase kinase kinase kinase 5	.	.	.	.	pfam00069	Pkinase	Protein kinase domain.	GO:0007257|activation of JUN kinase activity;GO:0035556|intracellular signal transduction;GO:0006468|protein phosphorylation;	GO:0005737|cytoplasm;	GO:0005524|ATP binding;GO:0008349|MAP kinase kinase kinase kinase activity;GO:0004672|protein kinase activity;GO:0004674|protein serine/threonine kinase activity;GO:0004702|receptor signaling protein serine/threonine kinase activity;	K08833	MAP4K5, KHS1; mitogen-activated protein kinase kinase kinase kinase 5 [EC:2.7.11.1]
oar_circ_0036863	0	0	0	1.7119	7	3	0	-2.74824	0.0553413	NA	down	no	7:81557577..81568588:+	ENSOARG00000000358	gi|803096288|ref|XP_012037385.1|	2097	0	PREDICTED: presenilin-1 isoform X1 [Ovis aries]	gi|803213034|ref|XM_012111523.1|	1616	0	PREDICTED: Ovis aries musimon presenilin 1 (PSEN1), transcript variant X1, mRNA	Q9XT97	790	0	Presenilin-1	.	.	.	.	pfam01080	Presenilin	Presenilin. Mutations in presenilin-1 are a major cause of early onset Alzheimer's disease. It has been found that presenilin-1 binds to beta-catenin in-vivo. This family also contains SPE proteins from C.elegans.	GO:0000186|activation of MAPKK activity;GO:0000045|autophagosome assembly;GO:0034205|beta-amyloid formation;GO:0001568|blood vessel development;GO:0048854|brain morphogenesis;GO:0021870|Cajal-Retzius cell differentiation;GO:0060070|canonical Wnt signaling pathway;GO:0001708|cell fate specification;GO:0006974|cellular response to DNA damage stimulus;GO:0021795|cerebral cortex cell migration;GO:001…	GO:0016235|aggresome;GO:0030424|axon;GO:0030054|cell junction;GO:0009986|cell surface;GO:0005813|centrosome;GO:0035253|ciliary rootlet;GO:0031410|cytoplasmic vesicle;GO:0043198|dendritic shaft;GO:0005783|endoplasmic reticulum;GO:0005789|endoplasmic reticulum membrane;GO:0070765|gamma-secretase complex;GO:0005794|Golgi apparatus;GO:0000139|Golgi membrane;GO:0030426|growth cone;GO:0005887|integral …	GO:0004190|aspartic-type endopeptidase activity;GO:0008013|beta-catenin binding;GO:0045296|cadherin binding;GO:0005262|calcium channel activity;GO:0004175|endopeptidase activity;	K04505	PSEN1, PS1; presenilin 1 [EC:3.4.23.-]
oar_circ_0037997	0	0	0	1.7119	7	3	0	-2.74824	0.0553413	NA	down	no	8:51045176..51055982:+	ENSOARG00000013234	gi|803099321|ref|XP_012038214.1|	4688	0	PREDICTED: sorting nexin-14 isoform X1 [Ovis aries]	gi|965950469|ref|XM_012182824.2|	2855	0	PREDICTED: Ovis aries sorting nexin 14 (SNX14), transcript variant X1, mRNA	Q9Y5W7	1760	0	Sorting nexin-14	.	.	.	.	pfam02194	PXA	PXA domain. This domain is associated with PX domains pfam00787.	GO:0097352|autophagosome maturation;GO:0015031|protein transport;	GO:0030425|dendrite;GO:0016021|integral component of membrane;GO:0005770|late endosome;GO:0031902|late endosome membrane;GO:0005765|lysosomal membrane;GO:0005764|lysosome;	GO:0035091|phosphatidylinositol binding;GO:0080025|phosphatidylinositol-3,5-bisphosphate binding;	K17926	SNX14; sorting nexin-14
oar_circ_0041539	0	0	4	5.18311	8	9	12	-2.11538	0.0553941	NA	down	no	X:64818610..64829337:+	ENSOARG00000018617	gi|803303238|ref|XP_012010105.1|	10337	0	PREDICTED: transcriptional regulator ATRX isoform X6 [Ovis aries musimon]	gi|966010559|ref|XM_012106952.2|	7338	0	PREDICTED: Ovis aries alpha thalassemia/mental retardation syndrome X-linked (ATRX), transcript variant X3, mRNA	P46100	3541	0	Transcriptional regulator ATRX	SPAC15A10.03c	158	3e-38	COG0553	pfam00176	SNF2_N	SNF2 family N-terminal domain. This domain is found in proteins involved in a variety of processes including transcription regulation (e.g., SNF2, STH1, brahma, MOT1), DNA repair (e.g., ERCC6, RAD16, RAD5), DNA recombination (e.g., RAD54), and chromatin unwinding (e.g., ISWI) as well as a variety of other proteins with little functional information (e.g., lodestar, ETL1).	GO:0072711|cellular response to hydroxyurea;GO:0016569|covalent chromatin modification;GO:0006338|chromatin remodeling;GO:0030330|DNA damage response, signal transduction by p53 class mediator;GO:0006306|DNA methylation;GO:0006310|DNA recombination;GO:0006281|DNA repair;GO:0006336|DNA replication-independent nucleosome assembly;GO:0030900|forebrain development;GO:0035264|multicellular organism gr…	GO:0000784|nuclear chromosome, telomeric region;GO:0005720|nuclear heterochromatin;GO:1990707|nuclear subtelomeric heterochromatin;GO:0005634|nucleus;GO:0005721|pericentric heterochromatin;GO:0016605|PML body;GO:0070603|SWI/SNF superfamily-type complex;GO:0031933|telomeric heterochromatin;	GO:0005524|ATP binding;GO:0003682|chromatin binding;GO:0070087|chromo shadow domain binding;GO:0003677|DNA binding;GO:0003678|DNA helicase activity;GO:0015616|DNA translocase activity;GO:0004386|helicase activity;GO:0042393|histone binding;GO:0046872|metal ion binding;GO:0035064|methylated histone binding;	K10779	ATRX; transcriptional regulator ATRX [EC:3.6.4.12]
oar_circ_0032904	3	0	0	3.955	6	8	9	-2.24831	0.055533	NA	down	no	5:78676983..78686211:+	Null	.	.	.	.	.	.	.	.	.	.	.	.	.	.	.	.	.	.	.	.	.	.	.	.
oar_circ_0007090	0	0	0	1.471	5	2	2	-2.7373	0.0559568	NA	down	no	16:13572365..13581073:-	ENSOARG00000006023	gi|803165530|ref|XP_011952218.1|	7470	0	PREDICTED: protein LAP2 isoform X1 [Ovis aries]	gi|965980285|ref|XM_012096818.2|	4863	0	PREDICTED: Ovis aries erbb2 interacting protein (ERBB2IP), transcript variant X3, mRNA	Q96RT1	2493	0	Erbin	alr0124_1	176	9e-46	COG4886	pfam13855	LRR_8	Leucine rich repeat.	GO:0045175|basal protein localization;GO:0007155|cell adhesion;GO:0007049|cell cycle;GO:0016049|cell growth;GO:0071356|cellular response to tumor necrosis factor;GO:0007173|epidermal growth factor receptor signaling pathway;GO:0038128|ERBB2 signaling pathway;GO:0045197|establishment or maintenance of epithelial cell apical/basal polarity;GO:0007229|integrin-mediated signaling pathway;GO:0045104|i…	GO:0009925|basal plasma membrane;GO:0005604|basement membrane;GO:0016323|basolateral plasma membrane;GO:0030054|cell junction;GO:0005737|cytoplasm;GO:0030056|hemidesmosome;GO:0031965|nuclear membrane;GO:0005654|nucleoplasm;GO:0005634|nucleus;GO:0005886|plasma membrane;	GO:0005176|ErbB-2 class receptor binding;GO:0005178|integrin binding;GO:0005102|receptor binding;GO:0005200|structural constituent of cytoskeleton;	K12796	ERBB2IP, ERBIN; erbb2-interacting protein
oar_circ_0024263	0	2	0	3.43449	6	6	8	-2.33164	0.0560082	NA	down	no	2:33814814..33828016:+	ENSOARG00000008849	gi|965919808|ref|XP_014948529.1|	6389	0	PREDICTED: cytosolic carboxypeptidase 1 isoform X1 [Ovis aries]	gi|965919809|ref|XM_015093044.1|	3678	0	PREDICTED: Ovis aries ATP/GTP binding protein 1 (AGTPBP1), transcript variant X2, mRNA	Q9UPW5	2326	0	Cytosolic carboxypeptidase 1	PA2831	102	4e-22	COG2866	pfam00246	Peptidase_M14	Zinc carboxypeptidase.	GO:0035609|C-terminal protein deglutamylation;GO:0021702|cerebellar Purkinje cell differentiation;GO:0001754|eye photoreceptor cell differentiation;GO:0007005|mitochondrion organization;GO:0050905|neuromuscular process;GO:0021772|olfactory bulb development;GO:0035610|protein side chain deglutamylation;	GO:0005737|cytoplasm;GO:0005829|cytosol;GO:0005739|mitochondrion;GO:0005634|nucleus;	GO:0004181|metallocarboxypeptidase activity;GO:0015631|tubulin binding;GO:0008270|zinc ion binding;	.	.
oar_circ_0030732	2	0	0	3.22147	5	8	6	-2.36292	0.0561815	NA	down	no	4:48296082..48298526:+	ENSOARG00000005055	gi|426227579|ref|XP_004007895.1|	2762	0	PREDICTED: HMG box-containing protein 1 isoform X2 [Ovis aries]	gi|965931536|ref|XM_004007846.3|	2597	0	PREDICTED: Ovis aries HMG-box transcription factor 1 (HBP1), transcript variant X2, mRNA	Q2KJ34	1026	0	HMG box-containing protein 1	.	.	.	.	pfam08517	AXH	Ataxin-1 and HBP1 module (AXH). AXH is a protein-protein and RNA binding motif found in Ataxin-1 (ATX1). ATX1 is responsible for the autosomal-dominant neurodegenerative disorder Spinocerebellar ataxia type-1 (SCA1) in humans. The AXH module has also been identified in the apparently unrelated transcription factor HBP1 which is thought to be involved in the architectural regulation of chromatin a…	GO:0006355|regulation of transcription, DNA-templated;GO:0006351|transcription, DNA-templated;GO:0016055|Wnt signaling pathway;	GO:0005634|nucleus;	GO:0003677|DNA binding;GO:0003723|RNA binding;	.	.
oar_circ_0033849	0	0	0	1.66237	4	0	7	-2.73761	0.0563313	NA	down	no	6:34854672..34861548:+	ENSOARG00000018510	gi|356582222|ref|NP_001239113.1|	452	8e-52	alpha-synuclein [Ovis aries]	gi|965940134|ref|XM_012179346.2|	598	0	PREDICTED: Ovis aries synuclein alpha (SNCA), transcript variant X4, mRNA	Q3T0G8	177	1e-52	Alpha-synuclein	.	.	.	.	pfam01387	Synuclein	Synuclein. There are three types of synucleins in humans, these are called alpha, beta and gamma. Alpha synuclein has been found mutated in families with autosomal dominant Parkinson's disease. A peptide of alpha synuclein has also been found in amyloid plaques in Alzheimer's patients.	GO:0006919|activation of cysteine-type endopeptidase activity involved in apoptotic process;GO:0008344|adult locomotory behavior;GO:0071280|cellular response to copper ion;GO:0034599|cellular response to oxidative stress;GO:0042416|dopamine biosynthetic process;GO:0060079|excitatory postsynaptic potential;GO:0006631|fatty acid metabolic process;GO:0060291|long-term synaptic potentiation;GO:000177…	GO:0015629|actin cytoskeleton;GO:0030424|axon;GO:0005938|cell cortex;GO:0030054|cell junction;GO:0005829|cytosol;GO:0005615|extracellular space;GO:0043205|fibril;GO:0030426|growth cone;GO:0016234|inclusion body;GO:0016020|membrane;GO:0005739|mitochondrion;GO:0005634|nucleus;GO:0048471|perinuclear region of cytoplasm;GO:0005886|plasma membrane;GO:0031092|platelet alpha granule membrane;GO:0098794|…	GO:0050544|arachidonic acid binding;GO:0005509|calcium ion binding;GO:0005507|copper ion binding;GO:0043027|cysteine-type endopeptidase inhibitor activity involved in apoptotic process;GO:0008198|ferrous iron binding;GO:0042802|identical protein binding;GO:0000287|magnesium ion binding;GO:0016491|oxidoreductase activity;GO:0005543|phospholipid binding;GO:0008270|zinc ion binding;	K04528	SNCA; synuclein, alpha (non A4 component of amyloid precursor)
oar_circ_0014961	3	0	6	1.58778	0	0	0	2.73884	0.0564697	NA	up	no	1:40813924..40833270:+	ENSOARG00000010394	gi|926688543|ref|XP_013818228.1|	5770	0	PREDICTED: leptin receptor isoform X2 [Capra hircus]	gi|926688542|ref|XM_013962774.1|	3385	0	PREDICTED: Capra hircus leptin receptor (LEPR), transcript variant X9, mRNA	O02671	1973	0	Leptin receptor	.	.	.	.	pfam06328	Lep_receptor_Ig	Ig-like C2-type domain. This domain is a ligand-binding immunoglobulin-like domain. The two cysteine residues form a disulphide bridge.	GO:0001525|angiogenesis;GO:0097009|energy homeostasis;GO:0042593|glucose homeostasis;GO:0033210|leptin-mediated signaling pathway;GO:0010507|negative regulation of autophagy;GO:0006909|phagocytosis;GO:0046850|regulation of bone remodeling;GO:2000505|regulation of energy homeostasis;GO:0060259|regulation of feeding behavior;GO:0044321|response to leptin;GO:0019953|sexual reproduction;GO:0030217|T …	GO:0016323|basolateral plasma membrane;GO:0016021|integral component of membrane;	GO:0038021|leptin receptor activity;	K05062	LEPR; leptin receptor
oar_circ_0036674	3	0	6	1.58778	0	0	0	2.73884	0.0564697	NA	up	no	7:74520614..74640682:+	ENSOARG00000021160	gi|803095915|ref|XP_012037234.1|	3028	0	PREDICTED: alpha-(1,6)-fucosyltransferase [Ovis aries]	gi|965947869|ref|XM_015097123.1|	2143	0	PREDICTED: Ovis aries fucosyltransferase 8 (alpha (1,6) fucosyltransferase) (FUT8), transcript variant X2, mRNA	Q9N0W2	1153	0	Alpha-(1,6)-fucosyltransferase	.	.	.	.	pfam14604	SH3_9	Variant SH3 domain.	GO:0046368|GDP-L-fucose metabolic process;GO:0036071|N-glycan fucosylation;GO:0033578|protein glycosylation in Golgi;GO:0006487|protein N-linked glycosylation;GO:0018279|protein N-linked glycosylation via asparagine;	GO:0032580|Golgi cisterna membrane;GO:0016021|integral component of membrane;	GO:0046921|alpha-(1->6)-fucosyltransferase activity;GO:0008424|glycoprotein 6-alpha-L-fucosyltransferase activity;	.	.
oar_circ_0040036	3	0	6	1.58778	0	0	0	2.73884	0.0564697	NA	up	no	9:76907921..76937402:+	ENSOARG00000001692	gi|965850702|ref|XP_011995388.2|	6281	0	PREDICTED: regulator of G-protein signaling 22 isoform X1 [Ovis aries musimon]	gi|965954090|ref|XM_012184063.2|	3919	0	PREDICTED: Ovis aries regulator of G-protein signaling 22 (RGS22), transcript variant X1, mRNA	Q8NE09	1989	0	Regulator of G-protein signaling 22	.	.	.	.	pfam00615	RGS	Regulator of G protein signaling domain. RGS family members are GTPase-activating proteins for heterotrimeric G-protein alpha-subunits.	GO:0009968|negative regulation of signal transduction;	GO:0005737|cytoplasm;GO:0005634|nucleus;GO:0005886|plasma membrane;	GO:0005096|GTPase activator activity;	.	.
oar_circ_0031340	9	3	4	10.7026	19	11	22	-1.46036	0.0567104	0.999913	down	no	4:82490251..82512709:+	ENSOARG00000017838	gi|147905446|ref|NP_001091599.1|	2713	0	amphiphysin [Bos taurus]	gi|965932588|ref|XM_012177016.2|	2017	0	PREDICTED: Ovis aries amphiphysin (AMPH), transcript variant X3, mRNA	P49418	959	0	Amphiphysin	.	.	.	.	pfam03114	BAR	BAR domain. BAR domains are dimerization, lipid binding and curvature sensing modules found in many different protein families. A BAR domain with an additional N-terminal amphipathic helix (an N-BAR) can drive membrane curvature. These N-BAR domains are found in amphiphysin, endophilin, BRAP and Nadrin. BAR domains are also frequently found alongside domains that determine lipid specificity, like…	GO:0007268|synaptic transmission;GO:0006897|endocytosis;	GO:0015629|actin cytoskeleton;GO:0030054|cell junction;GO:0031256|leading edge membrane;GO:0008021|synaptic vesicle;GO:0030672|synaptic vesicle membrane;GO:0005802|trans-Golgi network;	GO:0005086|ARF guanyl-nucleotide exchange factor activity;GO:0005543|phospholipid binding;	K12562	AMPH; amphiphysin
oar_circ_0000212	0	0	0	1.44362	4	3	2	-2.72839	0.0567869	NA	down	no	10:15911337..15913662:+	ENSOARG00000007620	gi|593749214|ref|XP_007129845.1|	1548	0	PREDICTED: kidney mitochondrial carrier protein 1-like isoform X1 [Physeter catodon]	gi|965955065|ref|XM_015098055.1|	929	0	PREDICTED: Ovis aries solute carrier family 25 member 30 (SLC25A30), transcript variant X3, mRNA	Q8HXE3	582	0	Kidney mitochondrial carrier protein 1	.	.	.	.	pfam00153	Mito_carr	Mitochondrial carrier protein.	GO:0006839|mitochondrial transport;	GO:0016021|integral component of membrane;GO:0005743|mitochondrial inner membrane;	.	.	.
oar_circ_0034892	0	0	0	1.44362	4	3	2	-2.72839	0.0567869	NA	down	no	6:90102666..90117981:-	ENSOARG00000015497	gi|803083457|ref|XP_012035561.1|	2972	0	PREDICTED: cyclin-dependent kinase-like 2 isoform X1 [Ovis aries]	gi|965942818|ref|XM_012180172.2|	1765	0	PREDICTED: Ovis aries cyclin-dependent kinase-like 2 (CDC2-related kinase) (CDKL2), transcript variant X4, mRNA	Q4R7T5	1013	0	Cyclin-dependent kinase-like 2	.	.	.	.	pfam00069	Pkinase	Protein kinase domain.	.	GO:0005737|cytoplasm;GO:0005634|nucleus;	GO:0005524|ATP binding;GO:0004693|cyclin-dependent protein serine/threonine kinase activity;	K08824	CDKL; cyclin-dependent kinase-like [EC:2.7.11.22]
oar_circ_0035007	0	0	0	1.44362	4	3	2	-2.72839	0.0567869	NA	down	no	6:93762453..93762804:+	Null	.	.	.	.	.	.	.	.	.	.	.	.	.	.	.	.	.	.	.	.	.	.	.	.
oar_circ_0040201	0	0	0	1.44362	4	3	2	-2.72839	0.0567869	NA	down	no	9:82539752..82547602:+	ENSOARG00000007691	gi|426235834|ref|XP_004011884.1|	4217	0	PREDICTED: DNA repair and recombination protein RAD54B isoform X1 [Ovis aries]	gi|965954236|ref|XM_012184121.2|	2404	0	PREDICTED: Ovis aries RAD54 homolog B (S. cerevisiae) (RAD54B), transcript variant X4, mRNA	Q9Y620	1436	0	DNA repair and recombination protein RAD54B	SPAC15A10.03c	476	2e-153	COG0553	pfam00176	SNF2_N	SNF2 family N-terminal domain. This domain is found in proteins involved in a variety of processes including transcription regulation (e.g., SNF2, STH1, brahma, MOT1), DNA repair (e.g., ERCC6, RAD16, RAD5), DNA recombination (e.g., RAD54), and chromatin unwinding (e.g., ISWI) as well as a variety of other proteins with little functional information (e.g., lodestar, ETL1).	GO:0000724|double-strand break repair via homologous recombination;GO:0006312|mitotic recombination;GO:0007131|reciprocal meiotic recombination;	GO:0005634|nucleus;	GO:0005524|ATP binding;GO:0003677|DNA binding;GO:0003678|DNA helicase activity;GO:0015616|DNA translocase activity;GO:0003724|RNA helicase activity;	K10877	RAD54B; DNA repair and recombination protein RAD54B [EC:3.6.4.-]
oar_circ_0023623	0	0	2	3.51657	6	10	4	-2.32581	0.0572346	NA	down	no	2:225962968..225976570:-	ENSOARG00000020437	gi|426221655|ref|XP_004005024.1|	11328	0	PREDICTED: dedicator of cytokinesis protein 10 isoform X8 [Ovis aries]	gi|965922533|ref|XM_004004975.3|	6641	0	PREDICTED: Ovis aries dedicator of cytokinesis 10 (DOCK10), transcript variant X8, mRNA	Q96BY6	4072	0	Dedicator of cytokinesis protein 10	.	.	.	.	pfam06920	Ded_cyto	Dedicator of cytokinesis. This family represents a conserved region approximately 200 residues long within a number of eukaryotic dedicator of cytokinesis proteins. These are potential guanine nucleotide exchange factors, which activate some small GTPases by exchanging bound GDP for free GTP.	GO:0030334|regulation of cell migration;GO:0007264|small GTPase mediated signal transduction;	GO:0070062|extracellular exosome;GO:0005622|intracellular;GO:0016020|membrane;	GO:0005085|guanyl-nucleotide exchange factor activity;	.	.
oar_circ_0020812	39	29	25	23.5523	15	23	11	1.02018	0.0572917	0.999913	up	no	26:18847223..18875180:-	ENSOARG00000009556	gi|594115017|ref|XP_006080220.1|	2147	0	PREDICTED: calcium uptake protein 3, mitochondrial [Bubalus bubalis]	gi|966006968|ref|XM_015104575.1|	1213	0	PREDICTED: Ovis aries mitochondrial calcium uptake family member 3 (MICU3), transcript variant X1, mRNA	Q86XE3	816	0	Calcium uptake protein 3, mitochondrial	.	.	.	.	pfam13833	EF-hand_8	EF-hand domain pair.	.	GO:0016021|integral component of membrane;GO:0005739|mitochondrion;	GO:0005509|calcium ion binding;	.	.
oar_circ_0030884	3	0	0	3.94825	7	5	11	-2.23967	0.0575365	NA	down	no	4:56371754..56411528:+	ENSOARG00000002931	gi|528946673|ref|XP_005205506.1|	9762	0	PREDICTED: dedicator of cytokinesis protein 4 isoform X1 [Bos taurus]	gi|803062884|ref|XM_012176786.1|	6847	0	PREDICTED: Ovis aries dedicator of cytokinesis 4 (DOCK4), transcript variant X1, mRNA	Q8N1I0	3708	0	Dedicator of cytokinesis protein 4	.	.	.	.	pfam06920	Ded_cyto	Dedicator of cytokinesis. This family represents a conserved region approximately 200 residues long within a number of eukaryotic dedicator of cytokinesis proteins. These are potential guanine nucleotide exchange factors, which activate some small GTPases by exchanging bound GDP for free GTP.	GO:0060326|cell chemotaxis;GO:1904694|negative regulation of vascular smooth muscle contraction;GO:0007264|small GTPase mediated signal transduction;	GO:0005829|cytosol;GO:0016020|membrane;GO:0005886|plasma membrane;GO:0032420|stereocilium;GO:0032421|stereocilium bundle;	GO:0005096|GTPase activator activity;GO:0005085|guanyl-nucleotide exchange factor activity;GO:0030165|PDZ domain binding;GO:0048365|Rac GTPase binding;GO:0030971|receptor tyrosine kinase binding;	K17697	DOCK4; dedicator of cytokinesis protein 4
oar_circ_0001977	8	0	2	1.57385	0	0	0	2.72729	0.0576084	NA	up	no	11:46405386..46443773:+	ENSOARG00000012181	gi|803123211|ref|XP_004013061.2|	3942	0	PREDICTED: serine/threonine-protein kinase tousled-like 2 isoform X1 [Ovis aries]	gi|965960973|ref|XM_004013012.3|	2501	0	PREDICTED: Ovis aries tousled like kinase 2 (TLK2), transcript variant X1, mRNA	Q86UE8	1411	0	Serine/threonine-protein kinase tousled-like 2	.	.	.	.	pfam00069	Pkinase	Protein kinase domain.	GO:0007049|cell cycle;GO:0006974|cellular response to DNA damage stimulus;GO:0071480|cellular response to gamma radiation;GO:0016569|covalent chromatin modification;GO:0007059|chromosome segregation;GO:0035556|intracellular signal transduction;GO:0010507|negative regulation of autophagy;GO:0032435|negative regulation of proteasomal ubiquitin-dependent protein catabolic process;GO:0018105|peptidyl…	GO:0030054|cell junction;GO:0005882|intermediate filament;GO:0005634|nucleus;GO:0048471|perinuclear region of cytoplasm;	GO:0005524|ATP binding;GO:0004674|protein serine/threonine kinase activity;	K08864	TLK; tousled-like kinase [EC:2.7.11.1]
oar_circ_0026445	0	0	0	1.65715	5	5	0	-2.72121	0.0579128	NA	down	no	3:137316983..137321553:+	ENSOARG00000019211	gi|803044256|ref|XP_012029758.1|	2619	0	PREDICTED: KAT8 regulatory NSL complex subunit 2 isoform X1 [Ovis aries]	gi|965926799|ref|XM_012174368.2|	1479	0	PREDICTED: Ovis aries KAT8 regulatory NSL complex subunit 2 (KANSL2), transcript variant X1, mRNA	Q861R7	997	0	KAT8 regulatory NSL complex subunit 2	.	.	.	.	pfam13891	zf-C3Hc3H	Potential DNA-binding domain. This domain is likely to be the DNA-binding domain of chromatin re-modelling proteins and helicases.	GO:0043984|histone H4-K16 acetylation;GO:0043981|histone H4-K5 acetylation;GO:0043982|histone H4-K8 acetylation;	GO:0000123|histone acetyltransferase complex;	.	K18401	KANSL2; KAT8 regulatory NSL complex subunit 2
oar_circ_0034152	0	0	0	1.65715	5	5	0	-2.72121	0.0579128	NA	down	no	6:55552360..55596623:-	ENSOARG00000009322	gi|965941768|ref|XP_014951920.1|	8830	0	PREDICTED: arf-GAP with Rho-GAP domain, ANK repeat and PH domain-containing protein 2 isoform X1 [Ovis aries]	gi|965941767|ref|XM_015096434.1|	6398	0	PREDICTED: Ovis aries ArfGAP with RhoGAP domain, ankyrin repeat and PH domain 2 (ARAP2), transcript variant X1, mRNA	Q8WZ64	2916	0	Arf-GAP with Rho-GAP domain, ANK repeat and PH domain-containing protein 2	SPBC17G9.08c_2	72.4	1e-12	COG5347	pfam00620	RhoGAP	RhoGAP domain. GTPase activator proteins towards Rho/Rac/Cdc42-like small GTPases.	GO:0051056|regulation of small GTPase mediated signal transduction;GO:0007165|signal transduction;	GO:0005829|cytosol;	GO:0005096|GTPase activator activity;GO:0046872|metal ion binding;GO:0005547|phosphatidylinositol-3,4,5-trisphosphate binding;	K18440	ARAP2; Arf-GAP with Rho-GAP domain, ANK repeat and PH domain-containing protein 2
oar_circ_0039390	0	0	0	1.65715	5	5	0	-2.72121	0.0579128	NA	down	no	9:44181760..44216037:-	ENSOARG00000001185	gi|426235606|ref|XP_004011771.1|	9682	0	PREDICTED: brefeldin A-inhibited guanine nucleotide-exchange protein 1 [Ovis aries]	gi|965953383|ref|XM_004011722.3|	6935	0	PREDICTED: Ovis aries ADP ribosylation factor guanine nucleotide exchange factor 1 (ARFGEF1), transcript variant X1, mRNA	O46382	3718	0	Brefeldin A-inhibited guanine nucleotide-exchange protein 1	SPAC30.01c	719	0	COG5307	pfam01369	Sec7	Sec7 domain. The Sec7 domain is a guanine-nucleotide-exchange-factor (GEF) for the pfam00025 family.	GO:0010256|endomembrane system organization;GO:0007030|Golgi organization;GO:0030837|negative regulation of actin filament polymerization;GO:0034260|negative regulation of GTPase activity;GO:0090284|positive regulation of protein glycosylation in Golgi;GO:0090303|positive regulation of wound healing;GO:0015031|protein transport;GO:0032012|regulation of ARF protein signal transduction;GO:2000114|r…	GO:0005829|cytosol;GO:0000139|Golgi membrane;GO:0016363|nuclear matrix;GO:0005730|nucleolus;GO:0048471|perinuclear region of cytoplasm;GO:0030532|small nuclear ribonucleoprotein complex;GO:0005802|trans-Golgi network;	GO:0005086|ARF guanyl-nucleotide exchange factor activity;GO:0034237|protein kinase A regulatory subunit binding;	K18442	ARFGEF, BIG; brefeldin A-inhibited guanine nucleotide-exchange protein
oar_circ_0023774	0	0	0	1.42656	4	2	3	-2.71491	0.0581099	NA	down	no	2:232841626..232843780:+	ENSOARG00000020740	gi|803028776|ref|XP_012004170.1|	4641	0	PREDICTED: DIS3-like exonuclease 2 isoform X2 [Ovis aries]	gi|965853250|ref|XM_012141185.2|	4456	0	PREDICTED: Ovis aries musimon DIS3 like 3'-5' exoribonuclease 2 (DIS3L2), transcript variant X10, mRNA	Q8IYB7	1618	0	DIS3-like exonuclease 2	SPAC2C4.07c	435	4e-131	COG0557	pfam00773	RNB	RNB domain. This domain is the catalytic domain of ribonuclease II.	GO:0051301|cell division;GO:0010587|miRNA catabolic process;GO:0007067|mitotic nuclear division;GO:0051306|mitotic sister chromatid separation;GO:0008285|negative regulation of cell proliferation;GO:0000291|nuclear-transcribed mRNA catabolic process, exonucleolytic;GO:0034427|nuclear-transcribed mRNA catabolic process, exonucleolytic, 3'-5';GO:1990074|polyuridylation-dependent mRNA catabolic proc…	GO:0005737|cytoplasm;GO:0000177|cytoplasmic exosome (RNase complex);GO:0000932|cytoplasmic mRNA processing body;GO:0000176|nuclear exosome (RNase complex);GO:0005844|polysome;	GO:0000175|3'-5'-exoribonuclease activity;GO:0000287|magnesium ion binding;GO:0008266|poly(U) RNA binding;GO:0004540|ribonuclease activity;	K18758	DIS3L2; DIS3-like exonuclease 2 [EC:3.1.13.-]
oar_circ_0028118	0	0	0	1.42656	4	2	3	-2.71491	0.0581099	NA	down	no	3:25692984..25695378:-	ENSOARG00000016596	gi|965924733|ref|XP_014949721.1|	5441	0	PREDICTED: structural maintenance of chromosomes protein 6 isoform X1 [Ovis aries]	gi|965924732|ref|XM_015094235.1|	3328	0	PREDICTED: Ovis aries structural maintenance of chromosomes 6 (SMC6), transcript variant X1, mRNA	Q96SB8	1881	0	Structural maintenance of chromosomes protein 6	YLR383w	248	4e-67	COG1196	pfam02463	SMC_N	RecF/RecN/SMC N terminal domain. This domain is found at the N terminus of SMC proteins. The SMC (structural maintenance of chromosomes) superfamily proteins have ATP-binding domains at the N- and C-termini, and two extended coiled-coil domains separated by a hinge in the middle. The eukaryotic SMC proteins form two kind of heterodimers: the SMC1/SMC3 and the SMC2/SMC4 types. These heterodimers c…	GO:0006974|cellular response to DNA damage stimulus;GO:0090398|cellular senescence;GO:0000724|double-strand break repair via homologous recombination;GO:0051984|positive regulation of chromosome segregation;GO:0016925|protein sumoylation;GO:0071139|resolution of recombination intermediates;GO:0000722|telomere maintenance via recombination;	GO:0000781|chromosome, telomeric region;GO:0035061|interchromatin granule;GO:0005622|intracellular;GO:0016607|nuclear speck;GO:0005654|nucleoplasm;GO:0005634|nucleus;GO:0016605|PML body;GO:0000803|sex chromosome;GO:0035861|site of double-strand break;GO:0030915|Smc5-Smc6 complex;	GO:0005524|ATP binding;GO:0031625|ubiquitin protein ligase binding;	.	.
oar_circ_0039826	0	3	0	4.23601	7	8	9	-2.19281	0.0583685	NA	down	no	9:68617919..68652113:-	Null	.	.	.	.	.	.	.	.	.	.	.	.	.	.	.	.	.	.	.	.	.	.	.	.
oar_circ_0014818	4	2	2	1.34313	0	0	0	2.7129	0.0586367	NA	up	no	1:36665685..36680311:+	ENSOARG00000008998	gi|802980876|ref|XP_012018066.1|	9490	0	PREDICTED: inaD-like protein isoform X2 [Ovis aries]	gi|965914964|ref|XM_012162676.2|	5833	0	PREDICTED: Ovis aries InaD-like (Drosophila) (INADL), transcript variant X3, mRNA	Q8NI35	85.5	5e-15	InaD-like protein	.	.	.	.	pfam09045	L27_2	L27_2. The L27_2 domain is a protein-protein interaction domain capable of organizing scaffold proteins into supramolecular assemblies by formation of heteromeric L27_2 domain complexes. L27_2 domain-mediated protein assemblies have been shown to play essential roles in cellular processes including asymmetric cell division, establishment and maintenance of cell polarity, and clustering of recepto…	GO:0070830|bicellular tight junction assembly;GO:0035556|intracellular signal transduction;	GO:0016324|apical plasma membrane;GO:0005923|bicellular tight junction;GO:0070062|extracellular exosome;GO:0048471|perinuclear region of cytoplasm;GO:0005886|plasma membrane;GO:0043234|protein complex;	.	K06092	INADL, PATJ; InaD-like protein
oar_circ_0026685	4	2	2	1.34313	0	0	0	2.7129	0.0586367	NA	up	no	3:148430779..148483769:+	ENSOARG00000020074	gi|426224695|ref|XP_004006504.1|	2962	0	PREDICTED: copine-8 isoform X1 [Ovis aries]	gi|965926982|ref|XM_004006455.3|	1708	0	PREDICTED: Ovis aries copine VIII (CPNE8), transcript variant X1, mRNA	Q9DC53	1101	0	Copine-8	.	.	.	.	pfam07002	Copine	Copine. This family represents a conserved region approximately 180 residues long within eukaryotic copines. Copines are Ca(2+)-dependent phospholipid-binding proteins that are thought to be involved in membrane-trafficking, and may also be involved in cell division and growth.	.	GO:0070062|extracellular exosome;	.	.	.
oar_circ_0029475	2	7	0	1.58012	0	0	0	2.71634	0.0586672	NA	up	no	3:91669264..91703865:-	ENSOARG00000010758	gi|803040794|ref|XP_012028979.1|	2911	0	PREDICTED: spastin isoform X2 [Ovis aries]	gi|965925728|ref|XM_012173589.2|	1875	0	PREDICTED: Ovis aries spastin (SPAST), transcript variant X2, mRNA	A2VDN5	1101	0	Spastin	ECU11g1030	318	1e-100	COG0464	pfam00004	AAA	ATPase family associated with various cellular activities (AAA). AAA family proteins often perform chaperone-like functions that assist in the assembly, operation, or disassembly of protein complexes.	GO:0008089|anterograde axon cargo transport;GO:0019896|axon transport of mitochondrion;GO:0007409|axonogenesis;GO:0032506|cytokinetic process;GO:0031122|cytoplasmic microtubule organization;GO:0006888|ER to Golgi vesicle-mediated transport;GO:0010458|exit from mitosis;GO:0090148|membrane fission;GO:0008152|metabolic process;GO:0001578|microtubule bundle formation;GO:0051013|microtubule severing;G…	GO:1904115|axon cytoplasm;GO:0005813|centrosome;GO:0031410|cytoplasmic vesicle;GO:0005783|endoplasmic reticulum;GO:0005768|endosome;GO:0070062|extracellular exosome;GO:0016021|integral component of membrane;GO:0005874|microtubule;GO:0030496|midbody;GO:0031965|nuclear membrane;GO:0005634|nucleus;GO:0048471|perinuclear region of cytoplasm;GO:0005819|spindle;	GO:0043014|alpha-tubulin binding;GO:0005524|ATP binding;GO:0048487|beta-tubulin binding;GO:0008017|microtubule binding;GO:0008568|microtubule-severing ATPase activity;	K13254	SPAST; spastin [EC:3.6.4.3]
oar_circ_0015157	4	0	5	1.54699	0	0	0	2.71433	0.0588267	NA	up	no	1:50461931..50476354:-	ENSOARG00000012407	gi|802981196|ref|XP_012029267.1|	6909	0	PREDICTED: glutamate-rich protein 3 isoform X1 [Ovis aries]	gi|802981195|ref|XM_012173877.1|	4674	0	PREDICTED: Ovis aries glutamate rich 3 (ERICH3), transcript variant X1, mRNA	Q5RHP9	1331	0	Glutamate-rich protein 3	.	.	.	.	pfam15257	DUF4590	Domain of unknown function (DUF4590). This family of proteins remains to be characterized and is a domain of unknown function. This domain family is found in eukaryotes, and is approximately 120 amino acids in length. There are two conserved sequence motifs: CCE and PCY. In humans, the gene encoding this protein lies in the position, chromosome 1 open reading frame 173.	GO:0060158|phospholipase C-activating dopamine receptor signaling pathway;	GO:0070062|extracellular exosome;GO:0005886|plasma membrane;	GO:0005525|GTP binding;GO:0003924|GTPase activity;GO:0046872|metal ion binding;GO:0004871|signal transducer activity;	.	.
oar_circ_0028192	4	0	5	1.54699	0	0	0	2.71433	0.0588267	NA	up	no	3:30864696..30984517:-	Null	.	.	.	.	.	.	.	.	.	.	.	.	.	.	.	.	.	.	.	.	.	.	.	.
oar_circ_0020451	0	0	0	1.66072	7	0	3	-2.71188	0.0588491	NA	down	no	25:45324014..45342973:-	ENSOARG00000003101	gi|426255986|ref|XP_004021628.1|	3631	0	PREDICTED: LOW QUALITY PROTEIN: conserved oligomeric Golgi complex subunit 2 isoform X1 [Ovis aries]	gi|966006326|ref|XM_004021579.3|	2331	0	PREDICTED: Ovis aries component of oligomeric golgi complex 2 (COG2), transcript variant X1, mRNA	Q14746	1259	0	Conserved oligomeric Golgi complex subunit 2	.	.	.	.	pfam12022	DUF3510	Domain of unknown function (DUF3510). This presumed domain is functionally uncharacterized. This domain is found in eukaryotes. This domain is about 130 amino acids in length. This domain is found associated with pfam06148.	GO:0006888|ER to Golgi vesicle-mediated transport;GO:0007030|Golgi organization;GO:0006891|intra-Golgi vesicle-mediated transport;	GO:0005829|cytosol;GO:0000139|Golgi membrane;GO:0005795|Golgi stack;GO:0017119|Golgi transport complex;GO:0032588|trans-Golgi network membrane;	GO:0008565|protein transporter activity;	.	.
oar_circ_0034723	0	0	0	1.66072	7	0	3	-2.71188	0.0588491	NA	down	no	6:83299819..83305212:-	ENSOARG00000007255	gi|426231774|ref|XP_004009912.1|	5699	0	PREDICTED: ubiquitin-like modifier-activating enzyme 6 [Ovis aries]	gi|965942521|ref|XM_004009863.3|	3174	0	PREDICTED: Ovis aries ubiquitin-like modifier activating enzyme 6 (UBA6), mRNA	A0AVT1	2032	0	Ubiquitin-like modifier-activating enzyme 6	YKL210w	742	0	COG0476	pfam09358	UBA_e1_C	Ubiquitin-activating enzyme e1 C-terminal domain. This presumed domain found at the C-terminus of Ubiquitin-activating enzyme e1 proteins is functionally uncharacterized.	GO:0021764|amygdala development;GO:0060996|dendritic spine development;GO:0021766|hippocampus development;GO:0007612|learning;GO:0007626|locomotory behavior;GO:0016567|protein ubiquitination;GO:0042787|protein ubiquitination involved in ubiquitin-dependent protein catabolic process;GO:0006511|ubiquitin-dependent protein catabolic process;	GO:0005737|cytoplasm;GO:0005829|cytosol;	GO:0005524|ATP binding;GO:0019780|FAT10 activating enzyme activity;GO:0004839|ubiquitin activating enzyme activity;	K10699	UBE1L2, UBA6; ubiquitin-activating enzyme E1-like protein 2 [EC:6.2.1.45]
oar_circ_0011891	0	0	0	1.41625	3	4	2	-2.7071	0.0588873	NA	down	no	1:133676961..133742195:-	ENSOARG00000015555	gi|528899342|ref|XP_615721.6|	3872	0	PREDICTED: neural cell adhesion molecule 2 [Bos taurus]	gi|965916891|ref|XM_004002813.3|	2461	0	PREDICTED: Ovis aries neural cell adhesion molecule 2 (NCAM2), transcript variant X1, mRNA	O15394	1447	0	Neural cell adhesion molecule 2	.	.	.	.	pfam07679	I-set	Immunoglobulin I-set domain.	GO:0007413|axonal fasciculation;GO:0007158|neuron cell-cell adhesion;GO:0007608|sensory perception of smell;	GO:0030424|axon;GO:0016021|integral component of membrane;GO:0005886|plasma membrane;	.	K06491	NCAM; neural cell adhesion molecule
oar_circ_0019174	0	0	0	1.41625	3	4	2	-2.7071	0.0588873	NA	down	no	24:10970857..11081329:+	Null	.	.	.	.	.	.	.	.	.	.	.	.	.	.	.	.	.	.	.	.	.	.	.	.
oar_circ_0028709	0	0	0	1.41625	3	4	2	-2.7071	0.0588873	NA	down	no	3:58242986..58256630:-	ENSOARG00000020684	gi|426223557|ref|XP_004005941.1|	976	2e-131	PREDICTED: charged multivesicular body protein 3 isoform X3 [Ovis aries]	gi|965925251|ref|XM_004005892.3|	669	0	PREDICTED: Ovis aries charged multivesicular body protein 3 (LOC101107266), transcript variant X3, mRNA	Q5RAU5	378	3e-132	Charged multivesicular body protein 3	SPAC9E9.14	97.1	3e-23	COG5491	pfam03357	Snf7	Snf7. This family of proteins are involved in protein sorting and transport from the endosome to the vacuole/lysosome in eukaryotic cells. Vacuoles/lysosomes play an important role in the degradation of both lipids and cellular proteins. In order to perform this degradative function, vacuoles/lysosomes contain numerous hydrolases which have been transported in the form of inactive precursors via …	GO:0007049|cell cycle;GO:0051301|cell division;GO:0015031|protein transport;GO:0007034|vacuolar transport;	GO:0005829|cytosol;GO:0031902|late endosome membrane;	.	K12193	VPS24, CHMP3; charged multivesicular body protein 3
oar_circ_0030398	0	0	0	1.41625	3	4	2	-2.7071	0.0588873	NA	down	no	4:32308062..32318214:-	ENSOARG00000013264	gi|426227477|ref|XP_004007844.1|	3238	0	PREDICTED: protein DBF4 homolog A isoform X1 [Ovis aries]	gi|965931098|ref|XM_004007795.3|	2023	0	PREDICTED: Ovis aries DBF4 zinc finger (DBF4), transcript variant X1, mRNA	Q9UBU7	954	0	Protein DBF4 homolog A	.	.	.	.	pfam07535	zf-DBF	DBF zinc finger. This domain is predicted to bind metal ions and is often found associated with pfam00533 and pfam02178. It was first identified in the Drosophila chiffon gene product, and is associated with initiation of DNA replication.	GO:0006260|DNA replication;GO:0000082|G1/S transition of mitotic cell cycle;	GO:0005654|nucleoplasm;	GO:0008047|enzyme activator activity;GO:0003676|nucleic acid binding;GO:0008270|zinc ion binding;	K06629	ASK, DBF4; activator of S phase kinase
oar_circ_0034204	3	0	0	3.95335	9	8	5	-2.23226	0.0588905	NA	down	no	6:57312385..57363618:+	ENSOARG00000009981	gi|803082267|ref|XP_012035187.1|	6302	0	PREDICTED: TBC1 domain family member 1 isoform X1 [Ovis aries]	gi|965941792|ref|XM_012179797.2|	3962	0	PREDICTED: Ovis aries TBC1 domain family member 1 (TBC1D1), transcript variant X1, mRNA	Q60949	2075	0	TBC1 domain family member 1	.	.	.	.	pfam00566	RabGAP-TBC	Rab-GTPase-TBC domain. Identification of a TBC domain in GYP6_YEAST and GYP7_YEAST, which are GTPase activator proteins of yeast Ypt6 and Ypt7, implies that these domains are GTPase activator proteins of Rab-like small GTPases.	GO:0090630|activation of GTPase activity;GO:0006886|intracellular protein transport;GO:0061024|membrane organization;GO:0032880|regulation of protein localization;GO:0031338|regulation of vesicle fusion;	GO:0005829|cytosol;GO:0012505|endomembrane system;GO:0005622|intracellular;GO:0005634|nucleus;	GO:0005096|GTPase activator activity;GO:0017137|Rab GTPase binding;	K18341	TBC1D1; TBC1 domain family member 1
oar_circ_0036069	5	17	2	15.7142	22	22	31	-1.34985	0.059049	0.999913	down	no	7:49780199..49781453:-	ENSOARG00000020867	gi|426233242|ref|XP_004010626.1|	6236	0	PREDICTED: cingulin-like protein 1 [Ovis aries]	gi|965946802|ref|XM_015097009.1|	3894	0	PREDICTED: Ovis aries cingulin-like 1 (CGNL1), transcript variant X5, mRNA	Q0VF96	2046	0	Cingulin-like protein 1	.	.	.	.	pfam01576	Myosin_tail_1	Myosin tail. The myosin molecule is a multi-subunit complex made up of two heavy chains and four light chains it is a fundamental contractile protein found in all eukaryote cell types. This family consists of the coiled-coil myosin heavy chain tail region. The coiled-coil is composed of the tail from two molecules of myosin. These can then assemble into the macromolecular thick filament. The coil…	.	GO:0005923|bicellular tight junction;GO:0016459|myosin complex;	GO:0003774|motor activity;	.	.
oar_circ_0022714	5	2	2	7.52937	4	27	9	-1.76082	0.0594153	0.999913	down	no	2:172459526..172551017:-	ENSOARG00000010382	gi|965921810|ref|XP_014948921.1|	8018	0	PREDICTED: thrombospondin type-1 domain-containing protein 7B isoform X1 [Ovis aries]	gi|965921811|ref|XM_015093436.1|	4668	0	PREDICTED: Ovis aries thrombospondin type 1 domain containing 7B (THSD7B), transcript variant X2, mRNA	Q9C0I4	2743	0	Thrombospondin type-1 domain-containing protein 7B	.	.	.	.	pfam00090	TSP_1	Thrombospondin type 1 domain.	.	GO:0016021|integral component of membrane;	.	.	.
oar_circ_0008404	3	6	0	1.54625	0	0	0	2.70715	0.0595458	NA	up	no	17:40151813..40153156:-	ENSOARG00000004733	gi|803171639|ref|XP_011952962.1|	3856	0	PREDICTED: relaxin receptor 1 [Ovis aries]	gi|803171638|ref|XM_012097572.1|	2206	0	PREDICTED: Ovis aries relaxin/insulin-like family peptide receptor 1 (RXFP1), mRNA	Q9HBX9	1305	0	Relaxin receptor 1	SPy1798	85.1	4e-16	COG4886	pfam00001	7tm_1	7 transmembrane receptor (rhodopsin family). This family contains, amongst other G-protein-coupled receptors (GCPRs), members of the opsin family, which have been considered to be typical members of the rhodopsin superfamily. They share several motifs, mainly the seven transmembrane helices, GCPRs of the rhodopsin superfamily. All opsins bind a chromophore, such as 11-cis-retinal. The function of…	GO:0007188|adenylate cyclase-modulating G-protein coupled receptor signaling pathway;	GO:0016021|integral component of membrane;GO:0005886|plasma membrane;	GO:0004930|G-protein coupled receptor activity;GO:0046872|metal ion binding;	K04306	RXFP1, LGR7; relaxin family peptide receptor 1
oar_circ_0023005	0	0	0	1.62977	4	6	0	-2.69901	0.0601142	NA	down	no	2:192178875..192192062:-	ENSOARG00000013903	gi|803021615|ref|XP_004004822.2|	4031	0	PREDICTED: signal transducer and activator of transcription 4 isoform X1 [Ovis aries]	gi|982914063|ref|XM_005202573.3|	4309	0	PREDICTED: Bos taurus signal transducer and activator of transcription 1, 91kDa (STAT1), transcript variant X2, mRNA	Q14765	1496	0	Signal transducer and activator of transcription 4	.	.	.	.	pfam02864	STAT_bind	STAT protein, DNA binding domain. STAT proteins (Signal Transducers and Activators of Transcription) are a family of transcription factors that are specifically activated to regulate gene transcription when cells encounter cytokines and growth factors. This family represents the DNA binding domain of STAT, which has an ig-like fold. STAT proteins also include an SH2 domain pfam00017.	GO:0007259|JAK-STAT cascade;GO:0006351|transcription, DNA-templated;	GO:0005737|cytoplasm;GO:0005654|nucleoplasm;	GO:0000977|RNA polymerase II regulatory region sequence-specific DNA binding;GO:0003700|transcription factor activity, sequence-specific DNA binding;	K11220	STAT1; signal transducer and activator of transcription 1
oar_circ_0029853	0	0	0	1.61793	3	0	8	-2.69566	0.0604682	NA	down	no	4:10686806..10702705:-	ENSOARG00000000708	gi|965930542|ref|XP_014950673.1|	2128	0	PREDICTED: LOW QUALITY PROTEIN: calcitonin receptor [Ovis aries]	gi|965930541|ref|XM_015095187.1|	1502	0	PREDICTED: Ovis aries calcitonin receptor (CALCR), mRNA	P25117	640	0	Calcitonin receptor	.	.	.	.	pfam00002	7tm_2	7 transmembrane receptor (Secretin family). This family is known as Family B, the secretin-receptor family or family 2 of the G-protein-coupled receptors (GCPRs).They have been described in many animal species, but not in plants, fungi or prokaryotes. Three distinct sub-families are recognized. Subfamily B1 contains classical hormone receptors, such as receptors for secretin and glucagon, that ar…	GO:0007202|activation of phospholipase C activity;GO:0007166|cell surface receptor signaling pathway;GO:0045762|positive regulation of adenylate cyclase activity;	GO:0005887|integral component of plasma membrane;	GO:0032841|calcitonin binding;GO:0004948|calcitonin receptor activity;	K04576	CALCR; calcitonin receptor
oar_circ_0028039	0	4	7	9.35062	14	11	23	-1.66025	0.060475	0.999913	down	no	3:221050511..221053161:+	ENSOARG00000019539	gi|803286258|ref|XP_012002763.1|	1997	0	PREDICTED: GRAM domain-containing protein 4 isoform X4 [Ovis aries musimon]	gi|965923887|ref|XM_015094012.1|	515	0	PREDICTED: Ovis aries GRAM domain containing 4 (GRAMD4), transcript variant X1, mRNA	Q6IC98	694	0	GRAM domain-containing protein 4	.	.	.	.	pfam02893	GRAM	GRAM domain. The GRAM domain is found in in glucosyltransferases, myotubularins and other putative membrane-associated proteins.	GO:0006915|apoptotic process;	GO:0016021|integral component of membrane;GO:0031966|mitochondrial membrane;	.	.	.
oar_circ_0026474	93	65	68	64.0427	45	55	66	0.6029	0.0604877	0.999913	up	no	3:140007879..140025370:+	ENSOARG00000019508	gi|803044743|ref|XP_012029824.1|	2401	0	PREDICTED: sodium-coupled neutral amino acid transporter 1 isoform X2 [Ovis aries]	gi|926691614|ref|XM_013963851.1|	1605	0	PREDICTED: Capra hircus solute carrier family 38, member 1 (SLC38A1), transcript variant X4, mRNA	Q9H2H9	876	0	Sodium-coupled neutral amino acid transporter 1	YEL064c	96.7	2e-20	COG0814	pfam01490	Aa_trans	Transmembrane amino acid transporter protein. This transmembrane region is found in many amino acid transporters including UNC-47 and MTR. UNC-47 encodes a vesicular amino butyric acid (GABA) transporter, (VGAT). UNC-47 is predicted to have 10 transmembrane domains. MTR is a N system amino acid transporter system protein involved in methyltryptophan resistance. Other members of this family includ…	GO:0006865|amino acid transport;GO:0006867|asparagine transport;GO:0006868|glutamine transport;GO:0015817|histidine transport;GO:0001504|neurotransmitter uptake;GO:0015804|neutral amino acid transport;	GO:0070062|extracellular exosome;GO:0016021|integral component of membrane;GO:0005887|integral component of plasma membrane;GO:0005886|plasma membrane;	GO:0015171|amino acid transmembrane transporter activity;GO:0015179|L-amino acid transmembrane transporter activity;GO:0015182|L-asparagine transmembrane transporter activity;GO:0015186|L-glutamine transmembrane transporter activity;GO:0005290|L-histidine transmembrane transporter activity;GO:0015175|neutral amino acid transmembrane transporter activity;GO:0005283|sodium:amino acid symporter acti…	K14990	SLC38A1, SNAT1, GLNT; solute carrier family 38 (sodium-coupled neutral amino acid transporter), member 1
oar_circ_0004702	0	0	0	1.63817	0	9	2	-2.6929	0.0607817	NA	down	no	13:51522051..51528808:-	ENSOARG00000004955	gi|548490140|ref|XP_005688268.1|	4072	0	PREDICTED: receptor-type tyrosine-protein phosphatase alpha [Capra hircus]	gi|965968052|ref|XM_015099743.1|	2414	0	PREDICTED: Ovis aries protein tyrosine phosphatase, receptor type, A (PTPRA), transcript variant X5, mRNA	P18433	1491	0	Receptor-type tyrosine-protein phosphatase alpha	SPAC11E3.09	142	2e-36	COG5599	pfam00102	Y_phosphatase	Protein-tyrosine phosphatase.	GO:0007411|axon guidance;GO:0008286|insulin receptor signaling pathway;GO:0000165|MAPK cascade;	GO:0070062|extracellular exosome;GO:0005887|integral component of plasma membrane;GO:0005622|intracellular;GO:0005886|plasma membrane;GO:0043235|receptor complex;	GO:0004725|protein tyrosine phosphatase activity;GO:0005088|Ras guanyl-nucleotide exchange factor activity;GO:0005001|transmembrane receptor protein tyrosine phosphatase activity;	K18032	PTPRA; receptor-type tyrosine-protein phosphatase A [EC:3.1.3.48]
oar_circ_0016590	0	0	0	1.61628	6	0	4	-2.68848	0.0611753	NA	down	no	20:39359256..39521209:+	Null	.	.	.	.	.	.	.	.	.	.	.	.	.	.	.	.	.	.	.	.	.	.	.	.
oar_circ_0033083	0	0	0	1.61628	6	0	4	-2.68848	0.0611753	NA	down	no	5:913212..937562:+	ENSOARG00000001974	gi|965934273|ref|XP_014951039.1|	2115	0	PREDICTED: LOW QUALITY PROTEIN: E3 ubiquitin-protein ligase RNF130 isoform X1 [Ovis aries]	gi|965934272|ref|XM_015095553.1|	1175	0	PREDICTED: Ovis aries ring finger protein 130 (RNF130), transcript variant X1, mRNA	Q86XS8	812	0	E3 ubiquitin-protein ligase RNF130	.	.	.	.	pfam13639	zf-RING_2	Ring finger domain.	GO:0006915|apoptotic process;GO:0012501|programmed cell death;	GO:0005737|cytoplasm;GO:0016021|integral component of membrane;GO:0005634|nucleus;	GO:0016874|ligase activity;GO:0004842|ubiquitin-protein transferase activity;GO:0008270|zinc ion binding;	K15701	RNF130, GOLIATH; E3 ubiquitin-protein ligase RNF130 [EC:2.3.2.27]
oar_circ_0041345	0	0	0	1.61628	6	0	4	-2.68848	0.0611753	NA	down	no	X:5320285..5332970:+	Null	.	.	.	.	.	.	.	.	.	.	.	.	.	.	.	.	.	.	.	.	.	.	.	.
oar_circ_0037246	0	0	0	1.58698	0	6	5	-2.68774	0.0612461	NA	down	no	8:10061994..10068117:-	ENSOARG00000007302	gi|426234381|ref|XP_004011174.1|	2040	0	PREDICTED: E3 ubiquitin-protein ligase E3D isoform X3 [Ovis aries]	gi|965949427|ref|XM_004011125.3|	1252	0	PREDICTED: Ovis aries ubiquitin protein ligase E3D (UBE3D), transcript variant X3, mRNA	Q1JQA1	726	0	E3 ubiquitin-protein ligase E3D	.	.	.	.	pfam09814	HECT_2	HECT-like Ubiquitin-conjugating enzyme (E2)-binding. HECT_2 is a family of UbcH10-binding proteins.	GO:0016567|protein ubiquitination;	GO:0005737|cytoplasm;	GO:0016874|ligase activity;	.	.
oar_circ_0039332	0	0	0	1.58698	0	6	5	-2.68774	0.0612461	NA	down	no	9:43652515..43657968:-	ENSOARG00000017663	gi|426235586|ref|XP_004011761.1|	3929	0	PREDICTED: myb-related protein A isoform X2 [Ovis aries]	gi|965953339|ref|XM_004011712.2|	2240	0	PREDICTED: Ovis aries v-myb avian myeloblastosis viral oncogene homolog-like 1 (MYBL1), transcript variant X2, mRNA	P10243	1385	0	Myb-related protein A	ECU11g1690	154	9e-42	COG5147	pfam09316	Cmyb_C	C-myb, C-terminal. Members of this family are predominantly found in the proto-oncogene c-myb and the viral transforming protein myb. Truncation of the domain results in 'activation' of c-myb and subsequent tumorigenesis.	GO:0030154|cell differentiation;GO:0045944|positive regulation of transcription from RNA polymerase II promoter;GO:0045893|positive regulation of transcription, DNA-templated;	GO:0005634|nucleus;	GO:0000978|RNA polymerase II core promoter proximal region sequence-specific DNA binding;GO:0001135|transcription factor activity, RNA polymerase II transcription factor recruiting;GO:0001077|transcriptional activator activity, RNA polymerase II core promoter proximal region sequence-specific binding;	K09421	MYBL; myb-related protein
oar_circ_0040003	0	0	0	1.58698	0	6	5	-2.68774	0.0612461	NA	down	no	9:74779674..74790419:+	ENSOARG00000018014	gi|556717468|ref|XP_005954644.1|	1781	0	PREDICTED: ribonucleoside-diphosphate reductase subunit M2 B isoform X1 [Pantholops hodgsonii]	gi|803105794|ref|XM_012184037.1|	1121	0	PREDICTED: Ovis aries ribonucleotide reductase M2 B (TP53 inducible) (RRM2B), transcript variant X1, mRNA	Q5R9G0	665	0	Ribonucleoside-diphosphate reductase subunit M2 B	YJL026w	462	4e-157	COG0208	pfam00268	Ribonuc_red_sm	Ribonucleotide reductase, small chain.	GO:0009186|deoxyribonucleoside diphosphate metabolic process;GO:0009200|deoxyribonucleoside triphosphate metabolic process;GO:0009263|deoxyribonucleotide biosynthetic process;GO:0006281|DNA repair;GO:0001822|kidney development;GO:0006264|mitochondrial DNA replication;GO:1902254|negative regulation of intrinsic apoptotic signaling pathway by p53 class mediator;GO:0003014|renal system process;GO:00…	GO:0070062|extracellular exosome;GO:0005739|mitochondrion;GO:0005654|nucleoplasm;GO:0005971|ribonucleoside-diphosphate reductase complex;	GO:0046872|metal ion binding;GO:0004748|ribonucleoside-diphosphate reductase activity, thioredoxin disulfide as acceptor;	K10808	RRM2; ribonucleoside-diphosphate reductase subunit M2 [EC:1.17.4.1]
oar_circ_0020531	79	70	50	55.1079	37	35	67	0.684878	0.0613881	0.999913	up	no	25:6270279..6290921:+	ENSOARG00000003390	gi|803325556|ref|XP_012020940.1|	3688	0	PREDICTED: mitogen-activated protein kinase kinase kinase MLK4 isoform X3 [Ovis aries musimon]	gi|966004736|ref|XM_015104330.1|	2493	0	PREDICTED: Ovis aries mitogen-activated protein kinase kinase kinase MLK4 (LOC101115427), transcript variant X4, mRNA	Q5TCX8	1028	0	Mitogen-activated protein kinase kinase kinase MLK4	.	.	.	.	pfam07714	Pkinase_Tyr	Protein tyrosine kinase.	GO:0007257|activation of JUN kinase activity;GO:0046777|protein autophosphorylation;GO:0006468|protein phosphorylation;	GO:0005622|intracellular;	GO:0005524|ATP binding;GO:0004709|MAP kinase kinase kinase activity;GO:0042803|protein homodimerization activity;	K17534	MLK4, KIAA1804; mitogen-activated protein kinase kinase kinase MLK4 [EC:2.7.11.25]
oar_circ_0015485	0	0	0	1.38212	3	2	4	-2.67942	0.061701	NA	down	no	1:68752348..68830042:+	ENSOARG00000016310	gi|802981777|ref|XP_012031534.1|	3146	0	PREDICTED: putative RNA polymerase II subunit B1 CTD phosphatase RPAP2 isoform X1 [Ovis aries]	gi|802981780|ref|XM_004002195.2|	2008	0	PREDICTED: Ovis aries RNA polymerase II associated protein 2 (RPAP2), transcript variant X4, mRNA	F6RRD7	1159	0	Putative RNA polymerase II subunit B1 CTD phosphatase RPAP2	.	.	.	.	pfam04181	RPAP2_Rtr1	Rtr1/RPAP2 family. This family includes the human RPAP2 (RNAP II associated polypeptide) protein and the yeast Rtr1 protein. It has been suggested that this family of proteins are regulators of core RNA polymerase II function.	GO:0070940|dephosphorylation of RNA polymerase II C-terminal domain;GO:0009301|snRNA transcription;	GO:0005737|cytoplasm;GO:0016591|DNA-directed RNA polymerase II, holoenzyme;GO:0005730|nucleolus;GO:0005634|nucleus;	GO:0008420|CTD phosphatase activity;GO:0046872|metal ion binding;	.	.
oar_circ_0041319	0	0	0	1.38212	3	2	4	-2.67942	0.061701	NA	down	no	X:49390225..49395241:+	ENSOARG00000007768	gi|926729012|ref|XP_013831987.1|	11685	0	PREDICTED: E3 ubiquitin-protein ligase HUWE1 isoform X5 [Capra hircus]	gi|966009802|ref|XM_012106654.2|	13519	0	PREDICTED: Ovis aries HECT, UBA and WWE domain containing 1, E3 ubiquitin protein ligase (HUWE1), transcript variant X11, mRNA	Q7Z6Z7	1488	0	E3 ubiquitin-protein ligase HUWE1	SPAC19D5.04	453	1e-126	COG5021	pfam06025	DUF913	Domain of Unknown Function (DUF913). Members of this family are found in various ubiquitin protein ligases.	GO:0006284|base-excision repair;GO:0030154|cell differentiation;GO:0016574|histone ubiquitination;GO:1903955|positive regulation of protein targeting to mitochondrion;GO:0006513|protein monoubiquitination;GO:0000209|protein polyubiquitination;GO:0042787|protein ubiquitination involved in ubiquitin-dependent protein catabolic process;	GO:0005737|cytoplasm;GO:0005829|cytosol;GO:0070062|extracellular exosome;GO:0016020|membrane;GO:0005654|nucleoplasm;GO:0005634|nucleus;	GO:0003677|DNA binding;GO:0044822|poly(A) RNA binding;GO:0004842|ubiquitin-protein transferase activity;	K10592	HUWE1, MULE, ARF-BP1; E3 ubiquitin-protein ligase HUWE1 [EC:2.3.2.26]
oar_circ_0001791	5	0	4	1.5062	0	0	0	2.68193	0.0620686	NA	up	no	11:35283690..35295840:+	ENSOARG00000003144	gi|803245872|ref|XP_011982933.1|	6185	0	PREDICTED: C-Jun-amino-terminal kinase-interacting protein 4 isoform X7 [Ovis aries musimon]	gi|965959683|ref|XM_004012753.3|	3406	0	PREDICTED: Ovis aries sperm associated antigen 9 (SPAG9), transcript variant X9, mRNA	O60271	2266	0	C-Jun-amino-terminal kinase-interacting protein 4	.	.	.	.	pfam09744	Jnk-SapK_ap_N	JNK_SAPK-associated protein-1. This is the N-terminal 200 residues of a set of proteins conserved from yeasts to humans. Most of the proteins in this entry have an RhoGEF pfam00621 domain at their C-terminal end.	GO:0007257|activation of JUN kinase activity;GO:0090074|negative regulation of protein homodimerization activity;GO:0030335|positive regulation of cell migration;GO:0051149|positive regulation of muscle cell differentiation;GO:0045666|positive regulation of neuron differentiation;GO:0051260|protein homooligomerization;GO:0042147|retrograde transport, endosome to Golgi;GO:0007283|spermatogenesis;G…	GO:0001669|acrosomal vesicle;GO:0005737|cytoplasm;GO:0005829|cytosol;GO:0070062|extracellular exosome;GO:0016021|integral component of membrane;GO:0005815|microtubule organizing center;GO:0048471|perinuclear region of cytoplasm;	GO:0008432|JUN kinase binding;GO:0019894|kinesin binding;GO:0005078|MAP-kinase scaffold activity;GO:0030159|receptor signaling complex scaffold activity;	.	.
oar_circ_0003080	5	0	4	1.5062	0	0	0	2.68193	0.0620686	NA	up	no	12:41412985..41432606:-	ENSOARG00000005770	gi|803212504|ref|XP_011966657.1|	8553	0	PREDICTED: kinesin-like protein KIF1B isoform X1 [Ovis aries musimon]	gi|965963859|ref|XM_015099221.1|	5492	0	PREDICTED: Ovis aries kinesin family member 1B (KIF1B), transcript variant X1, mRNA	O60333	3247	0	Kinesin-like protein KIF1B	SPAC1834.07	226	2e-61	COG5059	pfam00225	Kinesin	Kinesin motor domain.	GO:0008089|anterograde axon cargo transport;	GO:1904115|axon cytoplasm;GO:0005871|kinesin complex;GO:0005874|microtubule;	GO:0005524|ATP binding;GO:0016887|ATPase activity;GO:0003777|microtubule motor activity;GO:0003774|motor activity;	K10392	KIF1; kinesin family member 1
[truncated: 33,486 more rows]

## Sheet: PL vs. PL
Gene	bb_ML_H1_count	bb_ML_H2_count	bb_ML_H3_count	baseMean	bb_SL_H1_count	bb_SL_H2_count	bb_SL_H3_count	Log2FoldChange	pval	padj	Up/Down	Significant	Location	Source_Gene	NR:Seq-id	NR:Score	NR:Evalue	NR:Description	NT:Seq-id	NT:Score	NT:Evalue	NT:Description	Uniprot:UniProtKB-AC	Uniprot:Score	Uniprot:Evalue	Uniprot:Description	COG:gene	COG:Score	COG:Eval	COG:num	Pfam:pfam_ID	Pfam:pfam_Name	Pfam:pfam_Description	GO:biological_process	GO:cellular_component	GO:molecular_function	KEGG:KO	KEGG:Description
[truncated: 31,300 more rows]
