# Supplementary material for: Comparative Transcriptomics Identify Key Hypothalamic Circular RNAs that Participate in Sheep (Ovis aries) Reproduction
Source: Animals (Basel). 2019 Aug 14;9(8):557. doi: 10.3390/ani9080557 (PMC6721059; doi:10.3390/ani9080557)
Supplement: Supplementary file 1 [file animals-09-00557-s001.zip › Additional files/Table S5.xlsx]

## Sheet: PF vs. MF (BP)
Term_name	Accession	pvalue	FDR	Alt_id	Background_Count	Candidate_Gene	Candidate_Count	Links	Result
vesicle-mediated transport	GO:0016192	3.19986e-07	0.000821084	GO:0006899	935	ENSOARG00000015056|ENSOARG00000014418|ENSOARG00000010057|ENSOARG00000013544|ENSOARG00000003665|ENSOARG00000012564|ENSOARG00000000850|ENSOARG00000020251|ENSOARG00000009770|ENSOARG00000020813|ENSOARG00000016340|ENSOARG00000020918|ENSOARG00000000193|ENSOARG00000019028|ENSOARG00000016422|ENSOARG00000016753|ENSOARG00000008738|ENSOARG00000017578|ENSOARG00000013414|ENSOARG00000004654|ENSOARG00000015058|…	30	http://amigo.geneontology.org/amigo/term/GO:0016192	yes
post-Golgi vesicle-mediated transport	GO:0006892	1.80424e-06	0.00231484	--	73	ENSOARG00000020251|ENSOARG00000004265|ENSOARG00000012249|ENSOARG00000011950|ENSOARG00000010725|ENSOARG00000020813|ENSOARG00000004509|ENSOARG00000001243	8	http://amigo.geneontology.org/amigo/term/GO:0006892	yes
ionotropic glutamate receptor signaling pathway	GO:0035235	3.28322e-06	0.00280824	--	10	ENSOARG00000015056|ENSOARG00000004239|ENSOARG00000006222|ENSOARG00000014313	4	http://amigo.geneontology.org/amigo/term/GO:0035235	yes
cellular component organization	GO:0016043	2.13935e-05	0.0122165	GO:0044235|GO:0071842	4290	ENSOARG00000015056|ENSOARG00000015207|ENSOARG00000020899|ENSOARG00000008464|ENSOARG00000016809|ENSOARG00000002212|ENSOARG00000012528|ENSOARG00000008814|ENSOARG00000017943|ENSOARG00000010343|ENSOARG00000012806|ENSOARG00000025507|ENSOARG00000015058|ENSOARG00000008804|ENSOARG00000009991|ENSOARG00000007108|ENSOARG00000020251|ENSOARG00000013755|ENSOARG00000002293|ENSOARG00000008327|ENSOARG00000016297|…	76	http://amigo.geneontology.org/amigo/term/GO:0016043	yes
cytosolic transport	GO:0016482	2.38045e-05	0.0122165	--	103	ENSOARG00000019028|ENSOARG00000016422|ENSOARG00000011950|ENSOARG00000012564|ENSOARG00000013544|ENSOARG00000020813|ENSOARG00000010725|ENSOARG00000004509	8	http://amigo.geneontology.org/amigo/term/GO:0016482	yes
cellular component organization or biogenesis	GO:0071840	3.81712e-05	0.0163245	GO:0071841	4360	ENSOARG00000015056|ENSOARG00000015207|ENSOARG00000020899|ENSOARG00000008464|ENSOARG00000016809|ENSOARG00000002212|ENSOARG00000012528|ENSOARG00000008814|ENSOARG00000017943|ENSOARG00000010343|ENSOARG00000012806|ENSOARG00000025507|ENSOARG00000015058|ENSOARG00000008804|ENSOARG00000009991|ENSOARG00000007108|ENSOARG00000020251|ENSOARG00000013755|ENSOARG00000002293|ENSOARG00000008327|ENSOARG00000016297|…	76	http://amigo.geneontology.org/amigo/term/GO:0071840	yes
microtubule-based process	GO:0007017	5.24902e-05	0.0192414	--	541	ENSOARG00000015056|ENSOARG00000015503|ENSOARG00000020899|ENSOARG00000008327|ENSOARG00000013261|ENSOARG00000011950|ENSOARG00000010723|ENSOARG00000003418|ENSOARG00000003665|ENSOARG00000016753|ENSOARG00000017010|ENSOARG00000011666|ENSOARG00000009306|ENSOARG00000016028|ENSOARG00000006316|ENSOARG00000008804|ENSOARG00000004116|ENSOARG00000017147	18	http://amigo.geneontology.org/amigo/term/GO:0007017	yes
Golgi vesicle transport	GO:0048193	7.62577e-05	0.0218299	--	232	ENSOARG00000001243|ENSOARG00000004265|ENSOARG00000003665|ENSOARG00000011950|ENSOARG00000012249|ENSOARG00000020251|ENSOARG00000010725|ENSOARG00000011666|ENSOARG00000020813|ENSOARG00000016340|ENSOARG00000004509	11	http://amigo.geneontology.org/amigo/term/GO:0048193	yes
synaptic vesicle priming	GO:0016082	7.86601e-05	0.0218299	--	8	ENSOARG00000013414|ENSOARG00000000193|ENSOARG00000012072	3	http://amigo.geneontology.org/amigo/term/GO:0016082	yes
enzyme linked receptor protein signaling pathway	GO:0007167	8.50736e-05	0.0218299	--	511	ENSOARG00000006946|ENSOARG00000019355|ENSOARG00000017222|ENSOARG00000003654|ENSOARG00000003418|ENSOARG00000003585|ENSOARG00000011950|ENSOARG00000005016|ENSOARG00000004565|ENSOARG00000016028|ENSOARG00000013755|ENSOARG00000004509|ENSOARG00000020214|ENSOARG00000016751|ENSOARG00000012207|ENSOARG00000014930|ENSOARG00000006871	17	http://amigo.geneontology.org/amigo/term/GO:0007167	yes
phosphate-containing compound metabolic process	GO:0006796	9.56065e-05	0.0223024	--	1438	ENSOARG00000015056|ENSOARG00000002215|ENSOARG00000002088|ENSOARG00000002212|ENSOARG00000003654|ENSOARG00000007998|ENSOARG00000003139|ENSOARG00000013755|ENSOARG00000012564|ENSOARG00000004103|ENSOARG00000008440|ENSOARG00000012207|ENSOARG00000014368|ENSOARG00000018752|ENSOARG00000006871|ENSOARG00000017010|ENSOARG00000010185|ENSOARG00000006666|ENSOARG00000018505|ENSOARG00000019028|ENSOARG00000003418|…	33	http://amigo.geneontology.org/amigo/term/GO:0006796	yes
positive regulation of hydrolase activity	GO:0051345	0.00017949	0.0383809	--	393	ENSOARG00000016422|ENSOARG00000006871|ENSOARG00000016753|ENSOARG00000003585|ENSOARG00000008804|ENSOARG00000004654|ENSOARG00000013544|ENSOARG00000000163|ENSOARG00000009306|ENSOARG00000009701|ENSOARG00000014671|ENSOARG00000011768|ENSOARG00000000337|ENSOARG00000007108	14	http://amigo.geneontology.org/amigo/term/GO:0051345	yes
phosphorus metabolic process	GO:0006793	0.000223024	0.0440215	--	1505	ENSOARG00000015056|ENSOARG00000002215|ENSOARG00000002088|ENSOARG00000002212|ENSOARG00000003654|ENSOARG00000007998|ENSOARG00000003139|ENSOARG00000013755|ENSOARG00000012564|ENSOARG00000004103|ENSOARG00000008440|ENSOARG00000012207|ENSOARG00000014368|ENSOARG00000018752|ENSOARG00000006871|ENSOARG00000017010|ENSOARG00000010185|ENSOARG00000006666|ENSOARG00000018505|ENSOARG00000019028|ENSOARG00000003418|…	33	http://amigo.geneontology.org/amigo/term/GO:0006793	yes
phosphorylation	GO:0016310	0.00024358	0.0446448	--	722	ENSOARG00000015056|ENSOARG00000002215|ENSOARG00000002088|ENSOARG00000002212|ENSOARG00000003654|ENSOARG00000003418|ENSOARG00000010319|ENSOARG00000007998|ENSOARG00000020214|ENSOARG00000003139|ENSOARG00000004565|ENSOARG00000017010|ENSOARG00000012207|ENSOARG00000012564|ENSOARG00000014671|ENSOARG00000000337|ENSOARG00000016128|ENSOARG00000021134|ENSOARG00000014930|ENSOARG00000014368	20	http://amigo.geneontology.org/amigo/term/GO:0016310	yes
protein phosphorylation	GO:0006468	0.000291414	0.0485666	--	621	ENSOARG00000015056|ENSOARG00000002215|ENSOARG00000002088|ENSOARG00000002212|ENSOARG00000003654|ENSOARG00000003418|ENSOARG00000010319|ENSOARG00000017010|ENSOARG00000020214|ENSOARG00000003139|ENSOARG00000004565|ENSOARG00000012564|ENSOARG00000014671|ENSOARG00000000337|ENSOARG00000016128|ENSOARG00000021134|ENSOARG00000014930|ENSOARG00000014368	18	http://amigo.geneontology.org/amigo/term/GO:0006468	yes
positive regulation of neuron death	GO:1901216	0.000339865	0.0485666	--	53	ENSOARG00000004654|ENSOARG00000000337|ENSOARG00000009701|ENSOARG00000014671|ENSOARG00000012207	5	http://amigo.geneontology.org/amigo/term/GO:1901216	yes
protein localization	GO:0008104	0.000355492	0.0485666	GO:0008105	1610	ENSOARG00000002212|ENSOARG00000001010|ENSOARG00000010057|ENSOARG00000003665|ENSOARG00000012564|ENSOARG00000000850|ENSOARG00000014222|ENSOARG00000020251|ENSOARG00000008327|ENSOARG00000003654|ENSOARG00000000163|ENSOARG00000020813|ENSOARG00000016028|ENSOARG00000016340|ENSOARG00000020394|ENSOARG00000014084|ENSOARG00000017139|ENSOARG00000000193|ENSOARG00000019028|ENSOARG00000016422|ENSOARG00000017578|…	34	http://amigo.geneontology.org/amigo/term/GO:0008104	yes
cytoskeleton organization	GO:0007010	0.000355603	0.0485666	--	687	ENSOARG00000002215|ENSOARG00000009770|ENSOARG00000008327|ENSOARG00000013261|ENSOARG00000001254|ENSOARG00000003418|ENSOARG00000003585|ENSOARG00000008804|ENSOARG00000017010|ENSOARG00000004265|ENSOARG00000015058|ENSOARG00000009306|ENSOARG00000016028|ENSOARG00000017147|ENSOARG00000008264|ENSOARG00000014671|ENSOARG00000004116|ENSOARG00000006361|ENSOARG00000021117	19	http://amigo.geneontology.org/amigo/term/GO:0007010	yes
regulation of cellular process	GO:0050794	0.000359613	0.0485666	GO:0051244	9466	ENSOARG00000018958|ENSOARG00000006373|ENSOARG00000020899|ENSOARG00000006569|ENSOARG00000025507|ENSOARG00000013544|ENSOARG00000003139|ENSOARG00000008804|ENSOARG00000003032|ENSOARG00000004103|ENSOARG00000016751|ENSOARG00000002088|ENSOARG00000008327|ENSOARG00000009322|ENSOARG00000020813|ENSOARG00000015793|ENSOARG00000014418|ENSOARG00000008132|ENSOARG00000012072|ENSOARG00000004733|ENSOARG00000003418|…	134	http://amigo.geneontology.org/amigo/term/GO:0050794	yes
macromolecule localization	GO:0033036	0.00042988	0.0551536	--	1627	ENSOARG00000002212|ENSOARG00000001010|ENSOARG00000010057|ENSOARG00000003665|ENSOARG00000012564|ENSOARG00000000850|ENSOARG00000014222|ENSOARG00000020251|ENSOARG00000008327|ENSOARG00000003654|ENSOARG00000000163|ENSOARG00000020813|ENSOARG00000016028|ENSOARG00000016340|ENSOARG00000020394|ENSOARG00000014084|ENSOARG00000017139|ENSOARG00000000193|ENSOARG00000019028|ENSOARG00000016422|ENSOARG00000017578|…	34	http://amigo.geneontology.org/amigo/term/GO:0033036	yes
glutamate receptor signaling pathway	GO:0007215	0.000520647	0.0627467	--	33	ENSOARG00000015056|ENSOARG00000004239|ENSOARG00000006222|ENSOARG00000014313	4	http://amigo.geneontology.org/amigo/term/GO:0007215	yes
endosomal transport	GO:0016197	0.000537969	0.0627467	--	202	ENSOARG00000019028|ENSOARG00000016422|ENSOARG00000011950|ENSOARG00000004509|ENSOARG00000013544|ENSOARG00000020813|ENSOARG00000004654|ENSOARG00000010725|ENSOARG00000012564	9	http://amigo.geneontology.org/amigo/term/GO:0016197	yes
organelle organization	GO:0006996	0.000656124	0.0727754	GO:1902589	1869	ENSOARG00000002215|ENSOARG00000015058|ENSOARG00000008804|ENSOARG00000008264|ENSOARG00000007108|ENSOARG00000001254|ENSOARG00000009770|ENSOARG00000008327|ENSOARG00000013261|ENSOARG00000020813|ENSOARG00000003585|ENSOARG00000017010|ENSOARG00000000163|ENSOARG00000009306|ENSOARG00000016028|ENSOARG00000015793|ENSOARG00000007188|ENSOARG00000006361|ENSOARG00000003665|ENSOARG00000016297|ENSOARG00000016753|…	37	http://amigo.geneontology.org/amigo/term/GO:0006996	yes
retrograde transport, endosome to Golgi	GO:0042147	0.000705297	0.0727754	--	62	ENSOARG00000019028|ENSOARG00000016422|ENSOARG00000010725|ENSOARG00000013544|ENSOARG00000012564	5	http://amigo.geneontology.org/amigo/term/GO:0042147	yes
cellular localization	GO:0051641	0.000764169	0.0727754	GO:1902580	1547	ENSOARG00000015056|ENSOARG00000015593|ENSOARG00000002212|ENSOARG00000001010|ENSOARG00000013544|ENSOARG00000003665|ENSOARG00000012564|ENSOARG00000014222|ENSOARG00000020251|ENSOARG00000008327|ENSOARG00000020813|ENSOARG00000000163|ENSOARG00000009306|ENSOARG00000016028|ENSOARG00000020394|ENSOARG00000014084|ENSOARG00000019028|ENSOARG00000016422|ENSOARG00000003418|ENSOARG00000013414|ENSOARG00000004654|…	32	http://amigo.geneontology.org/amigo/term/GO:0051641	yes
apoptotic process	GO:0006915	0.000764573	0.0727754	GO:0006917|GO:0008632	562	ENSOARG00000015056|ENSOARG00000002088|ENSOARG00000010432|ENSOARG00000017943|ENSOARG00000003585|ENSOARG00000013806|ENSOARG00000015058|ENSOARG00000009701|ENSOARG00000016751|ENSOARG00000018119|ENSOARG00000011768|ENSOARG00000000337|ENSOARG00000002352|ENSOARG00000012207|ENSOARG00000002775|ENSOARG00000012072	16	http://amigo.geneontology.org/amigo/term/GO:0006915	yes
negative regulation of synapse assembly	GO:0051964	0.000765758	0.0727754	--	4	ENSOARG00000003418|ENSOARG00000012207	2	http://amigo.geneontology.org/amigo/term/GO:0051964	yes
Golgi to plasma membrane transport	GO:0006893	0.000810891	0.0743124	--	37	ENSOARG00000020251|ENSOARG00000004265|ENSOARG00000012249|ENSOARG00000001243	4	http://amigo.geneontology.org/amigo/term/GO:0006893	yes
Golgi to endosome transport	GO:0006895	0.000885287	0.0783326	GO:0048218	17	ENSOARG00000020813|ENSOARG00000004509|ENSOARG00000011950	3	http://amigo.geneontology.org/amigo/term/GO:0006895	yes
localization	GO:0051179	0.000960629	0.0821658	GO:1902578	3728	ENSOARG00000015056|ENSOARG00000015593|ENSOARG00000002212|ENSOARG00000003654|ENSOARG00000002333|ENSOARG00000014418|ENSOARG00000010057|ENSOARG00000013544|ENSOARG00000003665|ENSOARG00000018119|ENSOARG00000012564|ENSOARG00000000850|ENSOARG00000014222|ENSOARG00000010656|ENSOARG00000009770|ENSOARG00000008327|ENSOARG00000020813|ENSOARG00000001010|ENSOARG00000017010|ENSOARG00000016292|ENSOARG00000000163|…	62	http://amigo.geneontology.org/amigo/term/GO:0051179	yes
regulation of establishment of cell polarity	GO:2000114	0.00105344	0.0871976	--	18	ENSOARG00000015503|ENSOARG00000017767|ENSOARG00000016753	3	http://amigo.geneontology.org/amigo/term/GO:2000114	yes
regulation of biological process	GO:0050789	0.00117119	0.0914966	GO:0050791	10043	ENSOARG00000018958|ENSOARG00000006373|ENSOARG00000020899|ENSOARG00000006569|ENSOARG00000025507|ENSOARG00000013544|ENSOARG00000003139|ENSOARG00000008804|ENSOARG00000003032|ENSOARG00000004103|ENSOARG00000016751|ENSOARG00000002088|ENSOARG00000008327|ENSOARG00000013261|ENSOARG00000009322|ENSOARG00000020813|ENSOARG00000015793|ENSOARG00000014418|ENSOARG00000008132|ENSOARG00000012072|ENSOARG00000004733|…	138	http://amigo.geneontology.org/amigo/term/GO:0050789	yes
positive regulation of molecular function	GO:0044093	0.00122937	0.0914966	--	1069	ENSOARG00000005432|ENSOARG00000017943|ENSOARG00000001529|ENSOARG00000013544|ENSOARG00000016128|ENSOARG00000000163|ENSOARG00000007108|ENSOARG00000006871|ENSOARG00000003585|ENSOARG00000017010|ENSOARG00000008440|ENSOARG00000009306|ENSOARG00000016292|ENSOARG00000016422|ENSOARG00000016753|ENSOARG00000003418|ENSOARG00000008804|ENSOARG00000004654|ENSOARG00000021134|ENSOARG00000004265|ENSOARG00000011768|…	24	http://amigo.geneontology.org/amigo/term/GO:0044093	yes
spinal cord motor neuron differentiation	GO:0021522	0.00124048	0.0914966	--	19	ENSOARG00000020597|ENSOARG00000003665|ENSOARG00000019355	3	http://amigo.geneontology.org/amigo/term/GO:0021522	yes
programmed cell death	GO:0012501	0.001248	0.0914966	GO:0016244	589	ENSOARG00000015056|ENSOARG00000002088|ENSOARG00000010432|ENSOARG00000017943|ENSOARG00000003585|ENSOARG00000013806|ENSOARG00000015058|ENSOARG00000009701|ENSOARG00000016751|ENSOARG00000018119|ENSOARG00000011768|ENSOARG00000000337|ENSOARG00000002352|ENSOARG00000012207|ENSOARG00000002775|ENSOARG00000012072	16	http://amigo.geneontology.org/amigo/term/GO:0012501	yes
establishment of localization in cell	GO:0051649	0.00146536	0.103847	--	1147	ENSOARG00000015056|ENSOARG00000002212|ENSOARG00000013544|ENSOARG00000003665|ENSOARG00000012564|ENSOARG00000020251|ENSOARG00000020813|ENSOARG00000016292|ENSOARG00000009306|ENSOARG00000008132|ENSOARG00000019028|ENSOARG00000016422|ENSOARG00000003418|ENSOARG00000013414|ENSOARG00000004654|ENSOARG00000004509|ENSOARG00000012072|ENSOARG00000004265|ENSOARG00000011950|ENSOARG00000010723|ENSOARG00000005016|…	25	http://amigo.geneontology.org/amigo/term/GO:0051649	yes
transmembrane receptor protein tyrosine kinase signaling pathway	GO:0007169	0.00149741	0.103847	--	381	ENSOARG00000019355|ENSOARG00000017222|ENSOARG00000011950|ENSOARG00000003418|ENSOARG00000003585|ENSOARG00000005016|ENSOARG00000016028|ENSOARG00000004509|ENSOARG00000020214|ENSOARG00000016751|ENSOARG00000012207|ENSOARG00000006871	12	http://amigo.geneontology.org/amigo/term/GO:0007169	yes
regulation of establishment or maintenance of cell polarity	GO:0032878	0.00167423	0.113055	--	21	ENSOARG00000015503|ENSOARG00000017767|ENSOARG00000016753	3	http://amigo.geneontology.org/amigo/term/GO:0032878	yes
regulation of hydrolase activity	GO:0051336	0.00186477	0.118017	--	671	ENSOARG00000006361|ENSOARG00000016422|ENSOARG00000006871|ENSOARG00000016753|ENSOARG00000003585|ENSOARG00000008804|ENSOARG00000004654|ENSOARG00000013544|ENSOARG00000000163|ENSOARG00000009306|ENSOARG00000009701|ENSOARG00000015793|ENSOARG00000014671|ENSOARG00000011768|ENSOARG00000000337|ENSOARG00000012207|ENSOARG00000007108	17	http://amigo.geneontology.org/amigo/term/GO:0051336	yes
myelin assembly	GO:0032288	0.0018857	0.118017	--	6	ENSOARG00000010185|ENSOARG00000019028	2	http://amigo.geneontology.org/amigo/term/GO:0032288	yes
smoothened signaling pathway involved in dorsal/ventral neural tube patterning	GO:0060831	0.0018857	0.118017	--	6	ENSOARG00000010723|ENSOARG00000008327	2	http://amigo.geneontology.org/amigo/term/GO:0060831	yes
axonogenesis	GO:0007409	0.00197789	0.12084	GO:0007410	114	ENSOARG00000015056|ENSOARG00000004265|ENSOARG00000003418|ENSOARG00000009306|ENSOARG00000004654|ENSOARG00000020384	6	http://amigo.geneontology.org/amigo/term/GO:0007409	yes
positive regulation of cell death	GO:0010942	0.00210479	0.125602	--	506	ENSOARG00000006361|ENSOARG00000009968|ENSOARG00000010432|ENSOARG00000013063|ENSOARG00000008804|ENSOARG00000004654|ENSOARG00000020214|ENSOARG00000009701|ENSOARG00000007108|ENSOARG00000014671|ENSOARG00000000337|ENSOARG00000002352|ENSOARG00000012207|ENSOARG00000006871	14	http://amigo.geneontology.org/amigo/term/GO:0010942	yes
histone deubiquitination	GO:0016578	0.00219225	0.127848	--	23	ENSOARG00000008464|ENSOARG00000020780|ENSOARG00000004565	3	http://amigo.geneontology.org/amigo/term/GO:0016578	yes
cell death	GO:0008219	0.00231138	0.1318	--	626	ENSOARG00000015056|ENSOARG00000002088|ENSOARG00000010432|ENSOARG00000017943|ENSOARG00000003585|ENSOARG00000013806|ENSOARG00000015058|ENSOARG00000009701|ENSOARG00000016751|ENSOARG00000018119|ENSOARG00000011768|ENSOARG00000000337|ENSOARG00000002352|ENSOARG00000012207|ENSOARG00000002775|ENSOARG00000012072	16	http://amigo.geneontology.org/amigo/term/GO:0008219	yes
membrane assembly	GO:0071709	0.00248449	0.135505	--	24	ENSOARG00000004265|ENSOARG00000013755|ENSOARG00000009380	3	http://amigo.geneontology.org/amigo/term/GO:0071709	yes
vesicle-mediated transport to the plasma membrane	GO:0098876	0.00251911	0.135505	--	50	ENSOARG00000020251|ENSOARG00000004265|ENSOARG00000012249|ENSOARG00000001243	4	http://amigo.geneontology.org/amigo/term/GO:0098876	yes
cellular protein modification process	GO:0006464	0.00258758	0.135505	--	2233	ENSOARG00000018958|ENSOARG00000015056|ENSOARG00000011436|ENSOARG00000002088|ENSOARG00000002212|ENSOARG00000006569|ENSOARG00000017943|ENSOARG00000001529|ENSOARG00000025507|ENSOARG00000003139|ENSOARG00000013755|ENSOARG00000012564|ENSOARG00000004103|ENSOARG00000005882|ENSOARG00000008440|ENSOARG00000014368|ENSOARG00000008464|ENSOARG00000003654|ENSOARG00000017010|ENSOARG00000000163|ENSOARG00000004937|…	40	http://amigo.geneontology.org/amigo/term/GO:0006464	yes
protein modification process	GO:0036211	0.00258758	0.135505	--	2233	ENSOARG00000018958|ENSOARG00000015056|ENSOARG00000011436|ENSOARG00000002088|ENSOARG00000002212|ENSOARG00000006569|ENSOARG00000017943|ENSOARG00000001529|ENSOARG00000025507|ENSOARG00000003139|ENSOARG00000013755|ENSOARG00000012564|ENSOARG00000004103|ENSOARG00000005882|ENSOARG00000008440|ENSOARG00000014368|ENSOARG00000008464|ENSOARG00000003654|ENSOARG00000017010|ENSOARG00000000163|ENSOARG00000004937|…	40	http://amigo.geneontology.org/amigo/term/GO:0036211	yes
positive regulation of GTPase activity	GO:0043547	0.00291037	0.14936	GO:0032320|GO:0032321|GO:0032850|GO:0032851|GO:0032852|GO:0032853|GO:0032854|GO:0032855|GO:0043089	165	ENSOARG00000016422|ENSOARG00000016753|ENSOARG00000003585|ENSOARG00000013544|ENSOARG00000009306|ENSOARG00000014671|ENSOARG00000007108	7	http://amigo.geneontology.org/amigo/term/GO:0043547	yes
signal transduction	GO:0007165	0.00308243	0.155089	GO:0023033	3985	ENSOARG00000015056|ENSOARG00000002215|ENSOARG00000006222|ENSOARG00000019355|ENSOARG00000002088|ENSOARG00000002212|ENSOARG00000003654|ENSOARG00000017943|ENSOARG00000001529|ENSOARG00000007998|ENSOARG00000015499|ENSOARG00000013755|ENSOARG00000000850|ENSOARG00000021134|ENSOARG00000016751|ENSOARG00000002293|ENSOARG00000012207|ENSOARG00000007108|ENSOARG00000013063|ENSOARG00000004239|ENSOARG00000008327|…	63	http://amigo.geneontology.org/amigo/term/GO:0007165	yes
positive regulation of apoptotic process	GO:0043065	0.00329806	0.159371	--	475	ENSOARG00000006361|ENSOARG00000009968|ENSOARG00000010432|ENSOARG00000013063|ENSOARG00000008804|ENSOARG00000020214|ENSOARG00000009701|ENSOARG00000007108|ENSOARG00000014671|ENSOARG00000000337|ENSOARG00000002352|ENSOARG00000012207|ENSOARG00000006871	13	http://amigo.geneontology.org/amigo/term/GO:0043065	yes
intracellular transport	GO:0046907	0.00343815	0.159371	GO:1902582	962	ENSOARG00000015056|ENSOARG00000020251|ENSOARG00000004265|ENSOARG00000019028|ENSOARG00000016422|ENSOARG00000002212|ENSOARG00000011950|ENSOARG00000010723|ENSOARG00000003418|ENSOARG00000012564|ENSOARG00000005016|ENSOARG00000013544|ENSOARG00000011666|ENSOARG00000013414|ENSOARG00000009306|ENSOARG00000004654|ENSOARG00000003665|ENSOARG00000020813|ENSOARG00000004509|ENSOARG00000008417|ENSOARG00000010725	21	http://amigo.geneontology.org/amigo/term/GO:0046907	yes
intrinsic apoptotic signaling pathway in response to endoplasmic reticulum stress	GO:0070059	0.00350134	0.159371	--	27	ENSOARG00000008132|ENSOARG00000009701|ENSOARG00000000337	3	http://amigo.geneontology.org/amigo/term/GO:0070059	yes
covalent chromatin modification	GO:0016569	0.00352667	0.159371	--	423	ENSOARG00000008464|ENSOARG00000017147|ENSOARG00000002212|ENSOARG00000017943|ENSOARG00000010343|ENSOARG00000025507|ENSOARG00000013702|ENSOARG00000002293|ENSOARG00000004565|ENSOARG00000015380|ENSOARG00000020780|ENSOARG00000002352	12	http://amigo.geneontology.org/amigo/term/GO:0016569	yes
macromolecule modification	GO:0043412	0.00354303	0.159371	--	2492	ENSOARG00000018958|ENSOARG00000015056|ENSOARG00000011436|ENSOARG00000002088|ENSOARG00000002212|ENSOARG00000006569|ENSOARG00000017943|ENSOARG00000001529|ENSOARG00000025507|ENSOARG00000003139|ENSOARG00000013755|ENSOARG00000012564|ENSOARG00000004103|ENSOARG00000005882|ENSOARG00000008440|ENSOARG00000014368|ENSOARG00000008464|ENSOARG00000003654|ENSOARG00000017010|ENSOARG00000000163|ENSOARG00000015380|…	43	http://amigo.geneontology.org/amigo/term/GO:0043412	yes
exocytic process	GO:0140029	0.00356902	0.159371	--	55	ENSOARG00000013414|ENSOARG00000000193|ENSOARG00000012072|ENSOARG00000001010	4	http://amigo.geneontology.org/amigo/term/GO:0140029	yes
positive regulation of programmed cell death	GO:0043068	0.00360231	0.159371	GO:0043071	480	ENSOARG00000006361|ENSOARG00000009968|ENSOARG00000010432|ENSOARG00000013063|ENSOARG00000008804|ENSOARG00000020214|ENSOARG00000009701|ENSOARG00000007108|ENSOARG00000014671|ENSOARG00000000337|ENSOARG00000002352|ENSOARG00000012207|ENSOARG00000006871	13	http://amigo.geneontology.org/amigo/term/GO:0043068	yes
regulation of plasma membrane bounded cell projection organization	GO:0120035	0.0038618	0.166312	--	484	ENSOARG00000009770|ENSOARG00000016422|ENSOARG00000016751|ENSOARG00000016753|ENSOARG00000003418|ENSOARG00000012103|ENSOARG00000016028|ENSOARG00000013755|ENSOARG00000018968|ENSOARG00000020214|ENSOARG00000010185|ENSOARG00000012207|ENSOARG00000007108	13	http://amigo.geneontology.org/amigo/term/GO:0120035	yes
negative regulation of cell-matrix adhesion	GO:0001953	0.00388882	0.166312	--	28	ENSOARG00000014671|ENSOARG00000016028|ENSOARG00000016753	3	http://amigo.geneontology.org/amigo/term/GO:0001953	yes
regulation of cell projection organization	GO:0031344	0.00420729	0.17347	--	489	ENSOARG00000009770|ENSOARG00000016422|ENSOARG00000016751|ENSOARG00000016753|ENSOARG00000003418|ENSOARG00000012103|ENSOARG00000016028|ENSOARG00000013755|ENSOARG00000018968|ENSOARG00000020214|ENSOARG00000010185|ENSOARG00000012207|ENSOARG00000007108	13	http://amigo.geneontology.org/amigo/term/GO:0031344	yes
Golgi organization	GO:0007030	0.0042617	0.17347	--	93	ENSOARG00000016028|ENSOARG00000003665|ENSOARG00000003878|ENSOARG00000016753|ENSOARG00000007108	5	http://amigo.geneontology.org/amigo/term/GO:0007030	yes
regulation of cell morphogenesis involved in differentiation	GO:0010769	0.00435105	0.17347	--	274	ENSOARG00000009770|ENSOARG00000003418|ENSOARG00000012103|ENSOARG00000016028|ENSOARG00000013755|ENSOARG00000018968|ENSOARG00000020214|ENSOARG00000012207|ENSOARG00000007108	9	http://amigo.geneontology.org/amigo/term/GO:0010769	yes
regulation of GTPase activity	GO:0043087	0.00441039	0.17347	GO:0032312|GO:0032313|GO:0032314|GO:0032315|GO:0032316|GO:0032317|GO:0032318|GO:0032319|GO:0043088	225	ENSOARG00000006361|ENSOARG00000016422|ENSOARG00000016753|ENSOARG00000003585|ENSOARG00000013544|ENSOARG00000009306|ENSOARG00000014671|ENSOARG00000007108	8	http://amigo.geneontology.org/amigo/term/GO:0043087	yes
neuron remodeling	GO:0016322	0.00442455	0.17347	--	9	ENSOARG00000015056|ENSOARG00000012103	2	http://amigo.geneontology.org/amigo/term/GO:0016322	yes
protein transport	GO:0015031	0.00446182	0.17347	GO:0015831	1115	ENSOARG00000002212|ENSOARG00000001010|ENSOARG00000010057|ENSOARG00000012564|ENSOARG00000000850|ENSOARG00000014222|ENSOARG00000020251|ENSOARG00000003654|ENSOARG00000020813|ENSOARG00000016340|ENSOARG00000017139|ENSOARG00000000193|ENSOARG00000003665|ENSOARG00000016422|ENSOARG00000017578|ENSOARG00000004509|ENSOARG00000001243|ENSOARG00000004265|ENSOARG00000012249|ENSOARG00000010723|ENSOARG00000005016|…	23	http://amigo.geneontology.org/amigo/term/GO:0015031	yes
endocytosis	GO:0006897	0.00466955	0.178837	GO:0016193|GO:0016196|GO:0098701	329	ENSOARG00000015056|ENSOARG00000001243|ENSOARG00000009770|ENSOARG00000014418|ENSOARG00000010057|ENSOARG00000017578|ENSOARG00000015058|ENSOARG00000013414|ENSOARG00000004654|ENSOARG00000004509	10	http://amigo.geneontology.org/amigo/term/GO:0006897	yes
cellular process	GO:0009987	0.00507691	0.185334	GO:0008151|GO:0044763|GO:0050875	14214	ENSOARG00000018958|ENSOARG00000006373|ENSOARG00000020899|ENSOARG00000006569|ENSOARG00000003468|ENSOARG00000003139|ENSOARG00000008804|ENSOARG00000003032|ENSOARG00000012564|ENSOARG00000004103|ENSOARG00000016751|ENSOARG00000000163|ENSOARG00000002088|ENSOARG00000005103|ENSOARG00000008327|ENSOARG00000013261|ENSOARG00000009306|ENSOARG00000001010|ENSOARG00000009322|ENSOARG00000020813|ENSOARG00000001119|…	180	http://amigo.geneontology.org/amigo/term/GO:0009987	yes
peptide transport	GO:0015833	0.00517691	0.185334	--	1129	ENSOARG00000002212|ENSOARG00000001010|ENSOARG00000010057|ENSOARG00000012564|ENSOARG00000000850|ENSOARG00000014222|ENSOARG00000020251|ENSOARG00000003654|ENSOARG00000020813|ENSOARG00000016340|ENSOARG00000017139|ENSOARG00000000193|ENSOARG00000003665|ENSOARG00000016422|ENSOARG00000017578|ENSOARG00000004509|ENSOARG00000001243|ENSOARG00000004265|ENSOARG00000012249|ENSOARG00000010723|ENSOARG00000005016|…	23	http://amigo.geneontology.org/amigo/term/GO:0015833	yes
intracellular signal transduction	GO:0035556	0.00518521	0.185334	GO:0007242|GO:0007243|GO:0023013|GO:0023034	1331	ENSOARG00000002215|ENSOARG00000002212|ENSOARG00000003654|ENSOARG00000017943|ENSOARG00000010206|ENSOARG00000007998|ENSOARG00000000850|ENSOARG00000007108|ENSOARG00000003585|ENSOARG00000017010|ENSOARG00000009752|ENSOARG00000009306|ENSOARG00000015380|ENSOARG00000020918|ENSOARG00000008132|ENSOARG00000019028|ENSOARG00000016751|ENSOARG00000013063|ENSOARG00000010319|ENSOARG00000020214|ENSOARG00000021134|…	26	http://amigo.geneontology.org/amigo/term/GO:0035556	yes
transport	GO:0006810	0.00519838	0.185334	GO:0015457|GO:0015460|GO:0044765	3223	ENSOARG00000015056|ENSOARG00000002212|ENSOARG00000003654|ENSOARG00000002333|ENSOARG00000014418|ENSOARG00000010057|ENSOARG00000013544|ENSOARG00000003665|ENSOARG00000018119|ENSOARG00000012564|ENSOARG00000000850|ENSOARG00000014222|ENSOARG00000010656|ENSOARG00000009770|ENSOARG00000006871|ENSOARG00000020813|ENSOARG00000001010|ENSOARG00000017010|ENSOARG00000016292|ENSOARG00000009306|ENSOARG00000016340|…	52	http://amigo.geneontology.org/amigo/term/GO:0006810	yes
regulation of cell morphogenesis	GO:0022604	0.0052556	0.185334	--	445	ENSOARG00000006361|ENSOARG00000009770|ENSOARG00000003418|ENSOARG00000008264|ENSOARG00000012103|ENSOARG00000015058|ENSOARG00000016028|ENSOARG00000013755|ENSOARG00000018968|ENSOARG00000020214|ENSOARG00000012207|ENSOARG00000007108	12	http://amigo.geneontology.org/amigo/term/GO:0022604	yes
chromatin organization	GO:0006325	0.00542496	0.185334	GO:0016568	623	ENSOARG00000008464|ENSOARG00000017147|ENSOARG00000002212|ENSOARG00000008814|ENSOARG00000017943|ENSOARG00000010343|ENSOARG00000025507|ENSOARG00000013702|ENSOARG00000002293|ENSOARG00000004565|ENSOARG00000020350|ENSOARG00000015380|ENSOARG00000003753|ENSOARG00000020780|ENSOARG00000002352	15	http://amigo.geneontology.org/amigo/term/GO:0006325	yes
positive regulation of muscle cell apoptotic process	GO:0010661	0.00548925	0.185334	--	10	ENSOARG00000000337|ENSOARG00000010432	2	http://amigo.geneontology.org/amigo/term/GO:0010661	yes
presynaptic membrane assembly	GO:0097105	0.00548925	0.185334	--	10	ENSOARG00000013755|ENSOARG00000009380	2	http://amigo.geneontology.org/amigo/term/GO:0097105	yes
monoubiquitinated protein deubiquitination	GO:0035520	0.00548925	0.185334	--	10	ENSOARG00000008464|ENSOARG00000004565	2	http://amigo.geneontology.org/amigo/term/GO:0035520	yes
regulation of peptide hormone secretion	GO:0090276	0.00564435	0.188096	--	141	ENSOARG00000006871|ENSOARG00000017022|ENSOARG00000005016|ENSOARG00000006046|ENSOARG00000000850|ENSOARG00000007108	6	http://amigo.geneontology.org/amigo/term/GO:0090276	yes
regulation of epithelial cell migration	GO:0010632	0.00583863	0.192076	--	142	ENSOARG00000006871|ENSOARG00000016753|ENSOARG00000003418|ENSOARG00000016028|ENSOARG00000017767|ENSOARG00000014671	6	http://amigo.geneontology.org/amigo/term/GO:0010632	yes
biological regulation	GO:0065007	0.00628453	0.200374	--	10673	ENSOARG00000018958|ENSOARG00000006373|ENSOARG00000020899|ENSOARG00000006569|ENSOARG00000025507|ENSOARG00000013544|ENSOARG00000003139|ENSOARG00000008804|ENSOARG00000003032|ENSOARG00000004103|ENSOARG00000016751|ENSOARG00000002088|ENSOARG00000008327|ENSOARG00000013261|ENSOARG00000009322|ENSOARG00000020813|ENSOARG00000015793|ENSOARG00000014418|ENSOARG00000008132|ENSOARG00000012072|ENSOARG00000004733|…	141	http://amigo.geneontology.org/amigo/term/GO:0065007	yes
cell projection organization	GO:0030030	0.00629625	0.200374	--	695	ENSOARG00000015056|ENSOARG00000006361|ENSOARG00000004265|ENSOARG00000003665|ENSOARG00000016809|ENSOARG00000013261|ENSOARG00000020251|ENSOARG00000016297|ENSOARG00000003418|ENSOARG00000009306|ENSOARG00000004654|ENSOARG00000007108|ENSOARG00000010723|ENSOARG00000020384|ENSOARG00000015503|ENSOARG00000008327	16	http://amigo.geneontology.org/amigo/term/GO:0030030	yes
negative regulation of angiogenesis	GO:0016525	0.0064862	0.200374	--	65	ENSOARG00000014671|ENSOARG00000012103|ENSOARG00000011276|ENSOARG00000017767	4	http://amigo.geneontology.org/amigo/term/GO:0016525	yes
neuron projection morphogenesis	GO:0048812	0.0066264	0.200374	--	192	ENSOARG00000015056|ENSOARG00000004265|ENSOARG00000003418|ENSOARG00000009306|ENSOARG00000004654|ENSOARG00000020384|ENSOARG00000015503	7	http://amigo.geneontology.org/amigo/term/GO:0048812	yes
presynaptic membrane organization	GO:0097090	0.00665887	0.200374	--	11	ENSOARG00000013755|ENSOARG00000009380	2	http://amigo.geneontology.org/amigo/term/GO:0097090	yes
neural tube development	GO:0021915	0.0067561	0.200374	--	34	ENSOARG00000014671|ENSOARG00000008327|ENSOARG00000016297	3	http://amigo.geneontology.org/amigo/term/GO:0021915	yes
amide transport	GO:0042886	0.00682659	0.200374	--	1156	ENSOARG00000002212|ENSOARG00000001010|ENSOARG00000010057|ENSOARG00000012564|ENSOARG00000000850|ENSOARG00000014222|ENSOARG00000020251|ENSOARG00000003654|ENSOARG00000020813|ENSOARG00000016340|ENSOARG00000017139|ENSOARG00000000193|ENSOARG00000003665|ENSOARG00000016422|ENSOARG00000017578|ENSOARG00000004509|ENSOARG00000001243|ENSOARG00000004265|ENSOARG00000012249|ENSOARG00000010723|ENSOARG00000005016|…	23	http://amigo.geneontology.org/amigo/term/GO:0042886	yes
transforming growth factor beta receptor signaling pathway	GO:0007179	0.00684409	0.200374	--	66	ENSOARG00000003418|ENSOARG00000004565|ENSOARG00000014930|ENSOARG00000003654	4	http://amigo.geneontology.org/amigo/term/GO:0007179	yes
negative regulation of blood vessel morphogenesis	GO:2000181	0.00684409	0.200374	--	66	ENSOARG00000014671|ENSOARG00000012103|ENSOARG00000011276|ENSOARG00000017767	4	http://amigo.geneontology.org/amigo/term/GO:2000181	yes
regulation of cellular catabolic process	GO:0031329	0.00687175	0.200374	--	579	ENSOARG00000018958|ENSOARG00000007609|ENSOARG00000019028|ENSOARG00000006871|ENSOARG00000003418|ENSOARG00000001529|ENSOARG00000007188|ENSOARG00000016340|ENSOARG00000013544|ENSOARG00000020813|ENSOARG00000020899|ENSOARG00000017943|ENSOARG00000006373|ENSOARG00000010108	14	http://amigo.geneontology.org/amigo/term/GO:0031329	yes
phosphatidylinositol biosynthetic process	GO:0006661	0.00721481	0.202201	GO:0046489	67	ENSOARG00000013414|ENSOARG00000010185|ENSOARG00000019028|ENSOARG00000006666	4	http://amigo.geneontology.org/amigo/term/GO:0006661	yes
plasma membrane bounded cell projection morphogenesis	GO:0120039	0.00779155	0.202201	--	198	ENSOARG00000015056|ENSOARG00000004265|ENSOARG00000003418|ENSOARG00000009306|ENSOARG00000004654|ENSOARG00000020384|ENSOARG00000015503	7	http://amigo.geneontology.org/amigo/term/GO:0120039	yes
regulation of ventricular cardiac muscle cell membrane repolarization	GO:0060307	0.00793089	0.202201	--	12	ENSOARG00000016292|ENSOARG00000017010	2	http://amigo.geneontology.org/amigo/term/GO:0060307	yes
establishment of protein localization	GO:0045184	0.00823026	0.202201	--	1175	ENSOARG00000002212|ENSOARG00000001010|ENSOARG00000010057|ENSOARG00000012564|ENSOARG00000000850|ENSOARG00000014222|ENSOARG00000020251|ENSOARG00000003654|ENSOARG00000020813|ENSOARG00000016340|ENSOARG00000017139|ENSOARG00000000193|ENSOARG00000003665|ENSOARG00000016422|ENSOARG00000017578|ENSOARG00000004509|ENSOARG00000001243|ENSOARG00000004265|ENSOARG00000012249|ENSOARG00000010723|ENSOARG00000005016|…	23	http://amigo.geneontology.org/amigo/term/GO:0045184	yes
spindle organization	GO:0007051	0.00827951	0.202201	GO:0043146	109	ENSOARG00000004116|ENSOARG00000016028|ENSOARG00000008804|ENSOARG00000017147|ENSOARG00000013261	5	http://amigo.geneontology.org/amigo/term/GO:0007051	yes
negative regulation of vasculature development	GO:1901343	0.00840578	0.202201	--	70	ENSOARG00000014671|ENSOARG00000012103|ENSOARG00000011276|ENSOARG00000017767	4	http://amigo.geneontology.org/amigo/term/GO:1901343	yes
microtubule-based movement	GO:0007018	0.00842783	0.202201	--	201	ENSOARG00000015056|ENSOARG00000020899|ENSOARG00000011950|ENSOARG00000010723|ENSOARG00000011666|ENSOARG00000003665|ENSOARG00000015503	7	http://amigo.geneontology.org/amigo/term/GO:0007018	yes
cell projection morphogenesis	GO:0048858	0.00842783	0.202201	--	201	ENSOARG00000015056|ENSOARG00000004265|ENSOARG00000003418|ENSOARG00000009306|ENSOARG00000004654|ENSOARG00000020384|ENSOARG00000015503	7	http://amigo.geneontology.org/amigo/term/GO:0048858	yes
regulation of neurogenesis	GO:0050767	0.00850424	0.202201	--	594	ENSOARG00000012103|ENSOARG00000009770|ENSOARG00000013755|ENSOARG00000009306|ENSOARG00000003418|ENSOARG00000010185|ENSOARG00000020214|ENSOARG00000016028|ENSOARG00000018880|ENSOARG00000018968|ENSOARG00000014671|ENSOARG00000021134|ENSOARG00000015503|ENSOARG00000012207	14	http://amigo.geneontology.org/amigo/term/GO:0050767	yes
cell differentiation in spinal cord	GO:0021515	0.00855597	0.202201	--	37	ENSOARG00000020597|ENSOARG00000003665|ENSOARG00000019355	3	http://amigo.geneontology.org/amigo/term/GO:0021515	yes
microtubule cytoskeleton organization	GO:0000226	0.00874648	0.202201	--	306	ENSOARG00000008327|ENSOARG00000013261|ENSOARG00000003418|ENSOARG00000008804|ENSOARG00000017010|ENSOARG00000009306|ENSOARG00000016028|ENSOARG00000004116|ENSOARG00000017147	9	http://amigo.geneontology.org/amigo/term/GO:0000226	yes
import into cell	GO:0098657	0.00875353	0.202201	--	361	ENSOARG00000015056|ENSOARG00000001243|ENSOARG00000009770|ENSOARG00000014418|ENSOARG00000010057|ENSOARG00000017578|ENSOARG00000015058|ENSOARG00000013414|ENSOARG00000004654|ENSOARG00000004509	10	http://amigo.geneontology.org/amigo/term/GO:0098657	yes
receptor metabolic process	GO:0043112	0.00882963	0.202201	--	71	ENSOARG00000014418|ENSOARG00000004654|ENSOARG00000011950|ENSOARG00000001243	4	http://amigo.geneontology.org/amigo/term/GO:0043112	yes
regulation of cell junction assembly	GO:1901888	0.0092672	0.202201	--	72	ENSOARG00000003418|ENSOARG00000016028|ENSOARG00000021134|ENSOARG00000016753	4	http://amigo.geneontology.org/amigo/term/GO:1901888	yes
establishment of localization	GO:0051234	0.00929417	0.202201	--	3320	ENSOARG00000015056|ENSOARG00000002212|ENSOARG00000003654|ENSOARG00000002333|ENSOARG00000014418|ENSOARG00000010057|ENSOARG00000013544|ENSOARG00000003665|ENSOARG00000018119|ENSOARG00000012564|ENSOARG00000000850|ENSOARG00000014222|ENSOARG00000010656|ENSOARG00000009770|ENSOARG00000006871|ENSOARG00000020813|ENSOARG00000001010|ENSOARG00000017010|ENSOARG00000016292|ENSOARG00000009306|ENSOARG00000016340|…	52	http://amigo.geneontology.org/amigo/term/GO:0051234	yes
regulation of short-term neuronal synaptic plasticity	GO:0048172	0.00930285	0.202201	--	13	ENSOARG00000014313|ENSOARG00000012072	2	http://amigo.geneontology.org/amigo/term/GO:0048172	yes
intraciliary retrograde transport	GO:0035721	0.00930285	0.202201	--	13	ENSOARG00000010723|ENSOARG00000003665	2	http://amigo.geneontology.org/amigo/term/GO:0035721	yes
regulation of cell communication	GO:0010646	0.00944495	0.202201	--	2560	ENSOARG00000015056|ENSOARG00000020589|ENSOARG00000020899|ENSOARG00000016809|ENSOARG00000003654|ENSOARG00000017943|ENSOARG00000001529|ENSOARG00000015058|ENSOARG00000016128|ENSOARG00000007108|ENSOARG00000000850|ENSOARG00000004103|ENSOARG00000009322|ENSOARG00000013568|ENSOARG00000012207|ENSOARG00000014313|ENSOARG00000014368|ENSOARG00000010432|ENSOARG00000017011|ENSOARG00000009752|ENSOARG00000000163|…	42	http://amigo.geneontology.org/amigo/term/GO:0010646	yes
regulation of neuronal synaptic plasticity	GO:0048168	0.00989738	0.202201	--	39	ENSOARG00000014671|ENSOARG00000014313|ENSOARG00000012072	3	http://amigo.geneontology.org/amigo/term/GO:0048168	yes
receptor internalization	GO:0031623	0.00989738	0.202201	--	39	ENSOARG00000014418|ENSOARG00000004654|ENSOARG00000001243	3	http://amigo.geneontology.org/amigo/term/GO:0031623	yes
learning	GO:0007612	0.0102995	0.202201	--	115	ENSOARG00000013414|ENSOARG00000014671|ENSOARG00000012103|ENSOARG00000015056|ENSOARG00000009380	5	http://amigo.geneontology.org/amigo/term/GO:0007612	yes
positive regulation of neuron apoptotic process	GO:0043525	0.0106113	0.202201	--	40	ENSOARG00000014671|ENSOARG00000009701|ENSOARG00000012207	3	http://amigo.geneontology.org/amigo/term/GO:0043525	yes
negative regulation of focal adhesion assembly	GO:0051895	0.0107723	0.202201	--	14	ENSOARG00000016028|ENSOARG00000016753	2	http://amigo.geneontology.org/amigo/term/GO:0051895	yes
regulation of cardiac muscle cell membrane repolarization	GO:0099623	0.0107723	0.202201	--	14	ENSOARG00000016292|ENSOARG00000017010	2	http://amigo.geneontology.org/amigo/term/GO:0099623	yes
negative regulation of adherens junction organization	GO:1903392	0.0107723	0.202201	--	14	ENSOARG00000016028|ENSOARG00000016753	2	http://amigo.geneontology.org/amigo/term/GO:1903392	yes
regulation of signaling	GO:0023051	0.0110042	0.202201	--	2584	ENSOARG00000015056|ENSOARG00000020589|ENSOARG00000020899|ENSOARG00000016809|ENSOARG00000003654|ENSOARG00000017943|ENSOARG00000001529|ENSOARG00000015058|ENSOARG00000016128|ENSOARG00000007108|ENSOARG00000000850|ENSOARG00000004103|ENSOARG00000000163|ENSOARG00000013568|ENSOARG00000012207|ENSOARG00000014313|ENSOARG00000014368|ENSOARG00000010432|ENSOARG00000017011|ENSOARG00000009752|ENSOARG00000009322|…	42	http://amigo.geneontology.org/amigo/term/GO:0023051	yes
positive regulation of synaptic vesicle priming	GO:0010808	0.0114074	0.202201	--	1	ENSOARG00000012072	1	http://amigo.geneontology.org/amigo/term/GO:0010808	yes
regulation of cytokinetic process	GO:0032954	0.0114074	0.202201	--	1	ENSOARG00000015503	1	http://amigo.geneontology.org/amigo/term/GO:0032954	yes
amino acid activation for nonribosomal peptide biosynthetic process	GO:0043041	0.0114074	0.202201	--	1	ENSOARG00000003597	1	http://amigo.geneontology.org/amigo/term/GO:0043041	yes
positive regulation of calcium-dependent cell-cell adhesion	GO:0046587	0.0114074	0.202201	--	1	ENSOARG00000011666	1	http://amigo.geneontology.org/amigo/term/GO:0046587	yes
S-adenosyl-L-methionine transport	GO:0015805	0.0114074	0.202201	--	1	ENSOARG00000010656	1	http://amigo.geneontology.org/amigo/term/GO:0015805	yes
regulation of glycolytic process by negative regulation of transcription from RNA polymerase II promoter	GO:0072362	0.0114074	0.202201	--	1	ENSOARG00000017147	1	http://amigo.geneontology.org/amigo/term/GO:0072362	yes
regulation of myofibroblast differentiation	GO:1904760	0.0114074	0.202201	--	1	ENSOARG00000010432	1	http://amigo.geneontology.org/amigo/term/GO:1904760	yes
phytol metabolic process	GO:0033306	0.0114074	0.202201	--	1	ENSOARG00000019350	1	http://amigo.geneontology.org/amigo/term/GO:0033306	yes
negative regulation of myofibroblast differentiation	GO:1904761	0.0114074	0.202201	--	1	ENSOARG00000010432	1	http://amigo.geneontology.org/amigo/term/GO:1904761	yes
maintenance of protein location in membrane	GO:0072658	0.0114074	0.202201	--	1	ENSOARG00000004265	1	http://amigo.geneontology.org/amigo/term/GO:0072658	yes
regulation of endosome organization	GO:1904978	0.0114074	0.202201	--	1	ENSOARG00000013414	1	http://amigo.geneontology.org/amigo/term/GO:1904978	yes
glutamate secretion, neurotransmission	GO:0061535	0.0114074	0.202201	--	1	ENSOARG00000014671	1	http://amigo.geneontology.org/amigo/term/GO:0061535	yes
regulation of mitotic cytokinetic process	GO:1903436	0.0114074	0.202201	--	1	ENSOARG00000015503	1	http://amigo.geneontology.org/amigo/term/GO:1903436	yes
regulation of parkin-mediated stimulation of mitophagy in response to mitochondrial depolarization	GO:1905089	0.0114074	0.202201	--	1	ENSOARG00000020813	1	http://amigo.geneontology.org/amigo/term/GO:1905089	yes
negative regulation of parkin-mediated stimulation of mitophagy in response to mitochondrial depolarization	GO:1905090	0.0114074	0.202201	--	1	ENSOARG00000020813	1	http://amigo.geneontology.org/amigo/term/GO:1905090	yes
positive regulation of endosome organization	GO:1904980	0.0114074	0.202201	--	1	ENSOARG00000013414	1	http://amigo.geneontology.org/amigo/term/GO:1904980	yes
maintenance of protein location in plasma membrane	GO:0072660	0.0114074	0.202201	--	1	ENSOARG00000004265	1	http://amigo.geneontology.org/amigo/term/GO:0072660	yes
synaptic vesicle uncoating	GO:0016191	0.0114074	0.202201	--	1	ENSOARG00000013414	1	http://amigo.geneontology.org/amigo/term/GO:0016191	yes
positive regulation of membrane depolarization during cardiac muscle cell action potential	GO:1900827	0.0114074	0.202201	--	1	ENSOARG00000004265	1	http://amigo.geneontology.org/amigo/term/GO:1900827	yes
mitotic spindle organization in nucleus	GO:0030472	0.0114074	0.202201	GO:0000071	1	ENSOARG00000008804	1	http://amigo.geneontology.org/amigo/term/GO:0030472	yes
response to triglyceride	GO:0034014	0.0114074	0.202201	--	1	ENSOARG00000006871	1	http://amigo.geneontology.org/amigo/term/GO:0034014	yes
fatty alcohol metabolic process	GO:1903173	0.0114074	0.202201	--	1	ENSOARG00000019350	1	http://amigo.geneontology.org/amigo/term/GO:1903173	yes
positive regulation of mitotic cytokinesis	GO:1903490	0.0114074	0.202201	--	1	ENSOARG00000015503	1	http://amigo.geneontology.org/amigo/term/GO:1903490	yes
regulation of nucleus size	GO:0097298	0.0114074	0.202201	--	1	ENSOARG00000008814	1	http://amigo.geneontology.org/amigo/term/GO:0097298	yes
cellular response to triglyceride	GO:0071401	0.0114074	0.202201	--	1	ENSOARG00000006871	1	http://amigo.geneontology.org/amigo/term/GO:0071401	yes
GPI anchor release	GO:0006507	0.0114074	0.202201	--	1	ENSOARG00000006871	1	http://amigo.geneontology.org/amigo/term/GO:0006507	yes
regulation of membrane depolarization during cardiac muscle cell action potential	GO:1900825	0.0114074	0.202201	--	1	ENSOARG00000004265	1	http://amigo.geneontology.org/amigo/term/GO:1900825	yes
gamma-aminobutyric acid secretion, neurotransmission	GO:0061534	0.0114074	0.202201	--	1	ENSOARG00000014671	1	http://amigo.geneontology.org/amigo/term/GO:0061534	yes
histone H2B acetylation	GO:0043969	0.0114074	0.202201	--	1	ENSOARG00000017943	1	http://amigo.geneontology.org/amigo/term/GO:0043969	yes
positive regulation of mitotic cytokinetic process	GO:1903438	0.0114074	0.202201	--	1	ENSOARG00000015503	1	http://amigo.geneontology.org/amigo/term/GO:1903438	yes
protein modification by small protein removal	GO:0070646	0.011426	0.202201	--	118	ENSOARG00000004565|ENSOARG00000020780|ENSOARG00000008464|ENSOARG00000019268|ENSOARG00000006569	5	http://amigo.geneontology.org/amigo/term/GO:0070646	yes
regulation of catabolic process	GO:0009894	0.0117432	0.206318	--	681	ENSOARG00000018958|ENSOARG00000007609|ENSOARG00000019028|ENSOARG00000017147|ENSOARG00000003418|ENSOARG00000001529|ENSOARG00000007188|ENSOARG00000016340|ENSOARG00000013544|ENSOARG00000020813|ENSOARG00000020899|ENSOARG00000017943|ENSOARG00000010108|ENSOARG00000006373|ENSOARG00000006871	15	http://amigo.geneontology.org/amigo/term/GO:0009894	yes
phosphatidylinositol metabolic process	GO:0046488	0.0118195	0.206318	GO:0030384	119	ENSOARG00000013414|ENSOARG00000010185|ENSOARG00000019028|ENSOARG00000006871|ENSOARG00000006666	5	http://amigo.geneontology.org/amigo/term/GO:0046488	yes
positive regulation of catalytic activity	GO:0043085	0.0121859	0.209646	GO:0048554	813	ENSOARG00000008440|ENSOARG00000016422|ENSOARG00000006871|ENSOARG00000016753|ENSOARG00000003418|ENSOARG00000003585|ENSOARG00000008804|ENSOARG00000004654|ENSOARG00000013544|ENSOARG00000000163|ENSOARG00000009306|ENSOARG00000009701|ENSOARG00000014671|ENSOARG00000011768|ENSOARG00000000337|ENSOARG00000016128|ENSOARG00000007108	17	http://amigo.geneontology.org/amigo/term/GO:0043085	yes
cytoskeleton-dependent intracellular transport	GO:0030705	0.012222	0.209646	--	120	ENSOARG00000015056|ENSOARG00000010723|ENSOARG00000003665|ENSOARG00000011666|ENSOARG00000011950	5	http://amigo.geneontology.org/amigo/term/GO:0030705	yes
clathrin coat assembly	GO:0048268	0.0123369	0.209646	--	15	ENSOARG00000004654|ENSOARG00000004509	2	http://amigo.geneontology.org/amigo/term/GO:0048268	yes
negative regulation of gene silencing	GO:0060969	0.0123369	0.209646	--	15	ENSOARG00000017605|ENSOARG00000017147	2	http://amigo.geneontology.org/amigo/term/GO:0060969	yes
regulation of anatomical structure morphogenesis	GO:0022603	0.0130213	0.21982	--	819	ENSOARG00000006361|ENSOARG00000009770|ENSOARG00000017222|ENSOARG00000003418|ENSOARG00000008264|ENSOARG00000012103|ENSOARG00000015058|ENSOARG00000020214|ENSOARG00000016028|ENSOARG00000017767|ENSOARG00000013755|ENSOARG00000018968|ENSOARG00000014671|ENSOARG00000007108|ENSOARG00000011276|ENSOARG00000012207|ENSOARG00000021117	17	http://amigo.geneontology.org/amigo/term/GO:0022603	yes
Ras protein signal transduction	GO:0007265	0.0134853	0.225845	--	123	ENSOARG00000014671|ENSOARG00000003585|ENSOARG00000010319|ENSOARG00000016751|ENSOARG00000015380	5	http://amigo.geneontology.org/amigo/term/GO:0007265	yes
cell part morphogenesis	GO:0032990	0.0136862	0.225845	--	221	ENSOARG00000015056|ENSOARG00000004265|ENSOARG00000003418|ENSOARG00000009306|ENSOARG00000004654|ENSOARG00000020384|ENSOARG00000015503	7	http://amigo.geneontology.org/amigo/term/GO:0032990	yes
positive regulation of biological process	GO:0048518	0.013921	0.225845	GO:0043119	4744	ENSOARG00000018958|ENSOARG00000015056|ENSOARG00000008464|ENSOARG00000002088|ENSOARG00000003654|ENSOARG00000016297|ENSOARG00000017943|ENSOARG00000001529|ENSOARG00000016128|ENSOARG00000016292|ENSOARG00000013755|ENSOARG00000016751|ENSOARG00000008440|ENSOARG00000013568|ENSOARG00000012207|ENSOARG00000004262|ENSOARG00000014368|ENSOARG00000007609|ENSOARG00000015503|ENSOARG00000010432|ENSOARG00000013261|…	69	http://amigo.geneontology.org/amigo/term/GO:0048518	yes
regulation of insulin secretion	GO:0050796	0.0139252	0.225845	--	124	ENSOARG00000000850|ENSOARG00000017022|ENSOARG00000006046|ENSOARG00000006871|ENSOARG00000005016	5	http://amigo.geneontology.org/amigo/term/GO:0050796	yes
cAMP catabolic process	GO:0006198	0.0139943	0.225845	--	16	ENSOARG00000013382|ENSOARG00000017022	2	http://amigo.geneontology.org/amigo/term/GO:0006198	yes
regulation of receptor recycling	GO:0001919	0.0139943	0.225845	--	16	ENSOARG00000011950|ENSOARG00000004509	2	http://amigo.geneontology.org/amigo/term/GO:0001919	yes
regulation of protein kinase A signaling	GO:0010738	0.0139943	0.225845	--	16	ENSOARG00000020589|ENSOARG00000013910	2	http://amigo.geneontology.org/amigo/term/GO:0010738	yes
transmembrane receptor protein serine/threonine kinase signaling pathway	GO:0007178	0.0143746	0.230022	--	125	ENSOARG00000003418|ENSOARG00000004565|ENSOARG00000006946|ENSOARG00000014930|ENSOARG00000003654	5	http://amigo.geneontology.org/amigo/term/GO:0007178	yes
regulation of cell-matrix adhesion	GO:0001952	0.0144324	0.230022	--	82	ENSOARG00000014671|ENSOARG00000003418|ENSOARG00000016028|ENSOARG00000016753	4	http://amigo.geneontology.org/amigo/term/GO:0001952	yes
regulation of cell development	GO:0060284	0.0147532	0.233684	--	700	ENSOARG00000012103|ENSOARG00000009770|ENSOARG00000013755|ENSOARG00000009306|ENSOARG00000003418|ENSOARG00000010185|ENSOARG00000020214|ENSOARG00000016028|ENSOARG00000018880|ENSOARG00000018968|ENSOARG00000014671|ENSOARG00000021134|ENSOARG00000015503|ENSOARG00000012207|ENSOARG00000007108	15	http://amigo.geneontology.org/amigo/term/GO:0060284	yes
regulation of cellular protein catabolic process	GO:1903362	0.0149741	0.235727	GO:2000598	174	ENSOARG00000018958|ENSOARG00000006373|ENSOARG00000020899|ENSOARG00000003418|ENSOARG00000013544|ENSOARG00000007188	6	http://amigo.geneontology.org/amigo/term/GO:1903362	yes
epithelium development	GO:0060429	0.0153026	0.238204	--	127	ENSOARG00000016297|ENSOARG00000014671|ENSOARG00000008327|ENSOARG00000014930|ENSOARG00000003654	5	http://amigo.geneontology.org/amigo/term/GO:0060429	yes
nitrogen compound transport	GO:0071705	0.0154674	0.238204	--	1456	ENSOARG00000002212|ENSOARG00000001010|ENSOARG00000010057|ENSOARG00000012564|ENSOARG00000000850|ENSOARG00000014222|ENSOARG00000020251|ENSOARG00000003654|ENSOARG00000020813|ENSOARG00000016340|ENSOARG00000017139|ENSOARG00000000193|ENSOARG00000003665|ENSOARG00000016422|ENSOARG00000017578|ENSOARG00000004509|ENSOARG00000012072|ENSOARG00000001243|ENSOARG00000004265|ENSOARG00000012249|ENSOARG00000010723|…	26	http://amigo.geneontology.org/amigo/term/GO:0071705	yes
vascular endothelial growth factor receptor signaling pathway	GO:0048010	0.0155119	0.238204	--	46	ENSOARG00000003418|ENSOARG00000003585|ENSOARG00000016751	3	http://amigo.geneontology.org/amigo/term/GO:0048010	yes
neuron maturation	GO:0042551	0.0157422	0.238204	--	17	ENSOARG00000015056|ENSOARG00000012103	2	http://amigo.geneontology.org/amigo/term/GO:0042551	yes
negative regulation of synapse organization	GO:1905809	0.0157422	0.238204	--	17	ENSOARG00000003418|ENSOARG00000012207	2	http://amigo.geneontology.org/amigo/term/GO:1905809	yes
regulation of chromatin silencing	GO:0031935	0.0157422	0.238204	--	17	ENSOARG00000017605|ENSOARG00000015380	2	http://amigo.geneontology.org/amigo/term/GO:0031935	yes
receptor-mediated endocytosis	GO:0006898	0.0157813	0.238204	--	128	ENSOARG00000014418|ENSOARG00000010057|ENSOARG00000004509|ENSOARG00000004654|ENSOARG00000001243	5	http://amigo.geneontology.org/amigo/term/GO:0006898	yes
cellular protein complex assembly	GO:0043623	0.0169052	0.253677	--	285	ENSOARG00000000193|ENSOARG00000020899|ENSOARG00000003654|ENSOARG00000003418|ENSOARG00000013414|ENSOARG00000004654|ENSOARG00000004509|ENSOARG00000012072	8	http://amigo.geneontology.org/amigo/term/GO:0043623	yes
negative regulation of cell-substrate adhesion	GO:0010812	0.017384	0.255308	--	48	ENSOARG00000014671|ENSOARG00000016028|ENSOARG00000016753	3	http://amigo.geneontology.org/amigo/term/GO:0010812	yes
regulation of cell-substrate junction assembly	GO:0090109	0.017384	0.255308	--	48	ENSOARG00000003418|ENSOARG00000016028|ENSOARG00000016753	3	http://amigo.geneontology.org/amigo/term/GO:0090109	yes
regulation of focal adhesion assembly	GO:0051893	0.017384	0.255308	--	48	ENSOARG00000003418|ENSOARG00000016028|ENSOARG00000016753	3	http://amigo.geneontology.org/amigo/term/GO:0051893	yes
negative regulation of macroautophagy	GO:0016242	0.0175783	0.255308	--	18	ENSOARG00000006373|ENSOARG00000010108	2	http://amigo.geneontology.org/amigo/term/GO:0016242	yes
positive regulation of cellular process	GO:0048522	0.017632	0.255308	GO:0051242	4231	ENSOARG00000018958|ENSOARG00000015056|ENSOARG00000008464|ENSOARG00000002088|ENSOARG00000003654|ENSOARG00000016297|ENSOARG00000017943|ENSOARG00000001529|ENSOARG00000016128|ENSOARG00000013755|ENSOARG00000016751|ENSOARG00000008440|ENSOARG00000013568|ENSOARG00000012207|ENSOARG00000004262|ENSOARG00000014368|ENSOARG00000007609|ENSOARG00000010432|ENSOARG00000017010|ENSOARG00000017011|ENSOARG00000009752|…	62	http://amigo.geneontology.org/amigo/term/GO:0048522	yes
cell surface receptor signaling pathway	GO:0007166	0.0180698	0.255308	--	1693	ENSOARG00000015056|ENSOARG00000006222|ENSOARG00000019355|ENSOARG00000002088|ENSOARG00000003654|ENSOARG00000017943|ENSOARG00000001529|ENSOARG00000013755|ENSOARG00000012207|ENSOARG00000016751|ENSOARG00000004239|ENSOARG00000008327|ENSOARG00000003585|ENSOARG00000016028|ENSOARG00000017222|ENSOARG00000003418|ENSOARG00000012103|ENSOARG00000004565|ENSOARG00000004509|ENSOARG00000020214|ENSOARG00000014313|…	29	http://amigo.geneontology.org/amigo/term/GO:0007166	yes
negative regulation of synaptic transmission	GO:0050805	0.0183653	0.255308	--	49	ENSOARG00000014671|ENSOARG00000014313|ENSOARG00000009380	3	http://amigo.geneontology.org/amigo/term/GO:0050805	yes
regulation of gene silencing	GO:0060968	0.0183653	0.255308	--	49	ENSOARG00000017605|ENSOARG00000017147|ENSOARG00000015380	3	http://amigo.geneontology.org/amigo/term/GO:0060968	yes
regulation of adherens junction organization	GO:1903391	0.0183653	0.255308	--	49	ENSOARG00000003418|ENSOARG00000016028|ENSOARG00000016753	3	http://amigo.geneontology.org/amigo/term/GO:1903391	yes
regulation of hormone secretion	GO:0046883	0.0187275	0.255308	--	183	ENSOARG00000006871|ENSOARG00000017022|ENSOARG00000005016|ENSOARG00000006046|ENSOARG00000000850|ENSOARG00000007108	6	http://amigo.geneontology.org/amigo/term/GO:0046883	yes
negative regulation of cellular catabolic process	GO:0031330	0.0188636	0.255308	--	134	ENSOARG00000006373|ENSOARG00000016340|ENSOARG00000006871|ENSOARG00000013544|ENSOARG00000010108	5	http://amigo.geneontology.org/amigo/term/GO:0031330	yes
regulation of proteolysis	GO:0030162	0.0192438	0.255308	--	469	ENSOARG00000018958|ENSOARG00000006373|ENSOARG00000020899|ENSOARG00000011768|ENSOARG00000006871|ENSOARG00000003418|ENSOARG00000004654|ENSOARG00000009701|ENSOARG00000007188|ENSOARG00000000337|ENSOARG00000012207	11	http://amigo.geneontology.org/amigo/term/GO:0030162	yes
epidermal growth factor receptor signaling pathway	GO:0007173	0.0193767	0.255308	--	50	ENSOARG00000003418|ENSOARG00000011950|ENSOARG00000004509	3	http://amigo.geneontology.org/amigo/term/GO:0007173	yes
response to cholesterol	GO:0070723	0.0195004	0.255308	--	19	ENSOARG00000006871|ENSOARG00000003654	2	http://amigo.geneontology.org/amigo/term/GO:0070723	yes
nuclear migration	GO:0007097	0.0195004	0.255308	GO:0040023	19	ENSOARG00000003418|ENSOARG00000009306	2	http://amigo.geneontology.org/amigo/term/GO:0007097	yes
cyclic nucleotide catabolic process	GO:0009214	0.0195004	0.255308	--	19	ENSOARG00000013382|ENSOARG00000017022	2	http://amigo.geneontology.org/amigo/term/GO:0009214	yes
positive regulation of smoothened signaling pathway	GO:0045880	0.0195004	0.255308	GO:0045878	19	ENSOARG00000003665|ENSOARG00000016297	2	http://amigo.geneontology.org/amigo/term/GO:0045880	yes
histone lysine demethylation	GO:0070076	0.0195004	0.255308	--	19	ENSOARG00000025507|ENSOARG00000013702	2	http://amigo.geneontology.org/amigo/term/GO:0070076	yes
regulation of membrane repolarization	GO:0060306	0.0195004	0.255308	--	19	ENSOARG00000016292|ENSOARG00000017010	2	http://amigo.geneontology.org/amigo/term/GO:0060306	yes
endoderm development	GO:0007492	0.0195004	0.255308	--	19	ENSOARG00000003654|ENSOARG00000011950	2	http://amigo.geneontology.org/amigo/term/GO:0007492	yes
anatomical structure morphogenesis	GO:0009653	0.0199349	0.255308	--	1134	ENSOARG00000015056|ENSOARG00000006361|ENSOARG00000004265|ENSOARG00000003665|ENSOARG00000008327|ENSOARG00000016297|ENSOARG00000003654|ENSOARG00000010723|ENSOARG00000003418|ENSOARG00000017011|ENSOARG00000003139|ENSOARG00000009306|ENSOARG00000004654|ENSOARG00000020350|ENSOARG00000018880|ENSOARG00000017943|ENSOARG00000014671|ENSOARG00000020384|ENSOARG00000015503|ENSOARG00000012207|ENSOARG00000017222	21	http://amigo.geneontology.org/amigo/term/GO:0009653	yes
movement of cell or subcellular component	GO:0006928	0.0203816	0.255308	--	1067	ENSOARG00000015056|ENSOARG00000015207|ENSOARG00000009770|ENSOARG00000020899|ENSOARG00000006871|ENSOARG00000013063|ENSOARG00000011950|ENSOARG00000010723|ENSOARG00000003418|ENSOARG00000003585|ENSOARG00000002215|ENSOARG00000017011|ENSOARG00000015058|ENSOARG00000011666|ENSOARG00000004265|ENSOARG00000006316|ENSOARG00000003665|ENSOARG00000020384|ENSOARG00000015503|ENSOARG00000012207	20	http://amigo.geneontology.org/amigo/term/GO:0006928	yes
learning or memory	GO:0007611	0.0205853	0.255308	--	187	ENSOARG00000015056|ENSOARG00000012103|ENSOARG00000013414|ENSOARG00000014671|ENSOARG00000020214|ENSOARG00000009380	6	http://amigo.geneontology.org/amigo/term/GO:0007611	yes
regulation of molecular function	GO:0065009	0.0210427	0.255308	--	1862	ENSOARG00000015056|ENSOARG00000003654|ENSOARG00000017943|ENSOARG00000001529|ENSOARG00000013544|ENSOARG00000016128|ENSOARG00000000163|ENSOARG00000012207|ENSOARG00000007108|ENSOARG00000007609|ENSOARG00000010432|ENSOARG00000003585|ENSOARG00000005432|ENSOARG00000017010|ENSOARG00000008440|ENSOARG00000009306|ENSOARG00000015793|ENSOARG00000006361|ENSOARG00000016292|ENSOARG00000016422|ENSOARG00000016753|…	31	http://amigo.geneontology.org/amigo/term/GO:0065009	yes
histone modification	GO:0016570	0.0210609	0.255308	--	297	ENSOARG00000008464|ENSOARG00000017943|ENSOARG00000025507|ENSOARG00000013702|ENSOARG00000002293|ENSOARG00000004565|ENSOARG00000020780|ENSOARG00000002352	8	http://amigo.geneontology.org/amigo/term/GO:0016570	yes
regulation of neuron projection development	GO:0010975	0.0214541	0.255308	--	356	ENSOARG00000009770|ENSOARG00000003418|ENSOARG00000012103|ENSOARG00000016028|ENSOARG00000013755|ENSOARG00000018968|ENSOARG00000020214|ENSOARG00000010185|ENSOARG00000012207	9	http://amigo.geneontology.org/amigo/term/GO:0010975	yes
histone demethylation	GO:0016577	0.0215063	0.255308	--	20	ENSOARG00000025507|ENSOARG00000013702	2	http://amigo.geneontology.org/amigo/term/GO:0016577	yes
positive regulation of phosphatase activity	GO:0010922	0.0215063	0.255308	--	20	ENSOARG00000008804|ENSOARG00000006871	2	http://amigo.geneontology.org/amigo/term/GO:0010922	yes
negative regulation of cell junction assembly	GO:1901889	0.0215063	0.255308	--	20	ENSOARG00000016028|ENSOARG00000016753	2	http://amigo.geneontology.org/amigo/term/GO:1901889	yes
glutamate secretion	GO:0014047	0.0215063	0.255308	--	20	ENSOARG00000014671|ENSOARG00000012072	2	http://amigo.geneontology.org/amigo/term/GO:0014047	yes
regulation of endothelial cell migration	GO:0010594	0.0218858	0.255308	--	93	ENSOARG00000014671|ENSOARG00000016753|ENSOARG00000006871|ENSOARG00000017767	4	http://amigo.geneontology.org/amigo/term/GO:0010594	yes
positive regulation of ion transmembrane transporter activity	GO:0032414	0.0225927	0.255308	--	53	ENSOARG00000004265|ENSOARG00000016292|ENSOARG00000017010	3	http://amigo.geneontology.org/amigo/term/GO:0032414	yes
regulation of catalytic activity	GO:0050790	0.022666	0.255308	GO:0048552	1362	ENSOARG00000015056|ENSOARG00000013544|ENSOARG00000016128|ENSOARG00000000163|ENSOARG00000012207|ENSOARG00000007108|ENSOARG00000007609|ENSOARG00000010432|ENSOARG00000003585|ENSOARG00000017010|ENSOARG00000008440|ENSOARG00000009306|ENSOARG00000015793|ENSOARG00000006361|ENSOARG00000016422|ENSOARG00000016753|ENSOARG00000003418|ENSOARG00000008804|ENSOARG00000004654|ENSOARG00000006871|ENSOARG00000011768|…	24	http://amigo.geneontology.org/amigo/term/GO:0050790	yes
positive regulation of nodal signaling pathway involved in determination of lateral mesoderm left/right asymmetry	GO:1900224	0.0226852	0.255308	--	2	ENSOARG00000003654	1	http://amigo.geneontology.org/amigo/term/GO:1900224	yes
negative regulation of neuroblast proliferation	GO:0007406	0.0226852	0.255308	--	2	ENSOARG00000014671	1	http://amigo.geneontology.org/amigo/term/GO:0007406	yes
forebrain astrocyte development	GO:0021897	0.0226852	0.255308	--	2	ENSOARG00000014671	1	http://amigo.geneontology.org/amigo/term/GO:0021897	yes
clathrin coat disassembly	GO:0072318	0.0226852	0.255308	--	2	ENSOARG00000013414	1	http://amigo.geneontology.org/amigo/term/GO:0072318	yes
positive regulation of cell communication by electrical coupling	GO:0010650	0.0226852	0.255308	--	2	ENSOARG00000004265	1	http://amigo.geneontology.org/amigo/term/GO:0010650	yes
regulation of calcium-dependent cell-cell adhesion	GO:0046586	0.0226852	0.255308	--	2	ENSOARG00000011666	1	http://amigo.geneontology.org/amigo/term/GO:0046586	yes
zygotic specification of dorsal/ventral axis	GO:0007352	0.0226852	0.255308	--	2	ENSOARG00000003654	1	http://amigo.geneontology.org/amigo/term/GO:0007352	yes
regulation of mitotic cytokinesis	GO:1902412	0.0226852	0.255308	--	2	ENSOARG00000015503	1	http://amigo.geneontology.org/amigo/term/GO:1902412	yes
positive regulation of aspartic-type endopeptidase activity involved in amyloid precursor protein catabolic process	GO:1902961	0.0226852	0.255308	--	2	ENSOARG00000004654	1	http://amigo.geneontology.org/amigo/term/GO:1902961	yes
positive regulation of MDA-5 signaling pathway	GO:1900245	0.0226852	0.255308	--	2	ENSOARG00000013568	1	http://amigo.geneontology.org/amigo/term/GO:1900245	yes
positive regulation of high-density lipoprotein particle clearance	GO:0010983	0.0226852	0.255308	--	2	ENSOARG00000006871	1	http://amigo.geneontology.org/amigo/term/GO:0010983	yes
positive regulation of aspartic-type peptidase activity	GO:1905247	0.0226852	0.255308	--	2	ENSOARG00000004654	1	http://amigo.geneontology.org/amigo/term/GO:1905247	yes
ciliary receptor clustering involved in smoothened signaling pathway	GO:0060830	0.0226852	0.255308	--	2	ENSOARG00000010723	1	http://amigo.geneontology.org/amigo/term/GO:0060830	yes
regulation of glycolytic process by regulation of transcription from RNA polymerase II promoter	GO:0072361	0.0226852	0.255308	--	2	ENSOARG00000017147	1	http://amigo.geneontology.org/amigo/term/GO:0072361	yes
histone H2B conserved C-terminal lysine deubiquitination	GO:0035616	0.0226852	0.255308	--	2	ENSOARG00000004565	1	http://amigo.geneontology.org/amigo/term/GO:0035616	yes
ER to Golgi ceramide transport	GO:0035621	0.0226852	0.255308	--	2	ENSOARG00000008417	1	http://amigo.geneontology.org/amigo/term/GO:0035621	yes
aggrephagy	GO:0035973	0.0226852	0.255308	GO:0035972	2	ENSOARG00000003468	1	http://amigo.geneontology.org/amigo/term/GO:0035973	yes
DNA catabolic process, exonucleolytic	GO:0000738	0.0226852	0.255308	--	2	ENSOARG00000004443	1	http://amigo.geneontology.org/amigo/term/GO:0000738	yes
dense core granule exocytosis	GO:1990504	0.0226852	0.255308	--	2	ENSOARG00000000193	1	http://amigo.geneontology.org/amigo/term/GO:1990504	yes
regulation of membrane depolarization during action potential	GO:0098902	0.0226852	0.255308	--	2	ENSOARG00000004265	1	http://amigo.geneontology.org/amigo/term/GO:0098902	yes
regulation of growth rate	GO:0040009	0.0226852	0.255308	--	2	ENSOARG00000000163	1	http://amigo.geneontology.org/amigo/term/GO:0040009	yes
protein arginylation	GO:0016598	0.0226852	0.255308	GO:0019130	2	ENSOARG00000005882	1	http://amigo.geneontology.org/amigo/term/GO:0016598	yes
regulation of carbohydrate catabolic process by regulation of transcription from RNA polymerase II promoter	GO:0098679	0.0226852	0.255308	--	2	ENSOARG00000017147	1	http://amigo.geneontology.org/amigo/term/GO:0098679	yes
phosphatidylinositol 5-phosphate metabolic process	GO:1904562	0.0226852	0.255308	--	2	ENSOARG00000019028	1	http://amigo.geneontology.org/amigo/term/GO:1904562	yes
regulation of developmental process	GO:0050793	0.0230143	0.257633	--	1950	ENSOARG00000015056|ENSOARG00000003654|ENSOARG00000015058|ENSOARG00000000337|ENSOARG00000013755|ENSOARG00000013568|ENSOARG00000012207|ENSOARG00000007108|ENSOARG00000008464|ENSOARG00000009770|ENSOARG00000010432|ENSOARG00000010185|ENSOARG00000002293|ENSOARG00000009306|ENSOARG00000016028|ENSOARG00000017767|ENSOARG00000018968|ENSOARG00000011276|ENSOARG00000009084|ENSOARG00000006361|ENSOARG00000017222|…	32	http://amigo.geneontology.org/amigo/term/GO:0050793	yes
nucleus localization	GO:0051647	0.0235939	0.257633	--	21	ENSOARG00000003418|ENSOARG00000009306	2	http://amigo.geneontology.org/amigo/term/GO:0051647	yes
regulation of synaptic transmission, GABAergic	GO:0032228	0.0235939	0.257633	--	21	ENSOARG00000014671|ENSOARG00000014313	2	http://amigo.geneontology.org/amigo/term/GO:0032228	yes
negative regulation of organelle assembly	GO:1902116	0.0235939	0.257633	--	21	ENSOARG00000016422|ENSOARG00000010108	2	http://amigo.geneontology.org/amigo/term/GO:1902116	yes
response to sterol	GO:0036314	0.0235939	0.257633	--	21	ENSOARG00000006871|ENSOARG00000003654	2	http://amigo.geneontology.org/amigo/term/GO:0036314	yes
Rac protein signal transduction	GO:0016601	0.0235939	0.257633	--	21	ENSOARG00000003585|ENSOARG00000016751	2	http://amigo.geneontology.org/amigo/term/GO:0016601	yes
ephrin receptor signaling pathway	GO:0048013	0.0237253	0.257633	--	54	ENSOARG00000020214|ENSOARG00000003418|ENSOARG00000012207	3	http://amigo.geneontology.org/amigo/term/GO:0048013	yes
adherens junction organization	GO:0034332	0.0237253	0.257633	--	54	ENSOARG00000005103|ENSOARG00000012806|ENSOARG00000007108	3	http://amigo.geneontology.org/amigo/term/GO:0034332	yes
plasma membrane bounded cell projection assembly	GO:0120031	0.0237954	0.257633	--	304	ENSOARG00000006361|ENSOARG00000003665|ENSOARG00000008327|ENSOARG00000013261|ENSOARG00000020251|ENSOARG00000016297|ENSOARG00000010723|ENSOARG00000007108	8	http://amigo.geneontology.org/amigo/term/GO:0120031	yes
microtubule-based transport	GO:0099111	0.0242588	0.260453	--	96	ENSOARG00000015056|ENSOARG00000010723|ENSOARG00000003665|ENSOARG00000011666	4	http://amigo.geneontology.org/amigo/term/GO:0099111	yes
transport along microtubule	GO:0010970	0.0242588	0.260453	--	96	ENSOARG00000015056|ENSOARG00000010723|ENSOARG00000003665|ENSOARG00000011666	4	http://amigo.geneontology.org/amigo/term/GO:0010970	yes
regulation of nervous system development	GO:0051960	0.0245763	0.262761	--	680	ENSOARG00000012103|ENSOARG00000009770|ENSOARG00000013755|ENSOARG00000009306|ENSOARG00000003418|ENSOARG00000010185|ENSOARG00000020214|ENSOARG00000016028|ENSOARG00000018880|ENSOARG00000018968|ENSOARG00000014671|ENSOARG00000021134|ENSOARG00000015503|ENSOARG00000012207	14	http://amigo.geneontology.org/amigo/term/GO:0051960	yes
regulation of intracellular steroid hormone receptor signaling pathway	GO:0033143	0.0248881	0.264869	--	55	ENSOARG00000017943|ENSOARG00000020899|ENSOARG00000017011	3	http://amigo.geneontology.org/amigo/term/GO:0033143	yes
cell projection assembly	GO:0030031	0.0250405	0.264869	--	307	ENSOARG00000006361|ENSOARG00000003665|ENSOARG00000008327|ENSOARG00000013261|ENSOARG00000020251|ENSOARG00000016297|ENSOARG00000010723|ENSOARG00000007108	8	http://amigo.geneontology.org/amigo/term/GO:0030031	yes
regulation of extent of cell growth	GO:0061387	0.0250831	0.264869	--	97	ENSOARG00000018968|ENSOARG00000016028|ENSOARG00000009770|ENSOARG00000012207	4	http://amigo.geneontology.org/amigo/term/GO:0061387	yes
regulation of synapse organization	GO:0050807	0.025492	0.267623	--	145	ENSOARG00000020214|ENSOARG00000003418|ENSOARG00000020384|ENSOARG00000012207|ENSOARG00000012103	5	http://amigo.geneontology.org/amigo/term/GO:0050807	yes
protein targeting to vacuole	GO:0006623	0.025761	0.267623	--	22	ENSOARG00000020813|ENSOARG00000010725	2	http://amigo.geneontology.org/amigo/term/GO:0006623	yes
protein dealkylation	GO:0008214	0.025761	0.267623	--	22	ENSOARG00000025507|ENSOARG00000013702	2	http://amigo.geneontology.org/amigo/term/GO:0008214	yes
protein demethylation	GO:0006482	0.025761	0.267623	--	22	ENSOARG00000025507|ENSOARG00000013702	2	http://amigo.geneontology.org/amigo/term/GO:0006482	yes
secretion by cell	GO:0032940	0.0270494	0.277689	--	371	ENSOARG00000001243|ENSOARG00000000193|ENSOARG00000003654|ENSOARG00000008738|ENSOARG00000000850|ENSOARG00000020918|ENSOARG00000014671|ENSOARG00000001634|ENSOARG00000012072	9	http://amigo.geneontology.org/amigo/term/GO:0032940	yes
N-glycan processing	GO:0006491	0.0280057	0.277689	GO:0006492	23	ENSOARG00000013496|ENSOARG00000018880	2	http://amigo.geneontology.org/amigo/term/GO:0006491	yes
positive regulation of lamellipodium organization	GO:1902745	0.0280057	0.277689	--	23	ENSOARG00000016751|ENSOARG00000007108	2	http://amigo.geneontology.org/amigo/term/GO:1902745	yes
regulation of protein deacetylation	GO:0090311	0.0280057	0.277689	--	23	ENSOARG00000017943|ENSOARG00000014368	2	http://amigo.geneontology.org/amigo/term/GO:0090311	yes
microtubule nucleation	GO:0007020	0.0280057	0.277689	--	23	ENSOARG00000016028|ENSOARG00000017010	2	http://amigo.geneontology.org/amigo/term/GO:0007020	yes
protein deubiquitination	GO:0016579	0.0285479	0.277689	GO:0006514	101	ENSOARG00000008464|ENSOARG00000020780|ENSOARG00000019268|ENSOARG00000004565	4	http://amigo.geneontology.org/amigo/term/GO:0016579	yes
protein metabolic process	GO:0019538	0.0287342	0.277689	GO:0006411	3378	ENSOARG00000018958|ENSOARG00000015056|ENSOARG00000011436|ENSOARG00000019355|ENSOARG00000002088|ENSOARG00000002212|ENSOARG00000006569|ENSOARG00000017943|ENSOARG00000001529|ENSOARG00000025507|ENSOARG00000003139|ENSOARG00000013755|ENSOARG00000012564|ENSOARG00000003753|ENSOARG00000004103|ENSOARG00000005882|ENSOARG00000008440|ENSOARG00000014368|ENSOARG00000010656|ENSOARG00000006748|ENSOARG00000003654|…	50	http://amigo.geneontology.org/amigo/term/GO:0019538	yes
positive regulation of transporter activity	GO:0032411	0.0298417	0.277689	--	59	ENSOARG00000004265|ENSOARG00000016292|ENSOARG00000017010	3	http://amigo.geneontology.org/amigo/term/GO:0032411	yes
developmental process	GO:0032502	0.0302442	0.277689	GO:0044767	4189	ENSOARG00000015056|ENSOARG00000019355|ENSOARG00000002088|ENSOARG00000003654|ENSOARG00000017943|ENSOARG00000001529|ENSOARG00000003139|ENSOARG00000020214|ENSOARG00000003665|ENSOARG00000013755|ENSOARG00000003753|ENSOARG00000016751|ENSOARG00000002293|ENSOARG00000013568|ENSOARG00000012207|ENSOARG00000014368|ENSOARG00000009770|ENSOARG00000008327|ENSOARG00000009306|ENSOARG00000017011|ENSOARG00000000163|…	60	http://amigo.geneontology.org/amigo/term/GO:0032502	yes
organic substance transport	GO:0071702	0.0302666	0.277689	--	1769	ENSOARG00000002212|ENSOARG00000001010|ENSOARG00000010057|ENSOARG00000018119|ENSOARG00000012564|ENSOARG00000000850|ENSOARG00000014222|ENSOARG00000010656|ENSOARG00000003654|ENSOARG00000020813|ENSOARG00000016340|ENSOARG00000017139|ENSOARG00000000193|ENSOARG00000003665|ENSOARG00000016422|ENSOARG00000020251|ENSOARG00000017578|ENSOARG00000004509|ENSOARG00000012072|ENSOARG00000001243|ENSOARG00000004265|…	29	http://amigo.geneontology.org/amigo/term/GO:0071702	yes
organonitrogen compound metabolic process	GO:1901564	0.0302719	0.277689	--	4351	ENSOARG00000018958|ENSOARG00000015056|ENSOARG00000011436|ENSOARG00000019355|ENSOARG00000002088|ENSOARG00000002212|ENSOARG00000006569|ENSOARG00000017943|ENSOARG00000001529|ENSOARG00000025507|ENSOARG00000003139|ENSOARG00000003665|ENSOARG00000013755|ENSOARG00000012564|ENSOARG00000003753|ENSOARG00000004103|ENSOARG00000005882|ENSOARG00000008440|ENSOARG00000014368|ENSOARG00000018752|ENSOARG00000010656|…	62	http://amigo.geneontology.org/amigo/term/GO:1901564	yes
Golgi to plasma membrane protein transport	GO:0043001	0.0303258	0.277689	--	24	ENSOARG00000001243|ENSOARG00000004265	2	http://amigo.geneontology.org/amigo/term/GO:0043001	yes
regulation of heart rate by cardiac conduction	GO:0086091	0.0303258	0.277689	--	24	ENSOARG00000016292|ENSOARG00000017010	2	http://amigo.geneontology.org/amigo/term/GO:0086091	yes
tube development	GO:0035295	0.0304	0.277689	--	152	ENSOARG00000014671|ENSOARG00000016297|ENSOARG00000008327|ENSOARG00000014930|ENSOARG00000003654	5	http://amigo.geneontology.org/amigo/term/GO:0035295	yes
microtubule organizing center organization	GO:0031023	0.0311554	0.277689	--	60	ENSOARG00000016028|ENSOARG00000006316|ENSOARG00000016753	3	http://amigo.geneontology.org/amigo/term/GO:0031023	yes
presynaptic process involved in chemical synaptic transmission	GO:0099531	0.0313242	0.277689	--	104	ENSOARG00000013414|ENSOARG00000014671|ENSOARG00000000193|ENSOARG00000012072	4	http://amigo.geneontology.org/amigo/term/GO:0099531	yes
regulation of cell differentiation	GO:0045595	0.0315601	0.277689	--	1334	ENSOARG00000003654|ENSOARG00000013755|ENSOARG00000021134|ENSOARG00000013568|ENSOARG00000012207|ENSOARG00000007108|ENSOARG00000009770|ENSOARG00000010432|ENSOARG00000002293|ENSOARG00000009306|ENSOARG00000016028|ENSOARG00000018968|ENSOARG00000009084|ENSOARG00000003418|ENSOARG00000020384|ENSOARG00000020214|ENSOARG00000015503|ENSOARG00000010185|ENSOARG00000012103|ENSOARG00000018880|ENSOARG00000014671|…	23	http://amigo.geneontology.org/amigo/term/GO:0045595	yes
pattern specification process	GO:0007389	0.0319537	0.277689	--	322	ENSOARG00000020899|ENSOARG00000008327|ENSOARG00000016297|ENSOARG00000003654|ENSOARG00000017943|ENSOARG00000003665|ENSOARG00000020350|ENSOARG00000014930	8	http://amigo.geneontology.org/amigo/term/GO:0007389	yes
positive regulation of proteolysis	GO:0045862	0.0322408	0.277689	--	264	ENSOARG00000018958|ENSOARG00000011768|ENSOARG00000006871|ENSOARG00000003418|ENSOARG00000004654|ENSOARG00000009701|ENSOARG00000000337	7	http://amigo.geneontology.org/amigo/term/GO:0045862	yes
regulation of cellular component organization	GO:0051128	0.0324036	0.277689	--	2081	ENSOARG00000006373|ENSOARG00000002212|ENSOARG00000006569|ENSOARG00000015058|ENSOARG00000013755|ENSOARG00000012207|ENSOARG00000007108|ENSOARG00000009770|ENSOARG00000010185|ENSOARG00000020813|ENSOARG00000016028|ENSOARG00000015380|ENSOARG00000018968|ENSOARG00000010108|ENSOARG00000017605|ENSOARG00000005960|ENSOARG00000006361|ENSOARG00000019028|ENSOARG00000016422|ENSOARG00000016751|ENSOARG00000013063|…	33	http://amigo.geneontology.org/amigo/term/GO:0051128	yes
determination of left/right symmetry	GO:0007368	0.032499	0.277689	--	61	ENSOARG00000003665|ENSOARG00000020899|ENSOARG00000008327	3	http://amigo.geneontology.org/amigo/term/GO:0007368	yes
regulation of epidermal growth factor receptor signaling pathway	GO:0042058	0.032499	0.277689	--	61	ENSOARG00000015056|ENSOARG00000015058|ENSOARG00000004509	3	http://amigo.geneontology.org/amigo/term/GO:0042058	yes
regulation of keratinocyte proliferation	GO:0010837	0.0327193	0.277689	--	25	ENSOARG00000005016|ENSOARG00000016297	2	http://amigo.geneontology.org/amigo/term/GO:0010837	yes
regulation of adenylate cyclase activity	GO:0045761	0.0327193	0.277689	--	25	ENSOARG00000014671|ENSOARG00000017010	2	http://amigo.geneontology.org/amigo/term/GO:0045761	yes
establishment of protein localization to vacuole	GO:0072666	0.0327193	0.277689	--	25	ENSOARG00000020813|ENSOARG00000010725	2	http://amigo.geneontology.org/amigo/term/GO:0072666	yes
regulation of secretion by cell	GO:1903530	0.033175	0.277689	--	511	ENSOARG00000000193|ENSOARG00000006871|ENSOARG00000017022|ENSOARG00000005016|ENSOARG00000000850|ENSOARG00000016028|ENSOARG00000006046|ENSOARG00000007108|ENSOARG00000014671|ENSOARG00000010108|ENSOARG00000012072	11	http://amigo.geneontology.org/amigo/term/GO:1903530	yes
protein localization to organelle	GO:0033365	0.0334533	0.277689	--	448	ENSOARG00000020251|ENSOARG00000019028|ENSOARG00000008327|ENSOARG00000010723|ENSOARG00000010725|ENSOARG00000000163|ENSOARG00000020813|ENSOARG00000020394|ENSOARG00000014084|ENSOARG00000015503	10	http://amigo.geneontology.org/amigo/term/GO:0033365	yes
neuron differentiation	GO:0030182	0.0337122	0.277689	--	210	ENSOARG00000003665|ENSOARG00000019355|ENSOARG00000020597|ENSOARG00000013755|ENSOARG00000004443|ENSOARG00000009380	6	http://amigo.geneontology.org/amigo/term/GO:0030182	yes
negative regulation of triglyceride catabolic process	GO:0010897	0.033835	0.277689	--	3	ENSOARG00000006871	1	http://amigo.geneontology.org/amigo/term/GO:0010897	yes
regulation of lipid transport by negative regulation of transcription from RNA polymerase II promoter	GO:0072368	0.033835	0.277689	--	3	ENSOARG00000017147	1	http://amigo.geneontology.org/amigo/term/GO:0072368	yes
negative regulation of Rac protein signal transduction	GO:0035021	0.033835	0.277689	--	3	ENSOARG00000014671	1	http://amigo.geneontology.org/amigo/term/GO:0035021	yes
positive regulation of vascular smooth muscle cell proliferation	GO:1904707	0.033835	0.277689	--	3	ENSOARG00000000337	1	http://amigo.geneontology.org/amigo/term/GO:1904707	yes
transition between slow and fast fiber	GO:0014886	0.033835	0.277689	--	3	ENSOARG00000011276	1	http://amigo.geneontology.org/amigo/term/GO:0014886	yes
ncRNA 5'-end processing	GO:0034471	0.033835	0.277689	--	3	ENSOARG00000014722	1	http://amigo.geneontology.org/amigo/term/GO:0034471	yes
protein localization to nucleoplasm	GO:1990173	0.033835	0.277689	GO:0032066	3	ENSOARG00000000163	1	http://amigo.geneontology.org/amigo/term/GO:1990173	yes
positive regulation of inclusion body assembly	GO:0090261	0.033835	0.277689	--	3	ENSOARG00000017558	1	http://amigo.geneontology.org/amigo/term/GO:0090261	yes
establishment or maintenance of neuroblast polarity	GO:0045196	0.033835	0.277689	GO:0043339|GO:0043342	3	ENSOARG00000009306	1	http://amigo.geneontology.org/amigo/term/GO:0045196	yes
negative regulation of mitophagy	GO:1901525	0.033835	0.277689	--	3	ENSOARG00000006373	1	http://amigo.geneontology.org/amigo/term/GO:1901525	yes
positive regulation of lipoprotein particle clearance	GO:0010986	0.033835	0.277689	--	3	ENSOARG00000006871	1	http://amigo.geneontology.org/amigo/term/GO:0010986	yes
regulation of aspartic-type peptidase activity	GO:1905245	0.033835	0.277689	--	3	ENSOARG00000004654	1	http://amigo.geneontology.org/amigo/term/GO:1905245	yes
rRNA 5'-end processing	GO:0000967	0.033835	0.277689	--	3	ENSOARG00000014722	1	http://amigo.geneontology.org/amigo/term/GO:0000967	yes
regulation of high-density lipoprotein particle clearance	GO:0010982	0.033835	0.277689	--	3	ENSOARG00000006871	1	http://amigo.geneontology.org/amigo/term/GO:0010982	yes
gamma-aminobutyric acid secretion	GO:0014051	0.033835	0.277689	--	3	ENSOARG00000014671	1	http://amigo.geneontology.org/amigo/term/GO:0014051	yes
positive regulation of high voltage-gated calcium channel activity	GO:1901843	0.033835	0.277689	--	3	ENSOARG00000016292	1	http://amigo.geneontology.org/amigo/term/GO:1901843	yes
regulation of nodal signaling pathway involved in determination of lateral mesoderm left/right asymmetry	GO:1900175	0.033835	0.277689	--	3	ENSOARG00000003654	1	http://amigo.geneontology.org/amigo/term/GO:1900175	yes
myotome development	GO:0061055	0.033835	0.277689	--	3	ENSOARG00000010723	1	http://amigo.geneontology.org/amigo/term/GO:0061055	yes
positive regulation of cytolysis	GO:0045919	0.033835	0.277689	--	3	ENSOARG00000006871	1	http://amigo.geneontology.org/amigo/term/GO:0045919	yes
establishment of neuroblast polarity	GO:0045200	0.033835	0.277689	GO:0043340|GO:0043343	3	ENSOARG00000009306	1	http://amigo.geneontology.org/amigo/term/GO:0045200	yes
collateral sprouting in absence of injury	GO:0048669	0.033835	0.277689	--	3	ENSOARG00000015056	1	http://amigo.geneontology.org/amigo/term/GO:0048669	yes
regulation of aspartic-type endopeptidase activity involved in amyloid precursor protein catabolic process	GO:1902959	0.033835	0.277689	--	3	ENSOARG00000004654	1	http://amigo.geneontology.org/amigo/term/GO:1902959	yes
regulation of metalloendopeptidase activity involved in amyloid precursor protein catabolic process	GO:1902962	0.033835	0.277689	--	3	ENSOARG00000004654	1	http://amigo.geneontology.org/amigo/term/GO:1902962	yes
regulation of nodal signaling pathway involved in determination of left/right asymmetry	GO:1900145	0.033835	0.277689	--	3	ENSOARG00000003654	1	http://amigo.geneontology.org/amigo/term/GO:1900145	yes
calcium ion transmembrane transport via high voltage-gated calcium channel	GO:0061577	0.033835	0.277689	--	3	ENSOARG00000016292	1	http://amigo.geneontology.org/amigo/term/GO:0061577	yes
phenylalanyl-tRNA aminoacylation	GO:0006432	0.033835	0.277689	--	3	ENSOARG00000009991	1	http://amigo.geneontology.org/amigo/term/GO:0006432	yes
negative regulation of metalloendopeptidase activity involved in amyloid precursor protein catabolic process	GO:1902963	0.033835	0.277689	--	3	ENSOARG00000004654	1	http://amigo.geneontology.org/amigo/term/GO:1902963	yes
endonucleolytic cleavage to generate mature 5'-end of SSU-rRNA from (SSU-rRNA, 5.8S rRNA, LSU-rRNA)	GO:0000472	0.033835	0.277689	--	3	ENSOARG00000014722	1	http://amigo.geneontology.org/amigo/term/GO:0000472	yes
N-terminal peptidyl-lysine acetylation	GO:0018076	0.033835	0.277689	--	3	ENSOARG00000017943	1	http://amigo.geneontology.org/amigo/term/GO:0018076	yes
negative regulation of wound healing, spreading of epidermal cells	GO:1903690	0.033835	0.277689	--	3	ENSOARG00000016028	1	http://amigo.geneontology.org/amigo/term/GO:1903690	yes
vesicle uncoating	GO:0072319	0.033835	0.277689	--	3	ENSOARG00000013414	1	http://amigo.geneontology.org/amigo/term/GO:0072319	yes
maintenance of synapse structure	GO:0099558	0.033835	0.277689	--	3	ENSOARG00000012103	1	http://amigo.geneontology.org/amigo/term/GO:0099558	yes
positive regulation of growth hormone secretion	GO:0060124	0.033835	0.277689	--	3	ENSOARG00000007108	1	http://amigo.geneontology.org/amigo/term/GO:0060124	yes
L-serine biosynthetic process	GO:0006564	0.033835	0.277689	--	3	ENSOARG00000009930	1	http://amigo.geneontology.org/amigo/term/GO:0006564	yes
brainstem development	GO:0003360	0.033835	0.277689	--	3	ENSOARG00000009380	1	http://amigo.geneontology.org/amigo/term/GO:0003360	yes
response to cobalt ion	GO:0032025	0.033835	0.277689	--	3	ENSOARG00000009701	1	http://amigo.geneontology.org/amigo/term/GO:0032025	yes
paraxial mesoderm morphogenesis	GO:0048340	0.033835	0.277689	--	3	ENSOARG00000003654	1	http://amigo.geneontology.org/amigo/term/GO:0048340	yes
determination of bilateral symmetry	GO:0009855	0.0338724	0.277689	--	62	ENSOARG00000003665|ENSOARG00000020899|ENSOARG00000008327	3	http://amigo.geneontology.org/amigo/term/GO:0009855	yes
regulation of proteolysis involved in cellular protein catabolic process	GO:1903050	0.034246	0.27836	--	157	ENSOARG00000018958|ENSOARG00000003418|ENSOARG00000020899|ENSOARG00000006373|ENSOARG00000007188	5	http://amigo.geneontology.org/amigo/term/GO:1903050	yes
regulation of neuron death	GO:1901214	0.034382	0.27836	--	211	ENSOARG00000004239|ENSOARG00000004654|ENSOARG00000009701|ENSOARG00000014671|ENSOARG00000000337|ENSOARG00000012207	6	http://amigo.geneontology.org/amigo/term/GO:1901214	yes
extracellular matrix organization	GO:0030198	0.034382	0.27836	--	211	ENSOARG00000015207|ENSOARG00000015056|ENSOARG00000013063|ENSOARG00000001254|ENSOARG00000003418|ENSOARG00000014671	6	http://amigo.geneontology.org/amigo/term/GO:0030198	yes
plasma membrane bounded cell projection organization	GO:0120036	0.0343882	0.27836	--	514	ENSOARG00000015056|ENSOARG00000006361|ENSOARG00000003665|ENSOARG00000016809|ENSOARG00000013261|ENSOARG00000020251|ENSOARG00000016297|ENSOARG00000009306|ENSOARG00000010723|ENSOARG00000007108|ENSOARG00000008327	11	http://amigo.geneontology.org/amigo/term/GO:0120036	yes
regulation of cell death	GO:0010941	0.034569	0.278515	--	1274	ENSOARG00000002088|ENSOARG00000012207|ENSOARG00000007108|ENSOARG00000004239|ENSOARG00000006871|ENSOARG00000000163|ENSOARG00000017767|ENSOARG00000002352|ENSOARG00000006361|ENSOARG00000017222|ENSOARG00000013063|ENSOARG00000003418|ENSOARG00000008804|ENSOARG00000004654|ENSOARG00000020214|ENSOARG00000021134|ENSOARG00000010432|ENSOARG00000009968|ENSOARG00000011666|ENSOARG00000009701|ENSOARG00000014671|…	22	http://amigo.geneontology.org/amigo/term/GO:0010941	yes
regulation of axonogenesis	GO:0050770	0.0350498	0.278515	--	158	ENSOARG00000003418|ENSOARG00000016028|ENSOARG00000009770|ENSOARG00000012207|ENSOARG00000018968	5	http://amigo.geneontology.org/amigo/term/GO:0050770	yes
negative regulation of endothelial cell proliferation	GO:0001937	0.0351844	0.278515	--	26	ENSOARG00000014671|ENSOARG00000017767	2	http://amigo.geneontology.org/amigo/term/GO:0001937	yes
regulation of muscle cell apoptotic process	GO:0010660	0.0351844	0.278515	--	26	ENSOARG00000000337|ENSOARG00000010432	2	http://amigo.geneontology.org/amigo/term/GO:0010660	yes
organ growth	GO:0035265	0.0351844	0.278515	--	26	ENSOARG00000009380|ENSOARG00000003654	2	http://amigo.geneontology.org/amigo/term/GO:0035265	yes
response to ischemia	GO:0002931	0.0351844	0.278515	--	26	ENSOARG00000004239|ENSOARG00000000337	2	http://amigo.geneontology.org/amigo/term/GO:0002931	yes
establishment of protein localization to plasma membrane	GO:0061951	0.0351844	0.278515	--	26	ENSOARG00000001243|ENSOARG00000004265	2	http://amigo.geneontology.org/amigo/term/GO:0061951	yes
specification of symmetry	GO:0009799	0.0352757	0.278515	--	63	ENSOARG00000003665|ENSOARG00000020899|ENSOARG00000008327	3	http://amigo.geneontology.org/amigo/term/GO:0009799	yes
cellular protein metabolic process	GO:0044267	0.0357265	0.278808	--	2793	ENSOARG00000018958|ENSOARG00000015056|ENSOARG00000011436|ENSOARG00000019355|ENSOARG00000002088|ENSOARG00000002212|ENSOARG00000006569|ENSOARG00000017943|ENSOARG00000001529|ENSOARG00000025507|ENSOARG00000003139|ENSOARG00000013755|ENSOARG00000012564|ENSOARG00000004103|ENSOARG00000005882|ENSOARG00000008440|ENSOARG00000014368|ENSOARG00000010656|ENSOARG00000003654|ENSOARG00000017010|ENSOARG00000000163|…	42	http://amigo.geneontology.org/amigo/term/GO:0044267	yes
extracellular structure organization	GO:0043062	0.0357473	0.278808	--	213	ENSOARG00000015207|ENSOARG00000015056|ENSOARG00000013063|ENSOARG00000001254|ENSOARG00000003418|ENSOARG00000014671	6	http://amigo.geneontology.org/amigo/term/GO:0043062	yes
exocytosis	GO:0006887	0.0357473	0.278808	GO:0016194|GO:0016195	213	ENSOARG00000001243|ENSOARG00000000193|ENSOARG00000008738|ENSOARG00000020918|ENSOARG00000000850|ENSOARG00000001634	6	http://amigo.geneontology.org/amigo/term/GO:0006887	yes
cognition	GO:0050890	0.0357473	0.278808	--	213	ENSOARG00000015056|ENSOARG00000012103|ENSOARG00000013414|ENSOARG00000014671|ENSOARG00000020214|ENSOARG00000009380	6	http://amigo.geneontology.org/amigo/term/GO:0050890	yes
neuron migration	GO:0001764	0.0362929	0.282018	--	109	ENSOARG00000003418|ENSOARG00000020899|ENSOARG00000006316|ENSOARG00000013063	4	http://amigo.geneontology.org/amigo/term/GO:0001764	yes
brain development	GO:0007420	0.0366921	0.282018	--	160	ENSOARG00000014671|ENSOARG00000009770|ENSOARG00000012207|ENSOARG00000017222|ENSOARG00000000163	5	http://amigo.geneontology.org/amigo/term/GO:0007420	yes
regulation of exocytosis	GO:0017157	0.0366921	0.282018	--	160	ENSOARG00000000850|ENSOARG00000016028|ENSOARG00000010108|ENSOARG00000000193|ENSOARG00000012072	5	http://amigo.geneontology.org/amigo/term/GO:0017157	yes
regulation of ERBB signaling pathway	GO:1901184	0.0367085	0.282018	--	64	ENSOARG00000015056|ENSOARG00000015058|ENSOARG00000004509	3	http://amigo.geneontology.org/amigo/term/GO:1901184	yes
mitotic spindle organization	GO:0007052	0.0367085	0.282018	GO:0043148	64	ENSOARG00000016028|ENSOARG00000008804|ENSOARG00000013261	3	http://amigo.geneontology.org/amigo/term/GO:0007052	yes
polyol biosynthetic process	GO:0046173	0.037719	0.282815	--	27	ENSOARG00000018505|ENSOARG00000010350	2	http://amigo.geneontology.org/amigo/term/GO:0046173	yes
regulation of intracellular estrogen receptor signaling pathway	GO:0033146	0.037719	0.282815	--	27	ENSOARG00000020899|ENSOARG00000017011	2	http://amigo.geneontology.org/amigo/term/GO:0033146	yes
positive regulation of transcription from RNA polymerase II promoter involved in cellular response to chemical stimulus	GO:1901522	0.037719	0.282815	--	27	ENSOARG00000017943|ENSOARG00000014930	2	http://amigo.geneontology.org/amigo/term/GO:1901522	yes
neurotransmitter transport	GO:0006836	0.0384005	0.282815	--	111	ENSOARG00000013414|ENSOARG00000014671|ENSOARG00000006046|ENSOARG00000012072	4	http://amigo.geneontology.org/amigo/term/GO:0006836	yes
small GTPase mediated signal transduction	GO:0007264	0.0389181	0.282815	--	335	ENSOARG00000001243|ENSOARG00000016751|ENSOARG00000009306|ENSOARG00000003585|ENSOARG00000010319|ENSOARG00000000850|ENSOARG00000015380|ENSOARG00000014671	8	http://amigo.geneontology.org/amigo/term/GO:0007264	yes
cellular response to nitrogen compound	GO:1901699	0.0394874	0.282815	--	276	ENSOARG00000001243|ENSOARG00000006871|ENSOARG00000004239|ENSOARG00000017010|ENSOARG00000015380|ENSOARG00000000337|ENSOARG00000014222	7	http://amigo.geneontology.org/amigo/term/GO:1901699	yes
alcohol biosynthetic process	GO:0046165	0.0396626	0.282815	--	66	ENSOARG00000018249|ENSOARG00000010350|ENSOARG00000018505	3	http://amigo.geneontology.org/amigo/term/GO:0046165	yes
ERBB signaling pathway	GO:0038127	0.0396626	0.282815	--	66	ENSOARG00000003418|ENSOARG00000011950|ENSOARG00000004509	3	http://amigo.geneontology.org/amigo/term/GO:0038127	yes
regulation of protein catabolic process	GO:0042176	0.0401356	0.282815	--	277	ENSOARG00000018958|ENSOARG00000006373|ENSOARG00000020899|ENSOARG00000006871|ENSOARG00000003418|ENSOARG00000013544|ENSOARG00000007188	7	http://amigo.geneontology.org/amigo/term/GO:0042176	yes
vesicle docking involved in exocytosis	GO:0006904	0.0403214	0.282815	--	28	ENSOARG00000012072|ENSOARG00000001010	2	http://amigo.geneontology.org/amigo/term/GO:0006904	yes
insulin secretion	GO:0030073	0.0403214	0.282815	--	28	ENSOARG00000000850|ENSOARG00000003654	2	http://amigo.geneontology.org/amigo/term/GO:0030073	yes
alcohol metabolic process	GO:0006066	0.0407989	0.282815	--	220	ENSOARG00000019350|ENSOARG00000017011|ENSOARG00000013414|ENSOARG00000018249|ENSOARG00000010350|ENSOARG00000018505	6	http://amigo.geneontology.org/amigo/term/GO:0006066	yes
nervous system development	GO:0007399	0.0415555	0.282815	--	221	ENSOARG00000016297|ENSOARG00000017943|ENSOARG00000020214|ENSOARG00000014368|ENSOARG00000014313|ENSOARG00000007108	6	http://amigo.geneontology.org/amigo/term/GO:0007399	yes
regulation of response to stimulus	GO:0048583	0.041857	0.282815	--	3141	ENSOARG00000015056|ENSOARG00000020589|ENSOARG00000020899|ENSOARG00000003654|ENSOARG00000017943|ENSOARG00000001529|ENSOARG00000015058|ENSOARG00000016128|ENSOARG00000007108|ENSOARG00000004103|ENSOARG00000016751|ENSOARG00000009322|ENSOARG00000013568|ENSOARG00000012207|ENSOARG00000004262|ENSOARG00000014368|ENSOARG00000010432|ENSOARG00000003585|ENSOARG00000005432|ENSOARG00000017011|ENSOARG00000009752|…	46	http://amigo.geneontology.org/amigo/term/GO:0048583	yes
negative regulation of cellular process	GO:0048523	0.0422626	0.282815	GO:0051243	3622	ENSOARG00000015207|ENSOARG00000006373|ENSOARG00000019355|ENSOARG00000002088|ENSOARG00000003654|ENSOARG00000016297|ENSOARG00000017943|ENSOARG00000013544|ENSOARG00000003032|ENSOARG00000002293|ENSOARG00000013568|ENSOARG00000012207|ENSOARG00000014368|ENSOARG00000007609|ENSOARG00000010432|ENSOARG00000017010|ENSOARG00000017011|ENSOARG00000008440|ENSOARG00000020813|ENSOARG00000016028|ENSOARG00000016340|…	52	http://amigo.geneontology.org/amigo/term/GO:0048523	yes
activation of GTPase activity	GO:0090630	0.0427337	0.282815	GO:0032856|GO:0032857|GO:0032858|GO:0032859|GO:0032860|GO:0032861|GO:0032862|GO:0032863|GO:0032864	68	ENSOARG00000009306|ENSOARG00000016422|ENSOARG00000016753	3	http://amigo.geneontology.org/amigo/term/GO:0090630	yes
actin cytoskeleton organization	GO:0030036	0.0427977	0.282815	--	281	ENSOARG00000002215|ENSOARG00000001254|ENSOARG00000003585|ENSOARG00000006361|ENSOARG00000008264|ENSOARG00000014671|ENSOARG00000021117	7	http://amigo.geneontology.org/amigo/term/GO:0030036	yes
pigmentation	GO:0043473	0.0429895	0.282815	--	29	ENSOARG00000014671|ENSOARG00000010185	2	http://amigo.geneontology.org/amigo/term/GO:0043473	yes
regulation of action potential	GO:0098900	0.0429895	0.282815	--	29	ENSOARG00000004265|ENSOARG00000016292	2	http://amigo.geneontology.org/amigo/term/GO:0098900	yes
positive regulation of dendrite morphogenesis	GO:0050775	0.0429895	0.282815	--	29	ENSOARG00000020214|ENSOARG00000013755	2	http://amigo.geneontology.org/amigo/term/GO:0050775	yes
activation of JUN kinase activity	GO:0007257	0.0429895	0.282815	--	29	ENSOARG00000000337|ENSOARG00000016128	2	http://amigo.geneontology.org/amigo/term/GO:0007257	yes
neuromuscular junction development	GO:0007528	0.0429895	0.282815	--	29	ENSOARG00000004265|ENSOARG00000012072	2	http://amigo.geneontology.org/amigo/term/GO:0007528	yes
cilium assembly	GO:0060271	0.0430953	0.282815	GO:0042384	223	ENSOARG00000020251|ENSOARG00000003665|ENSOARG00000008327|ENSOARG00000016297|ENSOARG00000010723|ENSOARG00000013261	6	http://amigo.geneontology.org/amigo/term/GO:0060271	yes
regulation of Rho protein signal transduction	GO:0035023	0.0439705	0.282815	--	116	ENSOARG00000020214|ENSOARG00000006361|ENSOARG00000007108|ENSOARG00000020653	4	http://amigo.geneontology.org/amigo/term/GO:0035023	yes
cellular response to insulin stimulus	GO:0032869	0.0443127	0.282815	--	69	ENSOARG00000001243|ENSOARG00000014222|ENSOARG00000006871	3	http://amigo.geneontology.org/amigo/term/GO:0032869	yes
negative regulation of biological process	GO:0048519	0.0445612	0.282815	GO:0043118	4038	ENSOARG00000015207|ENSOARG00000006373|ENSOARG00000019355|ENSOARG00000002088|ENSOARG00000003654|ENSOARG00000016297|ENSOARG00000017943|ENSOARG00000001529|ENSOARG00000013544|ENSOARG00000003032|ENSOARG00000008440|ENSOARG00000013568|ENSOARG00000012207|ENSOARG00000014368|ENSOARG00000007609|ENSOARG00000010432|ENSOARG00000017010|ENSOARG00000017011|ENSOARG00000014313|ENSOARG00000020813|ENSOARG00000016028|…	57	http://amigo.geneontology.org/amigo/term/GO:0048519	yes
transmembrane receptor protein tyrosine phosphatase signaling pathway	GO:0007185	0.044858	0.282815	--	4	ENSOARG00000013755	1	http://amigo.geneontology.org/amigo/term/GO:0007185	yes
digestive system development	GO:0055123	0.044858	0.282815	--	4	ENSOARG00000010723	1	http://amigo.geneontology.org/amigo/term/GO:0055123	yes
regulation of vascular smooth muscle cell proliferation	GO:1904705	0.044858	0.282815	--	4	ENSOARG00000000337	1	http://amigo.geneontology.org/amigo/term/GO:1904705	yes
synaptic vesicle docking	GO:0016081	0.044858	0.282815	--	4	ENSOARG00000012072	1	http://amigo.geneontology.org/amigo/term/GO:0016081	yes
negative regulation of synaptic transmission, GABAergic	GO:0032229	0.044858	0.282815	--	4	ENSOARG00000014313	1	http://amigo.geneontology.org/amigo/term/GO:0032229	yes
Schwann cell development	GO:0014044	0.044858	0.282815	--	4	ENSOARG00000014671	1	http://amigo.geneontology.org/amigo/term/GO:0014044	yes
positive regulation of vascular associated smooth muscle cell migration	GO:1904754	0.044858	0.282815	--	4	ENSOARG00000009306	1	http://amigo.geneontology.org/amigo/term/GO:1904754	yes
branching morphogenesis of a nerve	GO:0048755	0.044858	0.282815	--	4	ENSOARG00000012207	1	http://amigo.geneontology.org/amigo/term/GO:0048755	yes
negative regulation of metalloendopeptidase activity	GO:1904684	0.044858	0.282815	--	4	ENSOARG00000004654	1	http://amigo.geneontology.org/amigo/term/GO:1904684	yes
regulation of vascular associated smooth muscle cell migration	GO:1904752	0.044858	0.282815	--	4	ENSOARG00000009306	1	http://amigo.geneontology.org/amigo/term/GO:1904752	yes
regulation of wound healing, spreading of epidermal cells	GO:1903689	0.044858	0.282815	--	4	ENSOARG00000016028	1	http://amigo.geneontology.org/amigo/term/GO:1903689	yes
endonucleolytic cleavage in 5'-ETS of tricistronic rRNA transcript (SSU-rRNA, 5.8S rRNA, LSU-rRNA)	GO:0000480	0.044858	0.282815	--	4	ENSOARG00000014722	1	http://amigo.geneontology.org/amigo/term/GO:0000480	yes
I-kappaB phosphorylation	GO:0007252	0.044858	0.282815	--	4	ENSOARG00000012564	1	http://amigo.geneontology.org/amigo/term/GO:0007252	yes
motor learning	GO:0061743	0.044858	0.282815	--	4	ENSOARG00000012103	1	http://amigo.geneontology.org/amigo/term/GO:0061743	yes
positive regulation of synaptic vesicle transport	GO:1902805	0.044858	0.282815	--	4	ENSOARG00000012072	1	http://amigo.geneontology.org/amigo/term/GO:1902805	yes
positive regulation of membrane potential	GO:0045838	0.044858	0.282815	--	4	ENSOARG00000004265	1	http://amigo.geneontology.org/amigo/term/GO:0045838	yes
receptor-mediated endocytosis of virus by host cell	GO:0019065	0.044858	0.282815	--	4	ENSOARG00000004509	1	http://amigo.geneontology.org/amigo/term/GO:0019065	yes
D-amino acid catabolic process	GO:0019478	0.044858	0.282815	--	4	ENSOARG00000001119	1	http://amigo.geneontology.org/amigo/term/GO:0019478	yes
short-chain fatty acid catabolic process	GO:0019626	0.044858	0.282815	--	4	ENSOARG00000004442	1	http://amigo.geneontology.org/amigo/term/GO:0019626	yes
spinal cord dorsal/ventral patterning	GO:0021513	0.044858	0.282815	--	4	ENSOARG00000016297	1	http://amigo.geneontology.org/amigo/term/GO:0021513	yes
negative regulation of autophagy of mitochondrion	GO:1903147	0.044858	0.282815	--	4	ENSOARG00000006373	1	http://amigo.geneontology.org/amigo/term/GO:1903147	yes
amygdala development	GO:0021764	0.044858	0.282815	--	4	ENSOARG00000014671	1	http://amigo.geneontology.org/amigo/term/GO:0021764	yes
interkinetic nuclear migration	GO:0022027	0.044858	0.282815	--	4	ENSOARG00000009306	1	http://amigo.geneontology.org/amigo/term/GO:0022027	yes
positive regulation of action potential	GO:0045760	0.044858	0.282815	--	4	ENSOARG00000004265	1	http://amigo.geneontology.org/amigo/term/GO:0045760	yes
positive regulation of amyloid-beta formation	GO:1902004	0.044858	0.282815	--	4	ENSOARG00000004654	1	http://amigo.geneontology.org/amigo/term/GO:1902004	yes
positive regulation of amyloid precursor protein catabolic process	GO:1902993	0.044858	0.282815	--	4	ENSOARG00000004654	1	http://amigo.geneontology.org/amigo/term/GO:1902993	yes
positive regulation of autophagosome maturation	GO:1901098	0.044858	0.282815	GO:1902454	4	ENSOARG00000006373	1	http://amigo.geneontology.org/amigo/term/GO:1901098	yes
phagosome maturation	GO:0090382	0.044858	0.282815	--	4	ENSOARG00000001243	1	http://amigo.geneontology.org/amigo/term/GO:0090382	yes
regulation of synaptic vesicle priming	GO:0010807	0.044858	0.282815	--	4	ENSOARG00000012072	1	http://amigo.geneontology.org/amigo/term/GO:0010807	yes
macrophage derived foam cell differentiation	GO:0010742	0.044858	0.282815	--	4	ENSOARG00000017943	1	http://amigo.geneontology.org/amigo/term/GO:0010742	yes
positive regulation of smooth muscle cell apoptotic process	GO:0034393	0.044858	0.282815	--	4	ENSOARG00000010432	1	http://amigo.geneontology.org/amigo/term/GO:0034393	yes
positive regulation of methylation-dependent chromatin silencing	GO:0090309	0.044858	0.282815	--	4	ENSOARG00000015380	1	http://amigo.geneontology.org/amigo/term/GO:0090309	yes
negative regulation of amyloid precursor protein catabolic process	GO:1902992	0.044858	0.282815	--	4	ENSOARG00000004654	1	http://amigo.geneontology.org/amigo/term/GO:1902992	yes
ear morphogenesis	GO:0042471	0.044858	0.282815	--	4	ENSOARG00000010723	1	http://amigo.geneontology.org/amigo/term/GO:0042471	yes
norepinephrine-epinephrine vasoconstriction involved in regulation of systemic arterial blood pressure	GO:0001994	0.044858	0.282815	--	4	ENSOARG00000009752	1	http://amigo.geneontology.org/amigo/term/GO:0001994	yes
endocytosis involved in viral entry into host cell	GO:0075509	0.044858	0.282815	--	4	ENSOARG00000004509	1	http://amigo.geneontology.org/amigo/term/GO:0075509	yes
regulation of kinetochore assembly	GO:0090234	0.044858	0.282815	--	4	ENSOARG00000006569	1	http://amigo.geneontology.org/amigo/term/GO:0090234	yes
spermatogenesis, exchange of chromosomal proteins	GO:0035093	0.044858	0.282815	--	4	ENSOARG00000003753	1	http://amigo.geneontology.org/amigo/term/GO:0035093	yes
negative regulation of metallopeptidase activity	GO:1905049	0.044858	0.282815	--	4	ENSOARG00000004654	1	http://amigo.geneontology.org/amigo/term/GO:1905049	yes
proteasomal ubiquitin-independent protein catabolic process	GO:0010499	0.044858	0.282815	--	4	ENSOARG00000003753	1	http://amigo.geneontology.org/amigo/term/GO:0010499	yes
Mullerian duct regression	GO:0001880	0.044858	0.282815	--	4	ENSOARG00000014930	1	http://amigo.geneontology.org/amigo/term/GO:0001880	yes
regulation of synapse structure or activity	GO:0050803	0.044858	0.282815	--	4	ENSOARG00000015056	1	http://amigo.geneontology.org/amigo/term/GO:0050803	yes
cholesterol biosynthetic process via lathosterol	GO:0033490	0.044858	0.282815	--	4	ENSOARG00000018249	1	http://amigo.geneontology.org/amigo/term/GO:0033490	yes
positive regulation of synaptic vesicle exocytosis	GO:2000302	0.044858	0.282815	--	4	ENSOARG00000012072	1	http://amigo.geneontology.org/amigo/term/GO:2000302	yes
regulation of MDA-5 signaling pathway	GO:0039533	0.044858	0.282815	--	4	ENSOARG00000013568	1	http://amigo.geneontology.org/amigo/term/GO:0039533	yes
foam cell differentiation	GO:0090077	0.044858	0.282815	--	4	ENSOARG00000017943	1	http://amigo.geneontology.org/amigo/term/GO:0090077	yes
positive regulation of homotypic cell-cell adhesion	GO:0034112	0.044858	0.282815	--	4	ENSOARG00000004265	1	http://amigo.geneontology.org/amigo/term/GO:0034112	yes
microtubule-based protein transport	GO:0099118	0.0457217	0.284762	--	30	ENSOARG00000010723|ENSOARG00000003665	2	http://amigo.geneontology.org/amigo/term/GO:0099118	yes
protein transport along microtubule	GO:0098840	0.0457217	0.284762	--	30	ENSOARG00000010723|ENSOARG00000003665	2	http://amigo.geneontology.org/amigo/term/GO:0098840	yes
embryonic cranial skeleton morphogenesis	GO:0048701	0.0457217	0.284762	--	30	ENSOARG00000010723|ENSOARG00000003654	2	http://amigo.geneontology.org/amigo/term/GO:0048701	yes
intraciliary transport	GO:0042073	0.0457217	0.284762	GO:0035734	30	ENSOARG00000010723|ENSOARG00000003665	2	http://amigo.geneontology.org/amigo/term/GO:0042073	yes
regulation of autophagosome assembly	GO:2000785	0.0457217	0.284762	--	30	ENSOARG00000019028|ENSOARG00000010108	2	http://amigo.geneontology.org/amigo/term/GO:2000785	yes
positive regulation of endopeptidase activity	GO:0010950	0.0463189	0.287783	--	118	ENSOARG00000004654|ENSOARG00000009701|ENSOARG00000011768|ENSOARG00000000337	4	http://amigo.geneontology.org/amigo/term/GO:0010950	yes
regulation of angiogenesis	GO:0045765	0.0465643	0.287913	--	171	ENSOARG00000014671|ENSOARG00000012103|ENSOARG00000011276|ENSOARG00000017767|ENSOARG00000017222	5	http://amigo.geneontology.org/amigo/term/GO:0045765	yes
regulation of cell-substrate adhesion	GO:0010810	0.0465643	0.287913	--	171	ENSOARG00000014671|ENSOARG00000003418|ENSOARG00000016028|ENSOARG00000016753|ENSOARG00000007108	5	http://amigo.geneontology.org/amigo/term/GO:0010810	yes
cAMP metabolic process	GO:0046058	0.048516	0.298542	--	31	ENSOARG00000013382|ENSOARG00000017022	2	http://amigo.geneontology.org/amigo/term/GO:0046058	yes
regulation of vacuole organization	GO:0044088	0.048516	0.298542	--	31	ENSOARG00000019028|ENSOARG00000010108	2	http://amigo.geneontology.org/amigo/term/GO:0044088	yes
synapse organization	GO:0050808	0.0487361	0.299179	--	120	ENSOARG00000004265|ENSOARG00000012072|ENSOARG00000012103|ENSOARG00000009380	4	http://amigo.geneontology.org/amigo/term/GO:0050808	yes
regulation of synaptic plasticity	GO:0048167	0.0499703	0.299309	--	121	ENSOARG00000014671|ENSOARG00000012072|ENSOARG00000016809|ENSOARG00000014313	4	http://amigo.geneontology.org/amigo/term/GO:0048167	yes
regulation of proteasomal protein catabolic process	GO:0061136	0.0499703	0.299309	--	121	ENSOARG00000018958|ENSOARG00000006373|ENSOARG00000020899|ENSOARG00000007188	4	http://amigo.geneontology.org/amigo/term/GO:0061136	yes
modulation of chemical synaptic transmission	GO:0050804	0.0504648	0.299309	--	232	ENSOARG00000016809|ENSOARG00000014671|ENSOARG00000020214|ENSOARG00000012072|ENSOARG00000014313|ENSOARG00000009380	6	http://amigo.geneontology.org/amigo/term/GO:0050804	no
regulation of trans-synaptic signaling	GO:0099177	0.0504648	0.299309	--	232	ENSOARG00000016809|ENSOARG00000014671|ENSOARG00000020214|ENSOARG00000012072|ENSOARG00000014313|ENSOARG00000009380	6	http://amigo.geneontology.org/amigo/term/GO:0099177	no
regulation of apoptotic process	GO:0042981	0.0508281	0.299309	--	1182	ENSOARG00000007108|ENSOARG00000006361|ENSOARG00000006871|ENSOARG00000009968|ENSOARG00000002352|ENSOARG00000010432|ENSOARG00000013063|ENSOARG00000004239|ENSOARG00000003418|ENSOARG00000008804|ENSOARG00000011666|ENSOARG00000020214|ENSOARG00000009701|ENSOARG00000012207|ENSOARG00000017767|ENSOARG00000014671|ENSOARG00000021134|ENSOARG00000000163|ENSOARG00000000337|ENSOARG00000002088	20	http://amigo.geneontology.org/amigo/term/GO:0042981	no
anatomical structure maturation	GO:0071695	0.0509146	0.299309	--	73	ENSOARG00000015056|ENSOARG00000012103|ENSOARG00000013568	3	http://amigo.geneontology.org/amigo/term/GO:0071695	no
regulation of JUN kinase activity	GO:0043506	0.0509146	0.299309	--	73	ENSOARG00000000337|ENSOARG00000010432|ENSOARG00000016128	3	http://amigo.geneontology.org/amigo/term/GO:0043506	no
regulation of dendrite morphogenesis	GO:0048814	0.0509146	0.299309	--	73	ENSOARG00000020214|ENSOARG00000012103|ENSOARG00000013755	3	http://amigo.geneontology.org/amigo/term/GO:0048814	no
regulation of secretion	GO:0051046	0.0509252	0.299309	--	549	ENSOARG00000000193|ENSOARG00000006871|ENSOARG00000017022|ENSOARG00000005016|ENSOARG00000000850|ENSOARG00000016028|ENSOARG00000006046|ENSOARG00000007108|ENSOARG00000014671|ENSOARG00000010108|ENSOARG00000012072	11	http://amigo.geneontology.org/amigo/term/GO:0051046	no
bone development	GO:0060348	0.0513708	0.299309	--	32	ENSOARG00000003878|ENSOARG00000014930	2	http://amigo.geneontology.org/amigo/term/GO:0060348	no
purine ribonucleotide catabolic process	GO:0009154	0.0513708	0.299309	--	32	ENSOARG00000013382|ENSOARG00000017022	2	http://amigo.geneontology.org/amigo/term/GO:0009154	no
protein localization to vacuole	GO:0072665	0.0513708	0.299309	--	32	ENSOARG00000020813|ENSOARG00000010725	2	http://amigo.geneontology.org/amigo/term/GO:0072665	no
negative regulation of epidermal growth factor receptor signaling pathway	GO:0042059	0.0513708	0.299309	--	32	ENSOARG00000015058|ENSOARG00000004509	2	http://amigo.geneontology.org/amigo/term/GO:0042059	no
regulation of lyase activity	GO:0051339	0.0513708	0.299309	--	32	ENSOARG00000014671|ENSOARG00000017010	2	http://amigo.geneontology.org/amigo/term/GO:0051339	no
positive regulation of cation channel activity	GO:2001259	0.0513708	0.299309	--	32	ENSOARG00000004265|ENSOARG00000016292	2	http://amigo.geneontology.org/amigo/term/GO:2001259	no
ureteric bud development	GO:0001657	0.0513708	0.299309	--	32	ENSOARG00000014930|ENSOARG00000003654	2	http://amigo.geneontology.org/amigo/term/GO:0001657	no
positive regulation of intracellular transport	GO:0032388	0.0515257	0.299309	--	176	ENSOARG00000016753|ENSOARG00000004265|ENSOARG00000015503|ENSOARG00000013261|ENSOARG00000012072	5	http://amigo.geneontology.org/amigo/term/GO:0032388	no
protein complex subunit organization	GO:0071822	0.0516861	0.299309	--	896	ENSOARG00000001254|ENSOARG00000000193|ENSOARG00000020899|ENSOARG00000009874|ENSOARG00000012528|ENSOARG00000003418|ENSOARG00000004509|ENSOARG00000003654|ENSOARG00000011666|ENSOARG00000013414|ENSOARG00000004654|ENSOARG00000009991|ENSOARG00000015793|ENSOARG00000017943|ENSOARG00000014671|ENSOARG00000012072	16	http://amigo.geneontology.org/amigo/term/GO:0071822	no
anatomical structure formation involved in morphogenesis	GO:0048646	0.0517749	0.299309	--	618	ENSOARG00000012103|ENSOARG00000019028|ENSOARG00000017222|ENSOARG00000011950|ENSOARG00000003418|ENSOARG00000003654|ENSOARG00000006316|ENSOARG00000017767|ENSOARG00000016753|ENSOARG00000017943|ENSOARG00000010185|ENSOARG00000015503	12	http://amigo.geneontology.org/amigo/term/GO:0048646	no
cilium organization	GO:0044782	0.0522012	0.299309	--	234	ENSOARG00000020251|ENSOARG00000003665|ENSOARG00000008327|ENSOARG00000016297|ENSOARG00000010723|ENSOARG00000013261	6	http://amigo.geneontology.org/amigo/term/GO:0044782	no
positive regulation of peptidase activity	GO:0010952	0.0524901	0.299309	--	123	ENSOARG00000004654|ENSOARG00000009701|ENSOARG00000011768|ENSOARG00000000337	4	http://amigo.geneontology.org/amigo/term/GO:0010952	no
cellular component assembly	GO:0022607	0.0527378	0.299309	GO:0071844	1938	ENSOARG00000020899|ENSOARG00000012528|ENSOARG00000008814|ENSOARG00000017943|ENSOARG00000009991|ENSOARG00000013755|ENSOARG00000007108|ENSOARG00000001254|ENSOARG00000009874|ENSOARG00000013261|ENSOARG00000003654|ENSOARG00000015793|ENSOARG00000009380|ENSOARG00000006361|ENSOARG00000000193|ENSOARG00000003665|ENSOARG00000016297|ENSOARG00000020251|ENSOARG00000003418|ENSOARG00000013414|ENSOARG00000004654|…	30	http://amigo.geneontology.org/amigo/term/GO:0022607	no
regulation of programmed cell death	GO:0043067	0.0533896	0.299309	GO:0043070	1189	ENSOARG00000007108|ENSOARG00000006361|ENSOARG00000006871|ENSOARG00000009968|ENSOARG00000002352|ENSOARG00000010432|ENSOARG00000013063|ENSOARG00000004239|ENSOARG00000003418|ENSOARG00000008804|ENSOARG00000011666|ENSOARG00000020214|ENSOARG00000009701|ENSOARG00000012207|ENSOARG00000017767|ENSOARG00000014671|ENSOARG00000021134|ENSOARG00000000163|ENSOARG00000000337|ENSOARG00000002088	20	http://amigo.geneontology.org/amigo/term/GO:0043067	no
negative regulation of catabolic process	GO:0009895	0.0535937	0.299309	--	178	ENSOARG00000006373|ENSOARG00000016340|ENSOARG00000006871|ENSOARG00000013544|ENSOARG00000010108	5	http://amigo.geneontology.org/amigo/term/GO:0009895	no
organic hydroxy compound biosynthetic process	GO:1901617	0.0537756	0.299309	--	124	ENSOARG00000018249|ENSOARG00000010350|ENSOARG00000017011|ENSOARG00000018505	4	http://amigo.geneontology.org/amigo/term/GO:1901617	no
circadian rhythm	GO:0007623	0.0537756	0.299309	GO:0050895	124	ENSOARG00000017943|ENSOARG00000017147|ENSOARG00000007609|ENSOARG00000014368	4	http://amigo.geneontology.org/amigo/term/GO:0007623	no
regulation of cyclase activity	GO:0031279	0.0542843	0.299309	--	33	ENSOARG00000014671|ENSOARG00000017010	2	http://amigo.geneontology.org/amigo/term/GO:0031279	no
ribonucleotide catabolic process	GO:0009261	0.0542843	0.299309	--	33	ENSOARG00000013382|ENSOARG00000017022	2	http://amigo.geneontology.org/amigo/term/GO:0009261	no
negative regulation of ERBB signaling pathway	GO:1901185	0.0542843	0.299309	--	33	ENSOARG00000015058|ENSOARG00000004509	2	http://amigo.geneontology.org/amigo/term/GO:1901185	no
collagen fibril organization	GO:0030199	0.0542843	0.299309	--	33	ENSOARG00000014671|ENSOARG00000001254	2	http://amigo.geneontology.org/amigo/term/GO:0030199	no
regulation of multicellular organismal process	GO:0051239	0.0552297	0.299309	--	2178	ENSOARG00000015056|ENSOARG00000003654|ENSOARG00000017943|ENSOARG00000013755|ENSOARG00000013568|ENSOARG00000012207|ENSOARG00000008464|ENSOARG00000009770|ENSOARG00000006871|ENSOARG00000005432|ENSOARG00000017010|ENSOARG00000009752|ENSOARG00000002293|ENSOARG00000009306|ENSOARG00000016028|ENSOARG00000017767|ENSOARG00000003418|ENSOARG00000011276|ENSOARG00000016292|ENSOARG00000017222|ENSOARG00000016297|…	33	http://amigo.geneontology.org/amigo/term/GO:0051239	no
regulation of cellular component biogenesis	GO:0044087	0.0557428	0.299309	--	764	ENSOARG00000012103|ENSOARG00000019028|ENSOARG00000016422|ENSOARG00000016751|ENSOARG00000016753|ENSOARG00000003418|ENSOARG00000006569|ENSOARG00000017558|ENSOARG00000010108|ENSOARG00000016028|ENSOARG00000021134|ENSOARG00000005960|ENSOARG00000012207|ENSOARG00000012072	14	http://amigo.geneontology.org/amigo/term/GO:0044087	no
cellular protein localization	GO:0034613	0.0557428	0.299309	GO:0016249	764	ENSOARG00000001243|ENSOARG00000004265|ENSOARG00000019028|ENSOARG00000008327|ENSOARG00000020251|ENSOARG00000010723|ENSOARG00000010725|ENSOARG00000000163|ENSOARG00000020813|ENSOARG00000016028|ENSOARG00000020394|ENSOARG00000014084|ENSOARG00000015503|ENSOARG00000014222	14	http://amigo.geneontology.org/amigo/term/GO:0034613	no
tachykinin receptor signaling pathway	GO:0007217	0.0557559	0.299309	--	5	ENSOARG00000002088	1	http://amigo.geneontology.org/amigo/term/GO:0007217	no
positive regulation of transcription from RNA polymerase II promoter involved in unfolded protein response	GO:0006990	0.0557559	0.299309	--	5	ENSOARG00000017943	1	http://amigo.geneontology.org/amigo/term/GO:0006990	no
regulation of tubulin deacetylation	GO:0090043	0.0557559	0.299309	--	5	ENSOARG00000017943	1	http://amigo.geneontology.org/amigo/term/GO:0090043	no
protein retention in Golgi apparatus	GO:0045053	0.0557559	0.299309	--	5	ENSOARG00000020813	1	http://amigo.geneontology.org/amigo/term/GO:0045053	no
regulation of basement membrane organization	GO:0110011	0.0557559	0.299309	--	5	ENSOARG00000016028	1	http://amigo.geneontology.org/amigo/term/GO:0110011	no
positive regulation of basement membrane assembly involved in embryonic body morphogenesis	GO:1904261	0.0557559	0.299309	--	5	ENSOARG00000016028	1	http://amigo.geneontology.org/amigo/term/GO:1904261	no
oxaloacetate metabolic process	GO:0006107	0.0557559	0.299309	--	5	ENSOARG00000018752	1	http://amigo.geneontology.org/amigo/term/GO:0006107	no
regulation of basement membrane assembly involved in embryonic body morphogenesis	GO:1904259	0.0557559	0.299309	--	5	ENSOARG00000016028	1	http://amigo.geneontology.org/amigo/term/GO:1904259	no
retinal pigment epithelium development	GO:0003406	0.0557559	0.299309	--	5	ENSOARG00000008327	1	http://amigo.geneontology.org/amigo/term/GO:0003406	no
positive regulation of mesoderm development	GO:2000382	0.0557559	0.299309	--	5	ENSOARG00000003654	1	http://amigo.geneontology.org/amigo/term/GO:2000382	no
replicative cell aging	GO:0001302	0.0557559	0.299309	--	5	ENSOARG00000000163	1	http://amigo.geneontology.org/amigo/term/GO:0001302	no
miRNA catabolic process	GO:0010587	0.0557559	0.299309	--	5	ENSOARG00000005494	1	http://amigo.geneontology.org/amigo/term/GO:0010587	no
negative regulation of production of miRNAs involved in gene silencing by miRNA	GO:1903799	0.0557559	0.299309	--	5	ENSOARG00000017147	1	http://amigo.geneontology.org/amigo/term/GO:1903799	no
beta-alanine metabolic process	GO:0019482	0.0557559	0.299309	--	5	ENSOARG00000003597	1	http://amigo.geneontology.org/amigo/term/GO:0019482	no
regulation of centromere complex assembly	GO:0090230	0.0557559	0.299309	--	5	ENSOARG00000006569	1	http://amigo.geneontology.org/amigo/term/GO:0090230	no
regulation of membrane repolarization during action potential	GO:0098903	0.0557559	0.299309	--	5	ENSOARG00000016292	1	http://amigo.geneontology.org/amigo/term/GO:0098903	no
endothelial cell apoptotic process	GO:0072577	0.0557559	0.299309	--	5	ENSOARG00000000337	1	http://amigo.geneontology.org/amigo/term/GO:0072577	no
glial cell apoptotic process	GO:0034349	0.0557559	0.299309	--	5	ENSOARG00000009701	1	http://amigo.geneontology.org/amigo/term/GO:0034349	no
negative regulation of triglyceride metabolic process	GO:0090209	0.0557559	0.299309	--	5	ENSOARG00000006871	1	http://amigo.geneontology.org/amigo/term/GO:0090209	no
negative regulation of nuclear-transcribed mRNA catabolic process, nonsense-mediated decay	GO:2000623	0.0557559	0.299309	--	5	ENSOARG00000016340	1	http://amigo.geneontology.org/amigo/term/GO:2000623	no
complement receptor mediated signaling pathway	GO:0002430	0.0557559	0.299309	--	5	ENSOARG00000006871	1	http://amigo.geneontology.org/amigo/term/GO:0002430	no
regulation of nuclear-transcribed mRNA catabolic process, nonsense-mediated decay	GO:2000622	0.0557559	0.299309	--	5	ENSOARG00000016340	1	http://amigo.geneontology.org/amigo/term/GO:2000622	no
regulation of nodal signaling pathway	GO:1900107	0.0557559	0.299309	--	5	ENSOARG00000003654	1	http://amigo.geneontology.org/amigo/term/GO:1900107	no
osteoblast fate commitment	GO:0002051	0.0557559	0.299309	--	5	ENSOARG00000014930	1	http://amigo.geneontology.org/amigo/term/GO:0002051	no
positive regulation of adenylate cyclase activity	GO:0045762	0.0557559	0.299309	--	5	ENSOARG00000014671	1	http://amigo.geneontology.org/amigo/term/GO:0045762	no
protein linear polyubiquitination	GO:0097039	0.0557559	0.299309	--	5	ENSOARG00000002775	1	http://amigo.geneontology.org/amigo/term/GO:0097039	no
platelet-derived growth factor receptor-beta signaling pathway	GO:0035791	0.0557559	0.299309	--	5	ENSOARG00000016028	1	http://amigo.geneontology.org/amigo/term/GO:0035791	no
protein sumoylation	GO:0016925	0.0561609	0.300733	GO:0006485|GO:0016927	76	ENSOARG00000000163|ENSOARG00000020350|ENSOARG00000006569	3	http://amigo.geneontology.org/amigo/term/GO:0016925	no
ncRNA processing	GO:0034470	0.0562556	0.300733	--	426	ENSOARG00000007764|ENSOARG00000003654|ENSOARG00000018968|ENSOARG00000012528|ENSOARG00000015532|ENSOARG00000005494|ENSOARG00000004443|ENSOARG00000014722|ENSOARG00000010673	9	http://amigo.geneontology.org/amigo/term/GO:0034470	no
ncRNA metabolic process	GO:0034660	0.0570749	0.304478	--	560	ENSOARG00000009991|ENSOARG00000005494|ENSOARG00000003654|ENSOARG00000007764|ENSOARG00000012528|ENSOARG00000015532|ENSOARG00000001119|ENSOARG00000018968|ENSOARG00000004443|ENSOARG00000014722|ENSOARG00000010673	11	http://amigo.geneontology.org/amigo/term/GO:0034660	no
regulation of phosphoprotein phosphatase activity	GO:0043666	0.0572548	0.304805	GO:0032512|GO:0034047	34	ENSOARG00000008804|ENSOARG00000015793	2	http://amigo.geneontology.org/amigo/term/GO:0043666	no
regulation of cellular protein metabolic process	GO:0032268	0.0577833	0.306981	--	1878	ENSOARG00000018958|ENSOARG00000015056|ENSOARG00000020899|ENSOARG00000019355|ENSOARG00000017943|ENSOARG00000013544|ENSOARG00000016128|ENSOARG00000012207|ENSOARG00000014368|ENSOARG00000007609|ENSOARG00000006871|ENSOARG00000017010|ENSOARG00000009752|ENSOARG00000008440|ENSOARG00000009306|ENSOARG00000015380|ENSOARG00000007188|ENSOARG00000015793|ENSOARG00000004239|ENSOARG00000003418|ENSOARG00000008804|…	29	http://amigo.geneontology.org/amigo/term/GO:0032268	no
positive regulation of exocytosis	GO:0045921	0.0579647	0.307309	--	77	ENSOARG00000016028|ENSOARG00000000193|ENSOARG00000012072	3	http://amigo.geneontology.org/amigo/term/GO:0045921	no
regulation of organelle assembly	GO:1902115	0.0590874	0.312615	--	128	ENSOARG00000010108|ENSOARG00000016422|ENSOARG00000019028|ENSOARG00000006569	4	http://amigo.geneontology.org/amigo/term/GO:1902115	no
axon guidance	GO:0007411	0.0600839	0.315955	GO:0008040	184	ENSOARG00000003418|ENSOARG00000009770|ENSOARG00000004265|ENSOARG00000012207|ENSOARG00000013063	5	http://amigo.geneontology.org/amigo/term/GO:0007411	no
cellular macromolecule localization	GO:0070727	0.0602129	0.315955	--	773	ENSOARG00000001243|ENSOARG00000004265|ENSOARG00000019028|ENSOARG00000008327|ENSOARG00000020251|ENSOARG00000010723|ENSOARG00000010725|ENSOARG00000000163|ENSOARG00000020813|ENSOARG00000016028|ENSOARG00000020394|ENSOARG00000014084|ENSOARG00000015503|ENSOARG00000014222	14	http://amigo.geneontology.org/amigo/term/GO:0070727	no
positive regulation of dephosphorylation	GO:0035306	0.0602807	0.315955	--	35	ENSOARG00000008804|ENSOARG00000006871	2	http://amigo.geneontology.org/amigo/term/GO:0035306	no
visual learning	GO:0008542	0.0602807	0.315955	--	35	ENSOARG00000015056|ENSOARG00000014671	2	http://amigo.geneontology.org/amigo/term/GO:0008542	no
cell communication	GO:0007154	0.0604002	0.315955	--	634	ENSOARG00000004239|ENSOARG00000000193|ENSOARG00000006222|ENSOARG00000017010|ENSOARG00000009752|ENSOARG00000000163|ENSOARG00000015058|ENSOARG00000013755|ENSOARG00000020918|ENSOARG00000014671|ENSOARG00000014313|ENSOARG00000012072	12	http://amigo.geneontology.org/amigo/term/GO:0007154	no
intrinsic apoptotic signaling pathway	GO:0097193	0.0604575	0.315955	GO:0008629	129	ENSOARG00000008132|ENSOARG00000000337|ENSOARG00000009701|ENSOARG00000017943	4	http://amigo.geneontology.org/amigo/term/GO:0097193	no
hematopoietic progenitor cell differentiation	GO:0002244	0.0616536	0.31614	--	79	ENSOARG00000010343|ENSOARG00000010792|ENSOARG00000007108	3	http://amigo.geneontology.org/amigo/term/GO:0002244	no
neuron projection guidance	GO:0097485	0.0623426	0.31614	--	186	ENSOARG00000003418|ENSOARG00000009770|ENSOARG00000004265|ENSOARG00000012207|ENSOARG00000013063	5	http://amigo.geneontology.org/amigo/term/GO:0097485	no
regulation of vasculature development	GO:1901342	0.0623426	0.31614	--	186	ENSOARG00000014671|ENSOARG00000012103|ENSOARG00000011276|ENSOARG00000017767|ENSOARG00000017222	5	http://amigo.geneontology.org/amigo/term/GO:1901342	no
glycerophospholipid biosynthetic process	GO:0046474	0.0632482	0.31614	--	131	ENSOARG00000013414|ENSOARG00000010185|ENSOARG00000019028|ENSOARG00000006666	4	http://amigo.geneontology.org/amigo/term/GO:0046474	no
signal release	GO:0023061	0.0632482	0.31614	--	131	ENSOARG00000014671|ENSOARG00000000850|ENSOARG00000003654|ENSOARG00000012072	4	http://amigo.geneontology.org/amigo/term/GO:0023061	no
cellular response to stimulus	GO:0051716	0.0632637	0.31614	--	2127	ENSOARG00000019355|ENSOARG00000003753|ENSOARG00000002212|ENSOARG00000008814|ENSOARG00000017943|ENSOARG00000010343|ENSOARG00000025507|ENSOARG00000016128|ENSOARG00000000163|ENSOARG00000014222|ENSOARG00000001243|ENSOARG00000004239|ENSOARG00000006871|ENSOARG00000017010|ENSOARG00000008440|ENSOARG00000008546|ENSOARG00000020394|ENSOARG00000015380|ENSOARG00000008132|ENSOARG00000020780|ENSOARG00000000193|…	32	http://amigo.geneontology.org/amigo/term/GO:0051716	no
cellular component morphogenesis	GO:0032989	0.0632774	0.31614	--	371	ENSOARG00000015056|ENSOARG00000004265|ENSOARG00000010723|ENSOARG00000003418|ENSOARG00000009306|ENSOARG00000004654|ENSOARG00000020384|ENSOARG00000015503	8	http://amigo.geneontology.org/amigo/term/GO:0032989	no
regulation of lamellipodium organization	GO:1902743	0.0633602	0.31614	--	36	ENSOARG00000016751|ENSOARG00000007108	2	http://amigo.geneontology.org/amigo/term/GO:1902743	no
protein localization to cilium	GO:0061512	0.0633602	0.31614	--	36	ENSOARG00000010723|ENSOARG00000008327	2	http://amigo.geneontology.org/amigo/term/GO:0061512	no
regulation of potassium ion transmembrane transporter activity	GO:1901016	0.0633602	0.31614	--	36	ENSOARG00000004265|ENSOARG00000017010	2	http://amigo.geneontology.org/amigo/term/GO:1901016	no
central nervous system neuron differentiation	GO:0021953	0.0635383	0.31614	--	80	ENSOARG00000020597|ENSOARG00000003665|ENSOARG00000019355	3	http://amigo.geneontology.org/amigo/term/GO:0021953	no
adult behavior	GO:0030534	0.0646686	0.31614	--	132	ENSOARG00000015056|ENSOARG00000020214|ENSOARG00000019355|ENSOARG00000009380	4	http://amigo.geneontology.org/amigo/term/GO:0030534	no
positive regulation of epithelial cell migration	GO:0010634	0.0654494	0.31614	--	81	ENSOARG00000016028|ENSOARG00000006871|ENSOARG00000016753	3	http://amigo.geneontology.org/amigo/term/GO:0010634	no
negative regulation of JNK cascade	GO:0046329	0.0664919	0.31614	--	37	ENSOARG00000010432|ENSOARG00000017147	2	http://amigo.geneontology.org/amigo/term/GO:0046329	no
mesonephric tubule development	GO:0072164	0.0664919	0.31614	--	37	ENSOARG00000014930|ENSOARG00000003654	2	http://amigo.geneontology.org/amigo/term/GO:0072164	no
negative regulation of chromatin organization	GO:1905268	0.0664919	0.31614	GO:1903309	37	ENSOARG00000017605|ENSOARG00000015380	2	http://amigo.geneontology.org/amigo/term/GO:1905268	no
response to estrogen	GO:0043627	0.0664919	0.31614	--	37	ENSOARG00000017943|ENSOARG00000016753	2	http://amigo.geneontology.org/amigo/term/GO:0043627	no
modulation of inhibitory postsynaptic potential	GO:0098828	0.0665299	0.31614	--	6	ENSOARG00000012072	1	http://amigo.geneontology.org/amigo/term/GO:0098828	no
malate metabolic process	GO:0006108	0.0665299	0.31614	--	6	ENSOARG00000018752	1	http://amigo.geneontology.org/amigo/term/GO:0006108	no
positive regulation of inhibitory postsynaptic potential	GO:0097151	0.0665299	0.31614	--	6	ENSOARG00000012072	1	http://amigo.geneontology.org/amigo/term/GO:0097151	no
centriole-centriole cohesion	GO:0010457	0.0665299	0.31614	--	6	ENSOARG00000014084	1	http://amigo.geneontology.org/amigo/term/GO:0010457	no
regulation of production of small RNA involved in gene silencing by RNA	GO:0070920	0.0665299	0.31614	--	6	ENSOARG00000017147	1	http://amigo.geneontology.org/amigo/term/GO:0070920	no
positive regulation of lamellipodium morphogenesis	GO:2000394	0.0665299	0.31614	--	6	ENSOARG00000007108	1	http://amigo.geneontology.org/amigo/term/GO:2000394	no
maintenance of DNA methylation	GO:0010216	0.0665299	0.31614	--	6	ENSOARG00000015380	1	http://amigo.geneontology.org/amigo/term/GO:0010216	no
radial glia guided migration of Purkinje cell	GO:0021942	0.0665299	0.31614	--	6	ENSOARG00000020384	1	http://amigo.geneontology.org/amigo/term/GO:0021942	no
positive regulation of alkaline phosphatase activity	GO:0010694	0.0665299	0.31614	--	6	ENSOARG00000006871	1	http://amigo.geneontology.org/amigo/term/GO:0010694	no
RNA 5'-end processing	GO:0000966	0.0665299	0.31614	--	6	ENSOARG00000014722	1	http://amigo.geneontology.org/amigo/term/GO:0000966	no
regulation of cytolysis	GO:0042268	0.0665299	0.31614	--	6	ENSOARG00000006871	1	http://amigo.geneontology.org/amigo/term/GO:0042268	no
growth hormone receptor signaling pathway	GO:0060396	0.0665299	0.31614	--	6	ENSOARG00000003418	1	http://amigo.geneontology.org/amigo/term/GO:0060396	no
regulation of growth hormone secretion	GO:0060123	0.0665299	0.31614	--	6	ENSOARG00000007108	1	http://amigo.geneontology.org/amigo/term/GO:0060123	no
inositol phosphate biosynthetic process	GO:0032958	0.0665299	0.31614	--	6	ENSOARG00000018505	1	http://amigo.geneontology.org/amigo/term/GO:0032958	no
negative regulation of synaptic transmission, glutamatergic	GO:0051967	0.0665299	0.31614	--	6	ENSOARG00000014313	1	http://amigo.geneontology.org/amigo/term/GO:0051967	no
regulation of metalloendopeptidase activity	GO:1904683	0.0665299	0.31614	--	6	ENSOARG00000004654	1	http://amigo.geneontology.org/amigo/term/GO:1904683	no
common-partner SMAD protein phosphorylation	GO:0007182	0.0665299	0.31614	--	6	ENSOARG00000003654	1	http://amigo.geneontology.org/amigo/term/GO:0007182	no
positive regulation of voltage-gated calcium channel activity	GO:1901387	0.0665299	0.31614	--	6	ENSOARG00000016292	1	http://amigo.geneontology.org/amigo/term/GO:1901387	no
coenzyme transport	GO:0051182	0.0665299	0.31614	--	6	ENSOARG00000010656	1	http://amigo.geneontology.org/amigo/term/GO:0051182	no
positive regulation of striated muscle cell apoptotic process	GO:0010663	0.0665299	0.31614	--	6	ENSOARG00000000337	1	http://amigo.geneontology.org/amigo/term/GO:0010663	no
positive regulation of keratinocyte proliferation	GO:0010838	0.0665299	0.31614	--	6	ENSOARG00000005016	1	http://amigo.geneontology.org/amigo/term/GO:0010838	no
monoubiquitinated histone deubiquitination	GO:0035521	0.0665299	0.31614	--	6	ENSOARG00000008464	1	http://amigo.geneontology.org/amigo/term/GO:0035521	no
positive regulation of cardiac muscle cell apoptotic process	GO:0010666	0.0665299	0.31614	--	6	ENSOARG00000000337	1	http://amigo.geneontology.org/amigo/term/GO:0010666	no
monoubiquitinated histone H2A deubiquitination	GO:0035522	0.0665299	0.31614	--	6	ENSOARG00000008464	1	http://amigo.geneontology.org/amigo/term/GO:0035522	no
B cell chemotaxis	GO:0035754	0.0665299	0.31614	--	6	ENSOARG00000017011	1	http://amigo.geneontology.org/amigo/term/GO:0035754	no
positive regulation of RIG-I signaling pathway	GO:1900246	0.0665299	0.31614	--	6	ENSOARG00000013568	1	http://amigo.geneontology.org/amigo/term/GO:1900246	no
p38MAPK cascade	GO:0038066	0.0665299	0.31614	--	6	ENSOARG00000000337	1	http://amigo.geneontology.org/amigo/term/GO:0038066	no
plus-end-directed organelle transport along microtubule	GO:0072386	0.0665299	0.31614	--	6	ENSOARG00000011666	1	http://amigo.geneontology.org/amigo/term/GO:0072386	no
plus-end-directed vesicle transport along microtubule	GO:0072383	0.0665299	0.31614	--	6	ENSOARG00000011666	1	http://amigo.geneontology.org/amigo/term/GO:0072383	no
regulation of production of miRNAs involved in gene silencing by miRNA	GO:1903798	0.0665299	0.31614	--	6	ENSOARG00000017147	1	http://amigo.geneontology.org/amigo/term/GO:1903798	no
D-amino acid metabolic process	GO:0046416	0.0665299	0.31614	--	6	ENSOARG00000001119	1	http://amigo.geneontology.org/amigo/term/GO:0046416	no
negative regulation of myelination	GO:0031642	0.0665299	0.31614	--	6	ENSOARG00000010185	1	http://amigo.geneontology.org/amigo/term/GO:0031642	no
regulation of Ras protein signal transduction	GO:0046578	0.0670025	0.317797	--	190	ENSOARG00000020214|ENSOARG00000014671|ENSOARG00000007108|ENSOARG00000006361|ENSOARG00000020653	5	http://amigo.geneontology.org/amigo/term/GO:0046578	no
positive regulation of cation transmembrane transport	GO:1904064	0.0673867	0.318086	--	82	ENSOARG00000004265|ENSOARG00000016292|ENSOARG00000017010	3	http://amigo.geneontology.org/amigo/term/GO:1904064	no
regulation of synapse assembly	GO:0051963	0.0673867	0.318086	--	82	ENSOARG00000003418|ENSOARG00000012103|ENSOARG00000012207	3	http://amigo.geneontology.org/amigo/term/GO:0051963	no
cell-cell junction organization	GO:0045216	0.0675592	0.318086	--	134	ENSOARG00000005103|ENSOARG00000007108|ENSOARG00000012806|ENSOARG00000009380	4	http://amigo.geneontology.org/amigo/term/GO:0045216	no
regulated exocytosis	GO:0045055	0.0675592	0.318086	--	134	ENSOARG00000000850|ENSOARG00000001243|ENSOARG00000000193|ENSOARG00000001634	4	http://amigo.geneontology.org/amigo/term/GO:0045055	no
regulation of signal transduction	GO:0009966	0.0677	0.318165	GO:0035466	2297	ENSOARG00000015056|ENSOARG00000020589|ENSOARG00000020899|ENSOARG00000003654|ENSOARG00000014418|ENSOARG00000001529|ENSOARG00000015058|ENSOARG00000016128|ENSOARG00000007108|ENSOARG00000004103|ENSOARG00000009322|ENSOARG00000013568|ENSOARG00000012207|ENSOARG00000014368|ENSOARG00000010432|ENSOARG00000017011|ENSOARG00000009752|ENSOARG00000000163|ENSOARG00000017943|ENSOARG00000012072|ENSOARG00000013910|…	34	http://amigo.geneontology.org/amigo/term/GO:0009966	no
cellular response to organonitrogen compound	GO:0071417	0.0684244	0.320982	--	251	ENSOARG00000004239|ENSOARG00000006871|ENSOARG00000001243|ENSOARG00000017010|ENSOARG00000015380|ENSOARG00000014222	6	http://amigo.geneontology.org/amigo/term/GO:0071417	no
protein complex assembly	GO:0006461	0.0693081	0.324471	--	790	ENSOARG00000000193|ENSOARG00000020899|ENSOARG00000009874|ENSOARG00000012528|ENSOARG00000003418|ENSOARG00000004509|ENSOARG00000003654|ENSOARG00000011666|ENSOARG00000013414|ENSOARG00000004654|ENSOARG00000009991|ENSOARG00000015793|ENSOARG00000017943|ENSOARG00000012072	14	http://amigo.geneontology.org/amigo/term/GO:0006461	no
regulation of small GTPase mediated signal transduction	GO:0051056	0.0694605	0.324471	--	252	ENSOARG00000006361|ENSOARG00000009322|ENSOARG00000020214|ENSOARG00000020653|ENSOARG00000014671|ENSOARG00000007108	6	http://amigo.geneontology.org/amigo/term/GO:0051056	no
negative regulation of cellular protein catabolic process	GO:1903363	0.0696741	0.324471	GO:2000599	38	ENSOARG00000006373|ENSOARG00000013544	2	http://amigo.geneontology.org/amigo/term/GO:1903363	no
mesonephric epithelium development	GO:0072163	0.0696741	0.324471	--	38	ENSOARG00000014930|ENSOARG00000003654	2	http://amigo.geneontology.org/amigo/term/GO:0072163	no
developmental maturation	GO:0021700	0.0705159	0.326812	--	136	ENSOARG00000015056|ENSOARG00000004654|ENSOARG00000013568|ENSOARG00000012103	4	http://amigo.geneontology.org/amigo/term/GO:0021700	no
secretion	GO:0046903	0.070603	0.326812	--	446	ENSOARG00000001243|ENSOARG00000000193|ENSOARG00000003654|ENSOARG00000008738|ENSOARG00000000850|ENSOARG00000020918|ENSOARG00000014671|ENSOARG00000001634|ENSOARG00000012072	9	http://amigo.geneontology.org/amigo/term/GO:0046903	no
cellular response to oxygen-containing compound	GO:1901701	0.0718342	0.326812	--	515	ENSOARG00000001243|ENSOARG00000009968|ENSOARG00000006871|ENSOARG00000004239|ENSOARG00000017010|ENSOARG00000002293|ENSOARG00000009701|ENSOARG00000015380|ENSOARG00000000337|ENSOARG00000014222	10	http://amigo.geneontology.org/amigo/term/GO:1901701	no
proteolysis	GO:0006508	0.072148	0.326812	--	795	ENSOARG00000018958|ENSOARG00000013136|ENSOARG00000008464|ENSOARG00000003665|ENSOARG00000011768|ENSOARG00000003753|ENSOARG00000006569|ENSOARG00000006748|ENSOARG00000017558|ENSOARG00000019268|ENSOARG00000004565|ENSOARG00000007188|ENSOARG00000020780|ENSOARG00000002775	14	http://amigo.geneontology.org/amigo/term/GO:0006508	no
dendrite morphogenesis	GO:0048813	0.0729053	0.326812	--	39	ENSOARG00000004654|ENSOARG00000020384	2	http://amigo.geneontology.org/amigo/term/GO:0048813	no
purine nucleotide catabolic process	GO:0006195	0.0729053	0.326812	--	39	ENSOARG00000013382|ENSOARG00000017022	2	http://amigo.geneontology.org/amigo/term/GO:0006195	no
visual behavior	GO:0007632	0.0729053	0.326812	--	39	ENSOARG00000015056|ENSOARG00000014671	2	http://amigo.geneontology.org/amigo/term/GO:0007632	no
regulation of insulin secretion involved in cellular response to glucose stimulus	GO:0061178	0.0729053	0.326812	--	39	ENSOARG00000006871|ENSOARG00000005016	2	http://amigo.geneontology.org/amigo/term/GO:0061178	no
demethylation	GO:0070988	0.0729053	0.326812	--	39	ENSOARG00000025507|ENSOARG00000013702	2	http://amigo.geneontology.org/amigo/term/GO:0070988	no
proteolysis involved in cellular protein catabolic process	GO:0051603	0.0729353	0.326812	--	449	ENSOARG00000018958|ENSOARG00000003753|ENSOARG00000017558|ENSOARG00000006748|ENSOARG00000019268|ENSOARG00000004565|ENSOARG00000007188|ENSOARG00000020780|ENSOARG00000002775	9	http://amigo.geneontology.org/amigo/term/GO:0051603	no
cellular response to DNA damage stimulus	GO:0006974	0.0731064	0.326812	GO:0034984	655	ENSOARG00000019355|ENSOARG00000003753|ENSOARG00000002212|ENSOARG00000008546|ENSOARG00000017943|ENSOARG00000010343|ENSOARG00000025507|ENSOARG00000005016|ENSOARG00000000163|ENSOARG00000009701|ENSOARG00000020780|ENSOARG00000008440	12	http://amigo.geneontology.org/amigo/term/GO:0006974	no
microtubule cytoskeleton organization involved in mitosis	GO:1902850	0.0733537	0.326812	--	85	ENSOARG00000016028|ENSOARG00000008804|ENSOARG00000013261	3	http://amigo.geneontology.org/amigo/term/GO:1902850	no
actin filament-based process	GO:0030029	0.0737996	0.326812	--	319	ENSOARG00000002215|ENSOARG00000001254|ENSOARG00000003585|ENSOARG00000006361|ENSOARG00000008264|ENSOARG00000014671|ENSOARG00000021117	7	http://amigo.geneontology.org/amigo/term/GO:0030029	no
regulation of axon extension	GO:0030516	0.0753935	0.326812	--	86	ENSOARG00000018968|ENSOARG00000009770|ENSOARG00000016028	3	http://amigo.geneontology.org/amigo/term/GO:0030516	no
regulation of protein localization	GO:0032880	0.075656	0.326812	--	801	ENSOARG00000004265|ENSOARG00000006871|ENSOARG00000013261|ENSOARG00000016753|ENSOARG00000001529|ENSOARG00000017022|ENSOARG00000005016|ENSOARG00000000850|ENSOARG00000003139|ENSOARG00000020214|ENSOARG00000004654|ENSOARG00000006046|ENSOARG00000014671|ENSOARG00000015503	14	http://amigo.geneontology.org/amigo/term/GO:0032880	no
synaptic signaling	GO:0099536	0.0758675	0.326812	--	258	ENSOARG00000006222|ENSOARG00000017010|ENSOARG00000013755|ENSOARG00000020918|ENSOARG00000014313|ENSOARG00000012072	6	http://amigo.geneontology.org/amigo/term/GO:0099536	no
trans-synaptic signaling	GO:0099537	0.0758675	0.326812	--	258	ENSOARG00000006222|ENSOARG00000017010|ENSOARG00000013755|ENSOARG00000020918|ENSOARG00000014313|ENSOARG00000012072	6	http://amigo.geneontology.org/amigo/term/GO:0099537	no
anterograde trans-synaptic signaling	GO:0098916	0.0758675	0.326812	--	258	ENSOARG00000006222|ENSOARG00000017010|ENSOARG00000013755|ENSOARG00000020918|ENSOARG00000014313|ENSOARG00000012072	6	http://amigo.geneontology.org/amigo/term/GO:0098916	no
chemical synaptic transmission	GO:0007268	0.0758675	0.326812	--	258	ENSOARG00000006222|ENSOARG00000017010|ENSOARG00000013755|ENSOARG00000020918|ENSOARG00000014313|ENSOARG00000012072	6	http://amigo.geneontology.org/amigo/term/GO:0007268	no
cardiac conduction	GO:0061337	0.0761839	0.326812	--	40	ENSOARG00000016292|ENSOARG00000017010	2	http://amigo.geneontology.org/amigo/term/GO:0061337	no
regulation of synaptic transmission, glutamatergic	GO:0051966	0.0761839	0.326812	--	40	ENSOARG00000020214|ENSOARG00000014313	2	http://amigo.geneontology.org/amigo/term/GO:0051966	no
positive regulation of gene expression, epigenetic	GO:0045815	0.0761839	0.326812	--	40	ENSOARG00000017943|ENSOARG00000017605	2	http://amigo.geneontology.org/amigo/term/GO:0045815	no
regulation of JNK cascade	GO:0046328	0.0766252	0.326812	--	140	ENSOARG00000000337|ENSOARG00000010432|ENSOARG00000017147|ENSOARG00000016128	4	http://amigo.geneontology.org/amigo/term/GO:0046328	no
regulation of macroautophagy	GO:0016241	0.0766252	0.326812	--	140	ENSOARG00000006373|ENSOARG00000020813|ENSOARG00000019028|ENSOARG00000010108	4	http://amigo.geneontology.org/amigo/term/GO:0016241	no
regulation of autophagy	GO:0010506	0.0769671	0.326812	--	259	ENSOARG00000006373|ENSOARG00000019028|ENSOARG00000017943|ENSOARG00000001529|ENSOARG00000020813|ENSOARG00000010108	6	http://amigo.geneontology.org/amigo/term/GO:0010506	no
positive regulation of extracellular matrix disassembly	GO:0090091	0.0771816	0.326812	--	7	ENSOARG00000016028	1	http://amigo.geneontology.org/amigo/term/GO:0090091	no
tetrahydrobiopterin metabolic process	GO:0046146	0.0771816	0.326812	--	7	ENSOARG00000010350	1	http://amigo.geneontology.org/amigo/term/GO:0046146	no
gamma-aminobutyric acid transport	GO:0015812	0.0771816	0.326812	--	7	ENSOARG00000014671	1	http://amigo.geneontology.org/amigo/term/GO:0015812	no
synaptic vesicle maturation	GO:0016188	0.0771816	0.326812	--	7	ENSOARG00000004654	1	http://amigo.geneontology.org/amigo/term/GO:0016188	no
regulation of lipid transport by regulation of transcription from RNA polymerase II promoter	GO:0072367	0.0771816	0.326812	--	7	ENSOARG00000017147	1	http://amigo.geneontology.org/amigo/term/GO:0072367	no
positive regulation of sequestering of triglyceride	GO:0010890	0.0771816	0.326812	--	7	ENSOARG00000020246	1	http://amigo.geneontology.org/amigo/term/GO:0010890	no
axon midline choice point recognition	GO:0016199	0.0771816	0.326812	--	7	ENSOARG00000015056	1	http://amigo.geneontology.org/amigo/term/GO:0016199	no
regulation of high voltage-gated calcium channel activity	GO:1901841	0.0771816	0.326812	--	7	ENSOARG00000016292	1	http://amigo.geneontology.org/amigo/term/GO:1901841	no
regulation of amyloid-beta formation	GO:1902003	0.0771816	0.326812	--	7	ENSOARG00000004654	1	http://amigo.geneontology.org/amigo/term/GO:1902003	no
tetrahydrobiopterin biosynthetic process	GO:0006729	0.0771816	0.326812	--	7	ENSOARG00000010350	1	http://amigo.geneontology.org/amigo/term/GO:0006729	no
negative regulation of excitatory postsynaptic potential	GO:0090394	0.0771816	0.326812	--	7	ENSOARG00000009380	1	http://amigo.geneontology.org/amigo/term/GO:0090394	no
collateral sprouting	GO:0048668	0.0771816	0.326812	--	7	ENSOARG00000015056	1	http://amigo.geneontology.org/amigo/term/GO:0048668	no
iron ion import across plasma membrane	GO:0098711	0.0771816	0.326812	GO:0097459	7	ENSOARG00000004654	1	http://amigo.geneontology.org/amigo/term/GO:0098711	no
positive regulation of activin receptor signaling pathway	GO:0032927	0.0771816	0.326812	--	7	ENSOARG00000003654	1	http://amigo.geneontology.org/amigo/term/GO:0032927	no
negative regulation of chromatin silencing	GO:0031936	0.0771816	0.326812	GO:0006345	7	ENSOARG00000017605	1	http://amigo.geneontology.org/amigo/term/GO:0031936	no
negative regulation of gene silencing by miRNA	GO:0060965	0.0771816	0.326812	--	7	ENSOARG00000017147	1	http://amigo.geneontology.org/amigo/term/GO:0060965	no
mesoderm morphogenesis	GO:0048332	0.0771816	0.326812	--	7	ENSOARG00000003654	1	http://amigo.geneontology.org/amigo/term/GO:0048332	no
elastic fiber assembly	GO:0048251	0.0771816	0.326812	--	7	ENSOARG00000001254	1	http://amigo.geneontology.org/amigo/term/GO:0048251	no
positive regulation of membrane depolarization	GO:1904181	0.0771816	0.326812	--	7	ENSOARG00000004265	1	http://amigo.geneontology.org/amigo/term/GO:1904181	no
positive regulation of chromatin silencing	GO:0031937	0.0771816	0.326812	--	7	ENSOARG00000015380	1	http://amigo.geneontology.org/amigo/term/GO:0031937	no
regulation of smooth muscle cell apoptotic process	GO:0034391	0.0771816	0.326812	--	7	ENSOARG00000010432	1	http://amigo.geneontology.org/amigo/term/GO:0034391	no
histone H3-K36 demethylation	GO:0070544	0.0771816	0.326812	--	7	ENSOARG00000025507	1	http://amigo.geneontology.org/amigo/term/GO:0070544	no
positive regulation of Arp2/3 complex-mediated actin nucleation	GO:2000601	0.0771816	0.326812	--	7	ENSOARG00000016751	1	http://amigo.geneontology.org/amigo/term/GO:2000601	no
hindbrain radial glia guided cell migration	GO:0021932	0.0771816	0.326812	--	7	ENSOARG00000020384	1	http://amigo.geneontology.org/amigo/term/GO:0021932	no
cartilage development involved in endochondral bone morphogenesis	GO:0060351	0.0771816	0.326812	--	7	ENSOARG00000003139	1	http://amigo.geneontology.org/amigo/term/GO:0060351	no
positive regulation of B cell receptor signaling pathway	GO:0050861	0.0771816	0.326812	--	7	ENSOARG00000021134	1	http://amigo.geneontology.org/amigo/term/GO:0050861	no
blood vessel maturation	GO:0001955	0.0771816	0.326812	--	7	ENSOARG00000013568	1	http://amigo.geneontology.org/amigo/term/GO:0001955	no
regulation of metallopeptidase activity	GO:1905048	0.0771816	0.326812	--	7	ENSOARG00000004654	1	http://amigo.geneontology.org/amigo/term/GO:1905048	no
cellular response to magnesium ion	GO:0071286	0.0771816	0.326812	--	7	ENSOARG00000004265	1	http://amigo.geneontology.org/amigo/term/GO:0071286	no
regulation of chromatin assembly or disassembly	GO:0001672	0.0771816	0.326812	--	7	ENSOARG00000002212	1	http://amigo.geneontology.org/amigo/term/GO:0001672	no
cell cycle process	GO:0022402	0.0786632	0.332537	--	806	ENSOARG00000004265|ENSOARG00000015503|ENSOARG00000019355|ENSOARG00000013063|ENSOARG00000013261|ENSOARG00000017943|ENSOARG00000008804|ENSOARG00000017010|ENSOARG00000002293|ENSOARG00000016028|ENSOARG00000006316|ENSOARG00000014084|ENSOARG00000004116|ENSOARG00000017147	14	http://amigo.geneontology.org/amigo/term/GO:0022402	no
skeletal muscle tissue development	GO:0007519	0.0795085	0.334074	GO:0048637	41	ENSOARG00000014671|ENSOARG00000017943	2	http://amigo.geneontology.org/amigo/term/GO:0007519	no
inositol phosphate metabolic process	GO:0043647	0.0795085	0.334074	--	41	ENSOARG00000013414|ENSOARG00000018505	2	http://amigo.geneontology.org/amigo/term/GO:0043647	no
social behavior	GO:0035176	0.0795085	0.334074	--	41	ENSOARG00000020214|ENSOARG00000009380	2	http://amigo.geneontology.org/amigo/term/GO:0035176	no
regulation of proteasomal ubiquitin-dependent protein catabolic process	GO:0032434	0.0795476	0.334074	--	88	ENSOARG00000006373|ENSOARG00000018958|ENSOARG00000007188	3	http://amigo.geneontology.org/amigo/term/GO:0032434	no
positive regulation of intracellular protein transport	GO:0090316	0.0797766	0.334488	--	142	ENSOARG00000004265|ENSOARG00000015503|ENSOARG00000013261|ENSOARG00000016753	4	http://amigo.geneontology.org/amigo/term/GO:0090316	no
polyol metabolic process	GO:0019751	0.0816614	0.341832	--	89	ENSOARG00000013414|ENSOARG00000010350|ENSOARG00000018505	3	http://amigo.geneontology.org/amigo/term/GO:0019751	no
regulation of neurotransmitter secretion	GO:0046928	0.0828776	0.343617	--	42	ENSOARG00000014671|ENSOARG00000012072	2	http://amigo.geneontology.org/amigo/term/GO:0046928	no
intraspecies interaction between organisms	GO:0051703	0.0828776	0.343617	--	42	ENSOARG00000020214|ENSOARG00000009380	2	http://amigo.geneontology.org/amigo/term/GO:0051703	no
endothelial cell migration	GO:0043542	0.0828776	0.343617	--	42	ENSOARG00000003418|ENSOARG00000006871	2	http://amigo.geneontology.org/amigo/term/GO:0043542	no
peptide hormone secretion	GO:0030072	0.0828776	0.343617	--	42	ENSOARG00000000850|ENSOARG00000003654	2	http://amigo.geneontology.org/amigo/term/GO:0030072	no
positive regulation of ion transmembrane transport	GO:0034767	0.0837993	0.343617	--	90	ENSOARG00000004265|ENSOARG00000016292|ENSOARG00000017010	3	http://amigo.geneontology.org/amigo/term/GO:0034767	no
regulation of cell cycle G1/S phase transition	GO:1902806	0.0846228	0.343617	--	145	ENSOARG00000017943|ENSOARG00000013568|ENSOARG00000019355|ENSOARG00000005016	4	http://amigo.geneontology.org/amigo/term/GO:1902806	no
positive regulation of cell projection organization	GO:0031346	0.0849157	0.343617	--	266	ENSOARG00000016751|ENSOARG00000016753|ENSOARG00000013755|ENSOARG00000020214|ENSOARG00000010185|ENSOARG00000007108	6	http://amigo.geneontology.org/amigo/term/GO:0031346	no
regulation of cellular metabolic process	GO:0031323	0.0853217	0.343617	--	5039	ENSOARG00000018958|ENSOARG00000015056|ENSOARG00000020899|ENSOARG00000019355|ENSOARG00000003654|ENSOARG00000008814|ENSOARG00000017943|ENSOARG00000001529|ENSOARG00000025507|ENSOARG00000013544|ENSOARG00000003139|ENSOARG00000005312|ENSOARG00000003032|ENSOARG00000002293|ENSOARG00000013568|ENSOARG00000012207|ENSOARG00000014368|ENSOARG00000007609|ENSOARG00000008464|ENSOARG00000010432|ENSOARG00000020813|…	67	http://amigo.geneontology.org/amigo/term/GO:0031323	no
limb morphogenesis	GO:0035108	0.0859612	0.343617	--	91	ENSOARG00000010723|ENSOARG00000003665|ENSOARG00000003139	3	http://amigo.geneontology.org/amigo/term/GO:0035108	no
glycerolipid metabolic process	GO:0046486	0.086087	0.343617	--	267	ENSOARG00000019028|ENSOARG00000006871|ENSOARG00000007998|ENSOARG00000006666|ENSOARG00000013414|ENSOARG00000010185	6	http://amigo.geneontology.org/amigo/term/GO:0046486	no
glycerophospholipid metabolic process	GO:0006650	0.0861498	0.343617	GO:0006652	205	ENSOARG00000013414|ENSOARG00000010185|ENSOARG00000019028|ENSOARG00000006871|ENSOARG00000006666	5	http://amigo.geneontology.org/amigo/term/GO:0006650	no
negative regulation of cellular component organization	GO:0051129	0.0871854	0.343617	--	535	ENSOARG00000006373|ENSOARG00000016422|ENSOARG00000016753|ENSOARG00000003418|ENSOARG00000004654|ENSOARG00000016028|ENSOARG00000015380|ENSOARG00000017605|ENSOARG00000012207|ENSOARG00000010108	10	http://amigo.geneontology.org/amigo/term/GO:0051129	no
regulation of developmental growth	GO:0048638	0.0872673	0.343617	--	268	ENSOARG00000015056|ENSOARG00000009770|ENSOARG00000003418|ENSOARG00000016028|ENSOARG00000018968|ENSOARG00000012207	6	http://amigo.geneontology.org/amigo/term/GO:0048638	no
negative regulation of smooth muscle cell differentiation	GO:0051151	0.0877122	0.343617	--	8	ENSOARG00000013568	1	http://amigo.geneontology.org/amigo/term/GO:0051151	no
regulation of cell communication by electrical coupling	GO:0010649	0.0877122	0.343617	--	8	ENSOARG00000004265	1	http://amigo.geneontology.org/amigo/term/GO:0010649	no
positive regulation of triglyceride biosynthetic process	GO:0010867	0.0877122	0.343617	--	8	ENSOARG00000006871	1	http://amigo.geneontology.org/amigo/term/GO:0010867	no
positive regulation of neuron migration	GO:2001224	0.0877122	0.343617	--	8	ENSOARG00000015503	1	http://amigo.geneontology.org/amigo/term/GO:2001224	no
protein localization to microtubule	GO:0035372	0.0877122	0.343617	--	8	ENSOARG00000015503	1	http://amigo.geneontology.org/amigo/term/GO:0035372	no
cargo loading into vesicle	GO:0035459	0.0877122	0.343617	--	8	ENSOARG00000004654	1	http://amigo.geneontology.org/amigo/term/GO:0035459	no
G-protein coupled receptor internalization	GO:0002031	0.0877122	0.343617	--	8	ENSOARG00000014418	1	http://amigo.geneontology.org/amigo/term/GO:0002031	no
positive regulation of neurotransmitter secretion	GO:0001956	0.0877122	0.343617	--	8	ENSOARG00000012072	1	http://amigo.geneontology.org/amigo/term/GO:0001956	no
biotin metabolic process	GO:0006768	0.0877122	0.343617	--	8	ENSOARG00000004442	1	http://amigo.geneontology.org/amigo/term/GO:0006768	no
nephric duct morphogenesis	GO:0072178	0.0877122	0.343617	--	8	ENSOARG00000012207	1	http://amigo.geneontology.org/amigo/term/GO:0072178	no
hematopoietic stem cell differentiation	GO:0060218	0.0877122	0.343617	--	8	ENSOARG00000010343	1	http://amigo.geneontology.org/amigo/term/GO:0060218	no
negative regulation of cilium assembly	GO:1902018	0.0877122	0.343617	--	8	ENSOARG00000016422	1	http://amigo.geneontology.org/amigo/term/GO:1902018	no
negative regulation of autophagosome assembly	GO:1902902	0.0877122	0.343617	--	8	ENSOARG00000010108	1	http://amigo.geneontology.org/amigo/term/GO:1902902	no
positive regulation of extracellular matrix assembly	GO:1901203	0.0877122	0.343617	--	8	ENSOARG00000016028	1	http://amigo.geneontology.org/amigo/term/GO:1901203	no
protein desumoylation	GO:0016926	0.0877122	0.343617	GO:0016928	8	ENSOARG00000006569	1	http://amigo.geneontology.org/amigo/term/GO:0016926	no
negative regulation of stem cell proliferation	GO:2000647	0.0877122	0.343617	--	8	ENSOARG00000014671	1	http://amigo.geneontology.org/amigo/term/GO:2000647	no
observational learning	GO:0098597	0.0877122	0.343617	--	8	ENSOARG00000014671	1	http://amigo.geneontology.org/amigo/term/GO:0098597	no
negative regulation of collateral sprouting	GO:0048671	0.0877122	0.343617	--	8	ENSOARG00000012207	1	http://amigo.geneontology.org/amigo/term/GO:0048671	no
L-serine metabolic process	GO:0006563	0.0877122	0.343617	--	8	ENSOARG00000009930	1	http://amigo.geneontology.org/amigo/term/GO:0006563	no
negative regulation of posttranscriptional gene silencing	GO:0060149	0.0877122	0.343617	--	8	ENSOARG00000017147	1	http://amigo.geneontology.org/amigo/term/GO:0060149	no
positive regulation of fibroblast migration	GO:0010763	0.0877122	0.343617	--	8	ENSOARG00000007108	1	http://amigo.geneontology.org/amigo/term/GO:0010763	no
negative regulation of receptor-mediated endocytosis	GO:0048261	0.0877122	0.343617	--	8	ENSOARG00000004654	1	http://amigo.geneontology.org/amigo/term/GO:0048261	no
positive regulation of granulocyte differentiation	GO:0030854	0.0877122	0.343617	--	8	ENSOARG00000002293	1	http://amigo.geneontology.org/amigo/term/GO:0030854	no
negative regulation of gene silencing by RNA	GO:0060967	0.0877122	0.343617	--	8	ENSOARG00000017147	1	http://amigo.geneontology.org/amigo/term/GO:0060967	no
signal complex assembly	GO:0007172	0.0877122	0.343617	--	8	ENSOARG00000003418	1	http://amigo.geneontology.org/amigo/term/GO:0007172	no
regulation of autophagosome maturation	GO:1901096	0.0877122	0.343617	GO:1902452	8	ENSOARG00000006373	1	http://amigo.geneontology.org/amigo/term/GO:1901096	no
negative regulation of delayed rectifier potassium channel activity	GO:1902260	0.0877122	0.343617	--	8	ENSOARG00000004265	1	http://amigo.geneontology.org/amigo/term/GO:1902260	no
negative regulation of voltage-gated potassium channel activity	GO:1903817	0.0877122	0.343617	--	8	ENSOARG00000004265	1	http://amigo.geneontology.org/amigo/term/GO:1903817	no
short-chain fatty acid metabolic process	GO:0046459	0.0877122	0.343617	--	8	ENSOARG00000004442	1	http://amigo.geneontology.org/amigo/term/GO:0046459	no
fat cell differentiation	GO:0045444	0.0881466	0.344268	--	92	ENSOARG00000017943|ENSOARG00000002088|ENSOARG00000020246	3	http://amigo.geneontology.org/amigo/term/GO:0045444	no
appendage morphogenesis	GO:0035107	0.0881466	0.344268	--	92	ENSOARG00000010723|ENSOARG00000003665|ENSOARG00000003139	3	http://amigo.geneontology.org/amigo/term/GO:0035107	no
cellular metabolic process	GO:0044237	0.0884887	0.345079	--	8107	ENSOARG00000018958|ENSOARG00000006373|ENSOARG00000006569|ENSOARG00000003468|ENSOARG00000003139|ENSOARG00000003032|ENSOARG00000012564|ENSOARG00000004103|ENSOARG00000000163|ENSOARG00000001119|ENSOARG00000014418|ENSOARG00000002052|ENSOARG00000003418|ENSOARG00000010319|ENSOARG00000013806|ENSOARG00000025507|ENSOARG00000002293|ENSOARG00000011950|ENSOARG00000018880|ENSOARG00000000337|ENSOARG00000019350|…	103	http://amigo.geneontology.org/amigo/term/GO:0044237	no
cellular response to abiotic stimulus	GO:0071214	0.0888991	0.34525	--	207	ENSOARG00000017943|ENSOARG00000009701|ENSOARG00000016128|ENSOARG00000006871|ENSOARG00000000163	5	http://amigo.geneontology.org/amigo/term/GO:0071214	no
cellular response to environmental stimulus	GO:0104004	0.0888991	0.34525	--	207	ENSOARG00000017943|ENSOARG00000009701|ENSOARG00000016128|ENSOARG00000006871|ENSOARG00000000163	5	http://amigo.geneontology.org/amigo/term/GO:0104004	no
glycerolipid biosynthetic process	GO:0045017	0.08961	0.34525	--	148	ENSOARG00000013414|ENSOARG00000010185|ENSOARG00000019028|ENSOARG00000006666	4	http://amigo.geneontology.org/amigo/term/GO:0045017	no
cell junction organization	GO:0034330	0.08961	0.34525	--	148	ENSOARG00000005103|ENSOARG00000007108|ENSOARG00000012806|ENSOARG00000009380	4	http://amigo.geneontology.org/amigo/term/GO:0034330	no
heart development	GO:0007507	0.08961	0.34525	GO:0007511	148	ENSOARG00000014671|ENSOARG00000017943|ENSOARG00000008327|ENSOARG00000003654	4	http://amigo.geneontology.org/amigo/term/GO:0007507	no
erythrocyte differentiation	GO:0030218	0.0897436	0.34525	--	44	ENSOARG00000014930|ENSOARG00000002293	2	http://amigo.geneontology.org/amigo/term/GO:0030218	no
embryonic digit morphogenesis	GO:0042733	0.0897436	0.34525	--	44	ENSOARG00000008327|ENSOARG00000016297	2	http://amigo.geneontology.org/amigo/term/GO:0042733	no
formation of primary germ layer	GO:0001704	0.0897436	0.34525	--	44	ENSOARG00000011950|ENSOARG00000003654	2	http://amigo.geneontology.org/amigo/term/GO:0001704	no
calcium ion regulated exocytosis	GO:0017156	0.0897436	0.34525	--	44	ENSOARG00000000850|ENSOARG00000000193	2	http://amigo.geneontology.org/amigo/term/GO:0017156	no
negative regulation of cell adhesion	GO:0007162	0.0902907	0.346835	--	208	ENSOARG00000015207|ENSOARG00000003418|ENSOARG00000016028|ENSOARG00000014671|ENSOARG00000016753	5	http://amigo.geneontology.org/amigo/term/GO:0007162	no
protein localization to plasma membrane	GO:0072659	0.0913033	0.350201	GO:0072661|GO:0090002	149	ENSOARG00000001243|ENSOARG00000016028|ENSOARG00000014222|ENSOARG00000004265	4	http://amigo.geneontology.org/amigo/term/GO:0072659	no
regionalization	GO:0003002	0.0916936	0.351173	--	209	ENSOARG00000017943|ENSOARG00000003665|ENSOARG00000020350|ENSOARG00000016297|ENSOARG00000003654	5	http://amigo.geneontology.org/amigo/term/GO:0003002	no
signaling	GO:0023052	0.0923935	0.353326	GO:0023046|GO:0044700	472	ENSOARG00000006222|ENSOARG00000017010|ENSOARG00000015058|ENSOARG00000016292|ENSOARG00000009752|ENSOARG00000013755|ENSOARG00000020918|ENSOARG00000014313|ENSOARG00000012072	9	http://amigo.geneontology.org/amigo/term/GO:0023052	no
regulation of endopeptidase activity	GO:0052548	0.0931078	0.355494	--	210	ENSOARG00000004654|ENSOARG00000000337|ENSOARG00000009701|ENSOARG00000011768|ENSOARG00000012207	5	http://amigo.geneontology.org/amigo/term/GO:0052548	no
dicarboxylic acid transport	GO:0006835	0.0932376	0.355494	GO:0006841	45	ENSOARG00000014671|ENSOARG00000012072	2	http://amigo.geneontology.org/amigo/term/GO:0006835	no
vesicle docking	GO:0048278	0.0967706	0.356634	--	46	ENSOARG00000012072|ENSOARG00000001010	2	http://amigo.geneontology.org/amigo/term/GO:0048278	no
negative regulation of stress-activated protein kinase signaling cascade	GO:0070303	0.0967706	0.356634	--	46	ENSOARG00000010432|ENSOARG00000017147	2	http://amigo.geneontology.org/amigo/term/GO:0070303	no
organelle localization by membrane tethering	GO:0140056	0.0967706	0.356634	--	46	ENSOARG00000012072|ENSOARG00000001010	2	http://amigo.geneontology.org/amigo/term/GO:0140056	no
positive regulation of cell cycle G1/S phase transition	GO:1902808	0.0967706	0.356634	--	46	ENSOARG00000013568|ENSOARG00000005016	2	http://amigo.geneontology.org/amigo/term/GO:1902808	no
negative regulation of autophagy	GO:0010507	0.0967706	0.356634	--	46	ENSOARG00000006373|ENSOARG00000010108	2	http://amigo.geneontology.org/amigo/term/GO:0010507	no
negative regulation of stress-activated MAPK cascade	GO:0032873	0.0967706	0.356634	--	46	ENSOARG00000017147|ENSOARG00000010432	2	http://amigo.geneontology.org/amigo/term/GO:0032873	no
antigen processing and presentation of exogenous peptide antigen via MHC class II	GO:0019886	0.0967706	0.356634	GO:0042591|GO:0048005	46	ENSOARG00000003665|ENSOARG00000011666	2	http://amigo.geneontology.org/amigo/term/GO:0019886	no
positive regulation of glial cell proliferation	GO:0060252	0.0981231	0.356634	--	9	ENSOARG00000021134	1	http://amigo.geneontology.org/amigo/term/GO:0060252	no
membrane depolarization during cardiac muscle cell action potential	GO:0086012	0.0981231	0.356634	--	9	ENSOARG00000016292	1	http://amigo.geneontology.org/amigo/term/GO:0086012	no
negative regulation of neurological system process	GO:0031645	0.0981231	0.356634	--	9	ENSOARG00000010185	1	http://amigo.geneontology.org/amigo/term/GO:0031645	no
positive regulation of synaptic transmission, GABAergic	GO:0032230	0.0981231	0.356634	--	9	ENSOARG00000014313	1	http://amigo.geneontology.org/amigo/term/GO:0032230	no
positive regulation of RNA polymerase II transcriptional preinitiation complex assembly	GO:0045899	0.0981231	0.356634	--	9	ENSOARG00000017558	1	http://amigo.geneontology.org/amigo/term/GO:0045899	no
heterochromatin organization	GO:0070828	0.0981231	0.356634	--	9	ENSOARG00000008814	1	http://amigo.geneontology.org/amigo/term/GO:0070828	no
cytoskeletal anchoring at plasma membrane	GO:0007016	0.0981231	0.356634	--	9	ENSOARG00000004265	1	http://amigo.geneontology.org/amigo/term/GO:0007016	no
iron ion transmembrane transport	GO:0034755	0.0981231	0.356634	GO:0000040|GO:0006827	9	ENSOARG00000004654	1	http://amigo.geneontology.org/amigo/term/GO:0034755	no
protein localization to endosome	GO:0036010	0.0981231	0.356634	--	9	ENSOARG00000020394	1	http://amigo.geneontology.org/amigo/term/GO:0036010	no
axon choice point recognition	GO:0016198	0.0981231	0.356634	--	9	ENSOARG00000015056	1	http://amigo.geneontology.org/amigo/term/GO:0016198	no
negative regulation of cytosolic calcium ion concentration	GO:0051481	0.0981231	0.356634	--	9	ENSOARG00000011276	1	http://amigo.geneontology.org/amigo/term/GO:0051481	no
mitotic G1 DNA damage checkpoint	GO:0031571	0.0981231	0.356634	--	9	ENSOARG00000019355	1	http://amigo.geneontology.org/amigo/term/GO:0031571	no
regulation of methylation-dependent chromatin silencing	GO:0090308	0.0981231	0.356634	--	9	ENSOARG00000015380	1	http://amigo.geneontology.org/amigo/term/GO:0090308	no
nucleotide-excision repair, DNA damage recognition	GO:0000715	0.0981231	0.356634	--	9	ENSOARG00000007188	1	http://amigo.geneontology.org/amigo/term/GO:0000715	no
SMAD protein complex assembly	GO:0007183	0.0981231	0.356634	--	9	ENSOARG00000003654	1	http://amigo.geneontology.org/amigo/term/GO:0007183	no
activation of cysteine-type endopeptidase activity	GO:0097202	0.0981231	0.356634	--	9	ENSOARG00000011768	1	http://amigo.geneontology.org/amigo/term/GO:0097202	no
forebrain morphogenesis	GO:0048853	0.0981231	0.356634	--	9	ENSOARG00000014671	1	http://amigo.geneontology.org/amigo/term/GO:0048853	no
positive regulation of cytokine production involved in inflammatory response	GO:1900017	0.0981231	0.356634	--	9	ENSOARG00000005432	1	http://amigo.geneontology.org/amigo/term/GO:1900017	no
negative regulation of DNA damage response, signal transduction by p53 class mediator	GO:0043518	0.0981231	0.356634	--	9	ENSOARG00000014368	1	http://amigo.geneontology.org/amigo/term/GO:0043518	no
positive regulation of macrophage derived foam cell differentiation	GO:0010744	0.0981231	0.356634	--	9	ENSOARG00000021134	1	http://amigo.geneontology.org/amigo/term/GO:0010744	no
regulation of lamellipodium morphogenesis	GO:2000392	0.0981231	0.356634	--	9	ENSOARG00000007108	1	http://amigo.geneontology.org/amigo/term/GO:2000392	no
regulation of alkaline phosphatase activity	GO:0010692	0.0981231	0.356634	--	9	ENSOARG00000006871	1	http://amigo.geneontology.org/amigo/term/GO:0010692	no
positive regulation of receptor recycling	GO:0001921	0.0981231	0.356634	--	9	ENSOARG00000004509	1	http://amigo.geneontology.org/amigo/term/GO:0001921	no
cellular copper ion homeostasis	GO:0006878	0.0981231	0.356634	--	9	ENSOARG00000015056	1	http://amigo.geneontology.org/amigo/term/GO:0006878	no
UTP biosynthetic process	GO:0006228	0.0981231	0.356634	--	9	ENSOARG00000009486	1	http://amigo.geneontology.org/amigo/term/GO:0006228	no
negative regulation of histone H3-K9 methylation	GO:0051573	0.0981231	0.356634	--	9	ENSOARG00000015380	1	http://amigo.geneontology.org/amigo/term/GO:0051573	no
positive regulation of NF-kappaB transcription factor activity	GO:0051092	0.0994172	0.359809	--	97	ENSOARG00000021134|ENSOARG00000001529|ENSOARG00000005432	3	http://amigo.geneontology.org/amigo/term/GO:0051092	no
positive regulation of transmembrane transport	GO:0034764	0.0994172	0.359809	--	97	ENSOARG00000004265|ENSOARG00000016292|ENSOARG00000017010	3	http://amigo.geneontology.org/amigo/term/GO:0034764	no
G2/M transition of mitotic cell cycle	GO:0000086	0.0994172	0.359809	--	97	ENSOARG00000006316|ENSOARG00000017010|ENSOARG00000013261	3	http://amigo.geneontology.org/amigo/term/GO:0000086	no
cellular macromolecule catabolic process	GO:0044265	0.10168	0.366294	GO:0034962	623	ENSOARG00000018958|ENSOARG00000007764|ENSOARG00000017558|ENSOARG00000019268|ENSOARG00000004565|ENSOARG00000005494|ENSOARG00000007188|ENSOARG00000004443|ENSOARG00000020780|ENSOARG00000002775|ENSOARG00000016340	11	http://amigo.geneontology.org/amigo/term/GO:0044265	no
system development	GO:0048731	0.101689	0.366294	--	552	ENSOARG00000016751|ENSOARG00000016297|ENSOARG00000010723|ENSOARG00000017943|ENSOARG00000020214|ENSOARG00000002785|ENSOARG00000014671|ENSOARG00000007108|ENSOARG00000014313|ENSOARG00000014368	10	http://amigo.geneontology.org/amigo/term/GO:0048731	no
cell cycle G2/M phase transition	GO:0044839	0.101738	0.366294	--	98	ENSOARG00000006316|ENSOARG00000017010|ENSOARG00000013261	3	http://amigo.geneontology.org/amigo/term/GO:0044839	no
response to starvation	GO:0042594	0.10178	0.366294	--	155	ENSOARG00000004239|ENSOARG00000000193|ENSOARG00000016753|ENSOARG00000000163	4	http://amigo.geneontology.org/amigo/term/GO:0042594	no
antigen processing and presentation of peptide antigen via MHC class II	GO:0002495	0.103948	0.369449	--	48	ENSOARG00000003665|ENSOARG00000011666	2	http://amigo.geneontology.org/amigo/term/GO:0002495	no
cell aging	GO:0007569	0.103948	0.369449	--	48	ENSOARG00000010432|ENSOARG00000000163	2	http://amigo.geneontology.org/amigo/term/GO:0007569	no
calcium ion transport into cytosol	GO:0060402	0.103948	0.369449	--	48	ENSOARG00000008132|ENSOARG00000016292	2	http://amigo.geneontology.org/amigo/term/GO:0060402	no
ER to Golgi vesicle-mediated transport	GO:0006888	0.10408	0.369449	GO:0048221	99	ENSOARG00000004265|ENSOARG00000003665|ENSOARG00000010725	3	http://amigo.geneontology.org/amigo/term/GO:0006888	no
regulation of peptidase activity	GO:0052547	0.104821	0.369449	--	218	ENSOARG00000004654|ENSOARG00000000337|ENSOARG00000011768|ENSOARG00000012207|ENSOARG00000009701	5	http://amigo.geneontology.org/amigo/term/GO:0052547	no
cellular macromolecule metabolic process	GO:0044260	0.105351	0.369449	GO:0034960	6202	ENSOARG00000018958|ENSOARG00000015056|ENSOARG00000011436|ENSOARG00000019355|ENSOARG00000002088|ENSOARG00000002212|ENSOARG00000006569|ENSOARG00000008546|ENSOARG00000017943|ENSOARG00000001529|ENSOARG00000025507|ENSOARG00000018968|ENSOARG00000003139|ENSOARG00000020214|ENSOARG00000003654|ENSOARG00000015532|ENSOARG00000003032|ENSOARG00000013755|ENSOARG00000012564|ENSOARG00000003753|ENSOARG00000004103|…	80	http://amigo.geneontology.org/amigo/term/GO:0044260	no
positive regulation of multicellular organismal process	GO:0051240	0.105883	0.369449	--	1146	ENSOARG00000012103|ENSOARG00000017222|ENSOARG00000013755|ENSOARG00000016753|ENSOARG00000017943|ENSOARG00000003654|ENSOARG00000009752|ENSOARG00000002293|ENSOARG00000016028|ENSOARG00000005432|ENSOARG00000018880|ENSOARG00000020214|ENSOARG00000021134|ENSOARG00000015503|ENSOARG00000013568|ENSOARG00000010185|ENSOARG00000014930|ENSOARG00000006871	18	http://amigo.geneontology.org/amigo/term/GO:0051240	no
skeletal system morphogenesis	GO:0048705	0.106444	0.369449	--	100	ENSOARG00000010723|ENSOARG00000003654|ENSOARG00000003139	3	http://amigo.geneontology.org/amigo/term/GO:0048705	no
cell migration	GO:0016477	0.106778	0.369449	--	629	ENSOARG00000015207|ENSOARG00000002215|ENSOARG00000020899|ENSOARG00000006871|ENSOARG00000013063|ENSOARG00000003418|ENSOARG00000003585|ENSOARG00000017011|ENSOARG00000015058|ENSOARG00000006316|ENSOARG00000020384	11	http://amigo.geneontology.org/amigo/term/GO:0016477	no
purine-containing compound catabolic process	GO:0072523	0.10759	0.369449	--	49	ENSOARG00000013382|ENSOARG00000017022	2	http://amigo.geneontology.org/amigo/term/GO:0072523	no
embryonic pattern specification	GO:0009880	0.10759	0.369449	--	49	ENSOARG00000014930|ENSOARG00000003654	2	http://amigo.geneontology.org/amigo/term/GO:0009880	no
neurotransmitter secretion	GO:0007269	0.10759	0.369449	GO:0010554	49	ENSOARG00000014671|ENSOARG00000012072	2	http://amigo.geneontology.org/amigo/term/GO:0007269	no
regulation of biological quality	GO:0065008	0.108405	0.369449	--	2805	ENSOARG00000015056|ENSOARG00000019355|ENSOARG00000016809|ENSOARG00000003654|ENSOARG00000008814|ENSOARG00000017943|ENSOARG00000013050|ENSOARG00000015058|ENSOARG00000003032|ENSOARG00000000850|ENSOARG00000007108|ENSOARG00000007609|ENSOARG00000006871|ENSOARG00000017010|ENSOARG00000009752|ENSOARG00000000163|ENSOARG00000020813|ENSOARG00000018968|ENSOARG00000008132|ENSOARG00000020780|ENSOARG00000012072|…	39	http://amigo.geneontology.org/amigo/term/GO:0065008	no
musculoskeletal movement	GO:0050881	0.108416	0.369449	--	10	ENSOARG00000019355	1	http://amigo.geneontology.org/amigo/term/GO:0050881	no
prepulse inhibition	GO:0060134	0.108416	0.369449	--	10	ENSOARG00000020384	1	http://amigo.geneontology.org/amigo/term/GO:0060134	no
multicellular organismal movement	GO:0050879	0.108416	0.369449	--	10	ENSOARG00000019355	1	http://amigo.geneontology.org/amigo/term/GO:0050879	no
UTP metabolic process	GO:0046051	0.108416	0.369449	--	10	ENSOARG00000009486	1	http://amigo.geneontology.org/amigo/term/GO:0046051	no
embryonic foregut morphogenesis	GO:0048617	0.108416	0.369449	--	10	ENSOARG00000003654	1	http://amigo.geneontology.org/amigo/term/GO:0048617	no
pathway-restricted SMAD protein phosphorylation	GO:0060389	0.108416	0.369449	--	10	ENSOARG00000004565	1	http://amigo.geneontology.org/amigo/term/GO:0060389	no
exit from mitosis	GO:0010458	0.108416	0.369449	--	10	ENSOARG00000016028	1	http://amigo.geneontology.org/amigo/term/GO:0010458	no
regulation of RNA polymerase II transcriptional preinitiation complex assembly	GO:0045898	0.108416	0.369449	--	10	ENSOARG00000017558	1	http://amigo.geneontology.org/amigo/term/GO:0045898	no
behavioral response to cocaine	GO:0048148	0.108416	0.369449	--	10	ENSOARG00000020214	1	http://amigo.geneontology.org/amigo/term/GO:0048148	no
vesicle fusion with Golgi apparatus	GO:0048280	0.108416	0.369449	--	10	ENSOARG00000010725	1	http://amigo.geneontology.org/amigo/term/GO:0048280	no
insulin-like growth factor receptor signaling pathway	GO:0048009	0.108416	0.369449	--	10	ENSOARG00000019355	1	http://amigo.geneontology.org/amigo/term/GO:0048009	no
negative regulation of intracellular estrogen receptor signaling pathway	GO:0033147	0.108416	0.369449	--	10	ENSOARG00000017011	1	http://amigo.geneontology.org/amigo/term/GO:0033147	no
regulation of GTP binding	GO:1904424	0.108416	0.369449	--	10	ENSOARG00000007108	1	http://amigo.geneontology.org/amigo/term/GO:1904424	no
regulation of amyloid precursor protein catabolic process	GO:1902991	0.108416	0.369449	--	10	ENSOARG00000004654	1	http://amigo.geneontology.org/amigo/term/GO:1902991	no
G1 DNA damage checkpoint	GO:0044783	0.108416	0.369449	--	10	ENSOARG00000019355	1	http://amigo.geneontology.org/amigo/term/GO:0044783	no
positive regulation of insulin receptor signaling pathway	GO:0046628	0.108416	0.369449	--	10	ENSOARG00000004262	1	http://amigo.geneontology.org/amigo/term/GO:0046628	no
regulation of synapse structural plasticity	GO:0051823	0.108416	0.369449	--	10	ENSOARG00000020384	1	http://amigo.geneontology.org/amigo/term/GO:0051823	no
multicellular organism aging	GO:0010259	0.108416	0.369449	--	10	ENSOARG00000000163	1	http://amigo.geneontology.org/amigo/term/GO:0010259	no
positive regulation of phosphoprotein phosphatase activity	GO:0032516	0.108416	0.369449	GO:0032514|GO:0034049	10	ENSOARG00000008804	1	http://amigo.geneontology.org/amigo/term/GO:0032516	no
cellular response to cholesterol	GO:0071397	0.108416	0.369449	--	10	ENSOARG00000006871	1	http://amigo.geneontology.org/amigo/term/GO:0071397	no
regulation of triglyceride catabolic process	GO:0010896	0.108416	0.369449	--	10	ENSOARG00000006871	1	http://amigo.geneontology.org/amigo/term/GO:0010896	no
pericardium development	GO:0060039	0.108416	0.369449	--	10	ENSOARG00000003654	1	http://amigo.geneontology.org/amigo/term/GO:0060039	no
nodal signaling pathway	GO:0038092	0.108416	0.369449	--	10	ENSOARG00000003654	1	http://amigo.geneontology.org/amigo/term/GO:0038092	no
mitotic G1/S transition checkpoint	GO:0044819	0.108416	0.369449	--	10	ENSOARG00000019355	1	http://amigo.geneontology.org/amigo/term/GO:0044819	no
regulation of inclusion body assembly	GO:0090083	0.108416	0.369449	--	10	ENSOARG00000017558	1	http://amigo.geneontology.org/amigo/term/GO:0090083	no
retina morphogenesis in camera-type eye	GO:0060042	0.108416	0.369449	--	10	ENSOARG00000018880	1	http://amigo.geneontology.org/amigo/term/GO:0060042	no
GTP biosynthetic process	GO:0006183	0.108416	0.369449	--	10	ENSOARG00000009486	1	http://amigo.geneontology.org/amigo/term/GO:0006183	no
negative regulation of epithelial cell proliferation	GO:0050680	0.108829	0.370364	--	101	ENSOARG00000014671|ENSOARG00000017767|ENSOARG00000016297	3	http://amigo.geneontology.org/amigo/term/GO:0050680	no
cellular lipid metabolic process	GO:0044255	0.109	0.370457	--	777	ENSOARG00000019350|ENSOARG00000019028|ENSOARG00000017147|ENSOARG00000003597|ENSOARG00000007998|ENSOARG00000013806|ENSOARG00000006666|ENSOARG00000013414|ENSOARG00000018249|ENSOARG00000008905|ENSOARG00000004442|ENSOARG00000010185|ENSOARG00000006871	13	http://amigo.geneontology.org/amigo/term/GO:0044255	no
apoptotic signaling pathway	GO:0097190	0.109393	0.371299	GO:0008624	221	ENSOARG00000014671|ENSOARG00000008132|ENSOARG00000009701|ENSOARG00000000337|ENSOARG00000017943	5	http://amigo.geneontology.org/amigo/term/GO:0097190	no
regulation of hormone levels	GO:0010817	0.110446	0.373333	--	353	ENSOARG00000006871|ENSOARG00000017022|ENSOARG00000003654|ENSOARG00000005016|ENSOARG00000006046|ENSOARG00000000850|ENSOARG00000007108	7	http://amigo.geneontology.org/amigo/term/GO:0010817	no
positive regulation of cell migration	GO:0030335	0.110446	0.373333	--	353	ENSOARG00000006871|ENSOARG00000016753|ENSOARG00000003418|ENSOARG00000009306|ENSOARG00000016028|ENSOARG00000015503|ENSOARG00000007108	7	http://amigo.geneontology.org/amigo/term/GO:0030335	no
regulation of neuron differentiation	GO:0045664	0.110566	0.373333	--	491	ENSOARG00000009770|ENSOARG00000003418|ENSOARG00000012103|ENSOARG00000016028|ENSOARG00000013755|ENSOARG00000018968|ENSOARG00000020214|ENSOARG00000010185|ENSOARG00000012207	9	http://amigo.geneontology.org/amigo/term/GO:0045664	no
macromolecule catabolic process	GO:0009057	0.110574	0.373333	GO:0043285	779	ENSOARG00000018958|ENSOARG00000007764|ENSOARG00000003753|ENSOARG00000011950|ENSOARG00000017558|ENSOARG00000019268|ENSOARG00000004565|ENSOARG00000005494|ENSOARG00000007188|ENSOARG00000004443|ENSOARG00000020780|ENSOARG00000002775|ENSOARG00000016340	13	http://amigo.geneontology.org/amigo/term/GO:0009057	no
dorsal/ventral pattern formation	GO:0009953	0.111265	0.374681	--	50	ENSOARG00000003665|ENSOARG00000016297	2	http://amigo.geneontology.org/amigo/term/GO:0009953	no
cellular component assembly involved in morphogenesis	GO:0010927	0.111265	0.374681	--	50	ENSOARG00000010185|ENSOARG00000019028	2	http://amigo.geneontology.org/amigo/term/GO:0010927	no
regulation of peptide transport	GO:0090087	0.112023	0.376739	--	635	ENSOARG00000004265|ENSOARG00000006871|ENSOARG00000013261|ENSOARG00000017022|ENSOARG00000016753|ENSOARG00000005016|ENSOARG00000000850|ENSOARG00000006046|ENSOARG00000014671|ENSOARG00000015503|ENSOARG00000007108	11	http://amigo.geneontology.org/amigo/term/GO:0090087	no
cellular response to endogenous stimulus	GO:0071495	0.112588	0.378142	--	493	ENSOARG00000001243|ENSOARG00000006871|ENSOARG00000004239|ENSOARG00000003418|ENSOARG00000017010|ENSOARG00000009701|ENSOARG00000020394|ENSOARG00000015380|ENSOARG00000014222	9	http://amigo.geneontology.org/amigo/term/GO:0071495	no
protein localization to cell periphery	GO:1990778	0.112784	0.378307	--	161	ENSOARG00000001243|ENSOARG00000016028|ENSOARG00000014222|ENSOARG00000004265	4	http://amigo.geneontology.org/amigo/term/GO:1990778	no
cell-cell signaling	GO:0007267	0.11343	0.378877	--	424	ENSOARG00000006222|ENSOARG00000017010|ENSOARG00000015058|ENSOARG00000009752|ENSOARG00000013755|ENSOARG00000020918|ENSOARG00000014313|ENSOARG00000012072	8	http://amigo.geneontology.org/amigo/term/GO:0007267	no
ossification	GO:0001503	0.113659	0.378877	--	103	ENSOARG00000006871|ENSOARG00000014930|ENSOARG00000003139	3	http://amigo.geneontology.org/amigo/term/GO:0001503	no
retrograde vesicle-mediated transport, Golgi to ER	GO:0006890	0.114973	0.378877	GO:0048220	51	ENSOARG00000016340|ENSOARG00000011666	2	http://amigo.geneontology.org/amigo/term/GO:0006890	no
retina development in camera-type eye	GO:0060041	0.114973	0.378877	GO:0002073	51	ENSOARG00000004443|ENSOARG00000008327	2	http://amigo.geneontology.org/amigo/term/GO:0060041	no
positive regulation of endothelial cell migration	GO:0010595	0.114973	0.378877	--	51	ENSOARG00000006871|ENSOARG00000016753	2	http://amigo.geneontology.org/amigo/term/GO:0010595	no
cyclic nucleotide metabolic process	GO:0009187	0.114973	0.378877	--	51	ENSOARG00000013382|ENSOARG00000017022	2	http://amigo.geneontology.org/amigo/term/GO:0009187	no
sensory organ morphogenesis	GO:0090596	0.114973	0.378877	--	51	ENSOARG00000010723|ENSOARG00000014671	2	http://amigo.geneontology.org/amigo/term/GO:0090596	no
SMAD protein signal transduction	GO:0060395	0.114973	0.378877	--	51	ENSOARG00000014930|ENSOARG00000003654	2	http://amigo.geneontology.org/amigo/term/GO:0060395	no
cellular response to peptide hormone stimulus	GO:0071375	0.116105	0.378877	--	104	ENSOARG00000001243|ENSOARG00000014222|ENSOARG00000006871	3	http://amigo.geneontology.org/amigo/term/GO:0071375	no
positive regulation of cysteine-type endopeptidase activity	GO:2001056	0.116105	0.378877	--	104	ENSOARG00000009701|ENSOARG00000011768|ENSOARG00000000337	3	http://amigo.geneontology.org/amigo/term/GO:2001056	no
nucleobase-containing compound catabolic process	GO:0034655	0.116824	0.378877	--	291	ENSOARG00000007764|ENSOARG00000017022|ENSOARG00000005494|ENSOARG00000013382|ENSOARG00000016340|ENSOARG00000004443	6	http://amigo.geneontology.org/amigo/term/GO:0034655	no
response to decreased oxygen levels	GO:0036293	0.118477	0.378877	--	164	ENSOARG00000008814|ENSOARG00000017943|ENSOARG00000014671|ENSOARG00000004239	4	http://amigo.geneontology.org/amigo/term/GO:0036293	no
regulation of phosphatase activity	GO:0010921	0.11857	0.378877	--	105	ENSOARG00000008804|ENSOARG00000006871|ENSOARG00000015793	3	http://amigo.geneontology.org/amigo/term/GO:0010921	no
positive regulation of lyase activity	GO:0051349	0.118591	0.378877	--	11	ENSOARG00000014671	1	http://amigo.geneontology.org/amigo/term/GO:0051349	no
cellular response to dexamethasone stimulus	GO:0071549	0.118591	0.378877	--	11	ENSOARG00000009701	1	http://amigo.geneontology.org/amigo/term/GO:0071549	no
serine family amino acid biosynthetic process	GO:0009070	0.118591	0.378877	--	11	ENSOARG00000009930	1	http://amigo.geneontology.org/amigo/term/GO:0009070	no
negative regulation of glial cell apoptotic process	GO:0034351	0.118591	0.378877	--	11	ENSOARG00000021134	1	http://amigo.geneontology.org/amigo/term/GO:0034351	no
regulation of glial cell apoptotic process	GO:0034350	0.118591	0.378877	--	11	ENSOARG00000021134	1	http://amigo.geneontology.org/amigo/term/GO:0034350	no
magnesium ion homeostasis	GO:0010960	0.118591	0.378877	--	11	ENSOARG00000004265	1	http://amigo.geneontology.org/amigo/term/GO:0010960	no
positive regulation of sodium ion transmembrane transporter activity	GO:2000651	0.118591	0.378877	--	11	ENSOARG00000004265	1	http://amigo.geneontology.org/amigo/term/GO:2000651	no
regulation of rhodopsin mediated signaling pathway	GO:0022400	0.118591	0.378877	--	11	ENSOARG00000014418	1	http://amigo.geneontology.org/amigo/term/GO:0022400	no
iron ion import	GO:0097286	0.118591	0.378877	--	11	ENSOARG00000004654	1	http://amigo.geneontology.org/amigo/term/GO:0097286	no
cellular response to estrogen stimulus	GO:0071391	0.118591	0.378877	--	11	ENSOARG00000016753	1	http://amigo.geneontology.org/amigo/term/GO:0071391	no
inositol phosphate dephosphorylation	GO:0046855	0.118591	0.378877	--	11	ENSOARG00000013414	1	http://amigo.geneontology.org/amigo/term/GO:0046855	no
regulation of skeletal muscle adaptation	GO:0014733	0.118591	0.378877	--	11	ENSOARG00000011276	1	http://amigo.geneontology.org/amigo/term/GO:0014733	no
endoderm formation	GO:0001706	0.118591	0.378877	--	11	ENSOARG00000003654	1	http://amigo.geneontology.org/amigo/term/GO:0001706	no
negative regulation of neurotransmitter secretion	GO:0046929	0.118591	0.378877	--	11	ENSOARG00000014671	1	http://amigo.geneontology.org/amigo/term/GO:0046929	no
inositol metabolic process	GO:0006020	0.118591	0.378877	--	11	ENSOARG00000018505	1	http://amigo.geneontology.org/amigo/term/GO:0006020	no
regulation of RIG-I signaling pathway	GO:0039535	0.118591	0.378877	--	11	ENSOARG00000013568	1	http://amigo.geneontology.org/amigo/term/GO:0039535	no
negative regulation of keratinocyte proliferation	GO:0010839	0.118591	0.378877	--	11	ENSOARG00000016297	1	http://amigo.geneontology.org/amigo/term/GO:0010839	no
response to UV-C	GO:0010225	0.118591	0.378877	--	11	ENSOARG00000000163	1	http://amigo.geneontology.org/amigo/term/GO:0010225	no
phosphorylated carbohydrate dephosphorylation	GO:0046838	0.118591	0.378877	--	11	ENSOARG00000013414	1	http://amigo.geneontology.org/amigo/term/GO:0046838	no
anatomical structure regression	GO:0060033	0.118591	0.378877	--	11	ENSOARG00000014930	1	http://amigo.geneontology.org/amigo/term/GO:0060033	no
Fc-gamma receptor signaling pathway involved in phagocytosis	GO:0038096	0.118713	0.378877	--	52	ENSOARG00000003585|ENSOARG00000016751	2	http://amigo.geneontology.org/amigo/term/GO:0038096	no
regulation of cellular response to insulin stimulus	GO:1900076	0.118713	0.378877	--	52	ENSOARG00000006871|ENSOARG00000004262	2	http://amigo.geneontology.org/amigo/term/GO:1900076	no
immune response-regulating cell surface receptor signaling pathway involved in phagocytosis	GO:0002433	0.118713	0.378877	--	52	ENSOARG00000003585|ENSOARG00000016751	2	http://amigo.geneontology.org/amigo/term/GO:0002433	no
insulin receptor signaling pathway	GO:0008286	0.118713	0.378877	--	52	ENSOARG00000006871|ENSOARG00000005016	2	http://amigo.geneontology.org/amigo/term/GO:0008286	no
wound healing	GO:0042060	0.118713	0.378877	--	52	ENSOARG00000014671|ENSOARG00000000337	2	http://amigo.geneontology.org/amigo/term/GO:0042060	no
post-embryonic development	GO:0009791	0.118713	0.378877	--	52	ENSOARG00000019355|ENSOARG00000003654	2	http://amigo.geneontology.org/amigo/term/GO:0009791	no
response to light stimulus	GO:0009416	0.120431	0.383885	--	228	ENSOARG00000014671|ENSOARG00000017943|ENSOARG00000009701|ENSOARG00000015056|ENSOARG00000000163	5	http://amigo.geneontology.org/amigo/term/GO:0009416	no
regulation of neuron apoptotic process	GO:0043523	0.12234	0.387465	--	166	ENSOARG00000014671|ENSOARG00000004239|ENSOARG00000009701|ENSOARG00000012207	4	http://amigo.geneontology.org/amigo/term/GO:0043523	no
maintenance of protein location in cell	GO:0032507	0.122482	0.387465	--	53	ENSOARG00000020813|ENSOARG00000004265	2	http://amigo.geneontology.org/amigo/term/GO:0032507	no
regulation of heart rate	GO:0002027	0.122482	0.387465	--	53	ENSOARG00000016292|ENSOARG00000017010	2	http://amigo.geneontology.org/amigo/term/GO:0002027	no
hormone secretion	GO:0046879	0.122482	0.387465	--	53	ENSOARG00000000850|ENSOARG00000003654	2	http://amigo.geneontology.org/amigo/term/GO:0046879	no
regulation of potassium ion transmembrane transport	GO:1901379	0.122482	0.387465	--	53	ENSOARG00000004265|ENSOARG00000017010	2	http://amigo.geneontology.org/amigo/term/GO:1901379	no
regulation of cAMP biosynthetic process	GO:0030817	0.122482	0.387465	--	53	ENSOARG00000014671|ENSOARG00000017010	2	http://amigo.geneontology.org/amigo/term/GO:0030817	no
regulation of signal transduction by p53 class mediator	GO:1901796	0.123559	0.387465	--	107	ENSOARG00000017943|ENSOARG00000014368|ENSOARG00000000163	3	http://amigo.geneontology.org/amigo/term/GO:1901796	no
positive regulation of cell motility	GO:2000147	0.124057	0.387465	--	364	ENSOARG00000006871|ENSOARG00000016753|ENSOARG00000003418|ENSOARG00000009306|ENSOARG00000016028|ENSOARG00000015503|ENSOARG00000007108	7	http://amigo.geneontology.org/amigo/term/GO:2000147	no
regulation of protein metabolic process	GO:0051246	0.124468	0.387465	--	2036	ENSOARG00000018958|ENSOARG00000015056|ENSOARG00000020899|ENSOARG00000019355|ENSOARG00000017943|ENSOARG00000013544|ENSOARG00000016128|ENSOARG00000012207|ENSOARG00000014368|ENSOARG00000007609|ENSOARG00000006871|ENSOARG00000017010|ENSOARG00000009752|ENSOARG00000008440|ENSOARG00000009306|ENSOARG00000015380|ENSOARG00000007188|ENSOARG00000015793|ENSOARG00000004239|ENSOARG00000003418|ENSOARG00000008804|…	29	http://amigo.geneontology.org/amigo/term/GO:0051246	no
organic substance metabolic process	GO:0071704	0.125602	0.387465	--	8411	ENSOARG00000018958|ENSOARG00000006569|ENSOARG00000025507|ENSOARG00000003139|ENSOARG00000003032|ENSOARG00000012564|ENSOARG00000004103|ENSOARG00000000163|ENSOARG00000001119|ENSOARG00000014418|ENSOARG00000002052|ENSOARG00000013136|ENSOARG00000003418|ENSOARG00000010319|ENSOARG00000013806|ENSOARG00000002293|ENSOARG00000011950|ENSOARG00000018880|ENSOARG00000000337|ENSOARG00000019350|ENSOARG00000011436|…	105	http://amigo.geneontology.org/amigo/term/GO:0071704	no
regulation of stress-activated MAPK cascade	GO:0032872	0.126256	0.387465	--	168	ENSOARG00000000337|ENSOARG00000010432|ENSOARG00000017147|ENSOARG00000016128	4	http://amigo.geneontology.org/amigo/term/GO:0032872	no
regulation of smoothened signaling pathway	GO:0008589	0.126281	0.387465	GO:0007226|GO:0043109	54	ENSOARG00000003665|ENSOARG00000016297	2	http://amigo.geneontology.org/amigo/term/GO:0008589	no
kidney epithelium development	GO:0072073	0.126281	0.387465	--	54	ENSOARG00000014930|ENSOARG00000003654	2	http://amigo.geneontology.org/amigo/term/GO:0072073	no
Fc receptor mediated stimulatory signaling pathway	GO:0002431	0.126281	0.387465	--	54	ENSOARG00000003585|ENSOARG00000016751	2	http://amigo.geneontology.org/amigo/term/GO:0002431	no
positive regulation of JUN kinase activity	GO:0043507	0.126281	0.387465	--	54	ENSOARG00000000337|ENSOARG00000016128	2	http://amigo.geneontology.org/amigo/term/GO:0043507	no
multicellular organismal signaling	GO:0035637	0.126281	0.387465	--	54	ENSOARG00000016292|ENSOARG00000017010	2	http://amigo.geneontology.org/amigo/term/GO:0035637	no
regulation of protein dephosphorylation	GO:0035304	0.126281	0.387465	--	54	ENSOARG00000008804|ENSOARG00000015793	2	http://amigo.geneontology.org/amigo/term/GO:0035304	no
positive regulation of cell differentiation	GO:0045597	0.126298	0.387465	--	724	ENSOARG00000000337|ENSOARG00000013755|ENSOARG00000003654|ENSOARG00000010185|ENSOARG00000002293|ENSOARG00000018880|ENSOARG00000020214|ENSOARG00000021134|ENSOARG00000015503|ENSOARG00000020384|ENSOARG00000014930|ENSOARG00000007108	12	http://amigo.geneontology.org/amigo/term/GO:0045597	no
cell-cell adhesion	GO:0098609	0.126621	0.387465	GO:0016337	366	ENSOARG00000015207|ENSOARG00000005103|ENSOARG00000011768|ENSOARG00000012806|ENSOARG00000013755|ENSOARG00000020384|ENSOARG00000009380	7	http://amigo.geneontology.org/amigo/term/GO:0098609	no
regulation of stress-activated protein kinase signaling cascade	GO:0070302	0.128234	0.387465	--	169	ENSOARG00000000337|ENSOARG00000010432|ENSOARG00000017147|ENSOARG00000016128	4	http://amigo.geneontology.org/amigo/term/GO:0070302	no
phospholipid biosynthetic process	GO:0008654	0.128234	0.387465	--	169	ENSOARG00000013414|ENSOARG00000010185|ENSOARG00000019028|ENSOARG00000006666	4	http://amigo.geneontology.org/amigo/term/GO:0008654	no
response to insulin	GO:0032868	0.128623	0.387465	--	109	ENSOARG00000001243|ENSOARG00000014222|ENSOARG00000006871	3	http://amigo.geneontology.org/amigo/term/GO:0032868	no
regulation of sequestering of triglyceride	GO:0010889	0.128652	0.387465	--	12	ENSOARG00000020246	1	http://amigo.geneontology.org/amigo/term/GO:0010889	no
inner dynein arm assembly	GO:0036159	0.128652	0.387465	--	12	ENSOARG00000020899	1	http://amigo.geneontology.org/amigo/term/GO:0036159	no
regulation of defense response to virus by virus	GO:0050690	0.128652	0.387465	--	12	ENSOARG00000003585	1	http://amigo.geneontology.org/amigo/term/GO:0050690	no
Golgi to vacuole transport	GO:0006896	0.128652	0.387465	--	12	ENSOARG00000010725	1	http://amigo.geneontology.org/amigo/term/GO:0006896	no
positive regulation of potassium ion transmembrane transporter activity	GO:1901018	0.128652	0.387465	--	12	ENSOARG00000017010	1	http://amigo.geneontology.org/amigo/term/GO:1901018	no
adrenal gland development	GO:0030325	0.128652	0.387465	--	12	ENSOARG00000014671	1	http://amigo.geneontology.org/amigo/term/GO:0030325	no
copper ion homeostasis	GO:0055070	0.128652	0.387465	--	12	ENSOARG00000015056	1	http://amigo.geneontology.org/amigo/term/GO:0055070	no
regulation of cardiac muscle cell apoptotic process	GO:0010665	0.128652	0.387465	--	12	ENSOARG00000000337	1	http://amigo.geneontology.org/amigo/term/GO:0010665	no
positive regulation of antigen receptor-mediated signaling pathway	GO:0050857	0.128652	0.387465	--	12	ENSOARG00000021134	1	http://amigo.geneontology.org/amigo/term/GO:0050857	no
cellular response to sterol	GO:0036315	0.128652	0.387465	--	12	ENSOARG00000006871	1	http://amigo.geneontology.org/amigo/term/GO:0036315	no
regulation of lipoprotein particle clearance	GO:0010984	0.128652	0.387465	--	12	ENSOARG00000006871	1	http://amigo.geneontology.org/amigo/term/GO:0010984	no
histone H3-K9 demethylation	GO:0033169	0.128652	0.387465	--	12	ENSOARG00000013702	1	http://amigo.geneontology.org/amigo/term/GO:0033169	no
positive regulation of histone H3-K4 methylation	GO:0051571	0.128652	0.387465	--	12	ENSOARG00000015380	1	http://amigo.geneontology.org/amigo/term/GO:0051571	no
cell migration in hindbrain	GO:0021535	0.128652	0.387465	--	12	ENSOARG00000020384	1	http://amigo.geneontology.org/amigo/term/GO:0021535	no
neutrophil mediated immunity	GO:0002446	0.128652	0.387465	--	12	ENSOARG00000002293	1	http://amigo.geneontology.org/amigo/term/GO:0002446	no
negative regulation of potassium ion transmembrane transporter activity	GO:1901017	0.128652	0.387465	--	12	ENSOARG00000004265	1	http://amigo.geneontology.org/amigo/term/GO:1901017	no
embryonic camera-type eye development	GO:0031076	0.128652	0.387465	--	12	ENSOARG00000010723	1	http://amigo.geneontology.org/amigo/term/GO:0031076	no
regulation of carbohydrate metabolic process by regulation of transcription from RNA polymerase II promoter	GO:1900402	0.128652	0.387465	--	12	ENSOARG00000017147	1	http://amigo.geneontology.org/amigo/term/GO:1900402	no
retinoic acid receptor signaling pathway	GO:0048384	0.128652	0.387465	--	12	ENSOARG00000002293	1	http://amigo.geneontology.org/amigo/term/GO:0048384	no
miRNA metabolic process	GO:0010586	0.128652	0.387465	--	12	ENSOARG00000005494	1	http://amigo.geneontology.org/amigo/term/GO:0010586	no
regulation of mesoderm development	GO:2000380	0.128652	0.387465	--	12	ENSOARG00000003654	1	http://amigo.geneontology.org/amigo/term/GO:2000380	no
negative regulation of cytoplasmic translation	GO:2000766	0.128652	0.387465	--	12	ENSOARG00000004239	1	http://amigo.geneontology.org/amigo/term/GO:2000766	no
cell migration involved in sprouting angiogenesis	GO:0002042	0.128652	0.387465	--	12	ENSOARG00000006871	1	http://amigo.geneontology.org/amigo/term/GO:0002042	no
endonucleolytic cleavage in ITS1 to separate SSU-rRNA from 5.8S rRNA and LSU-rRNA from tricistronic rRNA transcript (SSU-rRNA, 5.8S rRNA, LSU-rRNA)	GO:0000447	0.128652	0.387465	--	12	ENSOARG00000014722	1	http://amigo.geneontology.org/amigo/term/GO:0000447	no
cellular response to reactive nitrogen species	GO:1902170	0.128652	0.387465	GO:1990106	12	ENSOARG00000000337	1	http://amigo.geneontology.org/amigo/term/GO:1902170	no
Fc-gamma receptor signaling pathway	GO:0038094	0.130107	0.389917	--	55	ENSOARG00000003585|ENSOARG00000016751	2	http://amigo.geneontology.org/amigo/term/GO:0038094	no
cellular response to amino acid stimulus	GO:0071230	0.130107	0.389917	--	55	ENSOARG00000004239|ENSOARG00000015380	2	http://amigo.geneontology.org/amigo/term/GO:0071230	no
multi-organism behavior	GO:0051705	0.130107	0.389917	GO:0023032|GO:0044709	55	ENSOARG00000020214|ENSOARG00000009380	2	http://amigo.geneontology.org/amigo/term/GO:0051705	no
membrane docking	GO:0022406	0.130107	0.389917	--	55	ENSOARG00000012072|ENSOARG00000001010	2	http://amigo.geneontology.org/amigo/term/GO:0022406	no
regulation of cysteine-type endopeptidase activity	GO:2000116	0.130225	0.389917	--	170	ENSOARG00000009701|ENSOARG00000011768|ENSOARG00000000337|ENSOARG00000012207	4	http://amigo.geneontology.org/amigo/term/GO:2000116	no
organophosphate catabolic process	GO:0046434	0.131182	0.392324	--	110	ENSOARG00000013414|ENSOARG00000013382|ENSOARG00000017022	3	http://amigo.geneontology.org/amigo/term/GO:0046434	no
cellular catabolic process	GO:0044248	0.13236	0.39428	--	1340	ENSOARG00000018958|ENSOARG00000006373|ENSOARG00000007764|ENSOARG00000005494|ENSOARG00000011950|ENSOARG00000017022|ENSOARG00000003468|ENSOARG00000019268|ENSOARG00000006666|ENSOARG00000017558|ENSOARG00000004565|ENSOARG00000013382|ENSOARG00000001119|ENSOARG00000008905|ENSOARG00000007188|ENSOARG00000004443|ENSOARG00000004442|ENSOARG00000020780|ENSOARG00000002775|ENSOARG00000016340	20	http://amigo.geneontology.org/amigo/term/GO:0044248	no
protein dephosphorylation	GO:0006470	0.13376	0.39428	--	111	ENSOARG00000004103|ENSOARG00000013755|ENSOARG00000008440	3	http://amigo.geneontology.org/amigo/term/GO:0006470	no
amino acid transport	GO:0006865	0.13376	0.39428	GO:0006866	111	ENSOARG00000014671|ENSOARG00000021133|ENSOARG00000012072	3	http://amigo.geneontology.org/amigo/term/GO:0006865	no
regulation of viral transcription	GO:0046782	0.133959	0.39428	--	56	ENSOARG00000017943|ENSOARG00000001529	2	http://amigo.geneontology.org/amigo/term/GO:0046782	no
cytosolic calcium ion transport	GO:0060401	0.133959	0.39428	--	56	ENSOARG00000008132|ENSOARG00000016292	2	http://amigo.geneontology.org/amigo/term/GO:0060401	no
regulation of vesicle-mediated transport	GO:0060627	0.134471	0.39428	--	372	ENSOARG00000000193|ENSOARG00000016422|ENSOARG00000004654|ENSOARG00000016028|ENSOARG00000000850|ENSOARG00000012072|ENSOARG00000010108	7	http://amigo.geneontology.org/amigo/term/GO:0060627	no
protein maturation	GO:0051604	0.136275	0.39428	--	173	ENSOARG00000017943|ENSOARG00000003665|ENSOARG00000011768|ENSOARG00000013136	4	http://amigo.geneontology.org/amigo/term/GO:0051604	no
cell cycle arrest	GO:0007050	0.136354	0.39428	--	112	ENSOARG00000015503|ENSOARG00000013063|ENSOARG00000002293	3	http://amigo.geneontology.org/amigo/term/GO:0007050	no
regulation of membrane potential	GO:0042391	0.136983	0.39428	--	305	ENSOARG00000004265|ENSOARG00000016292|ENSOARG00000017010|ENSOARG00000005956|ENSOARG00000012072|ENSOARG00000009380	6	http://amigo.geneontology.org/amigo/term/GO:0042391	no
growth	GO:0040007	0.136983	0.39428	GO:0048590	305	ENSOARG00000015056|ENSOARG00000019355|ENSOARG00000003654|ENSOARG00000003139|ENSOARG00000004443|ENSOARG00000009380	6	http://amigo.geneontology.org/amigo/term/GO:0040007	no
associative learning	GO:0008306	0.137838	0.39428	--	57	ENSOARG00000015056|ENSOARG00000014671	2	http://amigo.geneontology.org/amigo/term/GO:0008306	no
behavior	GO:0007610	0.137948	0.39428	GO:0044708	445	ENSOARG00000015056|ENSOARG00000012103|ENSOARG00000019355|ENSOARG00000013414|ENSOARG00000020214|ENSOARG00000014671|ENSOARG00000010185|ENSOARG00000009380	8	http://amigo.geneontology.org/amigo/term/GO:0007610	no
regulation of multicellular organismal development	GO:2000026	0.138451	0.39428	--	1427	ENSOARG00000009306|ENSOARG00000009770|ENSOARG00000008464|ENSOARG00000017222|ENSOARG00000013755|ENSOARG00000003654|ENSOARG00000003418|ENSOARG00000010185|ENSOARG00000002293|ENSOARG00000012103|ENSOARG00000020214|ENSOARG00000016028|ENSOARG00000017767|ENSOARG00000018880|ENSOARG00000018968|ENSOARG00000014671|ENSOARG00000021134|ENSOARG00000015503|ENSOARG00000011276|ENSOARG00000012207|ENSOARG00000021117	21	http://amigo.geneontology.org/amigo/term/GO:2000026	no
regulation of intracellular signal transduction	GO:1902531	0.138451	0.39428	GO:0010627	1427	ENSOARG00000016128|ENSOARG00000020589|ENSOARG00000010432|ENSOARG00000006361|ENSOARG00000017943|ENSOARG00000001529|ENSOARG00000020653|ENSOARG00000009752|ENSOARG00000009322|ENSOARG00000020214|ENSOARG00000017147|ENSOARG00000007108|ENSOARG00000013910|ENSOARG00000003418|ENSOARG00000014671|ENSOARG00000004103|ENSOARG00000000337|ENSOARG00000000163|ENSOARG00000013568|ENSOARG00000012207|ENSOARG00000014368	21	http://amigo.geneontology.org/amigo/term/GO:1902531	no
ubiquitin-dependent protein catabolic process	GO:0006511	0.138484	0.39428	--	375	ENSOARG00000018958|ENSOARG00000017558|ENSOARG00000019268|ENSOARG00000004565|ENSOARG00000007188|ENSOARG00000020780|ENSOARG00000002775	7	http://amigo.geneontology.org/amigo/term/GO:0006511	no
negative regulation of viral entry into host cell	GO:0046597	0.138597	0.39428	--	13	ENSOARG00000001529	1	http://amigo.geneontology.org/amigo/term/GO:0046597	no
positive regulation by host of viral transcription	GO:0043923	0.138597	0.39428	--	13	ENSOARG00000017943	1	http://amigo.geneontology.org/amigo/term/GO:0043923	no
bile acid biosynthetic process	GO:0006699	0.138597	0.39428	--	13	ENSOARG00000017011	1	http://amigo.geneontology.org/amigo/term/GO:0006699	no
regulation of hair follicle development	GO:0051797	0.138597	0.39428	--	13	ENSOARG00000008464	1	http://amigo.geneontology.org/amigo/term/GO:0051797	no
CTP metabolic process	GO:0046036	0.138597	0.39428	GO:0006243	13	ENSOARG00000009486	1	http://amigo.geneontology.org/amigo/term/GO:0046036	no
signal transduction involved in regulation of gene expression	GO:0023019	0.138597	0.39428	--	13	ENSOARG00000003654	1	http://amigo.geneontology.org/amigo/term/GO:0023019	no
guanosine-containing compound biosynthetic process	GO:1901070	0.138597	0.39428	--	13	ENSOARG00000009486	1	http://amigo.geneontology.org/amigo/term/GO:1901070	no
outer dynein arm assembly	GO:0036158	0.138597	0.39428	--	13	ENSOARG00000020899	1	http://amigo.geneontology.org/amigo/term/GO:0036158	no
positive regulation of keratinocyte differentiation	GO:0045618	0.138597	0.39428	--	13	ENSOARG00000021134	1	http://amigo.geneontology.org/amigo/term/GO:0045618	no
regulation of extracellular matrix assembly	GO:1901201	0.138597	0.39428	--	13	ENSOARG00000016028	1	http://amigo.geneontology.org/amigo/term/GO:1901201	no
intrinsic apoptotic signaling pathway in response to oxidative stress	GO:0008631	0.138597	0.39428	--	13	ENSOARG00000000337	1	http://amigo.geneontology.org/amigo/term/GO:0008631	no
inositol phosphate catabolic process	GO:0071545	0.138597	0.39428	--	13	ENSOARG00000013414	1	http://amigo.geneontology.org/amigo/term/GO:0071545	no
negative regulation of oligodendrocyte differentiation	GO:0048715	0.138597	0.39428	--	13	ENSOARG00000014671	1	http://amigo.geneontology.org/amigo/term/GO:0048715	no
receptor localization to synapse	GO:0097120	0.138597	0.39428	--	13	ENSOARG00000015593	1	http://amigo.geneontology.org/amigo/term/GO:0097120	no
negative regulation of astrocyte differentiation	GO:0048712	0.138597	0.39428	--	13	ENSOARG00000014671	1	http://amigo.geneontology.org/amigo/term/GO:0048712	no
positive regulation of cyclase activity	GO:0031281	0.138597	0.39428	--	13	ENSOARG00000014671	1	http://amigo.geneontology.org/amigo/term/GO:0031281	no
regulation of extracellular matrix disassembly	GO:0010715	0.138597	0.39428	--	13	ENSOARG00000016028	1	http://amigo.geneontology.org/amigo/term/GO:0010715	no
positive regulation of extrinsic apoptotic signaling pathway via death domain receptors	GO:1902043	0.138597	0.39428	--	13	ENSOARG00000014671	1	http://amigo.geneontology.org/amigo/term/GO:1902043	no
smooth muscle tissue development	GO:0048745	0.138597	0.39428	--	13	ENSOARG00000014671	1	http://amigo.geneontology.org/amigo/term/GO:0048745	no
response to magnesium ion	GO:0032026	0.138597	0.39428	--	13	ENSOARG00000004265	1	http://amigo.geneontology.org/amigo/term/GO:0032026	no
regulation of viral-induced cytoplasmic pattern recognition receptor signaling pathway	GO:0039531	0.138597	0.39428	--	13	ENSOARG00000013568	1	http://amigo.geneontology.org/amigo/term/GO:0039531	no
dorsal/ventral axis specification	GO:0009950	0.138597	0.39428	--	13	ENSOARG00000003654	1	http://amigo.geneontology.org/amigo/term/GO:0009950	no
positive regulation of p38MAPK cascade	GO:1900745	0.138597	0.39428	--	13	ENSOARG00000000337	1	http://amigo.geneontology.org/amigo/term/GO:1900745	no
CTP biosynthetic process	GO:0006241	0.138597	0.39428	--	13	ENSOARG00000009486	1	http://amigo.geneontology.org/amigo/term/GO:0006241	no
negative regulation of morphogenesis of an epithelium	GO:1905331	0.138597	0.39428	--	13	ENSOARG00000016028	1	http://amigo.geneontology.org/amigo/term/GO:1905331	no
ceramide transport	GO:0035627	0.138597	0.39428	--	13	ENSOARG00000008417	1	http://amigo.geneontology.org/amigo/term/GO:0035627	no
positive regulation of membrane protein ectodomain proteolysis	GO:0051044	0.138597	0.39428	--	13	ENSOARG00000006871	1	http://amigo.geneontology.org/amigo/term/GO:0051044	no
regulation of Rac protein signal transduction	GO:0035020	0.138597	0.39428	--	13	ENSOARG00000014671	1	http://amigo.geneontology.org/amigo/term/GO:0035020	no
positive regulation of extrinsic apoptotic signaling pathway in absence of ligand	GO:2001241	0.138597	0.39428	--	13	ENSOARG00000014671	1	http://amigo.geneontology.org/amigo/term/GO:2001241	no
regulation of localization	GO:0032879	0.139388	0.396091	--	2063	ENSOARG00000001529|ENSOARG00000003139|ENSOARG00000000850|ENSOARG00000007108|ENSOARG00000008464|ENSOARG00000006871|ENSOARG00000013261|ENSOARG00000017010|ENSOARG00000009306|ENSOARG00000016028|ENSOARG00000017767|ENSOARG00000008132|ENSOARG00000012072|ENSOARG00000000193|ENSOARG00000016292|ENSOARG00000016422|ENSOARG00000016753|ENSOARG00000003418|ENSOARG00000004654|ENSOARG00000017147|ENSOARG00000020214|…	29	http://amigo.geneontology.org/amigo/term/GO:0032879	no
positive regulation of cellular component movement	GO:0051272	0.139835	0.396921	--	376	ENSOARG00000006871|ENSOARG00000016753|ENSOARG00000003418|ENSOARG00000009306|ENSOARG00000016028|ENSOARG00000015503|ENSOARG00000007108	7	http://amigo.geneontology.org/amigo/term/GO:0051272	no
dephosphorylation	GO:0016311	0.140371	0.397562	--	175	ENSOARG00000013414|ENSOARG00000004103|ENSOARG00000013755|ENSOARG00000008440	4	http://amigo.geneontology.org/amigo/term/GO:0016311	no
response to oxygen levels	GO:0070482	0.140371	0.397562	--	175	ENSOARG00000008814|ENSOARG00000017943|ENSOARG00000014671|ENSOARG00000004239	4	http://amigo.geneontology.org/amigo/term/GO:0070482	no
macromolecule metabolic process	GO:0043170	0.140878	0.398558	GO:0043283	6735	ENSOARG00000018958|ENSOARG00000015056|ENSOARG00000011436|ENSOARG00000019355|ENSOARG00000002088|ENSOARG00000002212|ENSOARG00000006569|ENSOARG00000008546|ENSOARG00000017943|ENSOARG00000001529|ENSOARG00000025507|ENSOARG00000018968|ENSOARG00000003139|ENSOARG00000020214|ENSOARG00000003654|ENSOARG00000003665|ENSOARG00000003032|ENSOARG00000013755|ENSOARG00000012564|ENSOARG00000003753|ENSOARG00000004103|…	85	http://amigo.geneontology.org/amigo/term/GO:0043170	no
negative regulation of translation	GO:0017148	0.141596	0.399677	GO:0016478	114	ENSOARG00000007609|ENSOARG00000019355|ENSOARG00000004239	3	http://amigo.geneontology.org/amigo/term/GO:0017148	no
nucleotide catabolic process	GO:0009166	0.141741	0.399677	--	58	ENSOARG00000013382|ENSOARG00000017022	2	http://amigo.geneontology.org/amigo/term/GO:0009166	no
amino acid activation	GO:0043038	0.141741	0.399677	--	58	ENSOARG00000003597|ENSOARG00000009991	2	http://amigo.geneontology.org/amigo/term/GO:0043038	no
cellular response to stress	GO:0033554	0.14207	0.400165	--	1276	ENSOARG00000004239|ENSOARG00000000193|ENSOARG00000019355|ENSOARG00000003753|ENSOARG00000002212|ENSOARG00000017558|ENSOARG00000008814|ENSOARG00000017943|ENSOARG00000010343|ENSOARG00000025507|ENSOARG00000005016|ENSOARG00000000163|ENSOARG00000008546|ENSOARG00000009701|ENSOARG00000014671|ENSOARG00000008132|ENSOARG00000000337|ENSOARG00000008440|ENSOARG00000020780	19	http://amigo.geneontology.org/amigo/term/GO:0033554	no
vesicle organization	GO:0016050	0.142246	0.400222	--	241	ENSOARG00000004654|ENSOARG00000017578|ENSOARG00000010725|ENSOARG00000015793|ENSOARG00000004509	5	http://amigo.geneontology.org/amigo/term/GO:0016050	no
positive regulation of cellular protein metabolic process	GO:0032270	0.142831	0.401428	--	1122	ENSOARG00000018958|ENSOARG00000011768|ENSOARG00000017147|ENSOARG00000003418|ENSOARG00000008804|ENSOARG00000017010|ENSOARG00000004654|ENSOARG00000009752|ENSOARG00000016128|ENSOARG00000009306|ENSOARG00000009701|ENSOARG00000006871|ENSOARG00000015380|ENSOARG00000000337|ENSOARG00000008440|ENSOARG00000012207|ENSOARG00000014368	17	http://amigo.geneontology.org/amigo/term/GO:0032270	no
developmental growth	GO:0048589	0.143991	0.403804	--	242	ENSOARG00000015056|ENSOARG00000003654|ENSOARG00000009380|ENSOARG00000019355|ENSOARG00000003139	5	http://amigo.geneontology.org/amigo/term/GO:0048589	no
regulation of epithelial cell proliferation	GO:0050678	0.143991	0.403804	--	242	ENSOARG00000014671|ENSOARG00000005016|ENSOARG00000017011|ENSOARG00000016297|ENSOARG00000017767	5	http://amigo.geneontology.org/amigo/term/GO:0050678	no
regulation of macromolecule metabolic process	GO:0060255	0.145432	0.403893	--	4964	ENSOARG00000018958|ENSOARG00000015056|ENSOARG00000020899|ENSOARG00000019355|ENSOARG00000003654|ENSOARG00000008814|ENSOARG00000017943|ENSOARG00000001529|ENSOARG00000025507|ENSOARG00000013544|ENSOARG00000016128|ENSOARG00000005312|ENSOARG00000003032|ENSOARG00000002293|ENSOARG00000013568|ENSOARG00000012207|ENSOARG00000014368|ENSOARG00000007609|ENSOARG00000008464|ENSOARG00000010432|ENSOARG00000017558|…	64	http://amigo.geneontology.org/amigo/term/GO:0060255	no
positive regulation of peptide hormone secretion	GO:0090277	0.145667	0.403893	--	59	ENSOARG00000006871|ENSOARG00000007108	2	http://amigo.geneontology.org/amigo/term/GO:0090277	no
lung development	GO:0030324	0.145667	0.403893	--	59	ENSOARG00000017943|ENSOARG00000003654	2	http://amigo.geneontology.org/amigo/term/GO:0030324	no
localization within membrane	GO:0051668	0.145667	0.403893	--	59	ENSOARG00000015593|ENSOARG00000010723	2	http://amigo.geneontology.org/amigo/term/GO:0051668	no
RNA catabolic process	GO:0006401	0.146605	0.403893	--	178	ENSOARG00000004443|ENSOARG00000007764|ENSOARG00000005494|ENSOARG00000016340	4	http://amigo.geneontology.org/amigo/term/GO:0006401	no
establishment or maintenance of cell polarity	GO:0007163	0.146903	0.403893	GO:0030012|GO:0030467	116	ENSOARG00000009306|ENSOARG00000016028|ENSOARG00000006316	3	http://amigo.geneontology.org/amigo/term/GO:0007163	no
response to UV	GO:0009411	0.146903	0.403893	--	116	ENSOARG00000017943|ENSOARG00000009701|ENSOARG00000000163	3	http://amigo.geneontology.org/amigo/term/GO:0009411	no
modification-dependent protein catabolic process	GO:0019941	0.148074	0.403893	--	382	ENSOARG00000018958|ENSOARG00000017558|ENSOARG00000019268|ENSOARG00000004565|ENSOARG00000007188|ENSOARG00000020780|ENSOARG00000002775	7	http://amigo.geneontology.org/amigo/term/GO:0019941	no
transepithelial transport	GO:0070633	0.14843	0.403893	--	14	ENSOARG00000006871	1	http://amigo.geneontology.org/amigo/term/GO:0070633	no
myeloid leukocyte mediated immunity	GO:0002444	0.14843	0.403893	--	14	ENSOARG00000002293	1	http://amigo.geneontology.org/amigo/term/GO:0002444	no
pre-miRNA processing	GO:0031054	0.14843	0.403893	--	14	ENSOARG00000005494	1	http://amigo.geneontology.org/amigo/term/GO:0031054	no
positive regulation of dendritic spine morphogenesis	GO:0061003	0.14843	0.403893	--	14	ENSOARG00000020214	1	http://amigo.geneontology.org/amigo/term/GO:0061003	no
brain morphogenesis	GO:0048854	0.14843	0.403893	--	14	ENSOARG00000020384	1	http://amigo.geneontology.org/amigo/term/GO:0048854	no
peripheral nervous system axon ensheathment	GO:0032292	0.14843	0.403893	--	14	ENSOARG00000014671	1	http://amigo.geneontology.org/amigo/term/GO:0032292	no
retina homeostasis	GO:0001895	0.14843	0.403893	--	14	ENSOARG00000018968	1	http://amigo.geneontology.org/amigo/term/GO:0001895	no
diol biosynthetic process	GO:0034312	0.14843	0.403893	--	14	ENSOARG00000010350	1	http://amigo.geneontology.org/amigo/term/GO:0034312	no
pyrimidine ribonucleoside triphosphate biosynthetic process	GO:0009209	0.14843	0.403893	--	14	ENSOARG00000009486	1	http://amigo.geneontology.org/amigo/term/GO:0009209	no
programmed necrotic cell death	GO:0097300	0.14843	0.403893	--	14	ENSOARG00000000337	1	http://amigo.geneontology.org/amigo/term/GO:0097300	no
positive regulation of extracellular matrix organization	GO:1903055	0.14843	0.403893	--	14	ENSOARG00000016028	1	http://amigo.geneontology.org/amigo/term/GO:1903055	no
regulation of B cell receptor signaling pathway	GO:0050855	0.14843	0.403893	--	14	ENSOARG00000021134	1	http://amigo.geneontology.org/amigo/term/GO:0050855	no
myelination in peripheral nervous system	GO:0022011	0.14843	0.403893	--	14	ENSOARG00000014671	1	http://amigo.geneontology.org/amigo/term/GO:0022011	no
positive regulation of sprouting angiogenesis	GO:1903672	0.14843	0.403893	--	14	ENSOARG00000017222	1	http://amigo.geneontology.org/amigo/term/GO:1903672	no
protein kinase C signaling	GO:0070528	0.14843	0.403893	--	14	ENSOARG00000021134	1	http://amigo.geneontology.org/amigo/term/GO:0070528	no
negative regulation of phosphoprotein phosphatase activity	GO:0032515	0.14843	0.403893	GO:0032513|GO:0034048	14	ENSOARG00000008804	1	http://amigo.geneontology.org/amigo/term/GO:0032515	no
positive regulation of protein deacetylation	GO:0090312	0.14843	0.403893	--	14	ENSOARG00000014368	1	http://amigo.geneontology.org/amigo/term/GO:0090312	no
necrotic cell death	GO:0070265	0.14843	0.403893	--	14	ENSOARG00000000337	1	http://amigo.geneontology.org/amigo/term/GO:0070265	no
adenylate cyclase-activating adrenergic receptor signaling pathway	GO:0071880	0.14843	0.403893	--	14	ENSOARG00000009752	1	http://amigo.geneontology.org/amigo/term/GO:0071880	no
N-terminal protein amino acid acetylation	GO:0006474	0.14843	0.403893	--	14	ENSOARG00000017943	1	http://amigo.geneontology.org/amigo/term/GO:0006474	no
mitotic cell cycle phase transition	GO:0044772	0.148707	0.40412	--	179	ENSOARG00000016028|ENSOARG00000006316|ENSOARG00000017010|ENSOARG00000013261	4	http://amigo.geneontology.org/amigo/term/GO:0044772	no
negative regulation of organelle organization	GO:0010639	0.149192	0.40412	--	313	ENSOARG00000006373|ENSOARG00000016422|ENSOARG00000016028|ENSOARG00000015380|ENSOARG00000017605|ENSOARG00000010108	6	http://amigo.geneontology.org/amigo/term/GO:0010639	no
negative regulation of axonogenesis	GO:0050771	0.149616	0.40412	--	60	ENSOARG00000003418|ENSOARG00000012207	2	http://amigo.geneontology.org/amigo/term/GO:0050771	no
regulation of substrate adhesion-dependent cell spreading	GO:1900024	0.149616	0.40412	--	60	ENSOARG00000003418|ENSOARG00000007108	2	http://amigo.geneontology.org/amigo/term/GO:1900024	no
epithelial cell migration	GO:0010631	0.149616	0.40412	--	60	ENSOARG00000003418|ENSOARG00000006871	2	http://amigo.geneontology.org/amigo/term/GO:0010631	no
regulation of epidermis development	GO:0045682	0.149616	0.40412	--	60	ENSOARG00000008464|ENSOARG00000021134	2	http://amigo.geneontology.org/amigo/term/GO:0045682	no
antigen processing and presentation of peptide or polysaccharide antigen via MHC class II	GO:0002504	0.149616	0.40412	--	60	ENSOARG00000003665|ENSOARG00000011666	2	http://amigo.geneontology.org/amigo/term/GO:0002504	no
positive regulation of DNA binding transcription factor activity	GO:0051091	0.150821	0.406946	--	180	ENSOARG00000017943|ENSOARG00000001529|ENSOARG00000021134|ENSOARG00000005432	4	http://amigo.geneontology.org/amigo/term/GO:0051091	no
primary metabolic process	GO:0044238	0.151499	0.408346	--	7968	ENSOARG00000018958|ENSOARG00000006569|ENSOARG00000025507|ENSOARG00000003139|ENSOARG00000003032|ENSOARG00000012564|ENSOARG00000004103|ENSOARG00000000163|ENSOARG00000001119|ENSOARG00000002052|ENSOARG00000003418|ENSOARG00000010319|ENSOARG00000013806|ENSOARG00000002293|ENSOARG00000018880|ENSOARG00000000337|ENSOARG00000019350|ENSOARG00000011436|ENSOARG00000019355|ENSOARG00000003654|ENSOARG00000001529|…	99	http://amigo.geneontology.org/amigo/term/GO:0044238	no
positive regulation of cellular catabolic process	GO:0031331	0.152319	0.410126	--	315	ENSOARG00000018958|ENSOARG00000006373|ENSOARG00000006871|ENSOARG00000007609|ENSOARG00000003418|ENSOARG00000001529	6	http://amigo.geneontology.org/amigo/term/GO:0031331	no
intrinsic apoptotic signaling pathway in response to DNA damage	GO:0008630	0.153586	0.411665	--	61	ENSOARG00000017943|ENSOARG00000009701	2	http://amigo.geneontology.org/amigo/term/GO:0008630	no
action potential	GO:0001508	0.153586	0.411665	--	61	ENSOARG00000004265|ENSOARG00000016292	2	http://amigo.geneontology.org/amigo/term/GO:0001508	no
establishment of cell polarity	GO:0030010	0.153586	0.411665	GO:0000283|GO:0030468	61	ENSOARG00000009306|ENSOARG00000006316	2	http://amigo.geneontology.org/amigo/term/GO:0030010	no
negative regulation of MAP kinase activity	GO:0043407	0.153586	0.411665	--	61	ENSOARG00000014671|ENSOARG00000010432	2	http://amigo.geneontology.org/amigo/term/GO:0043407	no
positive regulation of nervous system development	GO:0051962	0.153693	0.411665	--	386	ENSOARG00000012103|ENSOARG00000018880|ENSOARG00000013755|ENSOARG00000020214|ENSOARG00000021134|ENSOARG00000015503|ENSOARG00000010185	7	http://amigo.geneontology.org/amigo/term/GO:0051962	no
tube formation	GO:0035148	0.154984	0.412414	--	119	ENSOARG00000015503|ENSOARG00000006316|ENSOARG00000016753	3	http://amigo.geneontology.org/amigo/term/GO:0035148	no
MAPK cascade	GO:0000165	0.155082	0.412414	--	182	ENSOARG00000014671|ENSOARG00000000337|ENSOARG00000010319|ENSOARG00000017010	4	http://amigo.geneontology.org/amigo/term/GO:0000165	no
protein targeting	GO:0006605	0.155082	0.412414	--	182	ENSOARG00000020251|ENSOARG00000005016|ENSOARG00000010725|ENSOARG00000020813	4	http://amigo.geneontology.org/amigo/term/GO:0006605	no
protein localization to membrane	GO:0072657	0.155475	0.412414	--	317	ENSOARG00000001243|ENSOARG00000004265|ENSOARG00000020251|ENSOARG00000010723|ENSOARG00000016028|ENSOARG00000014222	6	http://amigo.geneontology.org/amigo/term/GO:0072657	no
regulation of cellular response to stress	GO:0080135	0.156972	0.412414	--	460	ENSOARG00000017147|ENSOARG00000017943|ENSOARG00000016128|ENSOARG00000020813|ENSOARG00000009701|ENSOARG00000000337|ENSOARG00000014368|ENSOARG00000010432	8	http://amigo.geneontology.org/amigo/term/GO:0080135	no
regulation of potassium ion transport	GO:0043266	0.157576	0.412414	--	62	ENSOARG00000004265|ENSOARG00000017010	2	http://amigo.geneontology.org/amigo/term/GO:0043266	no
camera-type eye development	GO:0043010	0.157576	0.412414	GO:0001747|GO:0031075	62	ENSOARG00000010723|ENSOARG00000008327	2	http://amigo.geneontology.org/amigo/term/GO:0043010	no
carbohydrate transport	GO:0008643	0.157576	0.412414	GO:0006861|GO:0008644	62	ENSOARG00000018119|ENSOARG00000005016	2	http://amigo.geneontology.org/amigo/term/GO:0008643	no
hormone transport	GO:0009914	0.157576	0.412414	--	62	ENSOARG00000000850|ENSOARG00000003654	2	http://amigo.geneontology.org/amigo/term/GO:0009914	no
positive regulation of locomotion	GO:0040017	0.157971	0.412414	--	389	ENSOARG00000006871|ENSOARG00000016753|ENSOARG00000003418|ENSOARG00000009306|ENSOARG00000016028|ENSOARG00000015503|ENSOARG00000007108	7	http://amigo.geneontology.org/amigo/term/GO:0040017	no
regulation of spindle assembly	GO:0090169	0.158151	0.412414	--	15	ENSOARG00000006569	1	http://amigo.geneontology.org/amigo/term/GO:0090169	no
positive regulation of triglyceride metabolic process	GO:0090208	0.158151	0.412414	--	15	ENSOARG00000006871	1	http://amigo.geneontology.org/amigo/term/GO:0090208	no
pyrimidine ribonucleoside triphosphate metabolic process	GO:0009208	0.158151	0.412414	--	15	ENSOARG00000009486	1	http://amigo.geneontology.org/amigo/term/GO:0009208	no
myoblast fusion	GO:0007520	0.158151	0.412414	--	15	ENSOARG00000012103	1	http://amigo.geneontology.org/amigo/term/GO:0007520	no
negative regulation of viral release from host cell	GO:1902187	0.158151	0.412414	--	15	ENSOARG00000001529	1	http://amigo.geneontology.org/amigo/term/GO:1902187	no
pteridine-containing compound biosynthetic process	GO:0042559	0.158151	0.412414	--	15	ENSOARG00000010350	1	http://amigo.geneontology.org/amigo/term/GO:0042559	no
sympathetic nervous system development	GO:0048485	0.158151	0.412414	--	15	ENSOARG00000014671	1	http://amigo.geneontology.org/amigo/term/GO:0048485	no
positive regulation of vasoconstriction	GO:0045907	0.158151	0.412414	--	15	ENSOARG00000009752	1	http://amigo.geneontology.org/amigo/term/GO:0045907	no
negative regulation of histone methylation	GO:0031061	0.158151	0.412414	--	15	ENSOARG00000015380	1	http://amigo.geneontology.org/amigo/term/GO:0031061	no
regulation of collateral sprouting	GO:0048670	0.158151	0.412414	--	15	ENSOARG00000012207	1	http://amigo.geneontology.org/amigo/term/GO:0048670	no
adrenergic receptor signaling pathway	GO:0071875	0.158151	0.412414	--	15	ENSOARG00000009752	1	http://amigo.geneontology.org/amigo/term/GO:0071875	no
mating behavior	GO:0007617	0.158151	0.412414	--	15	ENSOARG00000015056	1	http://amigo.geneontology.org/amigo/term/GO:0007617	no
regulation of Arp2/3 complex-mediated actin nucleation	GO:0034315	0.158151	0.412414	--	15	ENSOARG00000016751	1	http://amigo.geneontology.org/amigo/term/GO:0034315	no
negative regulation of lipid catabolic process	GO:0050995	0.158151	0.412414	--	15	ENSOARG00000006871	1	http://amigo.geneontology.org/amigo/term/GO:0050995	no
positive regulation of actin nucleation	GO:0051127	0.158151	0.412414	--	15	ENSOARG00000016751	1	http://amigo.geneontology.org/amigo/term/GO:0051127	no
intracellular lipid transport	GO:0032365	0.158151	0.412414	--	15	ENSOARG00000008417	1	http://amigo.geneontology.org/amigo/term/GO:0032365	no
cellular response to chemical stimulus	GO:0070887	0.158616	0.413206	--	1064	ENSOARG00000001243|ENSOARG00000004265|ENSOARG00000009968|ENSOARG00000006871|ENSOARG00000016753|ENSOARG00000008814|ENSOARG00000003418|ENSOARG00000017010|ENSOARG00000002293|ENSOARG00000004239|ENSOARG00000009701|ENSOARG00000020394|ENSOARG00000015380|ENSOARG00000000337|ENSOARG00000014222|ENSOARG00000014930	16	http://amigo.geneontology.org/amigo/term/GO:0070887	no
cell cycle phase transition	GO:0044770	0.159389	0.414431	--	184	ENSOARG00000016028|ENSOARG00000006316|ENSOARG00000017010|ENSOARG00000013261	4	http://amigo.geneontology.org/amigo/term/GO:0044770	no
modification-dependent macromolecule catabolic process	GO:0043632	0.159409	0.414431	--	390	ENSOARG00000018958|ENSOARG00000017558|ENSOARG00000019268|ENSOARG00000004565|ENSOARG00000007188|ENSOARG00000020780|ENSOARG00000002775	7	http://amigo.geneontology.org/amigo/term/GO:0043632	no
cellular response to peptide	GO:1901653	0.160448	0.416288	--	121	ENSOARG00000001243|ENSOARG00000014222|ENSOARG00000006871	3	http://amigo.geneontology.org/amigo/term/GO:1901653	no
regulation of purine nucleotide metabolic process	GO:1900542	0.160448	0.416288	--	121	ENSOARG00000014671|ENSOARG00000017010|ENSOARG00000017147	3	http://amigo.geneontology.org/amigo/term/GO:1900542	no
regulation of cell migration	GO:0030334	0.160977	0.417241	--	610	ENSOARG00000008464|ENSOARG00000006871|ENSOARG00000016753|ENSOARG00000003418|ENSOARG00000009306|ENSOARG00000016028|ENSOARG00000017767|ENSOARG00000014671|ENSOARG00000015503|ENSOARG00000007108	10	http://amigo.geneontology.org/amigo/term/GO:0030334	no
cartilage development	GO:0051216	0.161586	0.417973	--	63	ENSOARG00000014930|ENSOARG00000003139	2	http://amigo.geneontology.org/amigo/term/GO:0051216	no
regulation of mitophagy	GO:1901524	0.161586	0.417973	--	63	ENSOARG00000006373|ENSOARG00000020813	2	http://amigo.geneontology.org/amigo/term/GO:1901524	no
negative regulation of cellular amide metabolic process	GO:0034249	0.163201	0.421727	--	122	ENSOARG00000007609|ENSOARG00000019355|ENSOARG00000004239	3	http://amigo.geneontology.org/amigo/term/GO:0034249	no
animal organ morphogenesis	GO:0009887	0.163759	0.422743	--	393	ENSOARG00000006361|ENSOARG00000003654|ENSOARG00000010723|ENSOARG00000017943|ENSOARG00000003139|ENSOARG00000014671|ENSOARG00000020384	7	http://amigo.geneontology.org/amigo/term/GO:0009887	no
regulation of peptide secretion	GO:0002791	0.165115	0.423383	--	323	ENSOARG00000006871|ENSOARG00000017022|ENSOARG00000005016|ENSOARG00000006046|ENSOARG00000000850|ENSOARG00000007108	6	http://amigo.geneontology.org/amigo/term/GO:0002791	no
platelet activation	GO:0030168	0.165614	0.423383	--	64	ENSOARG00000021134|ENSOARG00000007998	2	http://amigo.geneontology.org/amigo/term/GO:0030168	no
regulation of dendrite development	GO:0050773	0.165969	0.423383	--	123	ENSOARG00000020214|ENSOARG00000012103|ENSOARG00000013755	3	http://amigo.geneontology.org/amigo/term/GO:0050773	no
positive regulation of cell development	GO:0010720	0.166689	0.423383	--	395	ENSOARG00000018880|ENSOARG00000013755|ENSOARG00000020214|ENSOARG00000021134|ENSOARG00000015503|ENSOARG00000010185|ENSOARG00000007108	7	http://amigo.geneontology.org/amigo/term/GO:0010720	no
regulation of nitrogen compound metabolic process	GO:0051171	0.167692	0.423383	--	4763	ENSOARG00000018958|ENSOARG00000015056|ENSOARG00000020899|ENSOARG00000019355|ENSOARG00000003654|ENSOARG00000008814|ENSOARG00000017943|ENSOARG00000001529|ENSOARG00000025507|ENSOARG00000013544|ENSOARG00000016128|ENSOARG00000005312|ENSOARG00000003032|ENSOARG00000002293|ENSOARG00000013568|ENSOARG00000012207|ENSOARG00000014368|ENSOARG00000007609|ENSOARG00000008464|ENSOARG00000010432|ENSOARG00000017558|…	61	http://amigo.geneontology.org/amigo/term/GO:0051171	no
negative regulation of protein dephosphorylation	GO:0035308	0.167761	0.423383	--	16	ENSOARG00000008804	1	http://amigo.geneontology.org/amigo/term/GO:0035308	no
positive regulation of actin cytoskeleton reorganization	GO:2000251	0.167761	0.423383	--	16	ENSOARG00000016753	1	http://amigo.geneontology.org/amigo/term/GO:2000251	no
negative regulation of adenylate cyclase activity	GO:0007194	0.167761	0.423383	--	16	ENSOARG00000017010	1	http://amigo.geneontology.org/amigo/term/GO:0007194	no
innervation	GO:0060384	0.167761	0.423383	--	16	ENSOARG00000012072	1	http://amigo.geneontology.org/amigo/term/GO:0060384	no
extracellular matrix assembly	GO:0085029	0.167761	0.423383	--	16	ENSOARG00000001254	1	http://amigo.geneontology.org/amigo/term/GO:0085029	no
primary miRNA processing	GO:0031053	0.167761	0.423383	--	16	ENSOARG00000003654	1	http://amigo.geneontology.org/amigo/term/GO:0031053	no
regulation of striated muscle cell apoptotic process	GO:0010662	0.167761	0.423383	--	16	ENSOARG00000000337	1	http://amigo.geneontology.org/amigo/term/GO:0010662	no
regulation of bicellular tight junction assembly	GO:2000810	0.167761	0.423383	--	16	ENSOARG00000021134	1	http://amigo.geneontology.org/amigo/term/GO:2000810	no
NADH metabolic process	GO:0006734	0.167761	0.423383	--	16	ENSOARG00000018752	1	http://amigo.geneontology.org/amigo/term/GO:0006734	no
early endosome to late endosome transport	GO:0045022	0.167761	0.423383	--	16	ENSOARG00000011950	1	http://amigo.geneontology.org/amigo/term/GO:0045022	no
negative regulation of potassium ion transmembrane transport	GO:1901380	0.167761	0.423383	--	16	ENSOARG00000004265	1	http://amigo.geneontology.org/amigo/term/GO:1901380	no
positive regulation of lamellipodium assembly	GO:0010592	0.167761	0.423383	--	16	ENSOARG00000016751	1	http://amigo.geneontology.org/amigo/term/GO:0010592	no
positive regulation of sodium ion transmembrane transport	GO:1902307	0.167761	0.423383	--	16	ENSOARG00000004265	1	http://amigo.geneontology.org/amigo/term/GO:1902307	no
strand displacement	GO:0000732	0.167761	0.423383	--	16	ENSOARG00000000163	1	http://amigo.geneontology.org/amigo/term/GO:0000732	no
response to dexamethasone	GO:0071548	0.167761	0.423383	--	16	ENSOARG00000009701	1	http://amigo.geneontology.org/amigo/term/GO:0071548	no
vesicle targeting	GO:0006903	0.167761	0.423383	--	16	ENSOARG00000016028	1	http://amigo.geneontology.org/amigo/term/GO:0006903	no
endonucleolytic cleavage of tricistronic rRNA transcript (SSU-rRNA, 5.8S rRNA, LSU-rRNA)	GO:0000479	0.167761	0.423383	--	16	ENSOARG00000014722	1	http://amigo.geneontology.org/amigo/term/GO:0000479	no
animal organ development	GO:0048513	0.167874	0.423383	--	997	ENSOARG00000009770|ENSOARG00000003878|ENSOARG00000017222|ENSOARG00000003654|ENSOARG00000010723|ENSOARG00000017943|ENSOARG00000010343|ENSOARG00000003139|ENSOARG00000004654|ENSOARG00000018880|ENSOARG00000014671|ENSOARG00000000163|ENSOARG00000012207|ENSOARG00000014930|ENSOARG00000008327	15	http://amigo.geneontology.org/amigo/term/GO:0048513	no
regulation of cytosolic calcium ion concentration	GO:0051480	0.168132	0.423383	--	188	ENSOARG00000008132|ENSOARG00000016292|ENSOARG00000011276|ENSOARG00000009752	4	http://amigo.geneontology.org/amigo/term/GO:0051480	no
signal transduction by protein phosphorylation	GO:0023014	0.168132	0.423383	--	188	ENSOARG00000014671|ENSOARG00000000337|ENSOARG00000010319|ENSOARG00000017010	4	http://amigo.geneontology.org/amigo/term/GO:0023014	no
positive regulation of neurogenesis	GO:0050769	0.168384	0.42349	--	325	ENSOARG00000018880|ENSOARG00000013755|ENSOARG00000020214|ENSOARG00000021134|ENSOARG00000015503|ENSOARG00000010185	6	http://amigo.geneontology.org/amigo/term/GO:0050769	no
regulation of chromatin organization	GO:1902275	0.168751	0.42349	GO:1903308	124	ENSOARG00000017605|ENSOARG00000015380|ENSOARG00000002212	3	http://amigo.geneontology.org/amigo/term/GO:1902275	no
regulation of protein transport	GO:0051223	0.169104	0.42349	--	617	ENSOARG00000004265|ENSOARG00000006871|ENSOARG00000013261|ENSOARG00000017022|ENSOARG00000016753|ENSOARG00000005016|ENSOARG00000000850|ENSOARG00000006046|ENSOARG00000014671|ENSOARG00000015503	10	http://amigo.geneontology.org/amigo/term/GO:0051223	no
nucleoside phosphate catabolic process	GO:1901292	0.16966	0.42349	--	65	ENSOARG00000013382|ENSOARG00000017022	2	http://amigo.geneontology.org/amigo/term/GO:1901292	no
BMP signaling pathway	GO:0030509	0.16966	0.42349	--	65	ENSOARG00000004565|ENSOARG00000014930	2	http://amigo.geneontology.org/amigo/term/GO:0030509	no
regulation of cyclic nucleotide biosynthetic process	GO:0030802	0.16966	0.42349	--	65	ENSOARG00000014671|ENSOARG00000017010	2	http://amigo.geneontology.org/amigo/term/GO:0030802	no
regulation of cAMP metabolic process	GO:0030814	0.16966	0.42349	--	65	ENSOARG00000014671|ENSOARG00000017010	2	http://amigo.geneontology.org/amigo/term/GO:0030814	no
protein complex localization	GO:0031503	0.16966	0.42349	--	65	ENSOARG00000010723|ENSOARG00000003665	2	http://amigo.geneontology.org/amigo/term/GO:0031503	no
cellular response to UV	GO:0034644	0.16966	0.42349	--	65	ENSOARG00000017943|ENSOARG00000009701	2	http://amigo.geneontology.org/amigo/term/GO:0034644	no
cellular response to radiation	GO:0071478	0.171546	0.426873	--	125	ENSOARG00000017943|ENSOARG00000009701|ENSOARG00000000163	3	http://amigo.geneontology.org/amigo/term/GO:0071478	no
stem cell population maintenance	GO:0019827	0.171546	0.426873	--	125	ENSOARG00000001529|ENSOARG00000005494|ENSOARG00000003654	3	http://amigo.geneontology.org/amigo/term/GO:0019827	no
regulation of nucleotide metabolic process	GO:0006140	0.171546	0.426873	--	125	ENSOARG00000014671|ENSOARG00000017010|ENSOARG00000017147	3	http://amigo.geneontology.org/amigo/term/GO:0006140	no
regulation of cellular amide metabolic process	GO:0034248	0.171681	0.426873	--	327	ENSOARG00000015056|ENSOARG00000007609|ENSOARG00000019355|ENSOARG00000017147|ENSOARG00000004239|ENSOARG00000004654	6	http://amigo.geneontology.org/amigo/term/GO:0034248	no
negative regulation of developmental process	GO:0051093	0.172308	0.428017	--	695	ENSOARG00000009084|ENSOARG00000012103|ENSOARG00000010432|ENSOARG00000003418|ENSOARG00000011276|ENSOARG00000016028|ENSOARG00000017767|ENSOARG00000014671|ENSOARG00000010185|ENSOARG00000013568|ENSOARG00000012207	11	http://amigo.geneontology.org/amigo/term/GO:0051093	no
fibroblast growth factor receptor signaling pathway	GO:0008543	0.173722	0.429514	--	66	ENSOARG00000017222|ENSOARG00000011950	2	http://amigo.geneontology.org/amigo/term/GO:0008543	no
response to endoplasmic reticulum stress	GO:0034976	0.174799	0.429514	--	191	ENSOARG00000008132|ENSOARG00000000337|ENSOARG00000009701|ENSOARG00000017558	4	http://amigo.geneontology.org/amigo/term/GO:0034976	no
positive regulation of protein complex assembly	GO:0031334	0.177042	0.429514	--	192	ENSOARG00000017558|ENSOARG00000005960|ENSOARG00000016751|ENSOARG00000012072	4	http://amigo.geneontology.org/amigo/term/GO:0031334	no
negative regulation of proteasomal ubiquitin-dependent protein catabolic process	GO:0032435	0.177262	0.429514	--	17	ENSOARG00000006373	1	http://amigo.geneontology.org/amigo/term/GO:0032435	no
regulation of cardiac muscle cell action potential	GO:0098901	0.177262	0.429514	--	17	ENSOARG00000004265	1	http://amigo.geneontology.org/amigo/term/GO:0098901	no
microtubule anchoring	GO:0034453	0.177262	0.429514	--	17	ENSOARG00000016028	1	http://amigo.geneontology.org/amigo/term/GO:0034453	no
cellular component maintenance	GO:0043954	0.177262	0.429514	GO:0071956	17	ENSOARG00000012103	1	http://amigo.geneontology.org/amigo/term/GO:0043954	no
mRNA destabilization	GO:0061157	0.177262	0.429514	--	17	ENSOARG00000007609	1	http://amigo.geneontology.org/amigo/term/GO:0061157	no
negative regulation of neural precursor cell proliferation	GO:2000178	0.177262	0.429514	--	17	ENSOARG00000014671	1	http://amigo.geneontology.org/amigo/term/GO:2000178	no
endonucleolytic cleavage involved in rRNA processing	GO:0000478	0.177262	0.429514	--	17	ENSOARG00000014722	1	http://amigo.geneontology.org/amigo/term/GO:0000478	no
negative regulation of neurotransmitter transport	GO:0051589	0.177262	0.429514	--	17	ENSOARG00000014671	1	http://amigo.geneontology.org/amigo/term/GO:0051589	no
negative regulation of cyclase activity	GO:0031280	0.177262	0.429514	--	17	ENSOARG00000017010	1	http://amigo.geneontology.org/amigo/term/GO:0031280	no
mesenchyme morphogenesis	GO:0072132	0.177262	0.429514	--	17	ENSOARG00000003654	1	http://amigo.geneontology.org/amigo/term/GO:0072132	no
mannose metabolic process	GO:0006013	0.177262	0.429514	--	17	ENSOARG00000018880	1	http://amigo.geneontology.org/amigo/term/GO:0006013	no
regulation of histone H3-K9 methylation	GO:0051570	0.177262	0.429514	--	17	ENSOARG00000015380	1	http://amigo.geneontology.org/amigo/term/GO:0051570	no
astrocyte development	GO:0014002	0.177262	0.429514	--	17	ENSOARG00000014671	1	http://amigo.geneontology.org/amigo/term/GO:0014002	no
synaptic vesicle endocytosis	GO:0048488	0.177262	0.429514	GO:0008099	17	ENSOARG00000013414	1	http://amigo.geneontology.org/amigo/term/GO:0048488	no
cardiac muscle cell action potential involved in contraction	GO:0086002	0.177262	0.429514	--	17	ENSOARG00000016292	1	http://amigo.geneontology.org/amigo/term/GO:0086002	no
pyrimidine nucleoside triphosphate biosynthetic process	GO:0009148	0.177262	0.429514	--	17	ENSOARG00000009486	1	http://amigo.geneontology.org/amigo/term/GO:0009148	no
regulation of macrophage derived foam cell differentiation	GO:0010743	0.177262	0.429514	--	17	ENSOARG00000021134	1	http://amigo.geneontology.org/amigo/term/GO:0010743	no
activin receptor signaling pathway	GO:0032924	0.177262	0.429514	--	17	ENSOARG00000003654	1	http://amigo.geneontology.org/amigo/term/GO:0032924	no
negative regulation of organ growth	GO:0046621	0.177262	0.429514	--	17	ENSOARG00000003418	1	http://amigo.geneontology.org/amigo/term/GO:0046621	no
neutrophil activation	GO:0042119	0.177262	0.429514	--	17	ENSOARG00000002293	1	http://amigo.geneontology.org/amigo/term/GO:0042119	no
neuron cell-cell adhesion	GO:0007158	0.177262	0.429514	--	17	ENSOARG00000009380	1	http://amigo.geneontology.org/amigo/term/GO:0007158	no
regulation of delayed rectifier potassium channel activity	GO:1902259	0.177262	0.429514	--	17	ENSOARG00000004265	1	http://amigo.geneontology.org/amigo/term/GO:1902259	no
diol metabolic process	GO:0034311	0.177262	0.429514	--	17	ENSOARG00000010350	1	http://amigo.geneontology.org/amigo/term/GO:0034311	no
regulation of epithelial to mesenchymal transition	GO:0010717	0.177801	0.429536	--	67	ENSOARG00000016028|ENSOARG00000003654	2	http://amigo.geneontology.org/amigo/term/GO:0010717	no
positive regulation of protein binding	GO:0032092	0.177801	0.429536	--	67	ENSOARG00000017943|ENSOARG00000007108	2	http://amigo.geneontology.org/amigo/term/GO:0032092	no
regulation of metabolic process	GO:0019222	0.177885	0.429536	--	5378	ENSOARG00000018958|ENSOARG00000015056|ENSOARG00000020899|ENSOARG00000019355|ENSOARG00000003654|ENSOARG00000008814|ENSOARG00000017943|ENSOARG00000001529|ENSOARG00000025507|ENSOARG00000013544|ENSOARG00000003139|ENSOARG00000005312|ENSOARG00000003032|ENSOARG00000002293|ENSOARG00000013568|ENSOARG00000012207|ENSOARG00000014368|ENSOARG00000007609|ENSOARG00000008464|ENSOARG00000010432|ENSOARG00000020813|…	68	http://amigo.geneontology.org/amigo/term/GO:0019222	no
negative regulation of cellular protein metabolic process	GO:0032269	0.177941	0.429536	--	700	ENSOARG00000006373|ENSOARG00000007609|ENSOARG00000019355|ENSOARG00000010432|ENSOARG00000004239|ENSOARG00000008804|ENSOARG00000013544|ENSOARG00000004654|ENSOARG00000015380|ENSOARG00000014671|ENSOARG00000017147	11	http://amigo.geneontology.org/amigo/term/GO:0032269	no
peptidyl-lysine modification	GO:0018205	0.178834	0.43103	--	261	ENSOARG00000017943|ENSOARG00000000163|ENSOARG00000002293|ENSOARG00000020350|ENSOARG00000006569	5	http://amigo.geneontology.org/amigo/term/GO:0018205	no
regulation of primary metabolic process	GO:0080090	0.178998	0.43103	--	4872	ENSOARG00000018958|ENSOARG00000015056|ENSOARG00000020899|ENSOARG00000019355|ENSOARG00000003654|ENSOARG00000008814|ENSOARG00000017943|ENSOARG00000001529|ENSOARG00000025507|ENSOARG00000013544|ENSOARG00000003139|ENSOARG00000005312|ENSOARG00000003032|ENSOARG00000002293|ENSOARG00000013568|ENSOARG00000012207|ENSOARG00000014368|ENSOARG00000007609|ENSOARG00000008464|ENSOARG00000010432|ENSOARG00000017558|…	62	http://amigo.geneontology.org/amigo/term/GO:0080090	no
chromatin remodeling	GO:0006338	0.18001	0.43103	--	128	ENSOARG00000008464|ENSOARG00000020350|ENSOARG00000003753	3	http://amigo.geneontology.org/amigo/term/GO:0006338	no
regulation of cell division	GO:0051302	0.18001	0.43103	--	128	ENSOARG00000015503|ENSOARG00000017222|ENSOARG00000016297	3	http://amigo.geneontology.org/amigo/term/GO:0051302	no
maintenance of cell number	GO:0098727	0.18001	0.43103	--	128	ENSOARG00000001529|ENSOARG00000005494|ENSOARG00000003654	3	http://amigo.geneontology.org/amigo/term/GO:0098727	no
regulation of carbohydrate metabolic process	GO:0006109	0.18001	0.43103	--	128	ENSOARG00000017147|ENSOARG00000006871|ENSOARG00000003139	3	http://amigo.geneontology.org/amigo/term/GO:0006109	no
regulation of transport	GO:0051049	0.180013	0.43103	--	1404	ENSOARG00000004654|ENSOARG00000000193|ENSOARG00000016292|ENSOARG00000010108|ENSOARG00000017147|ENSOARG00000013261|ENSOARG00000016753|ENSOARG00000017022|ENSOARG00000017010|ENSOARG00000004265|ENSOARG00000005016|ENSOARG00000000850|ENSOARG00000016028|ENSOARG00000006046|ENSOARG00000007108|ENSOARG00000006871|ENSOARG00000014671|ENSOARG00000016422|ENSOARG00000015503|ENSOARG00000012072	20	http://amigo.geneontology.org/amigo/term/GO:0051049	no
cellular nitrogen compound catabolic process	GO:0044270	0.180038	0.43103	--	332	ENSOARG00000007764|ENSOARG00000017022|ENSOARG00000005494|ENSOARG00000013382|ENSOARG00000016340|ENSOARG00000004443	6	http://amigo.geneontology.org/amigo/term/GO:0044270	no
cellular response to organic substance	GO:0071310	0.180072	0.43103	--	855	ENSOARG00000001243|ENSOARG00000009968|ENSOARG00000006871|ENSOARG00000004239|ENSOARG00000003418|ENSOARG00000017010|ENSOARG00000002293|ENSOARG00000009701|ENSOARG00000020394|ENSOARG00000015380|ENSOARG00000000337|ENSOARG00000014222|ENSOARG00000014930	13	http://amigo.geneontology.org/amigo/term/GO:0071310	no
regulation of locomotion	GO:0040012	0.181363	0.433716	--	703	ENSOARG00000008464|ENSOARG00000006871|ENSOARG00000016753|ENSOARG00000003418|ENSOARG00000001529|ENSOARG00000009306|ENSOARG00000016028|ENSOARG00000017767|ENSOARG00000014671|ENSOARG00000015503|ENSOARG00000007108	11	http://amigo.geneontology.org/amigo/term/GO:0040012	no
organic hydroxy compound metabolic process	GO:1901615	0.181729	0.433772	--	333	ENSOARG00000019350|ENSOARG00000017011|ENSOARG00000013414|ENSOARG00000018249|ENSOARG00000010350|ENSOARG00000018505	6	http://amigo.geneontology.org/amigo/term/GO:1901615	no
heterocycle catabolic process	GO:0046700	0.181729	0.433772	--	333	ENSOARG00000007764|ENSOARG00000017022|ENSOARG00000005494|ENSOARG00000013382|ENSOARG00000016340|ENSOARG00000004443	6	http://amigo.geneontology.org/amigo/term/GO:0046700	no
multicellular organism growth	GO:0035264	0.181894	0.433772	--	68	ENSOARG00000019355|ENSOARG00000003139	2	http://amigo.geneontology.org/amigo/term/GO:0035264	no
positive regulation of epithelial cell proliferation	GO:0050679	0.182857	0.43526	--	129	ENSOARG00000014671|ENSOARG00000017011|ENSOARG00000005016	3	http://amigo.geneontology.org/amigo/term/GO:0050679	no
anterior/posterior pattern specification	GO:0009952	0.182857	0.43526	--	129	ENSOARG00000017943|ENSOARG00000020350|ENSOARG00000003654	3	http://amigo.geneontology.org/amigo/term/GO:0009952	no
positive regulation of secretion by cell	GO:1903532	0.184606	0.43621	--	264	ENSOARG00000006871|ENSOARG00000016028|ENSOARG00000007108|ENSOARG00000000193|ENSOARG00000012072	5	http://amigo.geneontology.org/amigo/term/GO:1903532	no
positive regulation of cellular component biogenesis	GO:0044089	0.184747	0.43621	--	407	ENSOARG00000012103|ENSOARG00000016751|ENSOARG00000016753|ENSOARG00000017558|ENSOARG00000016028|ENSOARG00000012072|ENSOARG00000005960	7	http://amigo.geneontology.org/amigo/term/GO:0044089	no
cation homeostasis	GO:0055080	0.185563	0.43621	--	481	ENSOARG00000015056|ENSOARG00000004265|ENSOARG00000016292|ENSOARG00000013050|ENSOARG00000009752|ENSOARG00000004654|ENSOARG00000008132|ENSOARG00000011276	8	http://amigo.geneontology.org/amigo/term/GO:0055080	no
regulation of dephosphorylation	GO:0035303	0.185715	0.43621	--	130	ENSOARG00000008804|ENSOARG00000006871|ENSOARG00000015793	3	http://amigo.geneontology.org/amigo/term/GO:0035303	no
negative regulation of cell projection organization	GO:0031345	0.185715	0.43621	--	130	ENSOARG00000003418|ENSOARG00000016422|ENSOARG00000012207	3	http://amigo.geneontology.org/amigo/term/GO:0031345	no
vesicle-mediated transport between endosomal compartments	GO:0098927	0.186656	0.43621	--	18	ENSOARG00000011950	1	http://amigo.geneontology.org/amigo/term/GO:0098927	no
motile cilium assembly	GO:0044458	0.186656	0.43621	GO:1903887	18	ENSOARG00000016297	1	http://amigo.geneontology.org/amigo/term/GO:0044458	no
regulation of granulocyte differentiation	GO:0030852	0.186656	0.43621	--	18	ENSOARG00000002293	1	http://amigo.geneontology.org/amigo/term/GO:0030852	no
negative regulation of anoikis	GO:2000811	0.186656	0.43621	--	18	ENSOARG00000003418	1	http://amigo.geneontology.org/amigo/term/GO:2000811	no
regulation of cytokine production involved in inflammatory response	GO:1900015	0.186656	0.43621	--	18	ENSOARG00000005432	1	http://amigo.geneontology.org/amigo/term/GO:1900015	no
camera-type eye morphogenesis	GO:0048593	0.186656	0.43621	GO:0048594|GO:0048595	18	ENSOARG00000014671	1	http://amigo.geneontology.org/amigo/term/GO:0048593	no
prostate gland epithelium morphogenesis	GO:0060740	0.186656	0.43621	--	18	ENSOARG00000017011	1	http://amigo.geneontology.org/amigo/term/GO:0060740	no
retinal ganglion cell axon guidance	GO:0031290	0.186656	0.43621	--	18	ENSOARG00000012207	1	http://amigo.geneontology.org/amigo/term/GO:0031290	no
positive regulation of smooth muscle contraction	GO:0045987	0.186656	0.43621	--	18	ENSOARG00000009752	1	http://amigo.geneontology.org/amigo/term/GO:0045987	no
negative regulation of potassium ion transport	GO:0043267	0.186656	0.43621	--	18	ENSOARG00000004265	1	http://amigo.geneontology.org/amigo/term/GO:0043267	no
megakaryocyte development	GO:0035855	0.186656	0.43621	--	18	ENSOARG00000017943	1	http://amigo.geneontology.org/amigo/term/GO:0035855	no
negative regulation of lyase activity	GO:0051350	0.186656	0.43621	--	18	ENSOARG00000017010	1	http://amigo.geneontology.org/amigo/term/GO:0051350	no
peptidyl-tyrosine dephosphorylation	GO:0035335	0.186656	0.43621	--	18	ENSOARG00000004103	1	http://amigo.geneontology.org/amigo/term/GO:0035335	no
regulation of membrane protein ectodomain proteolysis	GO:0051043	0.186656	0.43621	--	18	ENSOARG00000006871	1	http://amigo.geneontology.org/amigo/term/GO:0051043	no
negative regulation of endothelial cell apoptotic process	GO:2000352	0.186656	0.43621	--	18	ENSOARG00000017767	1	http://amigo.geneontology.org/amigo/term/GO:2000352	no
regulation of intracellular protein transport	GO:0033157	0.188398	0.439519	--	197	ENSOARG00000004265|ENSOARG00000015503|ENSOARG00000013261|ENSOARG00000016753	4	http://amigo.geneontology.org/amigo/term/GO:0033157	no
protein processing	GO:0016485	0.188586	0.439519	GO:0051605	131	ENSOARG00000013136|ENSOARG00000003665|ENSOARG00000011768	3	http://amigo.geneontology.org/amigo/term/GO:0016485	no
cellular response to starvation	GO:0009267	0.188586	0.439519	--	131	ENSOARG00000004239|ENSOARG00000000193|ENSOARG00000000163	3	http://amigo.geneontology.org/amigo/term/GO:0009267	no
embryonic skeletal system morphogenesis	GO:0048704	0.19012	0.441093	--	70	ENSOARG00000010723|ENSOARG00000003654	2	http://amigo.geneontology.org/amigo/term/GO:0048704	no
regulation of nucleotide biosynthetic process	GO:0030808	0.19012	0.441093	--	70	ENSOARG00000014671|ENSOARG00000017010	2	http://amigo.geneontology.org/amigo/term/GO:0030808	no
positive regulation of dendrite development	GO:1900006	0.19012	0.441093	--	70	ENSOARG00000020214|ENSOARG00000013755	2	http://amigo.geneontology.org/amigo/term/GO:1900006	no
regulation of neurotransmitter transport	GO:0051588	0.19012	0.441093	--	70	ENSOARG00000014671|ENSOARG00000012072	2	http://amigo.geneontology.org/amigo/term/GO:0051588	no
regulation of purine nucleotide biosynthetic process	GO:1900371	0.19012	0.441093	--	70	ENSOARG00000014671|ENSOARG00000017010	2	http://amigo.geneontology.org/amigo/term/GO:1900371	no
metabolic process	GO:0008152	0.190732	0.442112	GO:0044710	8849	ENSOARG00000018958|ENSOARG00000006373|ENSOARG00000006569|ENSOARG00000003468|ENSOARG00000003139|ENSOARG00000003032|ENSOARG00000012564|ENSOARG00000004103|ENSOARG00000000163|ENSOARG00000001119|ENSOARG00000014418|ENSOARG00000002052|ENSOARG00000001243|ENSOARG00000003418|ENSOARG00000010319|ENSOARG00000013806|ENSOARG00000025507|ENSOARG00000002293|ENSOARG00000011950|ENSOARG00000018880|ENSOARG00000000337|…	108	http://amigo.geneontology.org/amigo/term/GO:0008152	no
negative regulation of cell cycle	GO:0045786	0.190941	0.442198	--	411	ENSOARG00000015503|ENSOARG00000019355|ENSOARG00000010432|ENSOARG00000013063|ENSOARG00000017943|ENSOARG00000002293|ENSOARG00000008440	7	http://amigo.geneontology.org/amigo/term/GO:0045786	no
cell motility	GO:0048870	0.192991	0.442984	--	713	ENSOARG00000015207|ENSOARG00000002215|ENSOARG00000020899|ENSOARG00000006871|ENSOARG00000013063|ENSOARG00000003418|ENSOARG00000003585|ENSOARG00000017011|ENSOARG00000015058|ENSOARG00000006316|ENSOARG00000020384	11	http://amigo.geneontology.org/amigo/term/GO:0048870	no
symbiont process	GO:0044403	0.19407	0.442984	GO:0043298|GO:0044404|GO:0072519|GO:0085031	413	ENSOARG00000016751|ENSOARG00000017943|ENSOARG00000003585|ENSOARG00000004509|ENSOARG00000000337|ENSOARG00000013568|ENSOARG00000002775	7	http://amigo.geneontology.org/amigo/term/GO:0044403	no
viral process	GO:0016032	0.19407	0.442984	GO:0022415	413	ENSOARG00000016751|ENSOARG00000017943|ENSOARG00000003585|ENSOARG00000004509|ENSOARG00000000337|ENSOARG00000013568|ENSOARG00000002775	7	http://amigo.geneontology.org/amigo/term/GO:0016032	no
positive regulation of peptidyl-serine phosphorylation	GO:0033138	0.194253	0.442984	--	71	ENSOARG00000009306|ENSOARG00000017010	2	http://amigo.geneontology.org/amigo/term/GO:0033138	no
negative regulation of G1/S transition of mitotic cell cycle	GO:2000134	0.194253	0.442984	--	71	ENSOARG00000017943|ENSOARG00000019355	2	http://amigo.geneontology.org/amigo/term/GO:2000134	no
aging	GO:0007568	0.19436	0.442984	GO:0016280	133	ENSOARG00000009701|ENSOARG00000010432|ENSOARG00000000163	3	http://amigo.geneontology.org/amigo/term/GO:0007568	no
regulation of G1/S transition of mitotic cell cycle	GO:2000045	0.19436	0.442984	--	133	ENSOARG00000017943|ENSOARG00000013568|ENSOARG00000019355	3	http://amigo.geneontology.org/amigo/term/GO:2000045	no
fatty acid metabolic process	GO:0006631	0.194378	0.442984	--	269	ENSOARG00000018249|ENSOARG00000004442|ENSOARG00000008905|ENSOARG00000003597|ENSOARG00000019350	5	http://amigo.geneontology.org/amigo/term/GO:0006631	no
aromatic compound catabolic process	GO:0019439	0.195483	0.442984	--	341	ENSOARG00000007764|ENSOARG00000017022|ENSOARG00000005494|ENSOARG00000013382|ENSOARG00000016340|ENSOARG00000004443	6	http://amigo.geneontology.org/amigo/term/GO:0019439	no
positive regulation of developmental process	GO:0051094	0.195528	0.442984	--	1026	ENSOARG00000012103|ENSOARG00000000337|ENSOARG00000013755|ENSOARG00000003654|ENSOARG00000010185|ENSOARG00000002293|ENSOARG00000016028|ENSOARG00000007108|ENSOARG00000018880|ENSOARG00000020214|ENSOARG00000021134|ENSOARG00000015503|ENSOARG00000020384|ENSOARG00000014930|ENSOARG00000017222	15	http://amigo.geneontology.org/amigo/term/GO:0051094	no
cell-substrate adherens junction assembly	GO:0007045	0.195942	0.442984	--	19	ENSOARG00000007108	1	http://amigo.geneontology.org/amigo/term/GO:0007045	no
RNA destabilization	GO:0050779	0.195942	0.442984	--	19	ENSOARG00000007609	1	http://amigo.geneontology.org/amigo/term/GO:0050779	no
positive regulation of insulin secretion involved in cellular response to glucose stimulus	GO:0035774	0.195942	0.442984	--	19	ENSOARG00000006871	1	http://amigo.geneontology.org/amigo/term/GO:0035774	no
reproductive behavior	GO:0019098	0.195942	0.442984	GO:0033057|GO:0044704	19	ENSOARG00000015056	1	http://amigo.geneontology.org/amigo/term/GO:0019098	no
regulation of smooth muscle cell differentiation	GO:0051150	0.195942	0.442984	--	19	ENSOARG00000013568	1	http://amigo.geneontology.org/amigo/term/GO:0051150	no
positive regulation of potassium ion transmembrane transport	GO:1901381	0.195942	0.442984	--	19	ENSOARG00000017010	1	http://amigo.geneontology.org/amigo/term/GO:1901381	no
negative regulation of JUN kinase activity	GO:0043508	0.195942	0.442984	--	19	ENSOARG00000010432	1	http://amigo.geneontology.org/amigo/term/GO:0043508	no
pyrimidine ribonucleoside biosynthetic process	GO:0046132	0.195942	0.442984	--	19	ENSOARG00000009486	1	http://amigo.geneontology.org/amigo/term/GO:0046132	no
negative regulation of plasma membrane bounded cell projection assembly	GO:0120033	0.195942	0.442984	--	19	ENSOARG00000016422	1	http://amigo.geneontology.org/amigo/term/GO:0120033	no
regulation of hair cycle	GO:0042634	0.195942	0.442984	--	19	ENSOARG00000008464	1	http://amigo.geneontology.org/amigo/term/GO:0042634	no
negative regulation of osteoclast differentiation	GO:0045671	0.195942	0.442984	--	19	ENSOARG00000014671	1	http://amigo.geneontology.org/amigo/term/GO:0045671	no
receptor catabolic process	GO:0032801	0.195942	0.442984	--	19	ENSOARG00000011950	1	http://amigo.geneontology.org/amigo/term/GO:0032801	no
regulation of triglyceride biosynthetic process	GO:0010866	0.195942	0.442984	--	19	ENSOARG00000006871	1	http://amigo.geneontology.org/amigo/term/GO:0010866	no
positive regulation of transcription initiation from RNA polymerase II promoter	GO:0060261	0.195942	0.442984	--	19	ENSOARG00000017558	1	http://amigo.geneontology.org/amigo/term/GO:0060261	no
pyrimidine ribonucleotide biosynthetic process	GO:0009220	0.195942	0.442984	--	19	ENSOARG00000009486	1	http://amigo.geneontology.org/amigo/term/GO:0009220	no
platelet formation	GO:0030220	0.195942	0.442984	--	19	ENSOARG00000017943	1	http://amigo.geneontology.org/amigo/term/GO:0030220	no
focal adhesion assembly	GO:0048041	0.195942	0.442984	--	19	ENSOARG00000007108	1	http://amigo.geneontology.org/amigo/term/GO:0048041	no
multicellular organismal process	GO:0032501	0.196934	0.444018	GO:0044707|GO:0050874	2895	ENSOARG00000015056|ENSOARG00000020899|ENSOARG00000019355|ENSOARG00000003753|ENSOARG00000003654|ENSOARG00000017943|ENSOARG00000001529|ENSOARG00000003139|ENSOARG00000016292|ENSOARG00000003032|ENSOARG00000012207|ENSOARG00000001254|ENSOARG00000008327|ENSOARG00000017010|ENSOARG00000009752|ENSOARG00000000163|ENSOARG00000004937|ENSOARG00000012072|ENSOARG00000011276|ENSOARG00000010206|ENSOARG00000006361|…	38	http://amigo.geneontology.org/amigo/term/GO:0032501	no
regulation of establishment of protein localization	GO:0070201	0.197144	0.444018	--	640	ENSOARG00000004265|ENSOARG00000006871|ENSOARG00000013261|ENSOARG00000017022|ENSOARG00000016753|ENSOARG00000005016|ENSOARG00000000850|ENSOARG00000006046|ENSOARG00000014671|ENSOARG00000015503	10	http://amigo.geneontology.org/amigo/term/GO:0070201	no
organelle localization	GO:0051640	0.197229	0.444018	--	342	ENSOARG00000001010|ENSOARG00000003418|ENSOARG00000011666|ENSOARG00000013414|ENSOARG00000009306|ENSOARG00000012072	6	http://amigo.geneontology.org/amigo/term/GO:0051640	no
regulation of plasma membrane bounded cell projection assembly	GO:0120032	0.197264	0.444018	--	134	ENSOARG00000016422|ENSOARG00000016751|ENSOARG00000016753	3	http://amigo.geneontology.org/amigo/term/GO:0120032	no
monocarboxylic acid biosynthetic process	GO:0072330	0.197264	0.444018	--	134	ENSOARG00000019350|ENSOARG00000017011|ENSOARG00000018249	3	http://amigo.geneontology.org/amigo/term/GO:0072330	no
RNA processing	GO:0006396	0.198048	0.44539	GO:0006394	872	ENSOARG00000015056|ENSOARG00000007609|ENSOARG00000007764|ENSOARG00000003654|ENSOARG00000018968|ENSOARG00000012528|ENSOARG00000015532|ENSOARG00000014722|ENSOARG00000005494|ENSOARG00000004443|ENSOARG00000010030|ENSOARG00000005603|ENSOARG00000010673	13	http://amigo.geneontology.org/amigo/term/GO:0006396	no
signal transduction in response to DNA damage	GO:0042770	0.198396	0.445784	--	72	ENSOARG00000017943|ENSOARG00000009701	2	http://amigo.geneontology.org/amigo/term/GO:0042770	no
regulation of cell shape	GO:0008360	0.200179	0.44861	GO:0045788|GO:0045789	135	ENSOARG00000003418|ENSOARG00000015058|ENSOARG00000006361	3	http://amigo.geneontology.org/amigo/term/GO:0008360	no
negative regulation of MAPK cascade	GO:0043409	0.200179	0.44861	--	135	ENSOARG00000014671|ENSOARG00000017147|ENSOARG00000010432	3	http://amigo.geneontology.org/amigo/term/GO:0043409	no
regulation of cell projection assembly	GO:0060491	0.200179	0.44861	--	135	ENSOARG00000016422|ENSOARG00000016751|ENSOARG00000016753	3	http://amigo.geneontology.org/amigo/term/GO:0060491	no
metal ion homeostasis	GO:0055065	0.200389	0.44869	--	417	ENSOARG00000015056|ENSOARG00000004265|ENSOARG00000016292|ENSOARG00000009752|ENSOARG00000004654|ENSOARG00000008132|ENSOARG00000011276	7	http://amigo.geneontology.org/amigo/term/GO:0055065	no
negative regulation of developmental growth	GO:0048640	0.202551	0.451024	--	73	ENSOARG00000003418|ENSOARG00000012207	2	http://amigo.geneontology.org/amigo/term/GO:0048640	no
organic substance catabolic process	GO:1901575	0.202647	0.451024	--	1351	ENSOARG00000018958|ENSOARG00000007764|ENSOARG00000005494|ENSOARG00000011950|ENSOARG00000017558|ENSOARG00000017022|ENSOARG00000016340|ENSOARG00000019268|ENSOARG00000013414|ENSOARG00000004565|ENSOARG00000013382|ENSOARG00000001119|ENSOARG00000008905|ENSOARG00000007188|ENSOARG00000004443|ENSOARG00000004442|ENSOARG00000020780|ENSOARG00000002775|ENSOARG00000003753	19	http://amigo.geneontology.org/amigo/term/GO:1901575	no
regulation of cell motility	GO:2000145	0.203497	0.451024	--	645	ENSOARG00000008464|ENSOARG00000006871|ENSOARG00000016753|ENSOARG00000003418|ENSOARG00000009306|ENSOARG00000016028|ENSOARG00000017767|ENSOARG00000014671|ENSOARG00000015503|ENSOARG00000007108	10	http://amigo.geneontology.org/amigo/term/GO:2000145	no
regulation of long-term neuronal synaptic plasticity	GO:0048169	0.205123	0.451024	--	20	ENSOARG00000014671	1	http://amigo.geneontology.org/amigo/term/GO:0048169	no
maturation of 5.8S rRNA	GO:0000460	0.205123	0.451024	--	20	ENSOARG00000007764	1	http://amigo.geneontology.org/amigo/term/GO:0000460	no
cellular response to gamma radiation	GO:0071480	0.205123	0.451024	--	20	ENSOARG00000000163	1	http://amigo.geneontology.org/amigo/term/GO:0071480	no
regulation of epidermal growth factor-activated receptor activity	GO:0007176	0.205123	0.451024	--	20	ENSOARG00000015056	1	http://amigo.geneontology.org/amigo/term/GO:0007176	no
sulfur compound transport	GO:0072348	0.205123	0.451024	--	20	ENSOARG00000010656	1	http://amigo.geneontology.org/amigo/term/GO:0072348	no
vocalization behavior	GO:0071625	0.205123	0.451024	--	20	ENSOARG00000009380	1	http://amigo.geneontology.org/amigo/term/GO:0071625	no
cellular response to pH	GO:0071467	0.205123	0.451024	--	20	ENSOARG00000006871	1	http://amigo.geneontology.org/amigo/term/GO:0071467	no
regulation of glial cell proliferation	GO:0060251	0.205123	0.451024	--	20	ENSOARG00000021134	1	http://amigo.geneontology.org/amigo/term/GO:0060251	no
negative regulation of microtubule depolymerization	GO:0007026	0.205123	0.451024	--	20	ENSOARG00000016028	1	http://amigo.geneontology.org/amigo/term/GO:0007026	no
gamma-aminobutyric acid signaling pathway	GO:0007214	0.205123	0.451024	--	20	ENSOARG00000015499	1	http://amigo.geneontology.org/amigo/term/GO:0007214	no
regulation of gene silencing by miRNA	GO:0060964	0.205123	0.451024	--	20	ENSOARG00000017147	1	http://amigo.geneontology.org/amigo/term/GO:0060964	no
telomere maintenance via recombination	GO:0000722	0.205123	0.451024	--	20	ENSOARG00000000163	1	http://amigo.geneontology.org/amigo/term/GO:0000722	no
negative regulation of cell division	GO:0051782	0.205123	0.451024	--	20	ENSOARG00000016297	1	http://amigo.geneontology.org/amigo/term/GO:0051782	no
regulation of viral entry into host cell	GO:0046596	0.205123	0.451024	--	20	ENSOARG00000001529	1	http://amigo.geneontology.org/amigo/term/GO:0046596	no
syncytium formation by plasma membrane fusion	GO:0000768	0.205123	0.451024	--	20	ENSOARG00000012103	1	http://amigo.geneontology.org/amigo/term/GO:0000768	no
coronary vasculature development	GO:0060976	0.205123	0.451024	--	20	ENSOARG00000003665	1	http://amigo.geneontology.org/amigo/term/GO:0060976	no
negative regulation of signal transduction by p53 class mediator	GO:1901797	0.205123	0.451024	--	20	ENSOARG00000014368	1	http://amigo.geneontology.org/amigo/term/GO:1901797	no
GTP metabolic process	GO:0046039	0.205123	0.451024	--	20	ENSOARG00000009486	1	http://amigo.geneontology.org/amigo/term/GO:0046039	no
establishment of protein localization to membrane	GO:0090150	0.206038	0.452262	--	137	ENSOARG00000020251|ENSOARG00000004265|ENSOARG00000001243	3	http://amigo.geneontology.org/amigo/term/GO:0090150	no
positive regulation of cell morphogenesis involved in differentiation	GO:0010770	0.206038	0.452262	--	137	ENSOARG00000020214|ENSOARG00000013755|ENSOARG00000007108	3	http://amigo.geneontology.org/amigo/term/GO:0010770	no
negative regulation of protein catabolic process	GO:0042177	0.206715	0.452973	--	74	ENSOARG00000006373|ENSOARG00000013544	2	http://amigo.geneontology.org/amigo/term/GO:0042177	no
striated muscle tissue development	GO:0014706	0.206715	0.452973	--	74	ENSOARG00000014671|ENSOARG00000017943	2	http://amigo.geneontology.org/amigo/term/GO:0014706	no
positive regulation of cellular protein localization	GO:1903829	0.208353	0.454589	--	276	ENSOARG00000001529|ENSOARG00000015503|ENSOARG00000004265|ENSOARG00000013261|ENSOARG00000016753	5	http://amigo.geneontology.org/amigo/term/GO:1903829	no
inorganic ion homeostasis	GO:0098771	0.210231	0.454589	--	498	ENSOARG00000015056|ENSOARG00000004265|ENSOARG00000016292|ENSOARG00000013050|ENSOARG00000009752|ENSOARG00000004654|ENSOARG00000008132|ENSOARG00000011276	8	http://amigo.geneontology.org/amigo/term/GO:0098771	no
anatomical structure development	GO:0048856	0.210704	0.454589	--	2751	ENSOARG00000015056|ENSOARG00000003753|ENSOARG00000003654|ENSOARG00000017943|ENSOARG00000010343|ENSOARG00000003139|ENSOARG00000004443|ENSOARG00000016751|ENSOARG00000012207|ENSOARG00000014368|ENSOARG00000009770|ENSOARG00000008327|ENSOARG00000000163|ENSOARG00000002785|ENSOARG00000007108|ENSOARG00000011276|ENSOARG00000010206|ENSOARG00000002352|ENSOARG00000006361|ENSOARG00000003665|ENSOARG00000016422|…	36	http://amigo.geneontology.org/amigo/term/GO:0048856	no
positive regulation of cell division	GO:0051781	0.210889	0.454589	--	75	ENSOARG00000015503|ENSOARG00000017222	2	http://amigo.geneontology.org/amigo/term/GO:0051781	no
response to amino acid	GO:0043200	0.210889	0.454589	GO:0010237	75	ENSOARG00000004239|ENSOARG00000015380	2	http://amigo.geneontology.org/amigo/term/GO:0043200	no
positive regulation of plasma membrane bounded cell projection assembly	GO:0120034	0.210889	0.454589	--	75	ENSOARG00000016751|ENSOARG00000016753	2	http://amigo.geneontology.org/amigo/term/GO:0120034	no
regulation of type I interferon production	GO:0032479	0.210889	0.454589	--	75	ENSOARG00000017943|ENSOARG00000002775	2	http://amigo.geneontology.org/amigo/term/GO:0032479	no
peptidyl-tyrosine phosphorylation	GO:0018108	0.210889	0.454589	--	75	ENSOARG00000003418|ENSOARG00000014368	2	http://amigo.geneontology.org/amigo/term/GO:0018108	no
embryonic appendage morphogenesis	GO:0035113	0.210889	0.454589	--	75	ENSOARG00000010723|ENSOARG00000003665	2	http://amigo.geneontology.org/amigo/term/GO:0035113	no
embryonic limb morphogenesis	GO:0030326	0.210889	0.454589	--	75	ENSOARG00000010723|ENSOARG00000003665	2	http://amigo.geneontology.org/amigo/term/GO:0030326	no
positive regulation of mitotic cell cycle	GO:0045931	0.211936	0.454589	--	139	ENSOARG00000015056|ENSOARG00000015503|ENSOARG00000013568	3	http://amigo.geneontology.org/amigo/term/GO:0045931	no
regulation of cell proliferation	GO:0042127	0.212677	0.454589	--	1282	ENSOARG00000002088|ENSOARG00000016297|ENSOARG00000003654|ENSOARG00000008814|ENSOARG00000003418|ENSOARG00000005016|ENSOARG00000017011|ENSOARG00000013702|ENSOARG00000011666|ENSOARG00000017767|ENSOARG00000015380|ENSOARG00000004509|ENSOARG00000014671|ENSOARG00000014722|ENSOARG00000000337|ENSOARG00000015503|ENSOARG00000021134|ENSOARG00000006871	18	http://amigo.geneontology.org/amigo/term/GO:0042127	no
positive regulation of epidermal cell differentiation	GO:0045606	0.214199	0.454589	--	21	ENSOARG00000021134	1	http://amigo.geneontology.org/amigo/term/GO:0045606	no
excretion	GO:0007588	0.214199	0.454589	--	21	ENSOARG00000012072	1	http://amigo.geneontology.org/amigo/term/GO:0007588	no
zymogen activation	GO:0031638	0.214199	0.454589	--	21	ENSOARG00000011768	1	http://amigo.geneontology.org/amigo/term/GO:0031638	no
regulation of fatty acid transport	GO:2000191	0.214199	0.454589	--	21	ENSOARG00000017147	1	http://amigo.geneontology.org/amigo/term/GO:2000191	no
pyrimidine ribonucleotide metabolic process	GO:0009218	0.214199	0.454589	--	21	ENSOARG00000009486	1	http://amigo.geneontology.org/amigo/term/GO:0009218	no
pancreas development	GO:0031016	0.214199	0.454589	--	21	ENSOARG00000003654	1	http://amigo.geneontology.org/amigo/term/GO:0031016	no
blood vessel endothelial cell migration	GO:0043534	0.214199	0.454589	--	21	ENSOARG00000006871	1	http://amigo.geneontology.org/amigo/term/GO:0043534	no
positive regulation of cellular response to insulin stimulus	GO:1900078	0.214199	0.454589	--	21	ENSOARG00000004262	1	http://amigo.geneontology.org/amigo/term/GO:1900078	no
regulation of histone H3-K4 methylation	GO:0051569	0.214199	0.454589	--	21	ENSOARG00000015380	1	http://amigo.geneontology.org/amigo/term/GO:0051569	no
behavioral fear response	GO:0001662	0.214199	0.454589	--	21	ENSOARG00000020214	1	http://amigo.geneontology.org/amigo/term/GO:0001662	no
inorganic ion import across plasma membrane	GO:0099587	0.214199	0.454589	--	21	ENSOARG00000004654	1	http://amigo.geneontology.org/amigo/term/GO:0099587	no
negative regulation of stress fiber assembly	GO:0051497	0.214199	0.454589	--	21	ENSOARG00000016028	1	http://amigo.geneontology.org/amigo/term/GO:0051497	no
peripheral nervous system development	GO:0007422	0.214199	0.454589	--	21	ENSOARG00000014671	1	http://amigo.geneontology.org/amigo/term/GO:0007422	no
bone cell development	GO:0098751	0.214199	0.454589	--	21	ENSOARG00000017943	1	http://amigo.geneontology.org/amigo/term/GO:0098751	no
fatty acid beta-oxidation using acyl-CoA dehydrogenase	GO:0033539	0.214199	0.454589	--	21	ENSOARG00000008905	1	http://amigo.geneontology.org/amigo/term/GO:0033539	no
snRNA processing	GO:0016180	0.214199	0.454589	--	21	ENSOARG00000015532	1	http://amigo.geneontology.org/amigo/term/GO:0016180	no
regulation of long-term synaptic potentiation	GO:1900271	0.214199	0.454589	--	21	ENSOARG00000014671	1	http://amigo.geneontology.org/amigo/term/GO:1900271	no
purine nucleoside biosynthetic process	GO:0042451	0.214199	0.454589	--	21	ENSOARG00000009486	1	http://amigo.geneontology.org/amigo/term/GO:0042451	no
behavioral defense response	GO:0002209	0.214199	0.454589	--	21	ENSOARG00000020214	1	http://amigo.geneontology.org/amigo/term/GO:0002209	no
purine ribonucleoside biosynthetic process	GO:0046129	0.214199	0.454589	--	21	ENSOARG00000009486	1	http://amigo.geneontology.org/amigo/term/GO:0046129	no
inorganic cation import across plasma membrane	GO:0098659	0.214199	0.454589	--	21	ENSOARG00000004654	1	http://amigo.geneontology.org/amigo/term/GO:0098659	no
positive regulation of protein targeting to membrane	GO:0090314	0.214199	0.454589	--	21	ENSOARG00000004265	1	http://amigo.geneontology.org/amigo/term/GO:0090314	no
regulation of neuroblast proliferation	GO:1902692	0.214199	0.454589	--	21	ENSOARG00000014671	1	http://amigo.geneontology.org/amigo/term/GO:1902692	no
clathrin-dependent endocytosis	GO:0072583	0.214199	0.454589	--	21	ENSOARG00000004654	1	http://amigo.geneontology.org/amigo/term/GO:0072583	no
filopodium assembly	GO:0046847	0.214199	0.454589	--	21	ENSOARG00000006361	1	http://amigo.geneontology.org/amigo/term/GO:0046847	no
lipid biosynthetic process	GO:0008610	0.214895	0.454589	--	426	ENSOARG00000019350|ENSOARG00000019028|ENSOARG00000017011|ENSOARG00000006666|ENSOARG00000013414|ENSOARG00000018249|ENSOARG00000010185	7	http://amigo.geneontology.org/amigo/term/GO:0008610	no
fatty acid catabolic process	GO:0009062	0.21507	0.454589	--	76	ENSOARG00000004442|ENSOARG00000008905	2	http://amigo.geneontology.org/amigo/term/GO:0009062	no
negative regulation of cell cycle G1/S phase transition	GO:1902807	0.21507	0.454589	--	76	ENSOARG00000017943|ENSOARG00000019355	2	http://amigo.geneontology.org/amigo/term/GO:1902807	no
DNA damage checkpoint	GO:0000077	0.21507	0.454589	--	76	ENSOARG00000019355|ENSOARG00000008440	2	http://amigo.geneontology.org/amigo/term/GO:0000077	no
antigen processing and presentation of exogenous peptide antigen	GO:0002478	0.21507	0.454589	--	76	ENSOARG00000003665|ENSOARG00000011666	2	http://amigo.geneontology.org/amigo/term/GO:0002478	no
maintenance of protein location	GO:0045185	0.21507	0.454589	--	76	ENSOARG00000020813|ENSOARG00000004265	2	http://amigo.geneontology.org/amigo/term/GO:0045185	no
small molecule biosynthetic process	GO:0044283	0.216816	0.457901	--	353	ENSOARG00000019350|ENSOARG00000009930|ENSOARG00000017011|ENSOARG00000018249|ENSOARG00000010350|ENSOARG00000018505	6	http://amigo.geneontology.org/amigo/term/GO:0044283	no
myeloid cell differentiation	GO:0030099	0.217871	0.459752	--	141	ENSOARG00000017943|ENSOARG00000014930|ENSOARG00000002293	3	http://amigo.geneontology.org/amigo/term/GO:0030099	no
cellular response to decreased oxygen levels	GO:0036294	0.21926	0.460553	--	77	ENSOARG00000008814|ENSOARG00000004239	2	http://amigo.geneontology.org/amigo/term/GO:0036294	no
peptidyl-tyrosine modification	GO:0018212	0.21926	0.460553	--	77	ENSOARG00000003418|ENSOARG00000014368	2	http://amigo.geneontology.org/amigo/term/GO:0018212	no
smoothened signaling pathway	GO:0007224	0.21926	0.460553	--	77	ENSOARG00000010723|ENSOARG00000008327	2	http://amigo.geneontology.org/amigo/term/GO:0007224	no
response to glucose	GO:0009749	0.21926	0.460553	--	77	ENSOARG00000006871|ENSOARG00000003654	2	http://amigo.geneontology.org/amigo/term/GO:0009749	no
positive regulation of protein metabolic process	GO:0051247	0.220388	0.460553	--	1210	ENSOARG00000018958|ENSOARG00000011768|ENSOARG00000017147|ENSOARG00000003418|ENSOARG00000008804|ENSOARG00000017010|ENSOARG00000004654|ENSOARG00000009752|ENSOARG00000016128|ENSOARG00000009306|ENSOARG00000009701|ENSOARG00000006871|ENSOARG00000015380|ENSOARG00000000337|ENSOARG00000008440|ENSOARG00000012207|ENSOARG00000014368	17	http://amigo.geneontology.org/amigo/term/GO:0051247	no
phospholipid metabolic process	GO:0006644	0.220588	0.460553	--	282	ENSOARG00000013414|ENSOARG00000010185|ENSOARG00000019028|ENSOARG00000006871|ENSOARG00000006666	5	http://amigo.geneontology.org/amigo/term/GO:0006644	no
intracellular protein transport	GO:0006886	0.220747	0.460553	GO:0032779	505	ENSOARG00000020251|ENSOARG00000003665|ENSOARG00000016422|ENSOARG00000002212|ENSOARG00000010723|ENSOARG00000005016|ENSOARG00000010725|ENSOARG00000020813	8	http://amigo.geneontology.org/amigo/term/GO:0006886	no
positive regulation of transport	GO:0051050	0.222217	0.460553	--	737	ENSOARG00000000193|ENSOARG00000016292|ENSOARG00000006871|ENSOARG00000013261|ENSOARG00000016753|ENSOARG00000017010|ENSOARG00000004265|ENSOARG00000016028|ENSOARG00000007108|ENSOARG00000015503|ENSOARG00000012072	11	http://amigo.geneontology.org/amigo/term/GO:0051050	no
positive regulation of secretion	GO:0051047	0.222648	0.460553	--	283	ENSOARG00000006871|ENSOARG00000016028|ENSOARG00000007108|ENSOARG00000000193|ENSOARG00000012072	5	http://amigo.geneontology.org/amigo/term/GO:0051047	no
regulation of transcription from RNA polymerase II promoter in response to hypoxia	GO:0061418	0.223173	0.460553	--	22	ENSOARG00000017943	1	http://amigo.geneontology.org/amigo/term/GO:0061418	no
beta-catenin-TCF complex assembly	GO:1904837	0.223173	0.460553	--	22	ENSOARG00000017943	1	http://amigo.geneontology.org/amigo/term/GO:1904837	no
endochondral ossification	GO:0001958	0.223173	0.460553	--	22	ENSOARG00000003139	1	http://amigo.geneontology.org/amigo/term/GO:0001958	no
fear response	GO:0042596	0.223173	0.460553	GO:0001663	22	ENSOARG00000020214	1	http://amigo.geneontology.org/amigo/term/GO:0042596	no
regulation of synaptic vesicle exocytosis	GO:2000300	0.223173	0.460553	--	22	ENSOARG00000012072	1	http://amigo.geneontology.org/amigo/term/GO:2000300	no
regulation of gene silencing by RNA	GO:0060966	0.223173	0.460553	--	22	ENSOARG00000017147	1	http://amigo.geneontology.org/amigo/term/GO:0060966	no
regulation of transcription initiation from RNA polymerase II promoter	GO:0060260	0.223173	0.460553	--	22	ENSOARG00000017558	1	http://amigo.geneontology.org/amigo/term/GO:0060260	no
positive regulation of calcium ion-dependent exocytosis	GO:0045956	0.223173	0.460553	--	22	ENSOARG00000012072	1	http://amigo.geneontology.org/amigo/term/GO:0045956	no
positive regulation of protein complex disassembly	GO:0043243	0.223173	0.460553	--	22	ENSOARG00000006373	1	http://amigo.geneontology.org/amigo/term/GO:0043243	no
regulation of posttranscriptional gene silencing	GO:0060147	0.223173	0.460553	--	22	ENSOARG00000017147	1	http://amigo.geneontology.org/amigo/term/GO:0060147	no
cardiac muscle cell action potential	GO:0086001	0.223173	0.460553	--	22	ENSOARG00000016292	1	http://amigo.geneontology.org/amigo/term/GO:0086001	no
replacement ossification	GO:0036075	0.223173	0.460553	--	22	ENSOARG00000003139	1	http://amigo.geneontology.org/amigo/term/GO:0036075	no
negative regulation of cAMP biosynthetic process	GO:0030818	0.223173	0.460553	--	22	ENSOARG00000017010	1	http://amigo.geneontology.org/amigo/term/GO:0030818	no
regulation of p38MAPK cascade	GO:1900744	0.223173	0.460553	--	22	ENSOARG00000000337	1	http://amigo.geneontology.org/amigo/term/GO:1900744	no
regulation of microtubule depolymerization	GO:0031114	0.223173	0.460553	--	22	ENSOARG00000016028	1	http://amigo.geneontology.org/amigo/term/GO:0031114	no
synaptic transmission, glutamatergic	GO:0035249	0.223173	0.460553	--	22	ENSOARG00000012072	1	http://amigo.geneontology.org/amigo/term/GO:0035249	no
syncytium formation	GO:0006949	0.223173	0.460553	--	22	ENSOARG00000012103	1	http://amigo.geneontology.org/amigo/term/GO:0006949	no
granulocyte activation	GO:0036230	0.223173	0.460553	--	22	ENSOARG00000002293	1	http://amigo.geneontology.org/amigo/term/GO:0036230	no
adult locomotory behavior	GO:0008344	0.223456	0.460553	--	78	ENSOARG00000015056|ENSOARG00000019355	2	http://amigo.geneontology.org/amigo/term/GO:0008344	no
regulation of gliogenesis	GO:0014013	0.223456	0.460553	--	78	ENSOARG00000014671|ENSOARG00000021134	2	http://amigo.geneontology.org/amigo/term/GO:0014013	no
regulation of heart contraction	GO:0008016	0.223841	0.460975	--	143	ENSOARG00000016292|ENSOARG00000017010|ENSOARG00000009752	3	http://amigo.geneontology.org/amigo/term/GO:0008016	no
cell adhesion	GO:0007155	0.225618	0.464262	GO:0098602	818	ENSOARG00000015056|ENSOARG00000015207|ENSOARG00000005103|ENSOARG00000011768|ENSOARG00000016809|ENSOARG00000012806|ENSOARG00000001254|ENSOARG00000003418|ENSOARG00000004848|ENSOARG00000013755|ENSOARG00000020384|ENSOARG00000009380	12	http://amigo.geneontology.org/amigo/term/GO:0007155	no
regulation of cellular localization	GO:0060341	0.227069	0.46645	--	663	ENSOARG00000004265|ENSOARG00000006871|ENSOARG00000013261|ENSOARG00000016753|ENSOARG00000001529|ENSOARG00000005016|ENSOARG00000020214|ENSOARG00000014671|ENSOARG00000015503|ENSOARG00000012072	10	http://amigo.geneontology.org/amigo/term/GO:0060341	no
RNA 3'-end processing	GO:0031123	0.227659	0.46645	--	79	ENSOARG00000015056|ENSOARG00000005494	2	http://amigo.geneontology.org/amigo/term/GO:0031123	no
regulation of cyclic nucleotide metabolic process	GO:0030799	0.227659	0.46645	--	79	ENSOARG00000014671|ENSOARG00000017010	2	http://amigo.geneontology.org/amigo/term/GO:0030799	no
cellular response to light stimulus	GO:0071482	0.227659	0.46645	--	79	ENSOARG00000017943|ENSOARG00000009701	2	http://amigo.geneontology.org/amigo/term/GO:0071482	no
organic cyclic compound catabolic process	GO:1901361	0.227772	0.46645	--	359	ENSOARG00000007764|ENSOARG00000017022|ENSOARG00000005494|ENSOARG00000013382|ENSOARG00000016340|ENSOARG00000004443	6	http://amigo.geneontology.org/amigo/term/GO:1901361	no
regulation of protein complex assembly	GO:0043254	0.227772	0.46645	--	359	ENSOARG00000016751|ENSOARG00000006569|ENSOARG00000017558|ENSOARG00000016028|ENSOARG00000005960|ENSOARG00000012072	6	http://amigo.geneontology.org/amigo/term/GO:0043254	no
positive regulation of cell communication	GO:0010647	0.228257	0.467072	--	1218	ENSOARG00000004265|ENSOARG00000003665|ENSOARG00000006871|ENSOARG00000016297|ENSOARG00000003654|ENSOARG00000003418|ENSOARG00000001529|ENSOARG00000009752|ENSOARG00000016128|ENSOARG00000004262|ENSOARG00000014671|ENSOARG00000021134|ENSOARG00000000337|ENSOARG00000007108|ENSOARG00000013568|ENSOARG00000014313|ENSOARG00000012072	17	http://amigo.geneontology.org/amigo/term/GO:0010647	no
multicellular organism development	GO:0007275	0.229753	0.469578	--	665	ENSOARG00000006361|ENSOARG00000016422|ENSOARG00000003753|ENSOARG00000003654|ENSOARG00000010723|ENSOARG00000010206|ENSOARG00000012386|ENSOARG00000000163|ENSOARG00000018880|ENSOARG00000011276	10	http://amigo.geneontology.org/amigo/term/GO:0007275	no
mitotic cell cycle process	GO:1903047	0.229915	0.469578	--	511	ENSOARG00000004265|ENSOARG00000019355|ENSOARG00000013261|ENSOARG00000017943|ENSOARG00000008804|ENSOARG00000017010|ENSOARG00000016028|ENSOARG00000006316	8	http://amigo.geneontology.org/amigo/term/GO:1903047	no
cellular developmental process	GO:0048869	0.23103	0.469578	--	2366	ENSOARG00000015056|ENSOARG00000019355|ENSOARG00000002088|ENSOARG00000003654|ENSOARG00000017943|ENSOARG00000010343|ENSOARG00000013755|ENSOARG00000000163|ENSOARG00000007108|ENSOARG00000006871|ENSOARG00000002293|ENSOARG00000009306|ENSOARG00000009380|ENSOARG00000003665|ENSOARG00000017222|ENSOARG00000016297|ENSOARG00000003418|ENSOARG00000020597|ENSOARG00000012103|ENSOARG00000004654|ENSOARG00000010792|…	31	http://amigo.geneontology.org/amigo/term/GO:0048869	no
negative regulation of protein metabolic process	GO:0051248	0.231068	0.469578	--	744	ENSOARG00000006373|ENSOARG00000007609|ENSOARG00000019355|ENSOARG00000010432|ENSOARG00000004239|ENSOARG00000008804|ENSOARG00000013544|ENSOARG00000004654|ENSOARG00000015380|ENSOARG00000014671|ENSOARG00000017147	11	http://amigo.geneontology.org/amigo/term/GO:0051248	no
regulation of endothelial cell proliferation	GO:0001936	0.231867	0.469578	--	80	ENSOARG00000014671|ENSOARG00000017767	2	http://amigo.geneontology.org/amigo/term/GO:0001936	no
positive regulation of inflammatory response	GO:0050729	0.231867	0.469578	--	80	ENSOARG00000009968|ENSOARG00000005432	2	http://amigo.geneontology.org/amigo/term/GO:0050729	no
positive regulation of lipid storage	GO:0010884	0.232044	0.469578	--	23	ENSOARG00000020246	1	http://amigo.geneontology.org/amigo/term/GO:0010884	no
hair follicle morphogenesis	GO:0031069	0.232044	0.469578	--	23	ENSOARG00000016297	1	http://amigo.geneontology.org/amigo/term/GO:0031069	no
positive regulation of neurotransmitter transport	GO:0051590	0.232044	0.469578	--	23	ENSOARG00000012072	1	http://amigo.geneontology.org/amigo/term/GO:0051590	no
regulation of androgen receptor signaling pathway	GO:0060765	0.232044	0.469578	--	23	ENSOARG00000017943	1	http://amigo.geneontology.org/amigo/term/GO:0060765	no
negative regulation of fibroblast proliferation	GO:0048147	0.232044	0.469578	--	23	ENSOARG00000014671	1	http://amigo.geneontology.org/amigo/term/GO:0048147	no
polyol catabolic process	GO:0046174	0.232044	0.469578	--	23	ENSOARG00000013414	1	http://amigo.geneontology.org/amigo/term/GO:0046174	no
regulation of DNA damage response, signal transduction by p53 class mediator	GO:0043516	0.232044	0.469578	--	23	ENSOARG00000014368	1	http://amigo.geneontology.org/amigo/term/GO:0043516	no
positive regulation of calcium ion transmembrane transporter activity	GO:1901021	0.232044	0.469578	--	23	ENSOARG00000016292	1	http://amigo.geneontology.org/amigo/term/GO:1901021	no
rRNA processing	GO:0006364	0.233037	0.470979	GO:0006365	288	ENSOARG00000004443|ENSOARG00000018968|ENSOARG00000007764|ENSOARG00000014722|ENSOARG00000012528	5	http://amigo.geneontology.org/amigo/term/GO:0006364	no
positive regulation of signaling	GO:0023056	0.233237	0.470979	--	1223	ENSOARG00000003665|ENSOARG00000006871|ENSOARG00000016297|ENSOARG00000003654|ENSOARG00000003418|ENSOARG00000001529|ENSOARG00000009752|ENSOARG00000016128|ENSOARG00000004262|ENSOARG00000004509|ENSOARG00000014671|ENSOARG00000021134|ENSOARG00000000337|ENSOARG00000007108|ENSOARG00000013568|ENSOARG00000014313|ENSOARG00000012072	17	http://amigo.geneontology.org/amigo/term/GO:0023056	no
positive regulation of catabolic process	GO:0009896	0.233316	0.470979	--	362	ENSOARG00000018958|ENSOARG00000006373|ENSOARG00000006871|ENSOARG00000007609|ENSOARG00000003418|ENSOARG00000001529	6	http://amigo.geneontology.org/amigo/term/GO:0009896	no
cellular response to external stimulus	GO:0071496	0.233471	0.470979	--	216	ENSOARG00000004239|ENSOARG00000000193|ENSOARG00000016128|ENSOARG00000000163	4	http://amigo.geneontology.org/amigo/term/GO:0071496	no
lipid modification	GO:0030258	0.235873	0.473719	--	147	ENSOARG00000013414|ENSOARG00000008905|ENSOARG00000007998	3	http://amigo.geneontology.org/amigo/term/GO:0030258	no
DNA repair	GO:0006281	0.238189	0.473719	--	440	ENSOARG00000003753|ENSOARG00000008546|ENSOARG00000017943|ENSOARG00000025507|ENSOARG00000008440|ENSOARG00000020780|ENSOARG00000000163	7	http://amigo.geneontology.org/amigo/term/GO:0006281	no
regulation of intracellular transport	GO:0032386	0.239336	0.473719	--	291	ENSOARG00000015503|ENSOARG00000016753|ENSOARG00000004265|ENSOARG00000013261|ENSOARG00000012072	5	http://amigo.geneontology.org/amigo/term/GO:0032386	no
catabolic process	GO:0009056	0.239906	0.473719	GO:0044712	1636	ENSOARG00000018958|ENSOARG00000006373|ENSOARG00000003753|ENSOARG00000003468|ENSOARG00000007764|ENSOARG00000017558|ENSOARG00000006666|ENSOARG00000016340|ENSOARG00000007188|ENSOARG00000020780|ENSOARG00000013414|ENSOARG00000004565|ENSOARG00000013382|ENSOARG00000008905|ENSOARG00000004443|ENSOARG00000004442|ENSOARG00000002775|ENSOARG00000005494|ENSOARG00000011950|ENSOARG00000017022|ENSOARG00000019268|…	22	http://amigo.geneontology.org/amigo/term/GO:0009056	no
cellular response to metal ion	GO:0071248	0.240298	0.473719	--	82	ENSOARG00000004265|ENSOARG00000006871	2	http://amigo.geneontology.org/amigo/term/GO:0071248	no
response to hexose	GO:0009746	0.240298	0.473719	--	82	ENSOARG00000006871|ENSOARG00000003654	2	http://amigo.geneontology.org/amigo/term/GO:0009746	no
signal release from synapse	GO:0099643	0.240298	0.473719	--	82	ENSOARG00000014671|ENSOARG00000012072	2	http://amigo.geneontology.org/amigo/term/GO:0099643	no
response to monosaccharide	GO:0034284	0.240298	0.473719	--	82	ENSOARG00000006871|ENSOARG00000003654	2	http://amigo.geneontology.org/amigo/term/GO:0034284	no
liver development	GO:0001889	0.240298	0.473719	--	82	ENSOARG00000014671|ENSOARG00000018880	2	http://amigo.geneontology.org/amigo/term/GO:0001889	no
antigen processing and presentation of exogenous antigen	GO:0019884	0.240298	0.473719	--	82	ENSOARG00000003665|ENSOARG00000011666	2	http://amigo.geneontology.org/amigo/term/GO:0019884	no
regulation of bone resorption	GO:0045124	0.240814	0.473719	--	24	ENSOARG00000014671	1	http://amigo.geneontology.org/amigo/term/GO:0045124	no
regulation of anoikis	GO:2000209	0.240814	0.473719	--	24	ENSOARG00000003418	1	http://amigo.geneontology.org/amigo/term/GO:2000209	no
pyrimidine ribonucleoside metabolic process	GO:0046131	0.240814	0.473719	--	24	ENSOARG00000009486	1	http://amigo.geneontology.org/amigo/term/GO:0046131	no
positive regulation of myoblast differentiation	GO:0045663	0.240814	0.473719	--	24	ENSOARG00000000337	1	http://amigo.geneontology.org/amigo/term/GO:0045663	no
regulation of cytoplasmic translation	GO:2000765	0.240814	0.473719	--	24	ENSOARG00000004239	1	http://amigo.geneontology.org/amigo/term/GO:2000765	no
N-terminal protein amino acid modification	GO:0031365	0.240814	0.473719	GO:0018409	24	ENSOARG00000017943	1	http://amigo.geneontology.org/amigo/term/GO:0031365	no
negative regulation of GTPase activity	GO:0034260	0.240814	0.473719	GO:0034259|GO:0034261|GO:1902264|GO:1902881	24	ENSOARG00000016753	1	http://amigo.geneontology.org/amigo/term/GO:0034260	no
positive regulation of protein dephosphorylation	GO:0035307	0.240814	0.473719	--	24	ENSOARG00000008804	1	http://amigo.geneontology.org/amigo/term/GO:0035307	no
regulation of fibroblast migration	GO:0010762	0.240814	0.473719	--	24	ENSOARG00000007108	1	http://amigo.geneontology.org/amigo/term/GO:0010762	no
Arp2/3 complex-mediated actin nucleation	GO:0034314	0.240814	0.473719	--	24	ENSOARG00000005960	1	http://amigo.geneontology.org/amigo/term/GO:0034314	no
regulation of homotypic cell-cell adhesion	GO:0034110	0.240814	0.473719	--	24	ENSOARG00000004265	1	http://amigo.geneontology.org/amigo/term/GO:0034110	no
phosphatidylinositol 3-kinase signaling	GO:0014065	0.240814	0.473719	--	24	ENSOARG00000014671	1	http://amigo.geneontology.org/amigo/term/GO:0014065	no
ncRNA catabolic process	GO:0034661	0.240814	0.473719	--	24	ENSOARG00000005494	1	http://amigo.geneontology.org/amigo/term/GO:0034661	no
bile acid metabolic process	GO:0008206	0.240814	0.473719	--	24	ENSOARG00000017011	1	http://amigo.geneontology.org/amigo/term/GO:0008206	no
cofactor transport	GO:0051181	0.240814	0.473719	--	24	ENSOARG00000010656	1	http://amigo.geneontology.org/amigo/term/GO:0051181	no
regulation of activin receptor signaling pathway	GO:0032925	0.240814	0.473719	--	24	ENSOARG00000003654	1	http://amigo.geneontology.org/amigo/term/GO:0032925	no
cellular response to xenobiotic stimulus	GO:0071466	0.240814	0.473719	--	24	ENSOARG00000009701	1	http://amigo.geneontology.org/amigo/term/GO:0071466	no
negative regulation of cyclic nucleotide biosynthetic process	GO:0030803	0.240814	0.473719	--	24	ENSOARG00000017010	1	http://amigo.geneontology.org/amigo/term/GO:0030803	no
negative regulation of cAMP metabolic process	GO:0030815	0.240814	0.473719	--	24	ENSOARG00000017010	1	http://amigo.geneontology.org/amigo/term/GO:0030815	no
response to antibiotic	GO:0046677	0.240814	0.473719	--	24	ENSOARG00000009701	1	http://amigo.geneontology.org/amigo/term/GO:0046677	no
response to electrical stimulus	GO:0051602	0.240814	0.473719	--	24	ENSOARG00000017010	1	http://amigo.geneontology.org/amigo/term/GO:0051602	no
immune response-activating cell surface receptor signaling pathway	GO:0002429	0.240822	0.473719	--	219	ENSOARG00000017943|ENSOARG00000003585|ENSOARG00000016751|ENSOARG00000006871	4	http://amigo.geneontology.org/amigo/term/GO:0002429	no
nitrogen compound metabolic process	GO:0006807	0.240921	0.473719	--	7399	ENSOARG00000018958|ENSOARG00000006569|ENSOARG00000025507|ENSOARG00000003139|ENSOARG00000003032|ENSOARG00000012564|ENSOARG00000004103|ENSOARG00000001119|ENSOARG00000002052|ENSOARG00000003418|ENSOARG00000010319|ENSOARG00000013806|ENSOARG00000002293|ENSOARG00000018880|ENSOARG00000000337|ENSOARG00000011436|ENSOARG00000019355|ENSOARG00000003654|ENSOARG00000001529|ENSOARG00000005882|ENSOARG00000014368|…	90	http://amigo.geneontology.org/amigo/term/GO:0006807	no
protein modification by small protein conjugation or removal	GO:0070647	0.241349	0.474198	--	752	ENSOARG00000018958|ENSOARG00000008464|ENSOARG00000002052|ENSOARG00000006569|ENSOARG00000001529|ENSOARG00000019268|ENSOARG00000000163|ENSOARG00000004565|ENSOARG00000020350|ENSOARG00000020780|ENSOARG00000002775	11	http://amigo.geneontology.org/amigo/term/GO:0070647	no
DNA replication	GO:0006260	0.241932	0.474979	GO:0055133	149	ENSOARG00000001119|ENSOARG00000006870|ENSOARG00000000163	3	http://amigo.geneontology.org/amigo/term/GO:0006260	no
ion homeostasis	GO:0050801	0.243918	0.478511	--	520	ENSOARG00000015056|ENSOARG00000004265|ENSOARG00000016292|ENSOARG00000013050|ENSOARG00000009752|ENSOARG00000004654|ENSOARG00000008132|ENSOARG00000011276	8	http://amigo.geneontology.org/amigo/term/GO:0050801	no
positive regulation of cell cycle phase transition	GO:1901989	0.244519	0.478958	--	83	ENSOARG00000013568|ENSOARG00000005016	2	http://amigo.geneontology.org/amigo/term/GO:1901989	no
positive regulation of hormone secretion	GO:0046887	0.244519	0.478958	--	83	ENSOARG00000006871|ENSOARG00000007108	2	http://amigo.geneontology.org/amigo/term/GO:0046887	no
cellular response to acid chemical	GO:0071229	0.244971	0.479156	--	150	ENSOARG00000004239|ENSOARG00000015380|ENSOARG00000002293	3	http://amigo.geneontology.org/amigo/term/GO:0071229	no
regulation of cellular protein localization	GO:1903827	0.244993	0.479156	--	444	ENSOARG00000004265|ENSOARG00000013261|ENSOARG00000016753|ENSOARG00000001529|ENSOARG00000020214|ENSOARG00000014671|ENSOARG00000015503	7	http://amigo.geneontology.org/amigo/term/GO:1903827	no
regulation of cysteine-type endopeptidase activity involved in apoptotic process	GO:0043281	0.248017	0.482425	GO:0043026	151	ENSOARG00000009701|ENSOARG00000000337|ENSOARG00000012207	3	http://amigo.geneontology.org/amigo/term/GO:0043281	no
positive regulation of actin filament polymerization	GO:0030838	0.248743	0.482425	--	84	ENSOARG00000016751|ENSOARG00000005960	2	http://amigo.geneontology.org/amigo/term/GO:0030838	no
phosphatidylinositol dephosphorylation	GO:0046856	0.249485	0.482425	GO:0046840	25	ENSOARG00000013414	1	http://amigo.geneontology.org/amigo/term/GO:0046856	no
regulation of protein targeting to membrane	GO:0090313	0.249485	0.482425	--	25	ENSOARG00000004265	1	http://amigo.geneontology.org/amigo/term/GO:0090313	no
regulation of oligodendrocyte differentiation	GO:0048713	0.249485	0.482425	--	25	ENSOARG00000014671	1	http://amigo.geneontology.org/amigo/term/GO:0048713	no
regulation of keratinocyte differentiation	GO:0045616	0.249485	0.482425	--	25	ENSOARG00000021134	1	http://amigo.geneontology.org/amigo/term/GO:0045616	no
substantia nigra development	GO:0021762	0.249485	0.482425	--	25	ENSOARG00000002352	1	http://amigo.geneontology.org/amigo/term/GO:0021762	no
limb development	GO:0060173	0.249485	0.482425	--	25	ENSOARG00000016297	1	http://amigo.geneontology.org/amigo/term/GO:0060173	no
negative regulation of epithelial cell apoptotic process	GO:1904036	0.249485	0.482425	--	25	ENSOARG00000017767	1	http://amigo.geneontology.org/amigo/term/GO:1904036	no
negative regulation of proteasomal protein catabolic process	GO:1901799	0.249485	0.482425	--	25	ENSOARG00000006373	1	http://amigo.geneontology.org/amigo/term/GO:1901799	no
regulation of neuron migration	GO:2001222	0.249485	0.482425	--	25	ENSOARG00000015503	1	http://amigo.geneontology.org/amigo/term/GO:2001222	no
protein kinase C-activating G-protein coupled receptor signaling pathway	GO:0007205	0.249485	0.482425	--	25	ENSOARG00000007998	1	http://amigo.geneontology.org/amigo/term/GO:0007205	no
positive regulation of potassium ion transport	GO:0043268	0.249485	0.482425	--	25	ENSOARG00000017010	1	http://amigo.geneontology.org/amigo/term/GO:0043268	no
RNA phosphodiester bond hydrolysis, endonucleolytic	GO:0090502	0.249485	0.482425	--	25	ENSOARG00000014722	1	http://amigo.geneontology.org/amigo/term/GO:0090502	no
phagocytosis, engulfment	GO:0006911	0.249485	0.482425	--	25	ENSOARG00000003585	1	http://amigo.geneontology.org/amigo/term/GO:0006911	no
regulation of cell adhesion	GO:0030155	0.250701	0.484411	--	602	ENSOARG00000015207|ENSOARG00000004265|ENSOARG00000016753|ENSOARG00000003418|ENSOARG00000011666|ENSOARG00000016028|ENSOARG00000014671|ENSOARG00000012207|ENSOARG00000007108	9	http://amigo.geneontology.org/amigo/term/GO:0030155	no
cellular response to oxygen levels	GO:0071453	0.252969	0.487471	--	85	ENSOARG00000008814|ENSOARG00000004239	2	http://amigo.geneontology.org/amigo/term/GO:0071453	no
muscle tissue development	GO:0060537	0.252969	0.487471	--	85	ENSOARG00000014671|ENSOARG00000017943	2	http://amigo.geneontology.org/amigo/term/GO:0060537	no
negative regulation of mRNA metabolic process	GO:1903312	0.257197	0.487471	--	86	ENSOARG00000016340|ENSOARG00000014368	2	http://amigo.geneontology.org/amigo/term/GO:1903312	no
eye development	GO:0001654	0.257197	0.487471	GO:0042460	86	ENSOARG00000010723|ENSOARG00000008327	2	http://amigo.geneontology.org/amigo/term/GO:0001654	no
embryonic axis specification	GO:0000578	0.258057	0.487471	--	26	ENSOARG00000003654	1	http://amigo.geneontology.org/amigo/term/GO:0000578	no
regulation of endothelial cell apoptotic process	GO:2000351	0.258057	0.487471	--	26	ENSOARG00000017767	1	http://amigo.geneontology.org/amigo/term/GO:2000351	no
positive regulation of cAMP biosynthetic process	GO:0030819	0.258057	0.487471	--	26	ENSOARG00000014671	1	http://amigo.geneontology.org/amigo/term/GO:0030819	no
negative regulation of purine nucleotide biosynthetic process	GO:1900372	0.258057	0.487471	--	26	ENSOARG00000017010	1	http://amigo.geneontology.org/amigo/term/GO:1900372	no
negative regulation of type I interferon production	GO:0032480	0.258057	0.487471	--	26	ENSOARG00000002775	1	http://amigo.geneontology.org/amigo/term/GO:0032480	no
negative regulation of nucleotide biosynthetic process	GO:0030809	0.258057	0.487471	--	26	ENSOARG00000017010	1	http://amigo.geneontology.org/amigo/term/GO:0030809	no
axonemal dynein complex assembly	GO:0070286	0.258057	0.487471	--	26	ENSOARG00000020899	1	http://amigo.geneontology.org/amigo/term/GO:0070286	no
regulation of glycolytic process	GO:0006110	0.258057	0.487471	--	26	ENSOARG00000017147	1	http://amigo.geneontology.org/amigo/term/GO:0006110	no
regulation of myelination	GO:0031641	0.258057	0.487471	--	26	ENSOARG00000010185	1	http://amigo.geneontology.org/amigo/term/GO:0031641	no
central nervous system neuron axonogenesis	GO:0021955	0.258057	0.487471	--	26	ENSOARG00000003418	1	http://amigo.geneontology.org/amigo/term/GO:0021955	no
negative regulation of actin filament bundle assembly	GO:0032232	0.258057	0.487471	--	26	ENSOARG00000016028	1	http://amigo.geneontology.org/amigo/term/GO:0032232	no
regulation of synaptic vesicle transport	GO:1902803	0.258057	0.487471	--	26	ENSOARG00000012072	1	http://amigo.geneontology.org/amigo/term/GO:1902803	no
homeostasis of number of cells within a tissue	GO:0048873	0.258057	0.487471	--	26	ENSOARG00000019355	1	http://amigo.geneontology.org/amigo/term/GO:0048873	no
negative regulation of cyclic nucleotide metabolic process	GO:0030800	0.258057	0.487471	--	26	ENSOARG00000017010	1	http://amigo.geneontology.org/amigo/term/GO:0030800	no
endocytic recycling	GO:0032456	0.258057	0.487471	--	26	ENSOARG00000004509	1	http://amigo.geneontology.org/amigo/term/GO:0032456	no
regulation of microtubule polymerization	GO:0031113	0.258057	0.487471	--	26	ENSOARG00000016028	1	http://amigo.geneontology.org/amigo/term/GO:0031113	no
protein localization to microtubule cytoskeleton	GO:0072698	0.258057	0.487471	--	26	ENSOARG00000015503	1	http://amigo.geneontology.org/amigo/term/GO:0072698	no
import across plasma membrane	GO:0098739	0.258057	0.487471	--	26	ENSOARG00000004654	1	http://amigo.geneontology.org/amigo/term/GO:0098739	no
positive regulation of DNA-templated transcription, initiation	GO:2000144	0.258057	0.487471	--	26	ENSOARG00000017558	1	http://amigo.geneontology.org/amigo/term/GO:2000144	no
axoneme assembly	GO:0035082	0.258057	0.487471	GO:0035083|GO:0035084	26	ENSOARG00000008327	1	http://amigo.geneontology.org/amigo/term/GO:0035082	no
positive regulation of response to biotic stimulus	GO:0002833	0.258057	0.487471	--	26	ENSOARG00000013568	1	http://amigo.geneontology.org/amigo/term/GO:0002833	no
pyrimidine nucleoside biosynthetic process	GO:0046134	0.258057	0.487471	--	26	ENSOARG00000009486	1	http://amigo.geneontology.org/amigo/term/GO:0046134	no
regulation of lamellipodium assembly	GO:0010591	0.258057	0.487471	--	26	ENSOARG00000016751	1	http://amigo.geneontology.org/amigo/term/GO:0010591	no
regulation of actin nucleation	GO:0051125	0.258057	0.487471	--	26	ENSOARG00000016751	1	http://amigo.geneontology.org/amigo/term/GO:0051125	no
negative regulation of intracellular steroid hormone receptor signaling pathway	GO:0033144	0.258057	0.487471	--	26	ENSOARG00000017011	1	http://amigo.geneontology.org/amigo/term/GO:0033144	no
regulation of voltage-gated calcium channel activity	GO:1901385	0.258057	0.487471	--	26	ENSOARG00000016292	1	http://amigo.geneontology.org/amigo/term/GO:1901385	no
carboxylic acid biosynthetic process	GO:0046394	0.258173	0.487471	--	226	ENSOARG00000019350|ENSOARG00000009930|ENSOARG00000017011|ENSOARG00000018249	4	http://amigo.geneontology.org/amigo/term/GO:0046394	no
lipid metabolic process	GO:0006629	0.258525	0.487776	--	1005	ENSOARG00000019350|ENSOARG00000019028|ENSOARG00000017147|ENSOARG00000003597|ENSOARG00000007998|ENSOARG00000017011|ENSOARG00000013806|ENSOARG00000013414|ENSOARG00000018249|ENSOARG00000008905|ENSOARG00000004442|ENSOARG00000010185|ENSOARG00000006666|ENSOARG00000006871	14	http://amigo.geneontology.org/amigo/term/GO:0006629	no
locomotion	GO:0040011	0.258925	0.488171	--	845	ENSOARG00000015207|ENSOARG00000002215|ENSOARG00000020899|ENSOARG00000006871|ENSOARG00000013063|ENSOARG00000003418|ENSOARG00000003585|ENSOARG00000017011|ENSOARG00000015058|ENSOARG00000006316|ENSOARG00000020384|ENSOARG00000012207	12	http://amigo.geneontology.org/amigo/term/GO:0040011	no
cellular response to nutrient levels	GO:0031669	0.260254	0.490317	--	155	ENSOARG00000004239|ENSOARG00000000193|ENSOARG00000000163	3	http://amigo.geneontology.org/amigo/term/GO:0031669	no
regulation of translation	GO:0006417	0.260656	0.490713	GO:0006445	301	ENSOARG00000015056|ENSOARG00000007609|ENSOARG00000019355|ENSOARG00000017147|ENSOARG00000004239	5	http://amigo.geneontology.org/amigo/term/GO:0006417	no
blood vessel development	GO:0001568	0.261426	0.491803	--	87	ENSOARG00000003418|ENSOARG00000003665	2	http://amigo.geneontology.org/amigo/term/GO:0001568	no
organic acid biosynthetic process	GO:0016053	0.263177	0.492737	--	228	ENSOARG00000019350|ENSOARG00000009930|ENSOARG00000017011|ENSOARG00000018249	4	http://amigo.geneontology.org/amigo/term/GO:0016053	no
organophosphate biosynthetic process	GO:0090407	0.265485	0.492737	--	379	ENSOARG00000019028|ENSOARG00000006666|ENSOARG00000013414|ENSOARG00000009486|ENSOARG00000010185|ENSOARG00000018505	6	http://amigo.geneontology.org/amigo/term/GO:0090407	no
regulation of glucose metabolic process	GO:0010906	0.265656	0.492737	--	88	ENSOARG00000006871|ENSOARG00000003139	2	http://amigo.geneontology.org/amigo/term/GO:0010906	no
vacuolar transport	GO:0007034	0.265656	0.492737	--	88	ENSOARG00000020813|ENSOARG00000010725	2	http://amigo.geneontology.org/amigo/term/GO:0007034	no
cholesterol metabolic process	GO:0008203	0.265656	0.492737	--	88	ENSOARG00000018249|ENSOARG00000017011	2	http://amigo.geneontology.org/amigo/term/GO:0008203	no
positive regulation of cell cycle process	GO:0090068	0.265686	0.492737	--	229	ENSOARG00000017943|ENSOARG00000015503|ENSOARG00000013568|ENSOARG00000005016	4	http://amigo.geneontology.org/amigo/term/GO:0090068	no
RNA polyadenylation	GO:0043631	0.266531	0.492737	--	27	ENSOARG00000015056	1	http://amigo.geneontology.org/amigo/term/GO:0043631	no
positive regulation of viral transcription	GO:0050434	0.266531	0.492737	--	27	ENSOARG00000017943	1	http://amigo.geneontology.org/amigo/term/GO:0050434	no
regulation of extracellular matrix organization	GO:1903053	0.266531	0.492737	--	27	ENSOARG00000016028	1	http://amigo.geneontology.org/amigo/term/GO:1903053	no
regulation of spindle organization	GO:0090224	0.266531	0.492737	--	27	ENSOARG00000006569	1	http://amigo.geneontology.org/amigo/term/GO:0090224	no
cortical actin cytoskeleton organization	GO:0030866	0.266531	0.492737	GO:0033109	27	ENSOARG00000008264	1	http://amigo.geneontology.org/amigo/term/GO:0030866	no
lens development in camera-type eye	GO:0002088	0.266531	0.492737	--	27	ENSOARG00000008327	1	http://amigo.geneontology.org/amigo/term/GO:0002088	no
epithelial cell apoptotic process	GO:1904019	0.266531	0.492737	--	27	ENSOARG00000000337	1	http://amigo.geneontology.org/amigo/term/GO:1904019	no
pteridine-containing compound metabolic process	GO:0042558	0.266531	0.492737	GO:0019721	27	ENSOARG00000010350	1	http://amigo.geneontology.org/amigo/term/GO:0042558	no
negative chemotaxis	GO:0050919	0.266531	0.492737	--	27	ENSOARG00000012207	1	http://amigo.geneontology.org/amigo/term/GO:0050919	no
positive regulation of histone methylation	GO:0031062	0.266531	0.492737	--	27	ENSOARG00000015380	1	http://amigo.geneontology.org/amigo/term/GO:0031062	no
cleavage involved in rRNA processing	GO:0000469	0.266531	0.492737	--	27	ENSOARG00000014722	1	http://amigo.geneontology.org/amigo/term/GO:0000469	no
negative regulation of glial cell differentiation	GO:0045686	0.266531	0.492737	--	27	ENSOARG00000014671	1	http://amigo.geneontology.org/amigo/term/GO:0045686	no
neuronal action potential	GO:0019228	0.266531	0.492737	--	27	ENSOARG00000004265	1	http://amigo.geneontology.org/amigo/term/GO:0019228	no
appendage development	GO:0048736	0.266531	0.492737	--	27	ENSOARG00000016297	1	http://amigo.geneontology.org/amigo/term/GO:0048736	no
mRNA polyadenylation	GO:0006378	0.266531	0.492737	--	27	ENSOARG00000015056	1	http://amigo.geneontology.org/amigo/term/GO:0006378	no
positive regulation of muscle contraction	GO:0045933	0.266531	0.492737	--	27	ENSOARG00000009752	1	http://amigo.geneontology.org/amigo/term/GO:0045933	no
intrinsic apoptotic signaling pathway in response to DNA damage by p53 class mediator	GO:0042771	0.266531	0.492737	--	27	ENSOARG00000017943	1	http://amigo.geneontology.org/amigo/term/GO:0042771	no
lipid phosphorylation	GO:0046834	0.266531	0.492737	--	27	ENSOARG00000007998	1	http://amigo.geneontology.org/amigo/term/GO:0046834	no
positive regulation of cellular component organization	GO:0051130	0.269047	0.496764	--	1014	ENSOARG00000006373|ENSOARG00000012103|ENSOARG00000013755|ENSOARG00000016753|ENSOARG00000016751|ENSOARG00000013414|ENSOARG00000017558|ENSOARG00000016028|ENSOARG00000007108|ENSOARG00000015380|ENSOARG00000020214|ENSOARG00000010185|ENSOARG00000012072|ENSOARG00000005960	14	http://amigo.geneontology.org/amigo/term/GO:0051130	no
organelle assembly	GO:0070925	0.26927	0.496764	--	458	ENSOARG00000020251|ENSOARG00000003665|ENSOARG00000008327|ENSOARG00000016297|ENSOARG00000010723|ENSOARG00000013261|ENSOARG00000017147	7	http://amigo.geneontology.org/amigo/term/GO:0070925	no
response to hypoxia	GO:0001666	0.269484	0.496764	--	158	ENSOARG00000008814|ENSOARG00000017943|ENSOARG00000014671	3	http://amigo.geneontology.org/amigo/term/GO:0001666	no
regulation of ion transmembrane transporter activity	GO:0032412	0.269484	0.496764	--	158	ENSOARG00000004265|ENSOARG00000016292|ENSOARG00000017010	3	http://amigo.geneontology.org/amigo/term/GO:0032412	no
negative regulation of cell morphogenesis involved in differentiation	GO:0010771	0.269885	0.49679	--	89	ENSOARG00000003418|ENSOARG00000012207	2	http://amigo.geneontology.org/amigo/term/GO:0010771	no
regulation of protein complex disassembly	GO:0043244	0.269885	0.49679	--	89	ENSOARG00000006373|ENSOARG00000016028	2	http://amigo.geneontology.org/amigo/term/GO:0043244	no
locomotory behavior	GO:0007626	0.272569	0.50137	--	159	ENSOARG00000015056|ENSOARG00000010185|ENSOARG00000019355	3	http://amigo.geneontology.org/amigo/term/GO:0007626	no
cellular response to hormone stimulus	GO:0032870	0.273239	0.50172	--	232	ENSOARG00000001243|ENSOARG00000009701|ENSOARG00000014222|ENSOARG00000006871	4	http://amigo.geneontology.org/amigo/term/GO:0032870	no
guanosine-containing compound metabolic process	GO:1901068	0.274909	0.50172	--	28	ENSOARG00000009486	1	http://amigo.geneontology.org/amigo/term/GO:1901068	no
spinal cord development	GO:0021510	0.274909	0.50172	--	28	ENSOARG00000014671	1	http://amigo.geneontology.org/amigo/term/GO:0021510	no
mitotic recombination	GO:0006312	0.274909	0.50172	--	28	ENSOARG00000000163	1	http://amigo.geneontology.org/amigo/term/GO:0006312	no
cellular response to glucocorticoid stimulus	GO:0071385	0.274909	0.50172	--	28	ENSOARG00000009701	1	http://amigo.geneontology.org/amigo/term/GO:0071385	no
GPI anchor metabolic process	GO:0006505	0.274909	0.50172	GO:0046472	28	ENSOARG00000006871	1	http://amigo.geneontology.org/amigo/term/GO:0006505	no
negative regulation of insulin secretion	GO:0046676	0.274909	0.50172	--	28	ENSOARG00000017022	1	http://amigo.geneontology.org/amigo/term/GO:0046676	no
protein depolymerization	GO:0051261	0.274909	0.50172	--	28	ENSOARG00000013414	1	http://amigo.geneontology.org/amigo/term/GO:0051261	no
modulation by host of viral transcription	GO:0043921	0.274909	0.50172	--	28	ENSOARG00000017943	1	http://amigo.geneontology.org/amigo/term/GO:0043921	no
modulation by host of symbiont transcription	GO:0052472	0.274909	0.50172	--	28	ENSOARG00000017943	1	http://amigo.geneontology.org/amigo/term/GO:0052472	no
vasoconstriction	GO:0042310	0.274909	0.50172	--	28	ENSOARG00000009752	1	http://amigo.geneontology.org/amigo/term/GO:0042310	no
organophosphate metabolic process	GO:0019637	0.275666	0.501988	--	698	ENSOARG00000018752|ENSOARG00000019028|ENSOARG00000006871|ENSOARG00000017022|ENSOARG00000006666|ENSOARG00000013414|ENSOARG00000013382|ENSOARG00000009486|ENSOARG00000010185|ENSOARG00000018505	10	http://amigo.geneontology.org/amigo/term/GO:0019637	no
negative regulation of nervous system development	GO:0051961	0.275765	0.501988	--	233	ENSOARG00000014671|ENSOARG00000003418|ENSOARG00000010185|ENSOARG00000012207	4	http://amigo.geneontology.org/amigo/term/GO:0051961	no
regulation of protein secretion	GO:0050708	0.275839	0.501988	--	308	ENSOARG00000000850|ENSOARG00000005016|ENSOARG00000006046|ENSOARG00000006871|ENSOARG00000017022	5	http://amigo.geneontology.org/amigo/term/GO:0050708	no
divalent inorganic cation homeostasis	GO:0072507	0.275839	0.501988	--	308	ENSOARG00000008132|ENSOARG00000004265|ENSOARG00000016292|ENSOARG00000011276|ENSOARG00000009752	5	http://amigo.geneontology.org/amigo/term/GO:0072507	no
regulation of organelle organization	GO:0033043	0.278192	0.504395	--	1103	ENSOARG00000006373|ENSOARG00000019028|ENSOARG00000016422|ENSOARG00000016751|ENSOARG00000002212|ENSOARG00000016753|ENSOARG00000006569|ENSOARG00000013414|ENSOARG00000010108|ENSOARG00000016028|ENSOARG00000020813|ENSOARG00000015380|ENSOARG00000015503|ENSOARG00000017605|ENSOARG00000005960	15	http://amigo.geneontology.org/amigo/term/GO:0033043	no
regulation of MAP kinase activity	GO:0043405	0.278295	0.504395	--	234	ENSOARG00000014671|ENSOARG00000000337|ENSOARG00000010432|ENSOARG00000016128	4	http://amigo.geneontology.org/amigo/term/GO:0043405	no
immune response-regulating cell surface receptor signaling pathway	GO:0002768	0.278295	0.504395	--	234	ENSOARG00000017943|ENSOARG00000003585|ENSOARG00000016751|ENSOARG00000006871	4	http://amigo.geneontology.org/amigo/term/GO:0002768	no
regulation of myeloid leukocyte differentiation	GO:0002761	0.278343	0.504395	--	91	ENSOARG00000014671|ENSOARG00000002293	2	http://amigo.geneontology.org/amigo/term/GO:0002761	no
positive regulation of synaptic transmission	GO:0050806	0.278343	0.504395	--	91	ENSOARG00000014313|ENSOARG00000012072	2	http://amigo.geneontology.org/amigo/term/GO:0050806	no
negative regulation of protein serine/threonine kinase activity	GO:0071901	0.278343	0.504395	--	91	ENSOARG00000014671|ENSOARG00000010432	2	http://amigo.geneontology.org/amigo/term/GO:0071901	no
regulation of cellular component movement	GO:0051270	0.278538	0.504395	--	700	ENSOARG00000008464|ENSOARG00000006871|ENSOARG00000016753|ENSOARG00000003418|ENSOARG00000009306|ENSOARG00000016028|ENSOARG00000017767|ENSOARG00000014671|ENSOARG00000015503|ENSOARG00000007108	10	http://amigo.geneontology.org/amigo/term/GO:0051270	no
rRNA metabolic process	GO:0016072	0.280212	0.507056	--	310	ENSOARG00000004443|ENSOARG00000018968|ENSOARG00000007764|ENSOARG00000014722|ENSOARG00000012528	5	http://amigo.geneontology.org/amigo/term/GO:0016072	no
negative regulation of locomotion	GO:0040013	0.280829	0.507056	--	235	ENSOARG00000014671|ENSOARG00000001529|ENSOARG00000017767|ENSOARG00000016028	4	http://amigo.geneontology.org/amigo/term/GO:0040013	no
tissue development	GO:0009888	0.281649	0.507056	--	465	ENSOARG00000008327|ENSOARG00000016297|ENSOARG00000003654|ENSOARG00000017943|ENSOARG00000011950|ENSOARG00000014671|ENSOARG00000014930	7	http://amigo.geneontology.org/amigo/term/GO:0009888	no
regulation of transmembrane transporter activity	GO:0022898	0.281846	0.507056	--	162	ENSOARG00000004265|ENSOARG00000016292|ENSOARG00000017010	3	http://amigo.geneontology.org/amigo/term/GO:0022898	no
steroid biosynthetic process	GO:0006694	0.282569	0.507056	--	92	ENSOARG00000018249|ENSOARG00000017011	2	http://amigo.geneontology.org/amigo/term/GO:0006694	no
acid secretion	GO:0046717	0.282569	0.507056	--	92	ENSOARG00000014671|ENSOARG00000012072	2	http://amigo.geneontology.org/amigo/term/GO:0046717	no
vacuole organization	GO:0007033	0.282569	0.507056	GO:0044086	92	ENSOARG00000010185|ENSOARG00000018880	2	http://amigo.geneontology.org/amigo/term/GO:0007033	no
histone exchange	GO:0043486	0.283192	0.507056	--	29	ENSOARG00000003753	1	http://amigo.geneontology.org/amigo/term/GO:0043486	no
positive regulation of cytokinesis	GO:0032467	0.283192	0.507056	GO:0071777	29	ENSOARG00000015503	1	http://amigo.geneontology.org/amigo/term/GO:0032467	no
negative regulation of cation channel activity	GO:2001258	0.283192	0.507056	--	29	ENSOARG00000004265	1	http://amigo.geneontology.org/amigo/term/GO:2001258	no
protein heterotetramerization	GO:0051290	0.283192	0.507056	--	29	ENSOARG00000009991	1	http://amigo.geneontology.org/amigo/term/GO:0051290	no
lung alveolus development	GO:0048286	0.283192	0.507056	--	29	ENSOARG00000018880	1	http://amigo.geneontology.org/amigo/term/GO:0048286	no
activation of MAPKK activity	GO:0000186	0.283192	0.507056	GO:0007255	29	ENSOARG00000000337	1	http://amigo.geneontology.org/amigo/term/GO:0000186	no
replication fork processing	GO:0031297	0.283192	0.507056	GO:0034065	29	ENSOARG00000000163	1	http://amigo.geneontology.org/amigo/term/GO:0031297	no
pyrimidine nucleotide biosynthetic process	GO:0006221	0.283192	0.507056	--	29	ENSOARG00000009486	1	http://amigo.geneontology.org/amigo/term/GO:0006221	no
cardiac muscle contraction	GO:0060048	0.283192	0.507056	--	29	ENSOARG00000014930	1	http://amigo.geneontology.org/amigo/term/GO:0060048	no
positive regulation of defense response	GO:0031349	0.283367	0.507056	--	236	ENSOARG00000017943|ENSOARG00000009968|ENSOARG00000013568|ENSOARG00000005432	4	http://amigo.geneontology.org/amigo/term/GO:0031349	no
positive regulation of cytoskeleton organization	GO:0051495	0.284945	0.509171	--	163	ENSOARG00000016753|ENSOARG00000016751|ENSOARG00000005960	3	http://amigo.geneontology.org/amigo/term/GO:0051495	no
regulation of ossification	GO:0030278	0.284945	0.509171	--	163	ENSOARG00000003418|ENSOARG00000016297|ENSOARG00000014930	3	http://amigo.geneontology.org/amigo/term/GO:0030278	no
biological adhesion	GO:0022610	0.285964	0.510342	--	866	ENSOARG00000015056|ENSOARG00000015207|ENSOARG00000005103|ENSOARG00000011768|ENSOARG00000016809|ENSOARG00000012806|ENSOARG00000001254|ENSOARG00000003418|ENSOARG00000004848|ENSOARG00000013755|ENSOARG00000020384|ENSOARG00000009380	12	http://amigo.geneontology.org/amigo/term/GO:0022610	no
maintenance of location in cell	GO:0051651	0.286794	0.510342	--	93	ENSOARG00000020813|ENSOARG00000004265	2	http://amigo.geneontology.org/amigo/term/GO:0051651	no
cAMP-mediated signaling	GO:0019933	0.286794	0.510342	--	93	ENSOARG00000000850|ENSOARG00000009752	2	http://amigo.geneontology.org/amigo/term/GO:0019933	no
positive regulation of JNK cascade	GO:0046330	0.286794	0.510342	--	93	ENSOARG00000000337|ENSOARG00000016128	2	http://amigo.geneontology.org/amigo/term/GO:0046330	no
regulation of defense response to virus	GO:0050688	0.286794	0.510342	--	93	ENSOARG00000013568|ENSOARG00000002775	2	http://amigo.geneontology.org/amigo/term/GO:0050688	no
secondary alcohol metabolic process	GO:1902652	0.286794	0.510342	--	93	ENSOARG00000018249|ENSOARG00000017011	2	http://amigo.geneontology.org/amigo/term/GO:1902652	no
DNA metabolic process	GO:0006259	0.288584	0.510364	GO:0055132	868	ENSOARG00000002293|ENSOARG00000006870|ENSOARG00000003753|ENSOARG00000008546|ENSOARG00000017943|ENSOARG00000025507|ENSOARG00000008440|ENSOARG00000001119|ENSOARG00000015380|ENSOARG00000004443|ENSOARG00000020780|ENSOARG00000000163	12	http://amigo.geneontology.org/amigo/term/GO:0006259	no
regulation of cellular biosynthetic process	GO:0031326	0.290451	0.510364	--	3542	ENSOARG00000015056|ENSOARG00000008464|ENSOARG00000019355|ENSOARG00000003654|ENSOARG00000008814|ENSOARG00000017943|ENSOARG00000001529|ENSOARG00000025507|ENSOARG00000016128|ENSOARG00000005312|ENSOARG00000003032|ENSOARG00000013568|ENSOARG00000005603|ENSOARG00000007609|ENSOARG00000010432|ENSOARG00000017558|ENSOARG00000005432|ENSOARG00000017010|ENSOARG00000002293|ENSOARG00000015380|ENSOARG00000008348|…	44	http://amigo.geneontology.org/amigo/term/GO:0031326	no
cellular response to organic cyclic compound	GO:0071407	0.290999	0.510364	--	239	ENSOARG00000009701|ENSOARG00000017010|ENSOARG00000006871|ENSOARG00000014930	4	http://amigo.geneontology.org/amigo/term/GO:0071407	no
DNA integrity checkpoint	GO:0031570	0.291016	0.510364	--	94	ENSOARG00000019355|ENSOARG00000008440	2	http://amigo.geneontology.org/amigo/term/GO:0031570	no
regulation of autophagy of mitochondrion	GO:1903146	0.291016	0.510364	--	94	ENSOARG00000006373|ENSOARG00000020813	2	http://amigo.geneontology.org/amigo/term/GO:1903146	no
positive regulation of smooth muscle cell migration	GO:0014911	0.291381	0.510364	--	30	ENSOARG00000009306	1	http://amigo.geneontology.org/amigo/term/GO:0014911	no
regulation of astrocyte differentiation	GO:0048710	0.291381	0.510364	--	30	ENSOARG00000014671	1	http://amigo.geneontology.org/amigo/term/GO:0048710	no
positive regulation of glucose metabolic process	GO:0010907	0.291381	0.510364	--	30	ENSOARG00000006871	1	http://amigo.geneontology.org/amigo/term/GO:0010907	no
negative regulation of endocytosis	GO:0045806	0.291381	0.510364	--	30	ENSOARG00000004654	1	http://amigo.geneontology.org/amigo/term/GO:0045806	no
protein deglycosylation	GO:0006517	0.291381	0.510364	--	30	ENSOARG00000018880	1	http://amigo.geneontology.org/amigo/term/GO:0006517	no
regulation of viral release from host cell	GO:1902186	0.291381	0.510364	--	30	ENSOARG00000001529	1	http://amigo.geneontology.org/amigo/term/GO:1902186	no
negative regulation of blood vessel diameter	GO:0097756	0.291381	0.510364	GO:0045908	30	ENSOARG00000009752	1	http://amigo.geneontology.org/amigo/term/GO:0097756	no
regulation of DNA-templated transcription, initiation	GO:2000142	0.291381	0.510364	--	30	ENSOARG00000017558	1	http://amigo.geneontology.org/amigo/term/GO:2000142	no
modulation of transcription in other organism involved in symbiotic interaction	GO:0052312	0.291381	0.510364	--	30	ENSOARG00000017943	1	http://amigo.geneontology.org/amigo/term/GO:0052312	no
negative regulation of histone modification	GO:0031057	0.291381	0.510364	--	30	ENSOARG00000015380	1	http://amigo.geneontology.org/amigo/term/GO:0031057	no
positive regulation of BMP signaling pathway	GO:0030513	0.291381	0.510364	--	30	ENSOARG00000003654	1	http://amigo.geneontology.org/amigo/term/GO:0030513	no
adherens junction assembly	GO:0034333	0.291381	0.510364	--	30	ENSOARG00000007108	1	http://amigo.geneontology.org/amigo/term/GO:0034333	no
negative regulation of proteolysis involved in cellular protein catabolic process	GO:1903051	0.291381	0.510364	--	30	ENSOARG00000006373	1	http://amigo.geneontology.org/amigo/term/GO:1903051	no
stimulatory C-type lectin receptor signaling pathway	GO:0002223	0.291381	0.510364	--	30	ENSOARG00000017943	1	http://amigo.geneontology.org/amigo/term/GO:0002223	no
base-excision repair	GO:0006284	0.291381	0.510364	--	30	ENSOARG00000000163	1	http://amigo.geneontology.org/amigo/term/GO:0006284	no
regulation of actin cytoskeleton reorganization	GO:2000249	0.291381	0.510364	--	30	ENSOARG00000016753	1	http://amigo.geneontology.org/amigo/term/GO:2000249	no
protein localization to cytoskeleton	GO:0044380	0.291381	0.510364	--	30	ENSOARG00000015503	1	http://amigo.geneontology.org/amigo/term/GO:0044380	no
negative regulation of transcription factor import into nucleus	GO:0042992	0.291381	0.510364	--	30	ENSOARG00000014671	1	http://amigo.geneontology.org/amigo/term/GO:0042992	no
regulation of cell cycle	GO:0051726	0.293847	0.514333	GO:0000074	872	ENSOARG00000015056|ENSOARG00000015503|ENSOARG00000019355|ENSOARG00000010432|ENSOARG00000013063|ENSOARG00000006569|ENSOARG00000017943|ENSOARG00000005016|ENSOARG00000008440|ENSOARG00000002293|ENSOARG00000013568|ENSOARG00000002088	12	http://amigo.geneontology.org/amigo/term/GO:0051726	no
regulation of growth	GO:0040008	0.294118	0.514351	--	551	ENSOARG00000015056|ENSOARG00000009770|ENSOARG00000013063|ENSOARG00000003418|ENSOARG00000000163|ENSOARG00000016028|ENSOARG00000018968|ENSOARG00000012207	8	http://amigo.geneontology.org/amigo/term/GO:0040008	no
positive regulation of cytosolic calcium ion concentration	GO:0007204	0.294258	0.514351	--	166	ENSOARG00000008132|ENSOARG00000016292|ENSOARG00000009752	3	http://amigo.geneontology.org/amigo/term/GO:0007204	no
positive regulation of cellular amide metabolic process	GO:0034250	0.29945	0.517131	--	96	ENSOARG00000004654|ENSOARG00000017147	2	http://amigo.geneontology.org/amigo/term/GO:0034250	no
response to carbohydrate	GO:0009743	0.29945	0.517131	--	96	ENSOARG00000006871|ENSOARG00000003654	2	http://amigo.geneontology.org/amigo/term/GO:0009743	no
fatty acid biosynthetic process	GO:0006633	0.29945	0.517131	GO:0000037	96	ENSOARG00000019350|ENSOARG00000018249	2	http://amigo.geneontology.org/amigo/term/GO:0006633	no
positive regulation of cysteine-type endopeptidase activity involved in apoptotic process	GO:0043280	0.29945	0.517131	--	96	ENSOARG00000009701|ENSOARG00000000337	2	http://amigo.geneontology.org/amigo/term/GO:0043280	no
positive regulation of filopodium assembly	GO:0051491	0.299476	0.517131	--	31	ENSOARG00000016753	1	http://amigo.geneontology.org/amigo/term/GO:0051491	no
dendrite development	GO:0016358	0.299476	0.517131	--	31	ENSOARG00000015056	1	http://amigo.geneontology.org/amigo/term/GO:0016358	no
modulation of excitatory postsynaptic potential	GO:0098815	0.299476	0.517131	--	31	ENSOARG00000009380	1	http://amigo.geneontology.org/amigo/term/GO:0098815	no
respiratory gaseous exchange	GO:0007585	0.299476	0.517131	--	31	ENSOARG00000018880	1	http://amigo.geneontology.org/amigo/term/GO:0007585	no
negative regulation of peptide hormone secretion	GO:0090278	0.299476	0.517131	--	31	ENSOARG00000017022	1	http://amigo.geneontology.org/amigo/term/GO:0090278	no
negative regulation of microtubule polymerization or depolymerization	GO:0031111	0.299476	0.517131	--	31	ENSOARG00000016028	1	http://amigo.geneontology.org/amigo/term/GO:0031111	no
positive regulation of ubiquitin protein ligase activity	GO:1904668	0.299476	0.517131	GO:0007092|GO:0051488|GO:0090623|GO:1903835	31	ENSOARG00000008440	1	http://amigo.geneontology.org/amigo/term/GO:1904668	no
positive regulation of epidermis development	GO:0045684	0.299476	0.517131	--	31	ENSOARG00000021134	1	http://amigo.geneontology.org/amigo/term/GO:0045684	no
mitotic cytokinesis	GO:0000281	0.299476	0.517131	--	31	ENSOARG00000004265	1	http://amigo.geneontology.org/amigo/term/GO:0000281	no
positive regulation of cAMP metabolic process	GO:0030816	0.299476	0.517131	--	31	ENSOARG00000014671	1	http://amigo.geneontology.org/amigo/term/GO:0030816	no
cellular response to heat	GO:0034605	0.299476	0.517131	--	31	ENSOARG00000014671	1	http://amigo.geneontology.org/amigo/term/GO:0034605	no
metanephros development	GO:0001656	0.299476	0.517131	--	31	ENSOARG00000014671	1	http://amigo.geneontology.org/amigo/term/GO:0001656	no
regulation of membrane depolarization	GO:0003254	0.299476	0.517131	--	31	ENSOARG00000004265	1	http://amigo.geneontology.org/amigo/term/GO:0003254	no
regulation of sprouting angiogenesis	GO:1903670	0.299476	0.517131	--	31	ENSOARG00000017222	1	http://amigo.geneontology.org/amigo/term/GO:1903670	no
response to peptide hormone	GO:0043434	0.300479	0.518513	--	168	ENSOARG00000001243|ENSOARG00000014222|ENSOARG00000006871	3	http://amigo.geneontology.org/amigo/term/GO:0043434	no
protein secretion	GO:0009306	0.303661	0.521445	GO:0045166|GO:0045731	97	ENSOARG00000000850|ENSOARG00000003654	2	http://amigo.geneontology.org/amigo/term/GO:0009306	no
monocarboxylic acid catabolic process	GO:0072329	0.303661	0.521445	--	97	ENSOARG00000004442|ENSOARG00000008905	2	http://amigo.geneontology.org/amigo/term/GO:0072329	no
Fc receptor signaling pathway	GO:0038093	0.303661	0.521445	--	97	ENSOARG00000003585|ENSOARG00000016751	2	http://amigo.geneontology.org/amigo/term/GO:0038093	no
regulation of phosphatidylinositol 3-kinase signaling	GO:0014066	0.303661	0.521445	--	97	ENSOARG00000004103|ENSOARG00000003418	2	http://amigo.geneontology.org/amigo/term/GO:0014066	no
positive regulation of protein catabolic process	GO:0045732	0.306706	0.521445	--	170	ENSOARG00000018958|ENSOARG00000003418|ENSOARG00000006871	3	http://amigo.geneontology.org/amigo/term/GO:0045732	no
negative regulation of muscle cell differentiation	GO:0051148	0.30748	0.521445	--	32	ENSOARG00000013568	1	http://amigo.geneontology.org/amigo/term/GO:0051148	no
innate immune response activating cell surface receptor signaling pathway	GO:0002220	0.30748	0.521445	--	32	ENSOARG00000017943	1	http://amigo.geneontology.org/amigo/term/GO:0002220	no
regulation of triglyceride metabolic process	GO:0090207	0.30748	0.521445	--	32	ENSOARG00000006871	1	http://amigo.geneontology.org/amigo/term/GO:0090207	no
cholesterol biosynthetic process	GO:0006695	0.30748	0.521445	--	32	ENSOARG00000018249	1	http://amigo.geneontology.org/amigo/term/GO:0006695	no
cell-substrate junction assembly	GO:0007044	0.30748	0.521445	--	32	ENSOARG00000007108	1	http://amigo.geneontology.org/amigo/term/GO:0007044	no
positive regulation of sodium ion transport	GO:0010765	0.30748	0.521445	--	32	ENSOARG00000004265	1	http://amigo.geneontology.org/amigo/term/GO:0010765	no
glucose transport	GO:0015758	0.30748	0.521445	--	32	ENSOARG00000005016	1	http://amigo.geneontology.org/amigo/term/GO:0015758	no
COPII vesicle coating	GO:0048208	0.30748	0.521445	--	32	ENSOARG00000015793	1	http://amigo.geneontology.org/amigo/term/GO:0048208	no
primary alcohol metabolic process	GO:0034308	0.30748	0.521445	--	32	ENSOARG00000019350	1	http://amigo.geneontology.org/amigo/term/GO:0034308	no
embryonic skeletal system development	GO:0048706	0.30748	0.521445	--	32	ENSOARG00000002785	1	http://amigo.geneontology.org/amigo/term/GO:0048706	no
lamellipodium assembly	GO:0030032	0.30748	0.521445	--	32	ENSOARG00000007108	1	http://amigo.geneontology.org/amigo/term/GO:0030032	no
regulation of bone remodeling	GO:0046850	0.30748	0.521445	--	32	ENSOARG00000014671	1	http://amigo.geneontology.org/amigo/term/GO:0046850	no
JNK cascade	GO:0007254	0.30748	0.521445	--	32	ENSOARG00000000337	1	http://amigo.geneontology.org/amigo/term/GO:0007254	no
regulation of protein autophosphorylation	GO:0031952	0.30748	0.521445	--	32	ENSOARG00000012207	1	http://amigo.geneontology.org/amigo/term/GO:0031952	no
negative regulation of viral transcription	GO:0032897	0.30748	0.521445	--	32	ENSOARG00000001529	1	http://amigo.geneontology.org/amigo/term/GO:0032897	no
cerebellum development	GO:0021549	0.30748	0.521445	--	32	ENSOARG00000009380	1	http://amigo.geneontology.org/amigo/term/GO:0021549	no
mitotic DNA damage checkpoint	GO:0044773	0.30748	0.521445	--	32	ENSOARG00000019355	1	http://amigo.geneontology.org/amigo/term/GO:0044773	no
branching involved in ureteric bud morphogenesis	GO:0001658	0.30748	0.521445	--	32	ENSOARG00000017222	1	http://amigo.geneontology.org/amigo/term/GO:0001658	no
tricarboxylic acid cycle	GO:0006099	0.30748	0.521445	--	32	ENSOARG00000018752	1	http://amigo.geneontology.org/amigo/term/GO:0006099	no
positive regulation of protein polymerization	GO:0032273	0.307868	0.521445	--	98	ENSOARG00000016751|ENSOARG00000005960	2	http://amigo.geneontology.org/amigo/term/GO:0032273	no
transition metal ion homeostasis	GO:0055076	0.307868	0.521445	--	98	ENSOARG00000015056|ENSOARG00000004654	2	http://amigo.geneontology.org/amigo/term/GO:0055076	no
activation of MAPK activity	GO:0000187	0.307868	0.521445	--	98	ENSOARG00000000337|ENSOARG00000016128	2	http://amigo.geneontology.org/amigo/term/GO:0000187	no
cyclic-nucleotide-mediated signaling	GO:0019935	0.307868	0.521445	--	98	ENSOARG00000000850|ENSOARG00000009752	2	http://amigo.geneontology.org/amigo/term/GO:0019935	no
regulation of transporter activity	GO:0032409	0.309822	0.524408	--	171	ENSOARG00000004265|ENSOARG00000016292|ENSOARG00000017010	3	http://amigo.geneontology.org/amigo/term/GO:0032409	no
cell maturation	GO:0048469	0.312069	0.526823	--	99	ENSOARG00000015056|ENSOARG00000012103	2	http://amigo.geneontology.org/amigo/term/GO:0048469	no
negative regulation of chromosome organization	GO:2001251	0.312069	0.526823	--	99	ENSOARG00000017605|ENSOARG00000015380	2	http://amigo.geneontology.org/amigo/term/GO:2001251	no
calcium ion transmembrane transport	GO:0070588	0.312069	0.526823	--	99	ENSOARG00000008132|ENSOARG00000016292	2	http://amigo.geneontology.org/amigo/term/GO:0070588	no
sterol metabolic process	GO:0016125	0.312069	0.526823	--	99	ENSOARG00000018249|ENSOARG00000017011	2	http://amigo.geneontology.org/amigo/term/GO:0016125	no
regulation of blood circulation	GO:1903522	0.312938	0.526886	--	172	ENSOARG00000016292|ENSOARG00000017010|ENSOARG00000009752	3	http://amigo.geneontology.org/amigo/term/GO:1903522	no
angiogenesis	GO:0001525	0.314052	0.526886	--	248	ENSOARG00000003418|ENSOARG00000017767|ENSOARG00000017222|ENSOARG00000016753	4	http://amigo.geneontology.org/amigo/term/GO:0001525	no
macromolecular complex subunit organization	GO:0043933	0.314063	0.526886	GO:0034600|GO:0034621	1382	ENSOARG00000001254|ENSOARG00000000193|ENSOARG00000020899|ENSOARG00000009874|ENSOARG00000012528|ENSOARG00000008814|ENSOARG00000003418|ENSOARG00000004509|ENSOARG00000003654|ENSOARG00000011666|ENSOARG00000013414|ENSOARG00000004654|ENSOARG00000009991|ENSOARG00000003753|ENSOARG00000015793|ENSOARG00000017943|ENSOARG00000014671|ENSOARG00000012072	18	http://amigo.geneontology.org/amigo/term/GO:0043933	no
cellular response to nerve growth factor stimulus	GO:1990090	0.315392	0.526886	--	33	ENSOARG00000020394	1	http://amigo.geneontology.org/amigo/term/GO:1990090	no
citrate metabolic process	GO:0006101	0.315392	0.526886	--	33	ENSOARG00000018752	1	http://amigo.geneontology.org/amigo/term/GO:0006101	no
platelet-derived growth factor receptor signaling pathway	GO:0048008	0.315392	0.526886	--	33	ENSOARG00000016028	1	http://amigo.geneontology.org/amigo/term/GO:0048008	no
regulation of dendritic spine morphogenesis	GO:0061001	0.315392	0.526886	--	33	ENSOARG00000020214	1	http://amigo.geneontology.org/amigo/term/GO:0061001	no
negative regulation of endothelial cell migration	GO:0010596	0.315392	0.526886	--	33	ENSOARG00000017767	1	http://amigo.geneontology.org/amigo/term/GO:0010596	no
cortical cytoskeleton organization	GO:0030865	0.315392	0.526886	--	33	ENSOARG00000008264	1	http://amigo.geneontology.org/amigo/term/GO:0030865	no
regulation of synaptic vesicle cycle	GO:0098693	0.315392	0.526886	--	33	ENSOARG00000012072	1	http://amigo.geneontology.org/amigo/term/GO:0098693	no
centrosome cycle	GO:0007098	0.315392	0.526886	GO:0051297	33	ENSOARG00000006316	1	http://amigo.geneontology.org/amigo/term/GO:0007098	no
response to pH	GO:0009268	0.315392	0.526886	--	33	ENSOARG00000006871	1	http://amigo.geneontology.org/amigo/term/GO:0009268	no
extrinsic apoptotic signaling pathway via death domain receptors	GO:0008625	0.315392	0.526886	--	33	ENSOARG00000014671	1	http://amigo.geneontology.org/amigo/term/GO:0008625	no
regulation of carbohydrate catabolic process	GO:0043470	0.315392	0.526886	--	33	ENSOARG00000017147	1	http://amigo.geneontology.org/amigo/term/GO:0043470	no
hexose transport	GO:0008645	0.315392	0.526886	--	33	ENSOARG00000005016	1	http://amigo.geneontology.org/amigo/term/GO:0008645	no
actin nucleation	GO:0045010	0.315392	0.526886	--	33	ENSOARG00000005960	1	http://amigo.geneontology.org/amigo/term/GO:0045010	no
tRNA metabolic process	GO:0006399	0.316056	0.527315	--	173	ENSOARG00000001119|ENSOARG00000010673|ENSOARG00000009991	3	http://amigo.geneontology.org/amigo/term/GO:0006399	no
regulation of peptidyl-serine phosphorylation	GO:0033135	0.316266	0.527315	--	100	ENSOARG00000009306|ENSOARG00000017010	2	http://amigo.geneontology.org/amigo/term/GO:0033135	no
sodium ion transport	GO:0006814	0.316266	0.527315	GO:0006834|GO:0016974	100	ENSOARG00000018119|ENSOARG00000021133	2	http://amigo.geneontology.org/amigo/term/GO:0006814	no
regulation of biosynthetic process	GO:0009889	0.319216	0.531888	--	3583	ENSOARG00000015056|ENSOARG00000008464|ENSOARG00000019355|ENSOARG00000003654|ENSOARG00000008814|ENSOARG00000017943|ENSOARG00000001529|ENSOARG00000025507|ENSOARG00000016128|ENSOARG00000005312|ENSOARG00000003032|ENSOARG00000013568|ENSOARG00000005603|ENSOARG00000007609|ENSOARG00000010432|ENSOARG00000017558|ENSOARG00000005432|ENSOARG00000017010|ENSOARG00000002293|ENSOARG00000015380|ENSOARG00000008348|…	44	http://amigo.geneontology.org/amigo/term/GO:0009889	no
regulation of morphogenesis of an epithelium	GO:1905330	0.320457	0.533609	--	101	ENSOARG00000016028|ENSOARG00000021117	2	http://amigo.geneontology.org/amigo/term/GO:1905330	no
cellular response to extracellular stimulus	GO:0031668	0.322293	0.534732	--	175	ENSOARG00000004239|ENSOARG00000000193|ENSOARG00000000163	3	http://amigo.geneontology.org/amigo/term/GO:0031668	no
NAD metabolic process	GO:0019674	0.323215	0.534732	--	34	ENSOARG00000018752	1	http://amigo.geneontology.org/amigo/term/GO:0019674	no
myeloid cell development	GO:0061515	0.323215	0.534732	--	34	ENSOARG00000017943	1	http://amigo.geneontology.org/amigo/term/GO:0061515	no
regulation of sodium ion transmembrane transporter activity	GO:2000649	0.323215	0.534732	--	34	ENSOARG00000004265	1	http://amigo.geneontology.org/amigo/term/GO:2000649	no
regulation of organic acid transport	GO:0032890	0.323215	0.534732	--	34	ENSOARG00000017147	1	http://amigo.geneontology.org/amigo/term/GO:0032890	no
regulation of ubiquitin protein ligase activity	GO:1904666	0.323215	0.534732	GO:1903834	34	ENSOARG00000008440	1	http://amigo.geneontology.org/amigo/term/GO:1904666	no
DNA-dependent DNA replication maintenance of fidelity	GO:0045005	0.323215	0.534732	--	34	ENSOARG00000000163	1	http://amigo.geneontology.org/amigo/term/GO:0045005	no
regulation of smooth muscle contraction	GO:0006940	0.323215	0.534732	--	34	ENSOARG00000009752	1	http://amigo.geneontology.org/amigo/term/GO:0006940	no
regulation of vasoconstriction	GO:0019229	0.323215	0.534732	--	34	ENSOARG00000009752	1	http://amigo.geneontology.org/amigo/term/GO:0019229	no
positive regulation of embryonic development	GO:0040019	0.323215	0.534732	--	34	ENSOARG00000016028	1	http://amigo.geneontology.org/amigo/term/GO:0040019	no
establishment of organelle localization	GO:0051656	0.324354	0.53571	--	252	ENSOARG00000013414|ENSOARG00000003418|ENSOARG00000009306|ENSOARG00000011666	4	http://amigo.geneontology.org/amigo/term/GO:0051656	no
regulation of cell growth	GO:0001558	0.324586	0.53571	--	330	ENSOARG00000018968|ENSOARG00000016028|ENSOARG00000009770|ENSOARG00000012207|ENSOARG00000013063	5	http://amigo.geneontology.org/amigo/term/GO:0001558	no
cellular response to inorganic substance	GO:0071241	0.324641	0.53571	--	102	ENSOARG00000004265|ENSOARG00000006871	2	http://amigo.geneontology.org/amigo/term/GO:0071241	no
antigen processing and presentation of peptide antigen	GO:0048002	0.324641	0.53571	--	102	ENSOARG00000003665|ENSOARG00000011666	2	http://amigo.geneontology.org/amigo/term/GO:0048002	no
regulation of system process	GO:0044057	0.326829	0.537136	--	331	ENSOARG00000011276|ENSOARG00000010185|ENSOARG00000016292|ENSOARG00000017010|ENSOARG00000009752	5	http://amigo.geneontology.org/amigo/term/GO:0044057	no
regulation of response to stress	GO:0080134	0.326889	0.537136	--	979	ENSOARG00000009968|ENSOARG00000010432|ENSOARG00000005432|ENSOARG00000017943|ENSOARG00000016028|ENSOARG00000016128|ENSOARG00000020813|ENSOARG00000009701|ENSOARG00000017147|ENSOARG00000000337|ENSOARG00000013568|ENSOARG00000002775|ENSOARG00000014368	13	http://amigo.geneontology.org/amigo/term/GO:0080134	no
positive regulation of ion transport	GO:0043270	0.328531	0.537136	--	177	ENSOARG00000004265|ENSOARG00000016292|ENSOARG00000017010	3	http://amigo.geneontology.org/amigo/term/GO:0043270	no
interspecies interaction between organisms	GO:0044419	0.328726	0.537136	--	491	ENSOARG00000016751|ENSOARG00000017943|ENSOARG00000003585|ENSOARG00000004509|ENSOARG00000000337|ENSOARG00000013568|ENSOARG00000002775	7	http://amigo.geneontology.org/amigo/term/GO:0044419	no
negative regulation of catalytic activity	GO:0043086	0.328726	0.537136	GO:0048553	491	ENSOARG00000007609|ENSOARG00000010432|ENSOARG00000016753|ENSOARG00000008804|ENSOARG00000017010|ENSOARG00000004654|ENSOARG00000014671	7	http://amigo.geneontology.org/amigo/term/GO:0043086	no
macroautophagy	GO:0016236	0.328819	0.537136	GO:0034262	103	ENSOARG00000003468|ENSOARG00000006666	2	http://amigo.geneontology.org/amigo/term/GO:0016236	no
regulation of lipid localization	GO:1905952	0.328819	0.537136	--	103	ENSOARG00000017147|ENSOARG00000020246	2	http://amigo.geneontology.org/amigo/term/GO:1905952	no
positive regulation of proteolysis involved in cellular protein catabolic process	GO:1903052	0.328819	0.537136	--	103	ENSOARG00000018958|ENSOARG00000003418	2	http://amigo.geneontology.org/amigo/term/GO:1903052	no
cellular response to lipid	GO:0071396	0.329514	0.537136	--	254	ENSOARG00000009701|ENSOARG00000009968|ENSOARG00000006871|ENSOARG00000002293	4	http://amigo.geneontology.org/amigo/term/GO:0071396	no
release of sequestered calcium ion into cytosol	GO:0051209	0.330948	0.537136	--	35	ENSOARG00000008132	1	http://amigo.geneontology.org/amigo/term/GO:0051209	no
positive regulation of mRNA catabolic process	GO:0061014	0.330948	0.537136	--	35	ENSOARG00000007609	1	http://amigo.geneontology.org/amigo/term/GO:0061014	no
negative regulation of mRNA splicing, via spliceosome	GO:0048025	0.330948	0.537136	GO:0035056	35	ENSOARG00000014368	1	http://amigo.geneontology.org/amigo/term/GO:0048025	no
G2 DNA damage checkpoint	GO:0031572	0.330948	0.537136	--	35	ENSOARG00000008440	1	http://amigo.geneontology.org/amigo/term/GO:0031572	no
interferon-gamma-mediated signaling pathway	GO:0060333	0.330948	0.537136	--	35	ENSOARG00000001529	1	http://amigo.geneontology.org/amigo/term/GO:0060333	no
cellular response to calcium ion	GO:0071277	0.330948	0.537136	--	35	ENSOARG00000006871	1	http://amigo.geneontology.org/amigo/term/GO:0071277	no
cellular response to corticosteroid stimulus	GO:0071384	0.330948	0.537136	--	35	ENSOARG00000009701	1	http://amigo.geneontology.org/amigo/term/GO:0071384	no
secondary alcohol biosynthetic process	GO:1902653	0.330948	0.537136	--	35	ENSOARG00000018249	1	http://amigo.geneontology.org/amigo/term/GO:1902653	no
maturation of SSU-rRNA from tricistronic rRNA transcript (SSU-rRNA, 5.8S rRNA, LSU-rRNA)	GO:0000462	0.330948	0.537136	GO:1990041	35	ENSOARG00000014722	1	http://amigo.geneontology.org/amigo/term/GO:0000462	no
regulation of cilium assembly	GO:1902017	0.330948	0.537136	--	35	ENSOARG00000016422	1	http://amigo.geneontology.org/amigo/term/GO:1902017	no
receptor clustering	GO:0043113	0.330948	0.537136	--	35	ENSOARG00000010723	1	http://amigo.geneontology.org/amigo/term/GO:0043113	no
response to nerve growth factor	GO:1990089	0.330948	0.537136	--	35	ENSOARG00000020394	1	http://amigo.geneontology.org/amigo/term/GO:1990089	no
pyrimidine nucleoside triphosphate metabolic process	GO:0009147	0.330948	0.537136	--	35	ENSOARG00000009486	1	http://amigo.geneontology.org/amigo/term/GO:0009147	no
mesoderm formation	GO:0001707	0.330948	0.537136	--	35	ENSOARG00000003654	1	http://amigo.geneontology.org/amigo/term/GO:0001707	no
pyrimidine-containing compound biosynthetic process	GO:0072528	0.330948	0.537136	--	35	ENSOARG00000009486	1	http://amigo.geneontology.org/amigo/term/GO:0072528	no
plasma membrane invagination	GO:0099024	0.330948	0.537136	--	35	ENSOARG00000003585	1	http://amigo.geneontology.org/amigo/term/GO:0099024	no
negative regulation of gliogenesis	GO:0014014	0.330948	0.537136	--	35	ENSOARG00000014671	1	http://amigo.geneontology.org/amigo/term/GO:0014014	no
rhythmic process	GO:0048511	0.332096	0.538658	--	255	ENSOARG00000017943|ENSOARG00000017147|ENSOARG00000007609|ENSOARG00000014368	4	http://amigo.geneontology.org/amigo/term/GO:0048511	no
regulation of mRNA catabolic process	GO:0061013	0.33299	0.539254	--	104	ENSOARG00000007609|ENSOARG00000016340	2	http://amigo.geneontology.org/amigo/term/GO:0061013	no
regulation of osteoblast differentiation	GO:0045667	0.33299	0.539254	--	104	ENSOARG00000003418|ENSOARG00000014930	2	http://amigo.geneontology.org/amigo/term/GO:0045667	no
cellular macromolecular complex assembly	GO:0034622	0.333094	0.539254	--	737	ENSOARG00000000193|ENSOARG00000020899|ENSOARG00000003654|ENSOARG00000008814|ENSOARG00000003418|ENSOARG00000012528|ENSOARG00000013414|ENSOARG00000004654|ENSOARG00000004509|ENSOARG00000012072	10	http://amigo.geneontology.org/amigo/term/GO:0034622	no
in utero embryonic development	GO:0001701	0.334768	0.541623	--	179	ENSOARG00000010723|ENSOARG00000018880|ENSOARG00000003654	3	http://amigo.geneontology.org/amigo/term/GO:0001701	no
tissue homeostasis	GO:0001894	0.337153	0.542003	--	105	ENSOARG00000018968|ENSOARG00000019355	2	http://amigo.geneontology.org/amigo/term/GO:0001894	no
Notch signaling pathway	GO:0007219	0.337153	0.542003	GO:0030179	105	ENSOARG00000015056|ENSOARG00000017943	2	http://amigo.geneontology.org/amigo/term/GO:0007219	no
response to radiation	GO:0009314	0.338066	0.542003	--	336	ENSOARG00000015056|ENSOARG00000017943|ENSOARG00000009701|ENSOARG00000014671|ENSOARG00000000163	5	http://amigo.geneontology.org/amigo/term/GO:0009314	no
positive regulation of protein ubiquitination involved in ubiquitin-dependent protein catabolic process	GO:2000060	0.338593	0.542003	--	36	ENSOARG00000003418	1	http://amigo.geneontology.org/amigo/term/GO:2000060	no
positive regulation of blood circulation	GO:1903524	0.338593	0.542003	--	36	ENSOARG00000009752	1	http://amigo.geneontology.org/amigo/term/GO:1903524	no
cellular response to glucose starvation	GO:0042149	0.338593	0.542003	--	36	ENSOARG00000004239	1	http://amigo.geneontology.org/amigo/term/GO:0042149	no
positive regulation of epithelial to mesenchymal transition	GO:0010718	0.338593	0.542003	--	36	ENSOARG00000003654	1	http://amigo.geneontology.org/amigo/term/GO:0010718	no
vesicle coating	GO:0006901	0.338593	0.542003	--	36	ENSOARG00000015793	1	http://amigo.geneontology.org/amigo/term/GO:0006901	no
regulation of muscle adaptation	GO:0043502	0.338593	0.542003	--	36	ENSOARG00000011276	1	http://amigo.geneontology.org/amigo/term/GO:0043502	no
negative regulation of Ras protein signal transduction	GO:0046580	0.338593	0.542003	--	36	ENSOARG00000014671	1	http://amigo.geneontology.org/amigo/term/GO:0046580	no
monosaccharide transport	GO:0015749	0.338593	0.542003	--	36	ENSOARG00000005016	1	http://amigo.geneontology.org/amigo/term/GO:0015749	no
regulation of insulin receptor signaling pathway	GO:0046626	0.338593	0.542003	--	36	ENSOARG00000004262	1	http://amigo.geneontology.org/amigo/term/GO:0046626	no
peptidyl-threonine phosphorylation	GO:0018107	0.338593	0.542003	--	36	ENSOARG00000014368	1	http://amigo.geneontology.org/amigo/term/GO:0018107	no
transport of virus	GO:0046794	0.338593	0.542003	--	36	ENSOARG00000004509	1	http://amigo.geneontology.org/amigo/term/GO:0046794	no
response to unfolded protein	GO:0006986	0.338593	0.542003	--	36	ENSOARG00000015941	1	http://amigo.geneontology.org/amigo/term/GO:0006986	no
regulation of cell adhesion mediated by integrin	GO:0033628	0.338593	0.542003	--	36	ENSOARG00000003418	1	http://amigo.geneontology.org/amigo/term/GO:0033628	no
positive regulation of cyclic nucleotide biosynthetic process	GO:0030804	0.338593	0.542003	--	36	ENSOARG00000014671	1	http://amigo.geneontology.org/amigo/term/GO:0030804	no
regulation of cellular macromolecule biosynthetic process	GO:2000112	0.339137	0.542535	--	3354	ENSOARG00000015056|ENSOARG00000008464|ENSOARG00000019355|ENSOARG00000003654|ENSOARG00000008814|ENSOARG00000017943|ENSOARG00000001529|ENSOARG00000025507|ENSOARG00000016128|ENSOARG00000005312|ENSOARG00000003032|ENSOARG00000013568|ENSOARG00000005603|ENSOARG00000007609|ENSOARG00000010432|ENSOARG00000017558|ENSOARG00000005432|ENSOARG00000002293|ENSOARG00000015380|ENSOARG00000008348|ENSOARG00000020780|…	41	http://amigo.geneontology.org/amigo/term/GO:2000112	no
regulation of RNA metabolic process	GO:0051252	0.339788	0.543238	--	3184	ENSOARG00000008464|ENSOARG00000003654|ENSOARG00000008814|ENSOARG00000017943|ENSOARG00000001529|ENSOARG00000025507|ENSOARG00000016128|ENSOARG00000005312|ENSOARG00000003032|ENSOARG00000005603|ENSOARG00000014368|ENSOARG00000007609|ENSOARG00000010432|ENSOARG00000005432|ENSOARG00000002293|ENSOARG00000016340|ENSOARG00000015380|ENSOARG00000008348|ENSOARG00000020780|ENSOARG00000017605|ENSOARG00000010343|…	39	http://amigo.geneontology.org/amigo/term/GO:0051252	no
chordate embryonic development	GO:0043009	0.341002	0.5445	--	181	ENSOARG00000010723|ENSOARG00000018880|ENSOARG00000003654	3	http://amigo.geneontology.org/amigo/term/GO:0043009	no
cell-cell adhesion via plasma-membrane adhesion molecules	GO:0098742	0.341002	0.5445	--	181	ENSOARG00000005103|ENSOARG00000013755|ENSOARG00000012806	3	http://amigo.geneontology.org/amigo/term/GO:0098742	no
establishment of vesicle localization	GO:0051650	0.341309	0.544651	--	106	ENSOARG00000013414|ENSOARG00000011666	2	http://amigo.geneontology.org/amigo/term/GO:0051650	no
response to metal ion	GO:0010038	0.344118	0.547949	--	182	ENSOARG00000009701|ENSOARG00000004265|ENSOARG00000006871	3	http://amigo.geneontology.org/amigo/term/GO:0010038	no
alcohol catabolic process	GO:0046164	0.346152	0.547949	--	37	ENSOARG00000013414	1	http://amigo.geneontology.org/amigo/term/GO:0046164	no
negative regulation of fat cell differentiation	GO:0045599	0.346152	0.547949	--	37	ENSOARG00000009084	1	http://amigo.geneontology.org/amigo/term/GO:0045599	no
negative regulation of mRNA catabolic process	GO:1902373	0.346152	0.547949	--	37	ENSOARG00000016340	1	http://amigo.geneontology.org/amigo/term/GO:1902373	no
histone H3-K4 methylation	GO:0051568	0.346152	0.547949	--	37	ENSOARG00000002293	1	http://amigo.geneontology.org/amigo/term/GO:0051568	no
snRNA transcription from RNA polymerase II promoter	GO:0042795	0.346152	0.547949	--	37	ENSOARG00000015532	1	http://amigo.geneontology.org/amigo/term/GO:0042795	no
gene expression	GO:0010467	0.346152	0.547949	--	37	ENSOARG00000007609	1	http://amigo.geneontology.org/amigo/term/GO:0010467	no
vesicle transport along microtubule	GO:0047496	0.346152	0.547949	--	37	ENSOARG00000011666	1	http://amigo.geneontology.org/amigo/term/GO:0047496	no
negative regulation of sequestering of calcium ion	GO:0051283	0.346152	0.547949	--	37	ENSOARG00000008132	1	http://amigo.geneontology.org/amigo/term/GO:0051283	no
negative regulation of myeloid leukocyte differentiation	GO:0002762	0.346152	0.547949	--	37	ENSOARG00000014671	1	http://amigo.geneontology.org/amigo/term/GO:0002762	no
negative regulation of small GTPase mediated signal transduction	GO:0051058	0.346152	0.547949	--	37	ENSOARG00000014671	1	http://amigo.geneontology.org/amigo/term/GO:0051058	no
tricarboxylic acid metabolic process	GO:0072350	0.346152	0.547949	--	37	ENSOARG00000018752	1	http://amigo.geneontology.org/amigo/term/GO:0072350	no
regulation of coenzyme metabolic process	GO:0051196	0.346152	0.547949	--	37	ENSOARG00000017147	1	http://amigo.geneontology.org/amigo/term/GO:0051196	no
embryo development ending in birth or egg hatching	GO:0009792	0.347233	0.549322	--	183	ENSOARG00000010723|ENSOARG00000018880|ENSOARG00000003654	3	http://amigo.geneontology.org/amigo/term/GO:0009792	no
regulation of chromosome organization	GO:0033044	0.347605	0.549572	--	261	ENSOARG00000017605|ENSOARG00000015380|ENSOARG00000002212|ENSOARG00000006569	4	http://amigo.geneontology.org/amigo/term/GO:0033044	no
glycoprotein metabolic process	GO:0009100	0.349596	0.552039	--	108	ENSOARG00000013496|ENSOARG00000018880	2	http://amigo.geneontology.org/amigo/term/GO:0009100	no
peptide secretion	GO:0002790	0.349596	0.552039	--	108	ENSOARG00000000850|ENSOARG00000003654	2	http://amigo.geneontology.org/amigo/term/GO:0002790	no
negative regulation of cell migration	GO:0030336	0.350347	0.552205	--	184	ENSOARG00000014671|ENSOARG00000016028|ENSOARG00000017767	3	http://amigo.geneontology.org/amigo/term/GO:0030336	no
neuron projection development	GO:0031175	0.350347	0.552205	--	184	ENSOARG00000015056|ENSOARG00000009306|ENSOARG00000016809	3	http://amigo.geneontology.org/amigo/term/GO:0031175	no
protein autophosphorylation	GO:0046777	0.350347	0.552205	--	184	ENSOARG00000003418|ENSOARG00000002088|ENSOARG00000014368	3	http://amigo.geneontology.org/amigo/term/GO:0046777	no
response to nitrogen compound	GO:1901698	0.351706	0.552778	--	585	ENSOARG00000001243|ENSOARG00000006871|ENSOARG00000004239|ENSOARG00000017010|ENSOARG00000017558|ENSOARG00000015380|ENSOARG00000000337|ENSOARG00000014222	8	http://amigo.geneontology.org/amigo/term/GO:1901698	no
cellular response to drug	GO:0035690	0.353458	0.552778	--	185	ENSOARG00000009701|ENSOARG00000000337|ENSOARG00000006871	3	http://amigo.geneontology.org/amigo/term/GO:0035690	no
histone deacetylation	GO:0016575	0.353624	0.552778	--	38	ENSOARG00000002352	1	http://amigo.geneontology.org/amigo/term/GO:0016575	no
snRNA transcription	GO:0009301	0.353624	0.552778	--	38	ENSOARG00000015532	1	http://amigo.geneontology.org/amigo/term/GO:0009301	no
regulation of lipid storage	GO:0010883	0.353624	0.552778	--	38	ENSOARG00000020246	1	http://amigo.geneontology.org/amigo/term/GO:0010883	no
cellular response to transforming growth factor beta stimulus	GO:0071560	0.353624	0.552778	--	38	ENSOARG00000003418	1	http://amigo.geneontology.org/amigo/term/GO:0071560	no
negative regulation of purine nucleotide metabolic process	GO:1900543	0.353624	0.552778	--	38	ENSOARG00000017010	1	http://amigo.geneontology.org/amigo/term/GO:1900543	no
cellular response to cAMP	GO:0071320	0.353624	0.552778	--	38	ENSOARG00000017010	1	http://amigo.geneontology.org/amigo/term/GO:0071320	no
transcription-coupled nucleotide-excision repair	GO:0006283	0.353624	0.552778	--	38	ENSOARG00000017943	1	http://amigo.geneontology.org/amigo/term/GO:0006283	no
intra-Golgi vesicle-mediated transport	GO:0006891	0.353624	0.552778	--	38	ENSOARG00000010725	1	http://amigo.geneontology.org/amigo/term/GO:0006891	no
axo-dendritic transport	GO:0008088	0.353624	0.552778	--	38	ENSOARG00000015056	1	http://amigo.geneontology.org/amigo/term/GO:0008088	no
cytoskeleton-dependent cytokinesis	GO:0061640	0.353624	0.552778	--	38	ENSOARG00000004265	1	http://amigo.geneontology.org/amigo/term/GO:0061640	no
regulation of nucleobase-containing compound metabolic process	GO:0019219	0.35372	0.552778	--	3459	ENSOARG00000008464|ENSOARG00000003654|ENSOARG00000008814|ENSOARG00000017943|ENSOARG00000001529|ENSOARG00000025507|ENSOARG00000016128|ENSOARG00000005312|ENSOARG00000003032|ENSOARG00000013568|ENSOARG00000005603|ENSOARG00000014368|ENSOARG00000007609|ENSOARG00000010432|ENSOARG00000005432|ENSOARG00000017010|ENSOARG00000002293|ENSOARG00000016340|ENSOARG00000015380|ENSOARG00000008348|ENSOARG00000020780|…	42	http://amigo.geneontology.org/amigo/term/GO:0019219	no
positive regulation of stress-activated MAPK cascade	GO:0032874	0.353726	0.552778	--	109	ENSOARG00000000337|ENSOARG00000016128	2	http://amigo.geneontology.org/amigo/term/GO:0032874	no
positive regulation of metabolic process	GO:0009893	0.355298	0.554896	--	2606	ENSOARG00000018958|ENSOARG00000006373|ENSOARG00000003654|ENSOARG00000017943|ENSOARG00000001529|ENSOARG00000016128|ENSOARG00000002293|ENSOARG00000012207|ENSOARG00000014368|ENSOARG00000007609|ENSOARG00000006871|ENSOARG00000017010|ENSOARG00000009752|ENSOARG00000008440|ENSOARG00000009306|ENSOARG00000016340|ENSOARG00000015380|ENSOARG00000017605|ENSOARG00000008464|ENSOARG00000016753|ENSOARG00000003418|…	32	http://amigo.geneontology.org/amigo/term/GO:0009893	no
anatomical structure homeostasis	GO:0060249	0.356569	0.555369	--	186	ENSOARG00000018968|ENSOARG00000019355|ENSOARG00000000163	3	http://amigo.geneontology.org/amigo/term/GO:0060249	no
positive regulation of cellular metabolic process	GO:0031325	0.357396	0.555369	--	2438	ENSOARG00000018958|ENSOARG00000006373|ENSOARG00000003654|ENSOARG00000017943|ENSOARG00000001529|ENSOARG00000016128|ENSOARG00000002293|ENSOARG00000012207|ENSOARG00000014368|ENSOARG00000007609|ENSOARG00000006871|ENSOARG00000017010|ENSOARG00000009752|ENSOARG00000008440|ENSOARG00000009306|ENSOARG00000015380|ENSOARG00000017605|ENSOARG00000008464|ENSOARG00000016753|ENSOARG00000003418|ENSOARG00000008804|…	30	http://amigo.geneontology.org/amigo/term/GO:0031325	no
regulation of cellular carbohydrate metabolic process	GO:0010675	0.357847	0.555369	--	110	ENSOARG00000006871|ENSOARG00000003139	2	http://amigo.geneontology.org/amigo/term/GO:0010675	no
positive regulation of stress-activated protein kinase signaling cascade	GO:0070304	0.357847	0.555369	--	110	ENSOARG00000000337|ENSOARG00000016128	2	http://amigo.geneontology.org/amigo/term/GO:0070304	no
regulation of muscle cell differentiation	GO:0051147	0.357847	0.555369	--	110	ENSOARG00000020384|ENSOARG00000013568	2	http://amigo.geneontology.org/amigo/term/GO:0051147	no
embryonic organ morphogenesis	GO:0048562	0.357847	0.555369	--	110	ENSOARG00000010723|ENSOARG00000003654	2	http://amigo.geneontology.org/amigo/term/GO:0048562	no
sensory organ development	GO:0007423	0.357847	0.555369	--	110	ENSOARG00000010723|ENSOARG00000008327	2	http://amigo.geneontology.org/amigo/term/GO:0007423	no
proteasomal protein catabolic process	GO:0010498	0.357954	0.555369	--	265	ENSOARG00000017558|ENSOARG00000003753|ENSOARG00000002775|ENSOARG00000007188	4	http://amigo.geneontology.org/amigo/term/GO:0010498	no
second-messenger-mediated signaling	GO:0019932	0.359677	0.555369	--	187	ENSOARG00000000850|ENSOARG00000010206|ENSOARG00000009752	3	http://amigo.geneontology.org/amigo/term/GO:0019932	no
mRNA splicing, via spliceosome	GO:0000398	0.359677	0.555369	GO:0006374|GO:0006375	187	ENSOARG00000010030|ENSOARG00000007609|ENSOARG00000007764	3	http://amigo.geneontology.org/amigo/term/GO:0000398	no
RNA splicing, via transesterification reactions with bulged adenosine as nucleophile	GO:0000377	0.359677	0.555369	--	187	ENSOARG00000007764|ENSOARG00000010030|ENSOARG00000007609	3	http://amigo.geneontology.org/amigo/term/GO:0000377	no
positive regulation of cell cycle	GO:0045787	0.360626	0.555369	--	346	ENSOARG00000015056|ENSOARG00000017943|ENSOARG00000015503|ENSOARG00000013568|ENSOARG00000005016	5	http://amigo.geneontology.org/amigo/term/GO:0045787	no
negative regulation of RNA catabolic process	GO:1902369	0.361011	0.555369	--	39	ENSOARG00000016340	1	http://amigo.geneontology.org/amigo/term/GO:1902369	no
pyrimidine nucleoside metabolic process	GO:0006213	0.361011	0.555369	--	39	ENSOARG00000009486	1	http://amigo.geneontology.org/amigo/term/GO:0006213	no
amino acid transmembrane transport	GO:0003333	0.361011	0.555369	--	39	ENSOARG00000021133	1	http://amigo.geneontology.org/amigo/term/GO:0003333	no
DNA catabolic process	GO:0006308	0.361011	0.555369	--	39	ENSOARG00000004443	1	http://amigo.geneontology.org/amigo/term/GO:0006308	no
regulation of lipid catabolic process	GO:0050994	0.361011	0.555369	--	39	ENSOARG00000006871	1	http://amigo.geneontology.org/amigo/term/GO:0050994	no
chondrocyte differentiation	GO:0002062	0.361011	0.555369	--	39	ENSOARG00000006871	1	http://amigo.geneontology.org/amigo/term/GO:0002062	no
phospholipid dephosphorylation	GO:0046839	0.361011	0.555369	--	39	ENSOARG00000013414	1	http://amigo.geneontology.org/amigo/term/GO:0046839	no
neuron recognition	GO:0008038	0.361011	0.555369	--	39	ENSOARG00000015056	1	http://amigo.geneontology.org/amigo/term/GO:0008038	no
regulation of antigen receptor-mediated signaling pathway	GO:0050854	0.361011	0.555369	--	39	ENSOARG00000021134	1	http://amigo.geneontology.org/amigo/term/GO:0050854	no
regulation of postsynapse organization	GO:0099175	0.361011	0.555369	--	39	ENSOARG00000020214	1	http://amigo.geneontology.org/amigo/term/GO:0099175	no
negative regulation of nucleotide metabolic process	GO:0045980	0.361011	0.555369	--	39	ENSOARG00000017010	1	http://amigo.geneontology.org/amigo/term/GO:0045980	no
cellular response to alcohol	GO:0097306	0.361011	0.555369	--	39	ENSOARG00000006871	1	http://amigo.geneontology.org/amigo/term/GO:0097306	no
ribonucleoside biosynthetic process	GO:0042455	0.361011	0.555369	--	39	ENSOARG00000009486	1	http://amigo.geneontology.org/amigo/term/GO:0042455	no
positive regulation of cellular protein catabolic process	GO:1903364	0.361959	0.555827	GO:2000600	111	ENSOARG00000018958|ENSOARG00000003418	2	http://amigo.geneontology.org/amigo/term/GO:1903364	no
negative regulation of neuron projection development	GO:0010977	0.361959	0.555827	--	111	ENSOARG00000003418|ENSOARG00000012207	2	http://amigo.geneontology.org/amigo/term/GO:0010977	no
cell growth	GO:0016049	0.361959	0.555827	GO:0048591	111	ENSOARG00000004443|ENSOARG00000015056	2	http://amigo.geneontology.org/amigo/term/GO:0016049	no
negative regulation of cell proliferation	GO:0008285	0.365737	0.55725	--	511	ENSOARG00000006871|ENSOARG00000016297|ENSOARG00000003654|ENSOARG00000011666|ENSOARG00000017767|ENSOARG00000014671|ENSOARG00000014722	7	http://amigo.geneontology.org/amigo/term/GO:0008285	no
positive regulation of neuron projection development	GO:0010976	0.365887	0.55725	--	189	ENSOARG00000020214|ENSOARG00000010185|ENSOARG00000013755	3	http://amigo.geneontology.org/amigo/term/GO:0010976	no
positive regulation of protein ubiquitination	GO:0031398	0.366061	0.55725	--	112	ENSOARG00000003418|ENSOARG00000008440	2	http://amigo.geneontology.org/amigo/term/GO:0031398	no
regulation of protein localization to membrane	GO:1905475	0.366061	0.55725	--	112	ENSOARG00000020214|ENSOARG00000004265	2	http://amigo.geneontology.org/amigo/term/GO:1905475	no
response to alcohol	GO:0097305	0.366061	0.55725	--	112	ENSOARG00000006871|ENSOARG00000003654	2	http://amigo.geneontology.org/amigo/term/GO:0097305	no
regulation of homeostatic process	GO:0032844	0.367407	0.55725	--	349	ENSOARG00000014671|ENSOARG00000008132|ENSOARG00000004265|ENSOARG00000006871|ENSOARG00000005016	5	http://amigo.geneontology.org/amigo/term/GO:0032844	no
response to abiotic stimulus	GO:0009628	0.368018	0.55725	--	760	ENSOARG00000015056|ENSOARG00000004239|ENSOARG00000006871|ENSOARG00000008814|ENSOARG00000017943|ENSOARG00000017010|ENSOARG00000000163|ENSOARG00000009701|ENSOARG00000014671|ENSOARG00000016128	10	http://amigo.geneontology.org/amigo/term/GO:0009628	no
peptidyl-threonine modification	GO:0018210	0.368315	0.55725	--	40	ENSOARG00000014368	1	http://amigo.geneontology.org/amigo/term/GO:0018210	no
membrane invagination	GO:0010324	0.368315	0.55725	GO:1902534	40	ENSOARG00000003585	1	http://amigo.geneontology.org/amigo/term/GO:0010324	no
positive regulation of gliogenesis	GO:0014015	0.368315	0.55725	--	40	ENSOARG00000021134	1	http://amigo.geneontology.org/amigo/term/GO:0014015	no
DNA damage response, signal transduction by p53 class mediator resulting in cell cycle arrest	GO:0006977	0.368315	0.55725	--	40	ENSOARG00000017943	1	http://amigo.geneontology.org/amigo/term/GO:0006977	no
regulation of extrinsic apoptotic signaling pathway in absence of ligand	GO:2001239	0.368315	0.55725	--	40	ENSOARG00000014671	1	http://amigo.geneontology.org/amigo/term/GO:2001239	no
lymphocyte chemotaxis	GO:0048247	0.368315	0.55725	--	40	ENSOARG00000017011	1	http://amigo.geneontology.org/amigo/term/GO:0048247	no
sterol biosynthetic process	GO:0016126	0.368315	0.55725	--	40	ENSOARG00000018249	1	http://amigo.geneontology.org/amigo/term/GO:0016126	no
lamellipodium organization	GO:0097581	0.368315	0.55725	--	40	ENSOARG00000007108	1	http://amigo.geneontology.org/amigo/term/GO:0097581	no
negative regulation of ion transmembrane transporter activity	GO:0032413	0.368315	0.55725	--	40	ENSOARG00000004265	1	http://amigo.geneontology.org/amigo/term/GO:0032413	no
keratinocyte differentiation	GO:0030216	0.368315	0.55725	--	40	ENSOARG00000016297	1	http://amigo.geneontology.org/amigo/term/GO:0030216	no
membrane depolarization during action potential	GO:0086010	0.368315	0.55725	--	40	ENSOARG00000016292	1	http://amigo.geneontology.org/amigo/term/GO:0086010	no
cellular response to hydrogen peroxide	GO:0070301	0.368315	0.55725	--	40	ENSOARG00000000337	1	http://amigo.geneontology.org/amigo/term/GO:0070301	no
regulation of blood vessel endothelial cell migration	GO:0043535	0.368315	0.55725	--	40	ENSOARG00000014671	1	http://amigo.geneontology.org/amigo/term/GO:0043535	no
glial cell development	GO:0021782	0.368315	0.55725	--	40	ENSOARG00000014671	1	http://amigo.geneontology.org/amigo/term/GO:0021782	no
positive regulation of nucleotide biosynthetic process	GO:0030810	0.368315	0.55725	--	40	ENSOARG00000014671	1	http://amigo.geneontology.org/amigo/term/GO:0030810	no
positive regulation of cellular carbohydrate metabolic process	GO:0010676	0.368315	0.55725	--	40	ENSOARG00000006871	1	http://amigo.geneontology.org/amigo/term/GO:0010676	no
positive regulation of dendritic spine development	GO:0060999	0.368315	0.55725	--	40	ENSOARG00000020214	1	http://amigo.geneontology.org/amigo/term/GO:0060999	no
positive regulation of purine nucleotide biosynthetic process	GO:1900373	0.368315	0.55725	--	40	ENSOARG00000014671	1	http://amigo.geneontology.org/amigo/term/GO:1900373	no
regulation of protein stability	GO:0031647	0.368988	0.557831	--	190	ENSOARG00000017943|ENSOARG00000020780|ENSOARG00000005016	3	http://amigo.geneontology.org/amigo/term/GO:0031647	no
monocarboxylic acid metabolic process	GO:0032787	0.369134	0.557831	--	431	ENSOARG00000019350|ENSOARG00000003597|ENSOARG00000017011|ENSOARG00000018249|ENSOARG00000008905|ENSOARG00000004442	6	http://amigo.geneontology.org/amigo/term/GO:0032787	no
response to wounding	GO:0009611	0.370153	0.559042	GO:0002245	113	ENSOARG00000014671|ENSOARG00000000337	2	http://amigo.geneontology.org/amigo/term/GO:0009611	no
regulation of cell cycle phase transition	GO:1901987	0.370887	0.559821	--	270	ENSOARG00000017943|ENSOARG00000013568|ENSOARG00000019355|ENSOARG00000005016	4	http://amigo.geneontology.org/amigo/term/GO:1901987	no
cellular metal ion homeostasis	GO:0006875	0.371929	0.560246	--	351	ENSOARG00000015056|ENSOARG00000008132|ENSOARG00000016292|ENSOARG00000011276|ENSOARG00000009752	5	http://amigo.geneontology.org/amigo/term/GO:0006875	no
negative regulation of cell motility	GO:2000146	0.372087	0.560246	--	191	ENSOARG00000014671|ENSOARG00000016028|ENSOARG00000017767	3	http://amigo.geneontology.org/amigo/term/GO:2000146	no
RNA splicing, via transesterification reactions	GO:0000375	0.372087	0.560246	GO:0000385|GO:0031202	191	ENSOARG00000007764|ENSOARG00000010030|ENSOARG00000007609	3	http://amigo.geneontology.org/amigo/term/GO:0000375	no
regulation of cation channel activity	GO:2001257	0.374234	0.560246	--	114	ENSOARG00000004265|ENSOARG00000016292	2	http://amigo.geneontology.org/amigo/term/GO:2001257	no
negative regulation of growth	GO:0045926	0.375183	0.560246	--	192	ENSOARG00000003418|ENSOARG00000012207|ENSOARG00000013063	3	http://amigo.geneontology.org/amigo/term/GO:0045926	no
signal transduction involved in mitotic G1 DNA damage checkpoint	GO:0072431	0.375535	0.560246	--	41	ENSOARG00000017943	1	http://amigo.geneontology.org/amigo/term/GO:0072431	no
signal transduction involved in mitotic cell cycle checkpoint	GO:0072413	0.375535	0.560246	GO:0072456|GO:0072474	41	ENSOARG00000017943	1	http://amigo.geneontology.org/amigo/term/GO:0072413	no
regulation of filopodium assembly	GO:0051489	0.375535	0.560246	--	41	ENSOARG00000016753	1	http://amigo.geneontology.org/amigo/term/GO:0051489	no
DNA alkylation	GO:0006305	0.375535	0.560246	--	41	ENSOARG00000002293	1	http://amigo.geneontology.org/amigo/term/GO:0006305	no
positive regulation of G1/S transition of mitotic cell cycle	GO:1900087	0.375535	0.560246	--	41	ENSOARG00000013568	1	http://amigo.geneontology.org/amigo/term/GO:1900087	no
neural nucleus development	GO:0048857	0.375535	0.560246	--	41	ENSOARG00000002352	1	http://amigo.geneontology.org/amigo/term/GO:0048857	no
regulation of interferon-beta production	GO:0032648	0.375535	0.560246	--	41	ENSOARG00000002775	1	http://amigo.geneontology.org/amigo/term/GO:0032648	no
DNA methylation	GO:0006306	0.375535	0.560246	--	41	ENSOARG00000002293	1	http://amigo.geneontology.org/amigo/term/GO:0006306	no
calcium ion transmembrane import into cytosol	GO:0097553	0.375535	0.560246	--	41	ENSOARG00000008132	1	http://amigo.geneontology.org/amigo/term/GO:0097553	no
intracellular signal transduction involved in G1 DNA damage checkpoint	GO:1902400	0.375535	0.560246	--	41	ENSOARG00000017943	1	http://amigo.geneontology.org/amigo/term/GO:1902400	no
phosphatidylcholine metabolic process	GO:0046470	0.375535	0.560246	--	41	ENSOARG00000006871	1	http://amigo.geneontology.org/amigo/term/GO:0046470	no
cellular response to mechanical stimulus	GO:0071260	0.375535	0.560246	--	41	ENSOARG00000016128	1	http://amigo.geneontology.org/amigo/term/GO:0071260	no
signal transduction involved in mitotic DNA integrity checkpoint	GO:1902403	0.375535	0.560246	--	41	ENSOARG00000017943	1	http://amigo.geneontology.org/amigo/term/GO:1902403	no
multicellular organismal response to stress	GO:0033555	0.375535	0.560246	--	41	ENSOARG00000020214	1	http://amigo.geneontology.org/amigo/term/GO:0033555	no
signal transduction involved in mitotic DNA damage checkpoint	GO:1902402	0.375535	0.560246	--	41	ENSOARG00000017943	1	http://amigo.geneontology.org/amigo/term/GO:1902402	no
vesicle localization	GO:0051648	0.378305	0.56405	--	115	ENSOARG00000013414|ENSOARG00000011666	2	http://amigo.geneontology.org/amigo/term/GO:0051648	no
cellular calcium ion homeostasis	GO:0006874	0.378639	0.564221	--	273	ENSOARG00000008132|ENSOARG00000016292|ENSOARG00000011276|ENSOARG00000009752	4	http://amigo.geneontology.org/amigo/term/GO:0006874	no
mRNA processing	GO:0006397	0.381339	0.564332	--	437	ENSOARG00000015056|ENSOARG00000007609|ENSOARG00000007764|ENSOARG00000004443|ENSOARG00000010030|ENSOARG00000005603	6	http://amigo.geneontology.org/amigo/term/GO:0006397	no
protein localization to nucleus	GO:0034504	0.382364	0.564332	GO:0044744	116	ENSOARG00000019028|ENSOARG00000000163	2	http://amigo.geneontology.org/amigo/term/GO:0034504	no
positive regulation of binding	GO:0051099	0.382364	0.564332	--	116	ENSOARG00000017943|ENSOARG00000007108	2	http://amigo.geneontology.org/amigo/term/GO:0051099	no
regulation of epithelial cell apoptotic process	GO:1904035	0.382673	0.564332	--	42	ENSOARG00000017767	1	http://amigo.geneontology.org/amigo/term/GO:1904035	no
negative regulation of hormone secretion	GO:0046888	0.382673	0.564332	--	42	ENSOARG00000017022	1	http://amigo.geneontology.org/amigo/term/GO:0046888	no
protein deacetylation	GO:0006476	0.382673	0.564332	--	42	ENSOARG00000002352	1	http://amigo.geneontology.org/amigo/term/GO:0006476	no
response to topologically incorrect protein	GO:0035966	0.382673	0.564332	--	42	ENSOARG00000015941	1	http://amigo.geneontology.org/amigo/term/GO:0035966	no
regulation of protein ubiquitination involved in ubiquitin-dependent protein catabolic process	GO:2000058	0.382673	0.564332	--	42	ENSOARG00000003418	1	http://amigo.geneontology.org/amigo/term/GO:2000058	no
cilium movement	GO:0003341	0.382673	0.564332	GO:0036142	42	ENSOARG00000020899	1	http://amigo.geneontology.org/amigo/term/GO:0003341	no
negative regulation of mitochondrion organization	GO:0010823	0.382673	0.564332	--	42	ENSOARG00000006373	1	http://amigo.geneontology.org/amigo/term/GO:0010823	no
regulation of ATP metabolic process	GO:1903578	0.382673	0.564332	--	42	ENSOARG00000017147	1	http://amigo.geneontology.org/amigo/term/GO:1903578	no
response to gamma radiation	GO:0010332	0.382673	0.564332	--	42	ENSOARG00000000163	1	http://amigo.geneontology.org/amigo/term/GO:0010332	no
positive regulation of cyclic nucleotide metabolic process	GO:0030801	0.382673	0.564332	--	42	ENSOARG00000014671	1	http://amigo.geneontology.org/amigo/term/GO:0030801	no
negative regulation of RNA splicing	GO:0033119	0.382673	0.564332	--	42	ENSOARG00000014368	1	http://amigo.geneontology.org/amigo/term/GO:0033119	no
response to transforming growth factor beta	GO:0071559	0.382673	0.564332	--	42	ENSOARG00000003418	1	http://amigo.geneontology.org/amigo/term/GO:0071559	no
neuromuscular process controlling balance	GO:0050885	0.382673	0.564332	--	42	ENSOARG00000019355	1	http://amigo.geneontology.org/amigo/term/GO:0050885	no
Wnt signaling pathway, planar cell polarity pathway	GO:0060071	0.382673	0.564332	--	42	ENSOARG00000021117	1	http://amigo.geneontology.org/amigo/term/GO:0060071	no
somitogenesis	GO:0001756	0.382673	0.564332	--	42	ENSOARG00000017943	1	http://amigo.geneontology.org/amigo/term/GO:0001756	no
negative regulation of mitotic cell cycle phase transition	GO:1901991	0.386413	0.56952	--	117	ENSOARG00000017943|ENSOARG00000019355	2	http://amigo.geneontology.org/amigo/term/GO:1901991	no
regulation of protein modification process	GO:0031399	0.387392	0.570477	--	1363	ENSOARG00000015056|ENSOARG00000015793|ENSOARG00000010432|ENSOARG00000003418|ENSOARG00000008804|ENSOARG00000017010|ENSOARG00000009752|ENSOARG00000016128|ENSOARG00000009306|ENSOARG00000017147|ENSOARG00000015380|ENSOARG00000017943|ENSOARG00000014671|ENSOARG00000000337|ENSOARG00000008440|ENSOARG00000012207|ENSOARG00000014368	17	http://amigo.geneontology.org/amigo/term/GO:0031399	no
response to inorganic substance	GO:0010035	0.388962	0.570477	--	277	ENSOARG00000009701|ENSOARG00000004265|ENSOARG00000000337|ENSOARG00000006871	4	http://amigo.geneontology.org/amigo/term/GO:0010035	no
signal transduction involved in DNA integrity checkpoint	GO:0072401	0.38973	0.570477	--	43	ENSOARG00000017943	1	http://amigo.geneontology.org/amigo/term/GO:0072401	no
signal transduction involved in DNA damage checkpoint	GO:0072422	0.38973	0.570477	--	43	ENSOARG00000017943	1	http://amigo.geneontology.org/amigo/term/GO:0072422	no
negative regulation of wound healing	GO:0061045	0.38973	0.570477	--	43	ENSOARG00000016028	1	http://amigo.geneontology.org/amigo/term/GO:0061045	no
negative regulation of response to DNA damage stimulus	GO:2001021	0.38973	0.570477	--	43	ENSOARG00000014368	1	http://amigo.geneontology.org/amigo/term/GO:2001021	no
regulation of cellular response to heat	GO:1900034	0.38973	0.570477	--	43	ENSOARG00000017943	1	http://amigo.geneontology.org/amigo/term/GO:1900034	no
positive regulation of lipid biosynthetic process	GO:0046889	0.38973	0.570477	--	43	ENSOARG00000006871	1	http://amigo.geneontology.org/amigo/term/GO:0046889	no
regulation of cofactor metabolic process	GO:0051193	0.38973	0.570477	--	43	ENSOARG00000017147	1	http://amigo.geneontology.org/amigo/term/GO:0051193	no
positive regulation of myeloid leukocyte differentiation	GO:0002763	0.38973	0.570477	--	43	ENSOARG00000002293	1	http://amigo.geneontology.org/amigo/term/GO:0002763	no
regulation of neurological system process	GO:0031644	0.38973	0.570477	--	43	ENSOARG00000010185	1	http://amigo.geneontology.org/amigo/term/GO:0031644	no
gastrulation	GO:0007369	0.38973	0.570477	--	43	ENSOARG00000003654	1	http://amigo.geneontology.org/amigo/term/GO:0007369	no
regulation of transcription, DNA-templated	GO:0006355	0.391582	0.572862	GO:0032583|GO:0045449|GO:0061019	2992	ENSOARG00000003654|ENSOARG00000008814|ENSOARG00000017943|ENSOARG00000001529|ENSOARG00000025507|ENSOARG00000016128|ENSOARG00000005312|ENSOARG00000003032|ENSOARG00000005603|ENSOARG00000008464|ENSOARG00000010432|ENSOARG00000005432|ENSOARG00000002293|ENSOARG00000015380|ENSOARG00000008348|ENSOARG00000020780|ENSOARG00000017605|ENSOARG00000010343|ENSOARG00000002352|ENSOARG00000009084|ENSOARG00000013063|…	36	http://amigo.geneontology.org/amigo/term/GO:0006355	no
regulation of nucleic acid-templated transcription	GO:1903506	0.392405	0.573658	--	2993	ENSOARG00000003654|ENSOARG00000008814|ENSOARG00000017943|ENSOARG00000001529|ENSOARG00000025507|ENSOARG00000016128|ENSOARG00000005312|ENSOARG00000003032|ENSOARG00000005603|ENSOARG00000008464|ENSOARG00000010432|ENSOARG00000005432|ENSOARG00000002293|ENSOARG00000015380|ENSOARG00000008348|ENSOARG00000020780|ENSOARG00000017605|ENSOARG00000010343|ENSOARG00000002352|ENSOARG00000009084|ENSOARG00000013063|…	36	http://amigo.geneontology.org/amigo/term/GO:1903506	no
carboxylic acid metabolic process	GO:0019752	0.392573	0.573658	--	776	ENSOARG00000018752|ENSOARG00000019350|ENSOARG00000009991|ENSOARG00000009930|ENSOARG00000001119|ENSOARG00000003597|ENSOARG00000017011|ENSOARG00000018249|ENSOARG00000008905|ENSOARG00000004442	10	http://amigo.geneontology.org/amigo/term/GO:0019752	no
regulation of protein polymerization	GO:0032271	0.39369	0.574963	--	198	ENSOARG00000016028|ENSOARG00000016751|ENSOARG00000005960	3	http://amigo.geneontology.org/amigo/term/GO:0032271	no
immune response-activating signal transduction	GO:0002757	0.394115	0.575256	--	279	ENSOARG00000017943|ENSOARG00000003585|ENSOARG00000006871|ENSOARG00000016751	4	http://amigo.geneontology.org/amigo/term/GO:0002757	no
positive regulation of macromolecule metabolic process	GO:0010604	0.395296	0.576414	--	2395	ENSOARG00000018958|ENSOARG00000008464|ENSOARG00000003654|ENSOARG00000017943|ENSOARG00000016128|ENSOARG00000008440|ENSOARG00000012207|ENSOARG00000014368|ENSOARG00000007609|ENSOARG00000006871|ENSOARG00000017010|ENSOARG00000009752|ENSOARG00000002293|ENSOARG00000009306|ENSOARG00000016340|ENSOARG00000015380|ENSOARG00000017605|ENSOARG00000016753|ENSOARG00000003418|ENSOARG00000008804|ENSOARG00000004654|…	29	http://amigo.geneontology.org/amigo/term/GO:0010604	no
regulation of epidermal cell differentiation	GO:0045604	0.396706	0.576414	--	44	ENSOARG00000021134	1	http://amigo.geneontology.org/amigo/term/GO:0045604	no
positive regulation of extrinsic apoptotic signaling pathway	GO:2001238	0.396706	0.576414	--	44	ENSOARG00000014671	1	http://amigo.geneontology.org/amigo/term/GO:2001238	no
regulation of sodium ion transmembrane transport	GO:1902305	0.396706	0.576414	--	44	ENSOARG00000004265	1	http://amigo.geneontology.org/amigo/term/GO:1902305	no
regulation of protein tyrosine kinase activity	GO:0061097	0.396706	0.576414	--	44	ENSOARG00000015056	1	http://amigo.geneontology.org/amigo/term/GO:0061097	no
regulation of extrinsic apoptotic signaling pathway via death domain receptors	GO:1902041	0.396706	0.576414	--	44	ENSOARG00000014671	1	http://amigo.geneontology.org/amigo/term/GO:1902041	no
regulation of alternative mRNA splicing, via spliceosome	GO:0000381	0.396706	0.576414	--	44	ENSOARG00000014368	1	http://amigo.geneontology.org/amigo/term/GO:0000381	no
regulation of smooth muscle cell migration	GO:0014910	0.396706	0.576414	--	44	ENSOARG00000009306	1	http://amigo.geneontology.org/amigo/term/GO:0014910	no
RNA metabolic process	GO:0016070	0.398079	0.577979	--	3086	ENSOARG00000015056|ENSOARG00000008464|ENSOARG00000003654|ENSOARG00000010343|ENSOARG00000025507|ENSOARG00000005312|ENSOARG00000015532|ENSOARG00000003032|ENSOARG00000010030|ENSOARG00000005603|ENSOARG00000007609|ENSOARG00000007764|ENSOARG00000012528|ENSOARG00000016340|ENSOARG00000002293|ENSOARG00000001119|ENSOARG00000015380|ENSOARG00000008348|ENSOARG00000011276|ENSOARG00000014722|ENSOARG00000002352|…	37	http://amigo.geneontology.org/amigo/term/GO:0016070	no
regulation of macromolecule biosynthetic process	GO:0010556	0.398234	0.577979	--	3431	ENSOARG00000015056|ENSOARG00000008464|ENSOARG00000019355|ENSOARG00000003654|ENSOARG00000008814|ENSOARG00000017943|ENSOARG00000001529|ENSOARG00000025507|ENSOARG00000016128|ENSOARG00000005312|ENSOARG00000003032|ENSOARG00000013568|ENSOARG00000005603|ENSOARG00000007609|ENSOARG00000010432|ENSOARG00000017558|ENSOARG00000005432|ENSOARG00000002293|ENSOARG00000015380|ENSOARG00000008348|ENSOARG00000020780|…	41	http://amigo.geneontology.org/amigo/term/GO:0010556	no
protein stabilization	GO:0050821	0.398488	0.578021	--	120	ENSOARG00000017943|ENSOARG00000005016	2	http://amigo.geneontology.org/amigo/term/GO:0050821	no
small molecule catabolic process	GO:0044282	0.399262	0.578563	--	281	ENSOARG00000013414|ENSOARG00000004442|ENSOARG00000001119|ENSOARG00000008905	4	http://amigo.geneontology.org/amigo/term/GO:0044282	no
response to organonitrogen compound	GO:0010243	0.399312	0.578563	--	529	ENSOARG00000004239|ENSOARG00000006871|ENSOARG00000001243|ENSOARG00000017010|ENSOARG00000017558|ENSOARG00000015380|ENSOARG00000014222	7	http://amigo.geneontology.org/amigo/term/GO:0010243	no
embryonic morphogenesis	GO:0048598	0.401304	0.580519	GO:0048828	364	ENSOARG00000010723|ENSOARG00000003665|ENSOARG00000008327|ENSOARG00000016297|ENSOARG00000003654	5	http://amigo.geneontology.org/amigo/term/GO:0048598	no
positive regulation of protein transport	GO:0051222	0.401304	0.580519	--	364	ENSOARG00000004265|ENSOARG00000015503|ENSOARG00000006871|ENSOARG00000013261|ENSOARG00000016753	5	http://amigo.geneontology.org/amigo/term/GO:0051222	no
cellular amino acid metabolic process	GO:0006520	0.401833	0.580519	GO:0006519	282	ENSOARG00000001119|ENSOARG00000009930|ENSOARG00000003597|ENSOARG00000009991	4	http://amigo.geneontology.org/amigo/term/GO:0006520	no
response to nutrient levels	GO:0031667	0.401833	0.580519	--	282	ENSOARG00000004239|ENSOARG00000000193|ENSOARG00000000163|ENSOARG00000016753	4	http://amigo.geneontology.org/amigo/term/GO:0031667	no
regulation of RNA biosynthetic process	GO:2001141	0.402311	0.580519	--	3005	ENSOARG00000003654|ENSOARG00000008814|ENSOARG00000017943|ENSOARG00000001529|ENSOARG00000025507|ENSOARG00000016128|ENSOARG00000005312|ENSOARG00000003032|ENSOARG00000005603|ENSOARG00000008464|ENSOARG00000010432|ENSOARG00000005432|ENSOARG00000002293|ENSOARG00000015380|ENSOARG00000008348|ENSOARG00000020780|ENSOARG00000017605|ENSOARG00000010343|ENSOARG00000002352|ENSOARG00000009084|ENSOARG00000013063|…	36	http://amigo.geneontology.org/amigo/term/GO:2001141	no
positive regulation of response to external stimulus	GO:0032103	0.402893	0.580519	--	201	ENSOARG00000009968|ENSOARG00000013568|ENSOARG00000005432	3	http://amigo.geneontology.org/amigo/term/GO:0032103	no
cellular response to steroid hormone stimulus	GO:0071383	0.403603	0.580519	--	45	ENSOARG00000009701	1	http://amigo.geneontology.org/amigo/term/GO:0071383	no
artery morphogenesis	GO:0048844	0.403603	0.580519	--	45	ENSOARG00000014671	1	http://amigo.geneontology.org/amigo/term/GO:0048844	no
serine family amino acid metabolic process	GO:0009069	0.403603	0.580519	--	45	ENSOARG00000009930	1	http://amigo.geneontology.org/amigo/term/GO:0009069	no
eye morphogenesis	GO:0048592	0.403603	0.580519	GO:0048748	45	ENSOARG00000014671	1	http://amigo.geneontology.org/amigo/term/GO:0048592	no
stress-activated MAPK cascade	GO:0051403	0.403603	0.580519	--	45	ENSOARG00000000337	1	http://amigo.geneontology.org/amigo/term/GO:0051403	no
signal transduction involved in cell cycle checkpoint	GO:0072395	0.403603	0.580519	GO:0072404|GO:0072407	45	ENSOARG00000017943	1	http://amigo.geneontology.org/amigo/term/GO:0072395	no
peptidyl-tyrosine autophosphorylation	GO:0038083	0.403603	0.580519	--	45	ENSOARG00000003418	1	http://amigo.geneontology.org/amigo/term/GO:0038083	no
positive regulation of cell proliferation	GO:0008284	0.406922	0.584964	--	701	ENSOARG00000002088|ENSOARG00000003418|ENSOARG00000017011|ENSOARG00000013702|ENSOARG00000005016|ENSOARG00000014671|ENSOARG00000000337|ENSOARG00000015503|ENSOARG00000021134	9	http://amigo.geneontology.org/amigo/term/GO:0008284	no
negative regulation of cellular metabolic process	GO:0031324	0.407238	0.585091	--	1893	ENSOARG00000006373|ENSOARG00000019355|ENSOARG00000003654|ENSOARG00000017943|ENSOARG00000013544|ENSOARG00000003032|ENSOARG00000014368|ENSOARG00000007609|ENSOARG00000006871|ENSOARG00000017010|ENSOARG00000016340|ENSOARG00000015380|ENSOARG00000020780|ENSOARG00000010108|ENSOARG00000002352|ENSOARG00000009084|ENSOARG00000004239|ENSOARG00000008804|ENSOARG00000004654|ENSOARG00000020350|ENSOARG00000010432|…	23	http://amigo.geneontology.org/amigo/term/GO:0031324	no
posttranscriptional regulation of gene expression	GO:0010608	0.408067	0.585404	--	367	ENSOARG00000015056|ENSOARG00000007609|ENSOARG00000019355|ENSOARG00000017147|ENSOARG00000004239	5	http://amigo.geneontology.org/amigo/term/GO:0010608	no
organic acid catabolic process	GO:0016054	0.409006	0.585404	--	203	ENSOARG00000004442|ENSOARG00000001119|ENSOARG00000008905	3	http://amigo.geneontology.org/amigo/term/GO:0016054	no
carboxylic acid catabolic process	GO:0046395	0.409006	0.585404	--	203	ENSOARG00000004442|ENSOARG00000001119|ENSOARG00000008905	3	http://amigo.geneontology.org/amigo/term/GO:0046395	no
calcium ion homeostasis	GO:0055074	0.409534	0.585404	--	285	ENSOARG00000008132|ENSOARG00000016292|ENSOARG00000011276|ENSOARG00000009752	4	http://amigo.geneontology.org/amigo/term/GO:0055074	no
response to endogenous stimulus	GO:0009719	0.410181	0.585404	--	703	ENSOARG00000001243|ENSOARG00000006871|ENSOARG00000004239|ENSOARG00000003418|ENSOARG00000017010|ENSOARG00000009701|ENSOARG00000020394|ENSOARG00000015380|ENSOARG00000014222	9	http://amigo.geneontology.org/amigo/term/GO:0009719	no
regulation of tissue remodeling	GO:0034103	0.410421	0.585404	--	46	ENSOARG00000014671	1	http://amigo.geneontology.org/amigo/term/GO:0034103	no
nucleoside biosynthetic process	GO:0009163	0.410421	0.585404	--	46	ENSOARG00000009486	1	http://amigo.geneontology.org/amigo/term/GO:0009163	no
mitotic DNA integrity checkpoint	GO:0044774	0.410421	0.585404	GO:0070683	46	ENSOARG00000019355	1	http://amigo.geneontology.org/amigo/term/GO:0044774	no
segmentation	GO:0035282	0.410421	0.585404	--	46	ENSOARG00000017943	1	http://amigo.geneontology.org/amigo/term/GO:0035282	no
negative regulation of mRNA processing	GO:0050686	0.410421	0.585404	--	46	ENSOARG00000014368	1	http://amigo.geneontology.org/amigo/term/GO:0050686	no
negative regulation of cation transmembrane transport	GO:1904063	0.410421	0.585404	--	46	ENSOARG00000004265	1	http://amigo.geneontology.org/amigo/term/GO:1904063	no
vesicle cytoskeletal trafficking	GO:0099518	0.410421	0.585404	--	46	ENSOARG00000011666	1	http://amigo.geneontology.org/amigo/term/GO:0099518	no
positive regulation of regulated secretory pathway	GO:1903307	0.410421	0.585404	--	46	ENSOARG00000012072	1	http://amigo.geneontology.org/amigo/term/GO:1903307	no
morphogenesis of a branching structure	GO:0001763	0.414414	0.59077	--	124	ENSOARG00000012207|ENSOARG00000017222	2	http://amigo.geneontology.org/amigo/term/GO:0001763	no
negative regulation of transporter activity	GO:0032410	0.417162	0.591151	--	47	ENSOARG00000004265	1	http://amigo.geneontology.org/amigo/term/GO:0032410	no
regulation of transcription from RNA polymerase II promoter in response to stress	GO:0043618	0.417162	0.591151	--	47	ENSOARG00000017943	1	http://amigo.geneontology.org/amigo/term/GO:0043618	no
glycosyl compound biosynthetic process	GO:1901659	0.417162	0.591151	--	47	ENSOARG00000009486	1	http://amigo.geneontology.org/amigo/term/GO:1901659	no
cellular protein complex disassembly	GO:0043624	0.417162	0.591151	--	47	ENSOARG00000013414	1	http://amigo.geneontology.org/amigo/term/GO:0043624	no
positive regulation of calcium ion transmembrane transport	GO:1904427	0.417162	0.591151	--	47	ENSOARG00000016292	1	http://amigo.geneontology.org/amigo/term/GO:1904427	no
multi-organism transport	GO:0044766	0.417162	0.591151	--	47	ENSOARG00000004509	1	http://amigo.geneontology.org/amigo/term/GO:0044766	no
multi-organism localization	GO:1902579	0.417162	0.591151	--	47	ENSOARG00000004509	1	http://amigo.geneontology.org/amigo/term/GO:1902579	no
double-strand break repair via nonhomologous end joining	GO:0006303	0.417162	0.591151	--	47	ENSOARG00000025507	1	http://amigo.geneontology.org/amigo/term/GO:0006303	no
organic hydroxy compound catabolic process	GO:1901616	0.417162	0.591151	--	47	ENSOARG00000013414	1	http://amigo.geneontology.org/amigo/term/GO:1901616	no
non-recombinational repair	GO:0000726	0.417162	0.591151	--	47	ENSOARG00000025507	1	http://amigo.geneontology.org/amigo/term/GO:0000726	no
cellular divalent inorganic cation homeostasis	GO:0072503	0.417215	0.591151	--	288	ENSOARG00000008132|ENSOARG00000016292|ENSOARG00000011276|ENSOARG00000009752	4	http://amigo.geneontology.org/amigo/term/GO:0072503	no
response to peptide	GO:1901652	0.418141	0.592123	--	206	ENSOARG00000001243|ENSOARG00000014222|ENSOARG00000006871	3	http://amigo.geneontology.org/amigo/term/GO:1901652	no
positive regulation of protein modification by small protein conjugation or removal	GO:1903322	0.418363	0.592123	--	125	ENSOARG00000003418|ENSOARG00000008440	2	http://amigo.geneontology.org/amigo/term/GO:1903322	no
positive regulation of protein modification process	GO:0031401	0.418927	0.592594	--	878	ENSOARG00000003418|ENSOARG00000008804|ENSOARG00000017010|ENSOARG00000009752|ENSOARG00000016128|ENSOARG00000009306|ENSOARG00000015380|ENSOARG00000000337|ENSOARG00000008440|ENSOARG00000012207|ENSOARG00000014368	11	http://amigo.geneontology.org/amigo/term/GO:0031401	no
ameboidal-type cell migration	GO:0001667	0.422299	0.595259	--	126	ENSOARG00000003418|ENSOARG00000006871	2	http://amigo.geneontology.org/amigo/term/GO:0001667	no
cellular carbohydrate metabolic process	GO:0044262	0.422299	0.595259	GO:0006092	126	ENSOARG00000013414|ENSOARG00000018505	2	http://amigo.geneontology.org/amigo/term/GO:0044262	no
nucleic acid metabolic process	GO:0090304	0.422718	0.595259	--	3722	ENSOARG00000015056|ENSOARG00000008464|ENSOARG00000003753|ENSOARG00000012528|ENSOARG00000008546|ENSOARG00000017943|ENSOARG00000010343|ENSOARG00000025507|ENSOARG00000005312|ENSOARG00000015532|ENSOARG00000003032|ENSOARG00000010030|ENSOARG00000005603|ENSOARG00000007609|ENSOARG00000007764|ENSOARG00000006870|ENSOARG00000003654|ENSOARG00000016340|ENSOARG00000000163|ENSOARG00000001119|ENSOARG00000015380|…	44	http://amigo.geneontology.org/amigo/term/GO:0090304	no
protein deacylation	GO:0035601	0.423826	0.595259	--	48	ENSOARG00000002352	1	http://amigo.geneontology.org/amigo/term/GO:0035601	no
response to antineoplastic agent	GO:0097327	0.423826	0.595259	--	48	ENSOARG00000009701	1	http://amigo.geneontology.org/amigo/term/GO:0097327	no
negative regulation of epithelial cell migration	GO:0010633	0.423826	0.595259	--	48	ENSOARG00000017767	1	http://amigo.geneontology.org/amigo/term/GO:0010633	no
positive regulation of phosphatidylinositol 3-kinase signaling	GO:0014068	0.423826	0.595259	--	48	ENSOARG00000003418	1	http://amigo.geneontology.org/amigo/term/GO:0014068	no
positive regulation of substrate adhesion-dependent cell spreading	GO:1900026	0.423826	0.595259	--	48	ENSOARG00000007108	1	http://amigo.geneontology.org/amigo/term/GO:1900026	no
macromolecule deacylation	GO:0098732	0.423826	0.595259	--	48	ENSOARG00000002352	1	http://amigo.geneontology.org/amigo/term/GO:0098732	no
regulation of vesicle fusion	GO:0031338	0.423826	0.595259	--	48	ENSOARG00000016422	1	http://amigo.geneontology.org/amigo/term/GO:0031338	no
mRNA 3'-end processing	GO:0031124	0.423826	0.595259	--	48	ENSOARG00000015056	1	http://amigo.geneontology.org/amigo/term/GO:0031124	no
positive regulation of epithelial cell differentiation	GO:0030858	0.423826	0.595259	--	48	ENSOARG00000021134	1	http://amigo.geneontology.org/amigo/term/GO:0030858	no
stress-activated protein kinase signaling cascade	GO:0031098	0.423826	0.595259	--	48	ENSOARG00000000337	1	http://amigo.geneontology.org/amigo/term/GO:0031098	no
positive regulation of multi-organism process	GO:0043902	0.430129	0.600241	--	128	ENSOARG00000017943|ENSOARG00000013568	2	http://amigo.geneontology.org/amigo/term/GO:0043902	no
negative regulation of cell cycle phase transition	GO:1901988	0.430129	0.600241	--	128	ENSOARG00000017943|ENSOARG00000019355	2	http://amigo.geneontology.org/amigo/term/GO:1901988	no
lymphocyte migration	GO:0072676	0.430415	0.600241	--	49	ENSOARG00000017011	1	http://amigo.geneontology.org/amigo/term/GO:0072676	no
positive regulation of type I interferon production	GO:0032481	0.430415	0.600241	--	49	ENSOARG00000017943	1	http://amigo.geneontology.org/amigo/term/GO:0032481	no
heterophilic cell-cell adhesion via plasma membrane cell adhesion molecules	GO:0007157	0.430415	0.600241	--	49	ENSOARG00000013755	1	http://amigo.geneontology.org/amigo/term/GO:0007157	no
positive regulation of ubiquitin-protein transferase activity	GO:0051443	0.430415	0.600241	--	49	ENSOARG00000008440	1	http://amigo.geneontology.org/amigo/term/GO:0051443	no
positive regulation of carbohydrate metabolic process	GO:0045913	0.430415	0.600241	--	49	ENSOARG00000006871	1	http://amigo.geneontology.org/amigo/term/GO:0045913	no
cellular response to ketone	GO:1901655	0.430415	0.600241	--	49	ENSOARG00000009701	1	http://amigo.geneontology.org/amigo/term/GO:1901655	no
striated muscle contraction	GO:0006941	0.430415	0.600241	--	49	ENSOARG00000014930	1	http://amigo.geneontology.org/amigo/term/GO:0006941	no
purine ribonucleoside metabolic process	GO:0046128	0.430415	0.600241	--	49	ENSOARG00000009486	1	http://amigo.geneontology.org/amigo/term/GO:0046128	no
negative regulation of response to wounding	GO:1903035	0.430415	0.600241	--	49	ENSOARG00000016028	1	http://amigo.geneontology.org/amigo/term/GO:1903035	no
myelination	GO:0042552	0.430415	0.600241	--	49	ENSOARG00000014671	1	http://amigo.geneontology.org/amigo/term/GO:0042552	no
cerebral cortex development	GO:0021987	0.430415	0.600241	--	49	ENSOARG00000014671	1	http://amigo.geneontology.org/amigo/term/GO:0021987	no
positive regulation of phosphorus metabolic process	GO:0010562	0.432646	0.602698	--	802	ENSOARG00000006871|ENSOARG00000003418|ENSOARG00000008804|ENSOARG00000017010|ENSOARG00000009752|ENSOARG00000016128|ENSOARG00000009306|ENSOARG00000014671|ENSOARG00000000337|ENSOARG00000012207	10	http://amigo.geneontology.org/amigo/term/GO:0010562	no
positive regulation of phosphate metabolic process	GO:0045937	0.432646	0.602698	--	802	ENSOARG00000006871|ENSOARG00000003418|ENSOARG00000008804|ENSOARG00000017010|ENSOARG00000009752|ENSOARG00000016128|ENSOARG00000009306|ENSOARG00000014671|ENSOARG00000000337|ENSOARG00000012207	10	http://amigo.geneontology.org/amigo/term/GO:0045937	no
embryo development	GO:0009790	0.433261	0.6029	GO:0009795	211	ENSOARG00000010723|ENSOARG00000018880|ENSOARG00000003654	3	http://amigo.geneontology.org/amigo/term/GO:0009790	no
regulation of cation transmembrane transport	GO:1904062	0.433261	0.6029	--	211	ENSOARG00000004265|ENSOARG00000016292|ENSOARG00000017010	3	http://amigo.geneontology.org/amigo/term/GO:1904062	no
cell fate commitment	GO:0045165	0.434023	0.603633	--	129	ENSOARG00000014930|ENSOARG00000003654	2	http://amigo.geneontology.org/amigo/term/GO:0045165	no
regulation of MAPK cascade	GO:0043408	0.434738	0.603968	--	548	ENSOARG00000010432|ENSOARG00000009752|ENSOARG00000016128|ENSOARG00000014671|ENSOARG00000000337|ENSOARG00000012207|ENSOARG00000017147	7	http://amigo.geneontology.org/amigo/term/GO:0043408	no
positive regulation of establishment of protein localization	GO:1904951	0.435009	0.603968	--	379	ENSOARG00000004265|ENSOARG00000015503|ENSOARG00000006871|ENSOARG00000013261|ENSOARG00000016753	5	http://amigo.geneontology.org/amigo/term/GO:1904951	no
immune response-regulating signaling pathway	GO:0002764	0.435047	0.603968	--	295	ENSOARG00000017943|ENSOARG00000003585|ENSOARG00000006871|ENSOARG00000016751	4	http://amigo.geneontology.org/amigo/term/GO:0002764	no
negative regulation of nitrogen compound metabolic process	GO:0051172	0.435206	0.603968	--	1748	ENSOARG00000006373|ENSOARG00000007609|ENSOARG00000019355|ENSOARG00000010432|ENSOARG00000003654|ENSOARG00000017943|ENSOARG00000008804|ENSOARG00000017010|ENSOARG00000016340|ENSOARG00000013544|ENSOARG00000004239|ENSOARG00000020350|ENSOARG00000017147|ENSOARG00000009084|ENSOARG00000003032|ENSOARG00000015380|ENSOARG00000014671|ENSOARG00000004654|ENSOARG00000020780|ENSOARG00000002352|ENSOARG00000014368	21	http://amigo.geneontology.org/amigo/term/GO:0051172	no
negative regulation of neurogenesis	GO:0050768	0.436268	0.604072	--	212	ENSOARG00000014671|ENSOARG00000003418|ENSOARG00000012207	3	http://amigo.geneontology.org/amigo/term/GO:0050768	no
regulation of osteoclast differentiation	GO:0045670	0.436928	0.604072	--	50	ENSOARG00000014671	1	http://amigo.geneontology.org/amigo/term/GO:0045670	no
ubiquitin-dependent ERAD pathway	GO:0030433	0.436928	0.604072	--	50	ENSOARG00000017558	1	http://amigo.geneontology.org/amigo/term/GO:0030433	no
somatic stem cell population maintenance	GO:0035019	0.436928	0.604072	--	50	ENSOARG00000003654	1	http://amigo.geneontology.org/amigo/term/GO:0035019	no
plasma membrane organization	GO:0007009	0.436928	0.604072	--	50	ENSOARG00000004265	1	http://amigo.geneontology.org/amigo/term/GO:0007009	no
regulation of gastrulation	GO:0010470	0.436928	0.604072	--	50	ENSOARG00000016028	1	http://amigo.geneontology.org/amigo/term/GO:0010470	no
positive regulation of osteoblast differentiation	GO:0045669	0.436928	0.604072	--	50	ENSOARG00000014930	1	http://amigo.geneontology.org/amigo/term/GO:0045669	no
regulation of gene expression	GO:0010468	0.438853	0.606407	--	3743	ENSOARG00000015056|ENSOARG00000008464|ENSOARG00000019355|ENSOARG00000003654|ENSOARG00000008814|ENSOARG00000017943|ENSOARG00000001529|ENSOARG00000025507|ENSOARG00000016128|ENSOARG00000005312|ENSOARG00000003032|ENSOARG00000005603|ENSOARG00000014368|ENSOARG00000007609|ENSOARG00000010432|ENSOARG00000017558|ENSOARG00000005432|ENSOARG00000002293|ENSOARG00000016340|ENSOARG00000015380|ENSOARG00000008348|…	44	http://amigo.geneontology.org/amigo/term/GO:0010468	no
regulation of neurotransmitter levels	GO:0001505	0.43927	0.606655	--	213	ENSOARG00000014671|ENSOARG00000003597|ENSOARG00000012072	3	http://amigo.geneontology.org/amigo/term/GO:0001505	no
peptidyl-amino acid modification	GO:0018193	0.44003	0.607086	--	636	ENSOARG00000006569|ENSOARG00000003418|ENSOARG00000000163|ENSOARG00000020350|ENSOARG00000017943|ENSOARG00000021134|ENSOARG00000002293|ENSOARG00000014368	8	http://amigo.geneontology.org/amigo/term/GO:0018193	no
homophilic cell adhesion via plasma membrane adhesion molecules	GO:0007156	0.441768	0.607086	--	131	ENSOARG00000005103|ENSOARG00000012806	2	http://amigo.geneontology.org/amigo/term/GO:0007156	no
macromolecular complex assembly	GO:0065003	0.442949	0.607086	--	1238	ENSOARG00000000193|ENSOARG00000020899|ENSOARG00000009874|ENSOARG00000012528|ENSOARG00000008814|ENSOARG00000003418|ENSOARG00000004509|ENSOARG00000003654|ENSOARG00000011666|ENSOARG00000013414|ENSOARG00000004654|ENSOARG00000009991|ENSOARG00000015793|ENSOARG00000017943|ENSOARG00000012072	15	http://amigo.geneontology.org/amigo/term/GO:0065003	no
regulation of receptor-mediated endocytosis	GO:0048259	0.443367	0.607086	--	51	ENSOARG00000004654	1	http://amigo.geneontology.org/amigo/term/GO:0048259	no
stem cell differentiation	GO:0048863	0.443367	0.607086	--	51	ENSOARG00000010343	1	http://amigo.geneontology.org/amigo/term/GO:0048863	no
maturation of SSU-rRNA	GO:0030490	0.443367	0.607086	--	51	ENSOARG00000014722	1	http://amigo.geneontology.org/amigo/term/GO:0030490	no
regulation of cardiac muscle contraction	GO:0055117	0.443367	0.607086	--	51	ENSOARG00000009752	1	http://amigo.geneontology.org/amigo/term/GO:0055117	no
regulation of histone methylation	GO:0031060	0.443367	0.607086	--	51	ENSOARG00000015380	1	http://amigo.geneontology.org/amigo/term/GO:0031060	no
regulation of glial cell differentiation	GO:0045685	0.443367	0.607086	--	51	ENSOARG00000014671	1	http://amigo.geneontology.org/amigo/term/GO:0045685	no
water-soluble vitamin metabolic process	GO:0006767	0.443367	0.607086	--	51	ENSOARG00000004442	1	http://amigo.geneontology.org/amigo/term/GO:0006767	no
alpha-amino acid biosynthetic process	GO:1901607	0.443367	0.607086	--	51	ENSOARG00000009930	1	http://amigo.geneontology.org/amigo/term/GO:1901607	no
regulation of DNA-templated transcription in response to stress	GO:0043620	0.443367	0.607086	--	51	ENSOARG00000017943	1	http://amigo.geneontology.org/amigo/term/GO:0043620	no
cellular response to ionizing radiation	GO:0071479	0.443367	0.607086	--	51	ENSOARG00000000163	1	http://amigo.geneontology.org/amigo/term/GO:0071479	no
diterpenoid metabolic process	GO:0016101	0.443367	0.607086	--	51	ENSOARG00000019350	1	http://amigo.geneontology.org/amigo/term/GO:0016101	no
negative regulation of ion transmembrane transport	GO:0034766	0.443367	0.607086	--	51	ENSOARG00000004265	1	http://amigo.geneontology.org/amigo/term/GO:0034766	no
modification by host of symbiont morphology or physiology	GO:0051851	0.443367	0.607086	--	51	ENSOARG00000017943	1	http://amigo.geneontology.org/amigo/term/GO:0051851	no
regulation of actin cytoskeleton organization	GO:0032956	0.445171	0.608546	--	299	ENSOARG00000016028|ENSOARG00000005960|ENSOARG00000016751|ENSOARG00000016753	4	http://amigo.geneontology.org/amigo/term/GO:0032956	no
negative regulation of hydrolase activity	GO:0051346	0.445254	0.608546	--	215	ENSOARG00000004654|ENSOARG00000008804|ENSOARG00000016753	3	http://amigo.geneontology.org/amigo/term/GO:0051346	no
gene silencing	GO:0016458	0.445619	0.608546	--	132	ENSOARG00000020350|ENSOARG00000015380	2	http://amigo.geneontology.org/amigo/term/GO:0016458	no
regulation of microtubule cytoskeleton organization	GO:0070507	0.445619	0.608546	--	132	ENSOARG00000016028|ENSOARG00000006569	2	http://amigo.geneontology.org/amigo/term/GO:0070507	no
regulation of muscle system process	GO:0090257	0.445619	0.608546	--	132	ENSOARG00000011276|ENSOARG00000009752	2	http://amigo.geneontology.org/amigo/term/GO:0090257	no
negative regulation of cellular response to transforming growth factor beta stimulus	GO:1903845	0.449733	0.61059	--	52	ENSOARG00000003654	1	http://amigo.geneontology.org/amigo/term/GO:1903845	no
axon ensheathment	GO:0008366	0.449733	0.61059	GO:0042553	52	ENSOARG00000014671	1	http://amigo.geneontology.org/amigo/term/GO:0008366	no
regulation of myoblast differentiation	GO:0045661	0.449733	0.61059	--	52	ENSOARG00000000337	1	http://amigo.geneontology.org/amigo/term/GO:0045661	no
interaction with symbiont	GO:0051702	0.449733	0.61059	--	52	ENSOARG00000017943	1	http://amigo.geneontology.org/amigo/term/GO:0051702	no
regulation of establishment of planar polarity	GO:0090175	0.449733	0.61059	--	52	ENSOARG00000021117	1	http://amigo.geneontology.org/amigo/term/GO:0090175	no
cellular response to retinoic acid	GO:0071300	0.449733	0.61059	--	52	ENSOARG00000002293	1	http://amigo.geneontology.org/amigo/term/GO:0071300	no
purine ribonucleoside triphosphate biosynthetic process	GO:0009206	0.449733	0.61059	--	52	ENSOARG00000009486	1	http://amigo.geneontology.org/amigo/term/GO:0009206	no
positive regulation of insulin secretion	GO:0032024	0.449733	0.61059	--	52	ENSOARG00000006871	1	http://amigo.geneontology.org/amigo/term/GO:0032024	no
DNA-templated transcription, termination	GO:0006353	0.449733	0.61059	--	52	ENSOARG00000004443	1	http://amigo.geneontology.org/amigo/term/GO:0006353	no
ensheathment of neurons	GO:0007272	0.449733	0.61059	--	52	ENSOARG00000014671	1	http://amigo.geneontology.org/amigo/term/GO:0007272	no
negative regulation of transforming growth factor beta receptor signaling pathway	GO:0030512	0.449733	0.61059	--	52	ENSOARG00000003654	1	http://amigo.geneontology.org/amigo/term/GO:0030512	no
tissue morphogenesis	GO:0048729	0.452728	0.614331	--	302	ENSOARG00000017011|ENSOARG00000012207|ENSOARG00000017222|ENSOARG00000003654	4	http://amigo.geneontology.org/amigo/term/GO:0048729	no
adenylate cyclase-modulating G-protein coupled receptor signaling pathway	GO:0007188	0.453276	0.614425	--	134	ENSOARG00000009752|ENSOARG00000004733	2	http://amigo.geneontology.org/amigo/term/GO:0007188	no
positive regulation of autophagy	GO:0010508	0.453276	0.614425	--	134	ENSOARG00000006373|ENSOARG00000001529	2	http://amigo.geneontology.org/amigo/term/GO:0010508	no
regulation of mRNA metabolic process	GO:1903311	0.454183	0.615228	--	218	ENSOARG00000007609|ENSOARG00000016340|ENSOARG00000014368	3	http://amigo.geneontology.org/amigo/term/GO:1903311	no
heterocycle metabolic process	GO:0046483	0.454806	0.615228	--	4286	ENSOARG00000015056|ENSOARG00000008464|ENSOARG00000003753|ENSOARG00000012528|ENSOARG00000008546|ENSOARG00000017943|ENSOARG00000010343|ENSOARG00000025507|ENSOARG00000005312|ENSOARG00000015532|ENSOARG00000003032|ENSOARG00000010030|ENSOARG00000005603|ENSOARG00000018752|ENSOARG00000007609|ENSOARG00000007764|ENSOARG00000006870|ENSOARG00000003654|ENSOARG00000016340|ENSOARG00000000163|ENSOARG00000001119|…	50	http://amigo.geneontology.org/amigo/term/GO:0046483	no
microtubule bundle formation	GO:0001578	0.456026	0.615228	--	53	ENSOARG00000008327	1	http://amigo.geneontology.org/amigo/term/GO:0001578	no
tRNA aminoacylation for protein translation	GO:0006418	0.456026	0.615228	--	53	ENSOARG00000009991	1	http://amigo.geneontology.org/amigo/term/GO:0006418	no
regulation of microtubule polymerization or depolymerization	GO:0031110	0.456026	0.615228	--	53	ENSOARG00000016028	1	http://amigo.geneontology.org/amigo/term/GO:0031110	no
DNA synthesis involved in DNA repair	GO:0000731	0.456026	0.615228	--	53	ENSOARG00000000163	1	http://amigo.geneontology.org/amigo/term/GO:0000731	no
forebrain development	GO:0030900	0.456026	0.615228	--	53	ENSOARG00000003665	1	http://amigo.geneontology.org/amigo/term/GO:0030900	no
intrinsic apoptotic signaling pathway by p53 class mediator	GO:0072332	0.456026	0.615228	--	53	ENSOARG00000017943	1	http://amigo.geneontology.org/amigo/term/GO:0072332	no
purine nucleoside triphosphate biosynthetic process	GO:0009145	0.456026	0.615228	--	53	ENSOARG00000009486	1	http://amigo.geneontology.org/amigo/term/GO:0009145	no
response to extracellular stimulus	GO:0009991	0.457748	0.617226	--	304	ENSOARG00000004239|ENSOARG00000000193|ENSOARG00000000163|ENSOARG00000016753	4	http://amigo.geneontology.org/amigo/term/GO:0009991	no
peptidyl-serine phosphorylation	GO:0018105	0.460873	0.619711	--	136	ENSOARG00000021134|ENSOARG00000014368	2	http://amigo.geneontology.org/amigo/term/GO:0018105	no
negative regulation of secretion by cell	GO:1903531	0.460873	0.619711	--	136	ENSOARG00000014671|ENSOARG00000017022	2	http://amigo.geneontology.org/amigo/term/GO:1903531	no
pyrimidine nucleotide metabolic process	GO:0006220	0.462248	0.619711	--	54	ENSOARG00000009486	1	http://amigo.geneontology.org/amigo/term/GO:0006220	no
negative regulation of protein import into nucleus	GO:0042308	0.462248	0.619711	--	54	ENSOARG00000014671	1	http://amigo.geneontology.org/amigo/term/GO:0042308	no
membrane depolarization	GO:0051899	0.462248	0.619711	--	54	ENSOARG00000016292	1	http://amigo.geneontology.org/amigo/term/GO:0051899	no
negative regulation of protein import	GO:1904590	0.462248	0.619711	--	54	ENSOARG00000014671	1	http://amigo.geneontology.org/amigo/term/GO:1904590	no
hippocampus development	GO:0021766	0.462248	0.619711	--	54	ENSOARG00000004443	1	http://amigo.geneontology.org/amigo/term/GO:0021766	no
purine nucleoside metabolic process	GO:0042278	0.462248	0.619711	--	54	ENSOARG00000009486	1	http://amigo.geneontology.org/amigo/term/GO:0042278	no
platelet degranulation	GO:0002576	0.462248	0.619711	--	54	ENSOARG00000001634	1	http://amigo.geneontology.org/amigo/term/GO:0002576	no
negative regulation of transmembrane transport	GO:0034763	0.462248	0.619711	--	54	ENSOARG00000004265	1	http://amigo.geneontology.org/amigo/term/GO:0034763	no
DNA methylation or demethylation	GO:0044728	0.462248	0.619711	--	54	ENSOARG00000002293	1	http://amigo.geneontology.org/amigo/term/GO:0044728	no
negative regulation of cellular component movement	GO:0051271	0.463053	0.620467	--	221	ENSOARG00000014671|ENSOARG00000016028|ENSOARG00000017767	3	http://amigo.geneontology.org/amigo/term/GO:0051271	no
regulation of DNA binding transcription factor activity	GO:0051090	0.467741	0.625356	--	308	ENSOARG00000017943|ENSOARG00000001529|ENSOARG00000021134|ENSOARG00000005432	4	http://amigo.geneontology.org/amigo/term/GO:0051090	no
RNA phosphodiester bond hydrolysis	GO:0090501	0.468398	0.625356	--	55	ENSOARG00000014722	1	http://amigo.geneontology.org/amigo/term/GO:0090501	no
ATP-dependent chromatin remodeling	GO:0043044	0.468398	0.625356	--	55	ENSOARG00000003753	1	http://amigo.geneontology.org/amigo/term/GO:0043044	no
snRNA metabolic process	GO:0016073	0.468398	0.625356	--	55	ENSOARG00000015532	1	http://amigo.geneontology.org/amigo/term/GO:0016073	no
histone H4 acetylation	GO:0043967	0.468398	0.625356	--	55	ENSOARG00000017943	1	http://amigo.geneontology.org/amigo/term/GO:0043967	no
regulation of multicellular organism growth	GO:0040014	0.468398	0.625356	--	55	ENSOARG00000015056	1	http://amigo.geneontology.org/amigo/term/GO:0040014	no
regulation of response to biotic stimulus	GO:0002831	0.468408	0.625356	--	138	ENSOARG00000013568|ENSOARG00000002775	2	http://amigo.geneontology.org/amigo/term/GO:0002831	no
response to acid chemical	GO:0001101	0.47186	0.629638	--	224	ENSOARG00000004239|ENSOARG00000015380|ENSOARG00000002293	3	http://amigo.geneontology.org/amigo/term/GO:0001101	no
positive regulation of immune response	GO:0050778	0.472301	0.62975	--	482	ENSOARG00000006871|ENSOARG00000017943|ENSOARG00000003585|ENSOARG00000021134|ENSOARG00000013568|ENSOARG00000016751	6	http://amigo.geneontology.org/amigo/term/GO:0050778	no
positive regulation of nitrogen compound metabolic process	GO:0051173	0.472435	0.62975	--	2305	ENSOARG00000018958|ENSOARG00000008464|ENSOARG00000003654|ENSOARG00000017943|ENSOARG00000016128|ENSOARG00000008440|ENSOARG00000012207|ENSOARG00000014368|ENSOARG00000007609|ENSOARG00000006871|ENSOARG00000017010|ENSOARG00000009752|ENSOARG00000002293|ENSOARG00000009306|ENSOARG00000015380|ENSOARG00000017605|ENSOARG00000016753|ENSOARG00000003418|ENSOARG00000008804|ENSOARG00000004654|ENSOARG00000011768|…	27	http://amigo.geneontology.org/amigo/term/GO:0051173	no
hair cycle process	GO:0022405	0.474479	0.630275	--	56	ENSOARG00000016297	1	http://amigo.geneontology.org/amigo/term/GO:0022405	no
molting cycle process	GO:0022404	0.474479	0.630275	--	56	ENSOARG00000016297	1	http://amigo.geneontology.org/amigo/term/GO:0022404	no
ncRNA transcription	GO:0098781	0.474479	0.630275	--	56	ENSOARG00000015532	1	http://amigo.geneontology.org/amigo/term/GO:0098781	no
regulation of stem cell proliferation	GO:0072091	0.474479	0.630275	--	56	ENSOARG00000014671	1	http://amigo.geneontology.org/amigo/term/GO:0072091	no
positive regulation of endothelial cell proliferation	GO:0001938	0.474479	0.630275	--	56	ENSOARG00000014671	1	http://amigo.geneontology.org/amigo/term/GO:0001938	no
negative regulation of protein depolymerization	GO:1901880	0.474479	0.630275	--	56	ENSOARG00000016028	1	http://amigo.geneontology.org/amigo/term/GO:1901880	no
response to oxygen-containing compound	GO:1901700	0.474548	0.630275	--	916	ENSOARG00000001243|ENSOARG00000009968|ENSOARG00000006871|ENSOARG00000003654|ENSOARG00000017010|ENSOARG00000002293|ENSOARG00000004239|ENSOARG00000009701|ENSOARG00000015380|ENSOARG00000000337|ENSOARG00000014222	11	http://amigo.geneontology.org/amigo/term/GO:1901700	no
positive regulation of response to stimulus	GO:0048584	0.475744	0.63139	--	1612	ENSOARG00000009968|ENSOARG00000006871|ENSOARG00000016297|ENSOARG00000003654|ENSOARG00000003418|ENSOARG00000001529|ENSOARG00000005432|ENSOARG00000009752|ENSOARG00000016128|ENSOARG00000016751|ENSOARG00000003665|ENSOARG00000004262|ENSOARG00000017943|ENSOARG00000014671|ENSOARG00000000337|ENSOARG00000003585|ENSOARG00000013568|ENSOARG00000021134|ENSOARG00000012072	19	http://amigo.geneontology.org/amigo/term/GO:0048584	no
maintenance of location	GO:0051235	0.47588	0.63139	--	140	ENSOARG00000020813|ENSOARG00000004265	2	http://amigo.geneontology.org/amigo/term/GO:0051235	no
oxoacid metabolic process	GO:0043436	0.478676	0.633902	--	832	ENSOARG00000018752|ENSOARG00000019350|ENSOARG00000009991|ENSOARG00000009930|ENSOARG00000001119|ENSOARG00000003597|ENSOARG00000017011|ENSOARG00000018249|ENSOARG00000008905|ENSOARG00000004442	10	http://amigo.geneontology.org/amigo/term/GO:0043436	no
nucleobase-containing compound metabolic process	GO:0006139	0.47956	0.633902	GO:0055134	4145	ENSOARG00000015056|ENSOARG00000008464|ENSOARG00000003753|ENSOARG00000012528|ENSOARG00000008546|ENSOARG00000017943|ENSOARG00000010343|ENSOARG00000025507|ENSOARG00000005312|ENSOARG00000015532|ENSOARG00000003032|ENSOARG00000010030|ENSOARG00000005603|ENSOARG00000018752|ENSOARG00000007609|ENSOARG00000007764|ENSOARG00000006870|ENSOARG00000003654|ENSOARG00000016340|ENSOARG00000000163|ENSOARG00000001119|…	48	http://amigo.geneontology.org/amigo/term/GO:0006139	no
organelle transport along microtubule	GO:0072384	0.480491	0.633902	--	57	ENSOARG00000011666	1	http://amigo.geneontology.org/amigo/term/GO:0072384	no
tRNA aminoacylation	GO:0043039	0.480491	0.633902	--	57	ENSOARG00000009991	1	http://amigo.geneontology.org/amigo/term/GO:0043039	no
protein N-linked glycosylation	GO:0006487	0.480491	0.633902	--	57	ENSOARG00000011436	1	http://amigo.geneontology.org/amigo/term/GO:0006487	no
feeding behavior	GO:0007631	0.480491	0.633902	--	57	ENSOARG00000019355	1	http://amigo.geneontology.org/amigo/term/GO:0007631	no
regulation of anion transport	GO:0044070	0.480491	0.633902	--	57	ENSOARG00000017147	1	http://amigo.geneontology.org/amigo/term/GO:0044070	no
protein K48-linked ubiquitination	GO:0070936	0.480491	0.633902	--	57	ENSOARG00000002775	1	http://amigo.geneontology.org/amigo/term/GO:0070936	no
telomere maintenance	GO:0000723	0.480491	0.633902	--	57	ENSOARG00000000163	1	http://amigo.geneontology.org/amigo/term/GO:0000723	no
actin cytoskeleton reorganization	GO:0031532	0.480491	0.633902	GO:0007012	57	ENSOARG00000002215	1	http://amigo.geneontology.org/amigo/term/GO:0031532	no
terpenoid metabolic process	GO:0006721	0.480491	0.633902	--	57	ENSOARG00000019350	1	http://amigo.geneontology.org/amigo/term/GO:0006721	no
[truncated: 621 more rows]

## Sheet: PF vs. MF (MF)
Term_name	Accession	pvalue	FDR	Alt_id	Background_Count	Candidate_Gene	Candidate_Count	Links	Result
[truncated: 603 more rows]

## Sheet: PF vs. MF (CC)
Term_name	Accession	pvalue	FDR	Alt_id	Background_Count	Candidate_Gene	Candidate_Count	Links	Result
[truncated: 377 more rows]

[truncated: 3 more sheets: PL vs. ML (BP), PL vs. ML (MF), PL vs. ML (CC)]
