# Supplementary material for: Comparative Transcriptomics Identify Key Hypothalamic Circular RNAs that Participate in Sheep (Ovis aries) Reproduction
Source: Animals (Basel). 2019 Aug 14;9(8):557. doi: 10.3390/ani9080557 (PMC6721059; doi:10.3390/ani9080557)
Supplement: Supplementary file 1 [file animals-09-00557-s001.zip › Additional files/Table S6.xlsx]

## Sheet: PF vs. MF
Name	Map	Count1	Count2	Count3	Count4	p	q	Gene_in_DE	Up_Gene	Up_Count	Down_Gene	Down_Count	Links	Result
Morphine addiction	map05032	6	89	82	7718	0.000634613	0.148286	ENSOARG00000002088|K08291;ENSOARG00000007096|K13755;ENSOARG00000013382|K18437;ENSOARG00000014418|K08291;ENSOARG00000015499|K05175;ENSOARG00000017022|K18437;	ENSOARG00000002088|K08291;ENSOARG00000007096|K13755;ENSOARG00000013382|K18437;ENSOARG00000014418|K08291;ENSOARG00000015499|K05175;ENSOARG00000017022|K18437	6	.	0	http://www.kegg.jp/pathway/map05032+K08291+K13755+K18437+K05175	yes
Phosphatidylinositol signaling system	map04070	6	95	82	7712	0.000877433	0.148286	ENSOARG00000006666|K18086;ENSOARG00000007998|K00901;ENSOARG00000008132|K04958;ENSOARG00000013414|K20279;ENSOARG00000018505|K13024;ENSOARG00000019028|K00921;	ENSOARG00000006666|K18086;ENSOARG00000007998|K00901;ENSOARG00000008132|K04958;ENSOARG00000013414|K20279;ENSOARG00000018505|K13024;ENSOARG00000019028|K00921	6	.	0	http://www.kegg.jp/pathway/map04070+K18086+K00901+K04958+K20279+K13024+K00921	yes
Endocytosis	map04144	8	247	80	7560	0.00734031	0.827008	ENSOARG00000001243|K07891;ENSOARG00000002088|K08291;ENSOARG00000003654|K04500;ENSOARG00000004509|K12472;ENSOARG00000009322|K18440;ENSOARG00000014418|K08291;ENSOARG00000015058|K12470;ENSOARG00000020394|K12489;	ENSOARG00000001243|K07891;ENSOARG00000002088|K08291;ENSOARG00000003654|K04500;ENSOARG00000004509|K12472;ENSOARG00000009322|K18440;ENSOARG00000014418|K08291;ENSOARG00000015058|K12470;ENSOARG00000020394|K12489	8	.	0	http://www.kegg.jp/pathway/map04144+K07891+K08291+K04500+K12472+K18440+K12470+K12489	yes
Regulation of actin cytoskeleton	map04810	7	214	81	7593	0.0114139	0.964474	ENSOARG00000003418|K05725;ENSOARG00000006361|K05720;ENSOARG00000007108|K13710;ENSOARG00000011768|K05749;ENSOARG00000016751|K05750;ENSOARG00000017222|K14575|K18497;ENSOARG00000019028|K00921;	ENSOARG00000003418|K05725;ENSOARG00000006361|K05720;ENSOARG00000007108|K13710;ENSOARG00000011768|K05749;ENSOARG00000016751|K05750;ENSOARG00000017222|K14575|K18497;ENSOARG00000019028|K00921	7	.	0	http://www.kegg.jp/pathway/map04810+K05725+K05720+K13710+K05749+K05750+K14575+K18497+K00921	yes
Ribosome biogenesis in eukaryotes	map03008	4	83	84	7724	0.0159059	1	ENSOARG00000004443|K12619;ENSOARG00000012528|K14572;ENSOARG00000017222|K14575|K18497;ENSOARG00000018968|K14554;	ENSOARG00000004443|K12619;ENSOARG00000012528|K14572;ENSOARG00000017222|K14575|K18497;ENSOARG00000018968|K14554	4	.	0	http://www.kegg.jp/pathway/map03008+K12619+K14572+K14575+K18497+K14554	yes
N-Glycan biosynthesis	map00510	3	50	85	7757	0.0209985	1	ENSOARG00000011436|K00744;ENSOARG00000013496|K00738;ENSOARG00000018880|K01231;	ENSOARG00000011436|K00744;ENSOARG00000013496|K00738;ENSOARG00000018880|K01231	3	.	0	http://www.kegg.jp/pathway/map00510+K00744+K00738+K01231	yes
Amyotrophic lateral sclerosis (ALS)	map05014	3	58	85	7749	0.0302838	1	ENSOARG00000000337|K04426;ENSOARG00000006222|K05198;ENSOARG00000009701|K04399;	ENSOARG00000000337|K04426;ENSOARG00000006222|K05198;ENSOARG00000009701|K04399	3	.	0	http://www.kegg.jp/pathway/map05014+K04426+K05198+K04399	yes
Apoptosis	map04210	5	155	83	7652	0.032759	1	ENSOARG00000000337|K04426;ENSOARG00000004103|K02374;ENSOARG00000006748|K01374;ENSOARG00000008132|K04958;ENSOARG00000009701|K04399;	ENSOARG00000000337|K04426;ENSOARG00000004103|K02374;ENSOARG00000006748|K01374;ENSOARG00000008132|K04958;ENSOARG00000009701|K04399	5	.	0	http://www.kegg.jp/pathway/map04210+K04426+K02374+K01374+K04958+K04399	yes
Long-term potentiation	map04720	3	65	85	7742	0.0399091	1	ENSOARG00000006222|K05198;ENSOARG00000008132|K04958;ENSOARG00000017943|K04498;	ENSOARG00000006222|K05198;ENSOARG00000008132|K04958;ENSOARG00000017943|K04498	3	.	0	http://www.kegg.jp/pathway/map04720+K05198+K04958+K04498	yes
Leukocyte transendothelial migration	map04670	4	112	84	7695	0.0402121	1	ENSOARG00000000850|K04351;ENSOARG00000003418|K05725;ENSOARG00000015207|K06735;ENSOARG00000020384|K05691;	ENSOARG00000000850|K04351;ENSOARG00000003418|K05725;ENSOARG00000015207|K06735;ENSOARG00000020384|K05691	4	.	0	http://www.kegg.jp/pathway/map04670+K04351+K05725+K06735+K05691	yes
Hedgehog signaling pathway - fly	map04341	2	30	86	7777	0.0490914	1	ENSOARG00000002088|K08291;ENSOARG00000014418|K08291;	ENSOARG00000002088|K08291;ENSOARG00000014418|K08291	2	.	0	http://www.kegg.jp/pathway/map04341+K08291	yes
Inositol phosphate metabolism	map00562	3	73	85	7734	0.0525788	1	ENSOARG00000006666|K18086;ENSOARG00000013414|K20279;ENSOARG00000019028|K00921;	ENSOARG00000006666|K18086;ENSOARG00000013414|K20279;ENSOARG00000019028|K00921	3	.	0	http://www.kegg.jp/pathway/map00562+K18086+K20279+K00921	no
Adherens junction	map04520	3	75	85	7732	0.0560159	1	ENSOARG00000003654|K04500;ENSOARG00000017943|K04498;ENSOARG00000020384|K05691;	ENSOARG00000003654|K04500;ENSOARG00000017943|K04498;ENSOARG00000020384|K05691	3	.	0	http://www.kegg.jp/pathway/map04520+K04500+K04498+K05691	no
TGF-beta signaling pathway	map04350	3	84	85	7723	0.0727581	1	ENSOARG00000003654|K04500;ENSOARG00000014930|K16790;ENSOARG00000017943|K04498;	ENSOARG00000003654|K04500;ENSOARG00000014930|K16790;ENSOARG00000017943|K04498	3	.	0	http://www.kegg.jp/pathway/map04350+K04500+K16790+K04498	no
Proteoglycans in cancer	map05205	5	208	83	7599	0.0887707	1	ENSOARG00000003418|K05725;ENSOARG00000004265|K10380;ENSOARG00000008132|K04958;ENSOARG00000010432|K16865;ENSOARG00000017222|K14575|K18497;	ENSOARG00000003418|K05725;ENSOARG00000004265|K10380;ENSOARG00000008132|K04958;ENSOARG00000010432|K16865;ENSOARG00000017222|K14575|K18497	5	.	0	http://www.kegg.jp/pathway/map05205+K05725+K10380+K04958+K16865+K14575+K18497	no
Bacterial invasion of epithelial cells	map05100	3	93	85	7714	0.0914652	1	ENSOARG00000003418|K05725;ENSOARG00000003585|K12366;ENSOARG00000020384|K05691;	ENSOARG00000003418|K05725;ENSOARG00000003585|K12366;ENSOARG00000020384|K05691	3	.	0	http://www.kegg.jp/pathway/map05100+K05725+K12366+K05691	no
Nicotine addiction	map05033	2	44	86	7763	0.0927936	1	ENSOARG00000006222|K05198;ENSOARG00000015499|K05175;	ENSOARG00000006222|K05198;ENSOARG00000015499|K05175	2	.	0	http://www.kegg.jp/pathway/map05033+K05198+K05175	no
MAPK signaling pathway	map04010	6	275	82	7532	0.0929335	1	ENSOARG00000000337|K04426;ENSOARG00000010319|K12362;ENSOARG00000014671|K08052;ENSOARG00000016128|K04420;ENSOARG00000016292|K04858;ENSOARG00000017222|K14575|K18497;	ENSOARG00000000337|K04426;ENSOARG00000010319|K12362;ENSOARG00000014671|K08052;ENSOARG00000016128|K04420;ENSOARG00000016292|K04858;ENSOARG00000017222|K14575|K18497	6	.	0	http://www.kegg.jp/pathway/map04010+K04426+K12362+K08052+K04420+K04858+K14575+K18497	no
MicroRNAs in cancer	map05206	4	166	84	7641	0.121277	1	ENSOARG00000001254|K06252;ENSOARG00000010432|K16865;ENSOARG00000015380|K00558;ENSOARG00000017943|K04498;	ENSOARG00000001254|K06252;ENSOARG00000010432|K16865;ENSOARG00000015380|K00558;ENSOARG00000017943|K04498	4	.	0	http://www.kegg.jp/pathway/map05206+K06252+K16865+K00558+K04498	no
VEGF signaling pathway	map04370	2	52	86	7755	0.121318	1	ENSOARG00000003418|K05725;ENSOARG00000009701|K04399;	ENSOARG00000003418|K05725;ENSOARG00000009701|K04399	2	.	0	http://www.kegg.jp/pathway/map04370+K05725+K04399	no
Long-term depression	map04730	2	55	86	7752	0.132512	1	ENSOARG00000006222|K05198;ENSOARG00000008132|K04958;	ENSOARG00000006222|K05198;ENSOARG00000008132|K04958	2	.	0	http://www.kegg.jp/pathway/map04730+K05198+K04958	no
Primary bile acid biosynthesis	map00120	1	12	87	7795	0.135693	1	ENSOARG00000017011|K07430;	ENSOARG00000017011|K07430	1	.	0	http://www.kegg.jp/pathway/map00120+K07430	no
Thyroid hormone signaling pathway	map04919	3	113	85	7694	0.139127	1	ENSOARG00000009701|K04399;ENSOARG00000017147|K04650;ENSOARG00000017943|K04498;	ENSOARG00000009701|K04399;ENSOARG00000017147|K04650;ENSOARG00000017943|K04498	3	.	0	http://www.kegg.jp/pathway/map04919+K04399+K04650+K04498	no
Chemokine signaling pathway	map04062	4	177	84	7630	0.14292	1	ENSOARG00000002088|K08291;ENSOARG00000003418|K05725;ENSOARG00000003585|K12366;ENSOARG00000014418|K08291;	ENSOARG00000002088|K08291;ENSOARG00000003418|K05725;ENSOARG00000003585|K12366;ENSOARG00000014418|K08291	4	.	0	http://www.kegg.jp/pathway/map04062+K08291+K05725+K12366	no
Vascular smooth muscle contraction	map04270	3	117	85	7690	0.149521	1	ENSOARG00000008132|K04958;ENSOARG00000009752|K04135;ENSOARG00000021134|K18051;	ENSOARG00000008132|K04958;ENSOARG00000009752|K04135;ENSOARG00000021134|K18051	3	.	0	http://www.kegg.jp/pathway/map04270+K04958+K04135+K18051	no
Endometrial cancer	map05213	2	60	86	7747	0.151659	1	ENSOARG00000009701|K04399;ENSOARG00000020384|K05691;	ENSOARG00000009701|K04399;ENSOARG00000020384|K05691	2	.	0	http://www.kegg.jp/pathway/map05213+K04399+K05691	no
Glutamatergic synapse	map04724	3	119	85	7688	0.154811	1	ENSOARG00000006222|K05198;ENSOARG00000008132|K04958;ENSOARG00000014313|K05201;	ENSOARG00000006222|K05198;ENSOARG00000008132|K04958;ENSOARG00000014313|K05201	3	.	0	http://www.kegg.jp/pathway/map04724+K05198+K04958+K05201	no
Kaposi sarcoma-associated herpesvirus infection	map05167	4	183	84	7624	0.155333	1	ENSOARG00000008132|K04958;ENSOARG00000009701|K04399;ENSOARG00000017222|K14575|K18497;ENSOARG00000017943|K04498;	ENSOARG00000008132|K04958;ENSOARG00000009701|K04399;ENSOARG00000017222|K14575|K18497;ENSOARG00000017943|K04498	4	.	0	http://www.kegg.jp/pathway/map05167+K04958+K04399+K14575+K18497+K04498	no
Purine metabolism	map00230	4	184	84	7623	0.157441	1	ENSOARG00000007096|K13755;ENSOARG00000009486|K00940;ENSOARG00000013382|K18437;ENSOARG00000017022|K18437;	ENSOARG00000007096|K13755;ENSOARG00000009486|K00940;ENSOARG00000013382|K18437;ENSOARG00000017022|K18437	4	.	0	http://www.kegg.jp/pathway/map00230+K13755+K00940+K18437	no
Taste transduction	map04742	2	62	86	7745	0.159467	1	ENSOARG00000007096|K13755;ENSOARG00000015499|K05175;	ENSOARG00000007096|K13755;ENSOARG00000015499|K05175	2	.	0	http://www.kegg.jp/pathway/map04742+K13755+K05175	no
Steroid biosynthesis	map00100	1	15	87	7792	0.164323	1	ENSOARG00000018249|K00227;	ENSOARG00000018249|K00227	1	.	0	http://www.kegg.jp/pathway/map00100+K00227	no
Renin secretion	map04924	2	64	86	7743	0.167348	1	ENSOARG00000007096|K13755;ENSOARG00000008132|K04958;	ENSOARG00000007096|K13755;ENSOARG00000008132|K04958	2	.	0	http://www.kegg.jp/pathway/map04924+K13755+K04958	no
Arrhythmogenic right ventricular cardiomyopathy (ARVC)	map05412	2	67	86	7740	0.179293	1	ENSOARG00000016292|K04858;ENSOARG00000020384|K05691;	ENSOARG00000016292|K04858;ENSOARG00000020384|K05691	2	.	0	http://www.kegg.jp/pathway/map05412+K04858+K05691	no
Synaptic vesicle cycle	map04721	2	68	86	7739	0.183304	1	ENSOARG00000012072|K15293;ENSOARG00000020918|K15293;	ENSOARG00000012072|K15293;ENSOARG00000020918|K15293	2	.	0	http://www.kegg.jp/pathway/map04721+K15293	no
Neuroactive ligand-receptor interaction	map04080	5	266	83	7541	0.18431	1	ENSOARG00000004733|K04306;ENSOARG00000006222|K05198;ENSOARG00000009752|K04135;ENSOARG00000014313|K05201;ENSOARG00000015499|K05175;	ENSOARG00000004733|K04306;ENSOARG00000006222|K05198;ENSOARG00000009752|K04135;ENSOARG00000014313|K05201;ENSOARG00000015499|K05175	5	.	0	http://www.kegg.jp/pathway/map04080+K04306+K05198+K04135+K05201+K05175	no
Signaling pathways regulating pluripotency of stem cells	map04550	3	131	85	7676	0.187708	1	ENSOARG00000003654|K04500;ENSOARG00000014930|K16790;ENSOARG00000017222|K14575|K18497;	ENSOARG00000003654|K04500;ENSOARG00000014930|K16790;ENSOARG00000017222|K14575|K18497	3	.	0	http://www.kegg.jp/pathway/map04550+K04500+K16790+K14575+K18497	no
Adrenergic signaling in cardiomyocytes	map04261	3	135	85	7672	0.19906	1	ENSOARG00000000850|K04351;ENSOARG00000009752|K04135;ENSOARG00000016292|K04858;	ENSOARG00000000850|K04351;ENSOARG00000009752|K04135;ENSOARG00000016292|K04858	3	.	0	http://www.kegg.jp/pathway/map04261+K04351+K04135+K04858	no
Cell adhesion molecules (CAMs)	map04514	3	136	85	7671	0.201924	1	ENSOARG00000009380|K07378;ENSOARG00000015207|K06735;ENSOARG00000016809|K06491;	ENSOARG00000009380|K07378;ENSOARG00000015207|K06735;ENSOARG00000016809|K06491	3	.	0	http://www.kegg.jp/pathway/map04514+K07378+K06735+K06491	no
Cell cycle	map04110	3	137	85	7670	0.204799	1	ENSOARG00000003654|K04500;ENSOARG00000008440|K06639;ENSOARG00000017943|K04498;	ENSOARG00000003654|K04500;ENSOARG00000008440|K06639;ENSOARG00000017943|K04498	3	.	0	http://www.kegg.jp/pathway/map04110+K04500+K06639+K04498	no
Rap1 signaling pathway	map04015	4	207	84	7600	0.208649	1	ENSOARG00000000850|K04351;ENSOARG00000010319|K12362;ENSOARG00000017222|K14575|K18497;ENSOARG00000017767|K17705;	ENSOARG00000000850|K04351;ENSOARG00000010319|K12362;ENSOARG00000017222|K14575|K18497;ENSOARG00000017767|K17705	4	.	0	http://www.kegg.jp/pathway/map04015+K04351+K12362+K14575+K18497+K17705	no
Folate biosynthesis	map00790	1	21	87	7786	0.218801	1	ENSOARG00000010350|K00357;	ENSOARG00000010350|K00357	1	.	0	http://www.kegg.jp/pathway/map00790+K00357	no
Pancreatic cancer	map05212	2	77	86	7730	0.219917	1	ENSOARG00000003654|K04500;ENSOARG00000009701|K04399;	ENSOARG00000003654|K04500;ENSOARG00000009701|K04399	2	.	0	http://www.kegg.jp/pathway/map05212+K04500+K04399	no
RNA degradation	map03018	2	77	86	7730	0.219917	1	ENSOARG00000004443|K12619;ENSOARG00000007764|K12598;	ENSOARG00000004443|K12619;ENSOARG00000007764|K12598	2	.	0	http://www.kegg.jp/pathway/map03018+K12619+K12598	no
Platinum drug resistance	map01524	2	80	86	7727	0.232271	1	ENSOARG00000000337|K04426;ENSOARG00000009701|K04399;	ENSOARG00000000337|K04426;ENSOARG00000009701|K04399	2	.	0	http://www.kegg.jp/pathway/map01524+K04426+K04399	no
GnRH signaling pathway	map04912	2	82	86	7725	0.240532	1	ENSOARG00000008132|K04958;ENSOARG00000016128|K04420;	ENSOARG00000008132|K04958;ENSOARG00000016128|K04420	2	.	0	http://www.kegg.jp/pathway/map04912+K04958+K04420	no
Biosynthesis of unsaturated fatty acids	map01040	1	24	87	7783	0.244708	1	ENSOARG00000019350|K07753;	ENSOARG00000019350|K07753	1	.	0	http://www.kegg.jp/pathway/map01040+K07753	no
Glycosylphosphatidylinositol (GPI)-anchor biosynthesis	map00563	1	24	87	7783	0.244708	1	ENSOARG00000006871|K01127;	ENSOARG00000006871|K01127	1	.	0	http://www.kegg.jp/pathway/map00563+K01127	no
Pathways in cancer	map05200	8	537	80	7270	0.260817	1	ENSOARG00000003418|K05725;ENSOARG00000003654|K04500;ENSOARG00000009084|K10053;ENSOARG00000009701|K04399;ENSOARG00000010319|K12362;ENSOARG00000017222|K14575|K18497;ENSOARG00000017943|K04498;ENSOARG00000020384|K05691;	ENSOARG00000003418|K05725;ENSOARG00000003654|K04500;ENSOARG00000009084|K10053;ENSOARG00000009701|K04399;ENSOARG00000010319|K12362;ENSOARG00000017222|K14575|K18497;ENSOARG00000017943|K04498;ENSOARG00000020384|K05691	8	.	0	http://www.kegg.jp/pathway/map05200+K05725+K04500+K10053+K04399+K12362+K14575+K18497+K04498+K05691	no
Colorectal cancer	map05210	2	87	86	7720	0.261241	1	ENSOARG00000003654|K04500;ENSOARG00000009701|K04399;	ENSOARG00000003654|K04500;ENSOARG00000009701|K04399	2	.	0	http://www.kegg.jp/pathway/map05210+K04500+K04399	no
Gap junction	map04540	2	87	86	7720	0.261241	1	ENSOARG00000008132|K04958;ENSOARG00000016128|K04420;	ENSOARG00000008132|K04958;ENSOARG00000016128|K04420	2	.	0	http://www.kegg.jp/pathway/map04540+K04958+K04420	no
Phototransduction - fly	map04745	1	26	87	7781	0.261506	1	ENSOARG00000008132|K04958;	ENSOARG00000008132|K04958	1	.	0	http://www.kegg.jp/pathway/map04745+K04958	no
Retrograde endocannabinoid signaling	map04723	3	157	85	7650	0.263972	1	ENSOARG00000006222|K05198;ENSOARG00000008132|K04958;ENSOARG00000015499|K05175;	ENSOARG00000006222|K05198;ENSOARG00000008132|K04958;ENSOARG00000015499|K05175	3	.	0	http://www.kegg.jp/pathway/map04723+K05198+K04958+K05175	no
EGFR tyrosine kinase inhibitor resistance	map01521	2	88	86	7719	0.265388	1	ENSOARG00000014671|K08052;ENSOARG00000017222|K14575|K18497;	ENSOARG00000014671|K08052;ENSOARG00000017222|K14575|K18497	2	.	0	http://www.kegg.jp/pathway/map01521+K08052+K14575+K18497	no
Gastric cancer	map05226	3	160	85	7647	0.273055	1	ENSOARG00000003654|K04500;ENSOARG00000017222|K14575|K18497;ENSOARG00000020384|K05691;	ENSOARG00000003654|K04500;ENSOARG00000017222|K14575|K18497;ENSOARG00000020384|K05691	3	.	0	http://www.kegg.jp/pathway/map05226+K04500+K14575+K18497+K05691	no
Prostate cancer	map05215	2	91	86	7716	0.277828	1	ENSOARG00000009701|K04399;ENSOARG00000017943|K04498;	ENSOARG00000009701|K04399;ENSOARG00000017943|K04498	2	.	0	http://www.kegg.jp/pathway/map05215+K04399+K04498	no
cGMP-PKG signaling pathway	map04022	3	163	85	7644	0.282174	1	ENSOARG00000008132|K04958;ENSOARG00000009752|K04135;ENSOARG00000011276|K03121;	ENSOARG00000008132|K04958;ENSOARG00000009752|K04135;ENSOARG00000011276|K03121	3	.	0	http://www.kegg.jp/pathway/map04022+K04958+K04135+K03121	no
Dorso-ventral axis formation	map04320	1	30	87	7777	0.294001	1	ENSOARG00000004239|K02602;	ENSOARG00000004239|K02602	1	.	0	http://www.kegg.jp/pathway/map04320+K02602	no
Salivary secretion	map04970	2	95	86	7712	0.294398	1	ENSOARG00000008132|K04958;ENSOARG00000009752|K04135;	ENSOARG00000008132|K04958;ENSOARG00000009752|K04135	2	.	0	http://www.kegg.jp/pathway/map04970+K04958+K04135	no
Inflammatory mediator regulation of TRP channels	map04750	2	96	86	7711	0.298534	1	ENSOARG00000008132|K04958;ENSOARG00000021134|K18051;	ENSOARG00000008132|K04958;ENSOARG00000021134|K18051	2	.	0	http://www.kegg.jp/pathway/map04750+K04958+K18051	no
Endocrine resistance	map01522	2	99	86	7708	0.310919	1	ENSOARG00000003418|K05725;ENSOARG00000017147|K04650;	ENSOARG00000003418|K05725;ENSOARG00000017147|K04650	2	.	0	http://www.kegg.jp/pathway/map01522+K05725+K04650	no
Tight junction	map04530	3	174	85	7633	0.315813	1	ENSOARG00000000337|K04426;ENSOARG00000005960|K18584;ENSOARG00000015207|K06735;	ENSOARG00000000337|K04426;ENSOARG00000005960|K18584;ENSOARG00000015207|K06735	3	.	0	http://www.kegg.jp/pathway/map04530+K04426+K18584+K06735	no
Glyoxylate and dicarboxylate metabolism	map00630	1	33	87	7774	0.31744	1	ENSOARG00000004442|K01965;	ENSOARG00000004442|K01965	1	.	0	http://www.kegg.jp/pathway/map00630+K01965	no
Circadian entrainment	map04713	2	102	86	7705	0.323262	1	ENSOARG00000006222|K05198;ENSOARG00000008132|K04958;	ENSOARG00000006222|K05198;ENSOARG00000008132|K04958	2	.	0	http://www.kegg.jp/pathway/map04713+K05198+K04958	no
Glucagon signaling pathway	map04922	2	102	86	7705	0.323262	1	ENSOARG00000008132|K04958;ENSOARG00000017943|K04498;	ENSOARG00000008132|K04958;ENSOARG00000017943|K04498	2	.	0	http://www.kegg.jp/pathway/map04922+K04958+K04498	no
Axon guidance	map04360	3	177	85	7630	0.325018	1	ENSOARG00000003418|K05725;ENSOARG00000009770|K07528;ENSOARG00000012207|K05108;	ENSOARG00000003418|K05725;ENSOARG00000009770|K07528;ENSOARG00000012207|K05108	3	.	0	http://www.kegg.jp/pathway/map04360+K05725+K07528+K05108	no
Transcriptional misregulation in cancer	map05202	3	177	85	7630	0.325018	1	ENSOARG00000003418|K05725;ENSOARG00000009084|K10053;ENSOARG00000017147|K04650;	ENSOARG00000003418|K05725;ENSOARG00000009084|K10053;ENSOARG00000017147|K04650	3	.	0	http://www.kegg.jp/pathway/map05202+K05725+K10053+K04650	no
Propanoate metabolism	map00640	1	34	87	7773	0.325081	1	ENSOARG00000004442|K01965;	ENSOARG00000004442|K01965	1	.	0	http://www.kegg.jp/pathway/map00640+K01965	no
Protein processing in endoplasmic reticulum	map04141	3	178	85	7629	0.328087	1	ENSOARG00000000337|K04426;ENSOARG00000007188|K10839;ENSOARG00000015941|K09485;	ENSOARG00000000337|K04426;ENSOARG00000007188|K10839;ENSOARG00000015941|K09485	3	.	0	http://www.kegg.jp/pathway/map04141+K04426+K10839+K09485	no
Small cell lung cancer	map05222	2	106	86	7701	0.339635	1	ENSOARG00000003418|K05725;ENSOARG00000009701|K04399;	ENSOARG00000003418|K05725;ENSOARG00000009701|K04399	2	.	0	http://www.kegg.jp/pathway/map05222+K05725+K04399	no
Type I diabetes mellitus	map04940	1	36	87	7771	0.34011	1	ENSOARG00000006046|K19863;	ENSOARG00000006046|K19863	1	.	0	http://www.kegg.jp/pathway/map04940+K19863	no
SNARE interactions in vesicular transport	map04130	1	37	87	7770	0.3475	1	ENSOARG00000010725|K08496;	ENSOARG00000010725|K08496	1	.	0	http://www.kegg.jp/pathway/map04130+K08496	no
Calcium signaling pathway	map04020	3	186	85	7621	0.352627	1	ENSOARG00000007096|K13755;ENSOARG00000008132|K04958;ENSOARG00000009752|K04135;	ENSOARG00000007096|K13755;ENSOARG00000008132|K04958;ENSOARG00000009752|K04135	3	.	0	http://www.kegg.jp/pathway/map04020+K13755+K04958+K04135	no
Prion diseases	map05020	1	38	87	7769	0.354808	1	ENSOARG00000016809|K06491;	ENSOARG00000016809|K06491	1	.	0	http://www.kegg.jp/pathway/map05020+K06491	no
Alzheimer disease	map05010	3	195	85	7612	0.380124	1	ENSOARG00000008132|K04958;ENSOARG00000009701|K04399;ENSOARG00000015056|K04520;	ENSOARG00000008132|K04958;ENSOARG00000009701|K04399;ENSOARG00000015056|K04520	3	.	0	http://www.kegg.jp/pathway/map05010+K04958+K04399+K04520	no
Serotonergic synapse	map04726	2	117	86	7690	0.383993	1	ENSOARG00000008132|K04958;ENSOARG00000015056|K04520;	ENSOARG00000008132|K04958;ENSOARG00000015056|K04520	2	.	0	http://www.kegg.jp/pathway/map04726+K04958+K04520	no
Sphingolipid signaling pathway	map04071	2	117	86	7690	0.383993	1	ENSOARG00000000337|K04426;ENSOARG00000013806|K12349;	ENSOARG00000000337|K04426;ENSOARG00000013806|K12349	2	.	0	http://www.kegg.jp/pathway/map04071+K04426+K12349	no
Proteasome	map03050	1	43	87	7764	0.390153	1	ENSOARG00000017558|K03064;	ENSOARG00000017558|K03064	1	.	0	http://www.kegg.jp/pathway/map03050+K03064	no
Toll and Imd signaling pathway	map04624	1	43	87	7764	0.390153	1	ENSOARG00000004265|K10380;	ENSOARG00000004265|K10380	1	.	0	http://www.kegg.jp/pathway/map04624+K10380	no
Relaxin signaling pathway	map04926	2	121	86	7686	0.399823	1	ENSOARG00000003654|K04500;ENSOARG00000004733|K04306;	ENSOARG00000003654|K04500;ENSOARG00000004733|K04306	2	.	0	http://www.kegg.jp/pathway/map04926+K04500+K04306	no
Apoptosis - multiple species	map04215	1	45	87	7762	0.403748	1	ENSOARG00000009701|K04399;	ENSOARG00000009701|K04399	1	.	0	http://www.kegg.jp/pathway/map04215+K04399	no
Nucleotide excision repair	map03420	1	45	87	7762	0.403748	1	ENSOARG00000007188|K10839;	ENSOARG00000007188|K10839	1	.	0	http://www.kegg.jp/pathway/map03420+K10839	no
Vasopressin-regulated water reabsorption	map04962	1	45	87	7762	0.403748	1	ENSOARG00000003665|K10414;	ENSOARG00000003665|K10414	1	.	0	http://www.kegg.jp/pathway/map04962+K10414	no
Steroid hormone biosynthesis	map00140	1	46	87	7761	0.410433	1	ENSOARG00000017011|K07430;	ENSOARG00000017011|K07430	1	.	0	http://www.kegg.jp/pathway/map00140+K07430	no
Oocyte meiosis	map04114	2	124	86	7683	0.411574	1	ENSOARG00000004239|K02602;ENSOARG00000008132|K04958;	ENSOARG00000004239|K02602;ENSOARG00000008132|K04958	2	.	0	http://www.kegg.jp/pathway/map04114+K02602+K04958	no
Basal transcription factors	map03022	1	47	87	7760	0.417044	1	ENSOARG00000011276|K03121;	ENSOARG00000011276|K03121	1	.	0	http://www.kegg.jp/pathway/map03022+K03121	no
Carbon metabolism	map01200	2	127	86	7680	0.423214	1	ENSOARG00000004442|K01965;ENSOARG00000009930|K01079;	ENSOARG00000004442|K01965;ENSOARG00000009930|K01079	2	.	0	http://www.kegg.jp/pathway/map01200+K01965+K01079	no
Aminoacyl-tRNA biosynthesis	map00970	1	49	87	7758	0.430046	1	ENSOARG00000009991|K01889;	ENSOARG00000009991|K01889	1	.	0	http://www.kegg.jp/pathway/map00970+K01889	no
Sphingolipid metabolism	map00600	1	49	87	7758	0.430046	1	ENSOARG00000013806|K12349;	ENSOARG00000013806|K12349	1	.	0	http://www.kegg.jp/pathway/map00600+K12349	no
Dopaminergic synapse	map04728	2	129	86	7678	0.430909	1	ENSOARG00000006222|K05198;ENSOARG00000008132|K04958;	ENSOARG00000006222|K05198;ENSOARG00000008132|K04958	2	.	0	http://www.kegg.jp/pathway/map04728+K05198+K04958	no
FoxO signaling pathway	map04068	2	129	86	7678	0.430909	1	ENSOARG00000003654|K04500;ENSOARG00000017943|K04498;	ENSOARG00000003654|K04500;ENSOARG00000017943|K04498	2	.	0	http://www.kegg.jp/pathway/map04068+K04500+K04498	no
Cysteine and methionine metabolism	map00270	1	50	87	7757	0.43644	1	ENSOARG00000015380|K00558;	ENSOARG00000015380|K00558	1	.	0	http://www.kegg.jp/pathway/map00270+K00558	no
Cocaine addiction	map05030	1	52	87	7755	0.449015	1	ENSOARG00000006222|K05198;	ENSOARG00000006222|K05198	1	.	0	http://www.kegg.jp/pathway/map05030+K05198	no
Glycine, serine and threonine metabolism	map00260	1	52	87	7755	0.449015	1	ENSOARG00000009930|K01079;	ENSOARG00000009930|K01079	1	.	0	http://www.kegg.jp/pathway/map00260+K01079	no
Huntington disease	map05016	3	218	85	7589	0.449082	1	ENSOARG00000008132|K04958;ENSOARG00000009701|K04399;ENSOARG00000017943|K04498;	ENSOARG00000008132|K04958;ENSOARG00000009701|K04399;ENSOARG00000017943|K04498	3	.	0	http://www.kegg.jp/pathway/map05016+K04958+K04399+K04498	no
Inflammatory bowel disease (IBD)	map05321	1	53	87	7754	0.455198	1	ENSOARG00000003654|K04500;	ENSOARG00000003654|K04500	1	.	0	http://www.kegg.jp/pathway/map05321+K04500	no
Fluid shear stress and atherosclerosis	map05418	2	137	86	7670	0.461144	1	ENSOARG00000000337|K04426;ENSOARG00000003418|K05725;	ENSOARG00000000337|K04426;ENSOARG00000003418|K05725	2	.	0	http://www.kegg.jp/pathway/map05418+K04426+K05725	no
Viral myocarditis	map05416	1	54	87	7753	0.461312	1	ENSOARG00000009701|K04399;	ENSOARG00000009701|K04399	1	.	0	http://www.kegg.jp/pathway/map05416+K04399	no
Fatty acid metabolism	map01212	1	55	87	7752	0.467358	1	ENSOARG00000019350|K07753;	ENSOARG00000019350|K07753	1	.	0	http://www.kegg.jp/pathway/map01212+K07753	no
Autophagy - animal	map04140	2	139	86	7668	0.46856	1	ENSOARG00000006666|K18086;ENSOARG00000008132|K04958;	ENSOARG00000006666|K18086;ENSOARG00000008132|K04958	2	.	0	http://www.kegg.jp/pathway/map04140+K18086+K04958	no
Wnt signaling pathway	map04310	2	139	86	7668	0.46856	1	ENSOARG00000017943|K04498;ENSOARG00000021117|K04512;	ENSOARG00000017943|K04498;ENSOARG00000021117|K04512	2	.	0	http://www.kegg.jp/pathway/map04310+K04498+K04512	no
Oxytocin signaling pathway	map04921	2	140	86	7667	0.472245	1	ENSOARG00000008132|K04958;ENSOARG00000016292|K04858;	ENSOARG00000008132|K04958;ENSOARG00000016292|K04858	2	.	0	http://www.kegg.jp/pathway/map04921+K04958+K04858	no
Notch signaling pathway	map04330	1	56	87	7751	0.473338	1	ENSOARG00000017943|K04498;	ENSOARG00000017943|K04498	1	.	0	http://www.kegg.jp/pathway/map04330+K04498	no
Valine, leucine and isoleucine degradation	map00280	1	56	87	7751	0.473338	1	ENSOARG00000004442|K01965;	ENSOARG00000004442|K01965	1	.	0	http://www.kegg.jp/pathway/map00280+K01965	no
cAMP signaling pathway	map04024	3	232	85	7575	0.489602	1	ENSOARG00000000850|K04351;ENSOARG00000006222|K05198;ENSOARG00000017943|K04498;	ENSOARG00000000850|K04351;ENSOARG00000006222|K05198;ENSOARG00000017943|K04498	3	.	0	http://www.kegg.jp/pathway/map04024+K04351+K05198+K04498	no
Apelin signaling pathway	map04371	2	145	86	7662	0.490445	1	ENSOARG00000003654|K04500;ENSOARG00000008132|K04958;	ENSOARG00000003654|K04500;ENSOARG00000008132|K04958	2	.	0	http://www.kegg.jp/pathway/map04371+K04500+K04958	no
Phospholipase D signaling pathway	map04072	2	145	86	7662	0.490445	1	ENSOARG00000000850|K04351;ENSOARG00000007998|K00901;	ENSOARG00000000850|K04351;ENSOARG00000007998|K00901	2	.	0	http://www.kegg.jp/pathway/map04072+K04351+K00901	no
Ras signaling pathway	map04014	3	236	85	7571	0.500923	1	ENSOARG00000010319|K12362;ENSOARG00000014671|K08052;ENSOARG00000017222|K14575|K18497;	ENSOARG00000010319|K12362;ENSOARG00000014671|K08052;ENSOARG00000017222|K14575|K18497	3	.	0	http://www.kegg.jp/pathway/map04014+K12362+K08052+K14575+K18497	no
Hepatitis B	map05161	2	149	86	7658	0.504724	1	ENSOARG00000009701|K04399;ENSOARG00000017943|K04498;	ENSOARG00000009701|K04399;ENSOARG00000017943|K04498	2	.	0	http://www.kegg.jp/pathway/map05161+K04399+K04498	no
Glycerolipid metabolism	map00561	1	62	87	7745	0.507846	1	ENSOARG00000007998|K00901;	ENSOARG00000007998|K00901	1	.	0	http://www.kegg.jp/pathway/map00561+K00901	no
Cellular senescence	map04218	2	150	86	7657	0.508254	1	ENSOARG00000003654|K04500;ENSOARG00000008132|K04958;	ENSOARG00000003654|K04500;ENSOARG00000008132|K04958	2	.	0	http://www.kegg.jp/pathway/map04218+K04500+K04958	no
Phagosome	map04145	2	150	86	7657	0.508254	1	ENSOARG00000003665|K10414;ENSOARG00000019028|K00921;	ENSOARG00000003665|K10414;ENSOARG00000019028|K00921	2	.	0	http://www.kegg.jp/pathway/map04145+K10414+K00921	no
Non-small cell lung cancer	map05223	1	64	87	7743	0.518844	1	ENSOARG00000009701|K04399;	ENSOARG00000009701|K04399	1	.	0	http://www.kegg.jp/pathway/map05223+K04399	no
Lysine degradation	map00310	1	66	87	7741	0.529599	1	ENSOARG00000002293|K09189;	ENSOARG00000002293|K09189	1	.	0	http://www.kegg.jp/pathway/map00310+K09189	no
Hippo signaling pathway	map04390	2	159	86	7648	0.539291	1	ENSOARG00000003654|K04500;ENSOARG00000020384|K05691;	ENSOARG00000003654|K04500;ENSOARG00000020384|K05691	2	.	0	http://www.kegg.jp/pathway/map04390+K04500+K05691	no
Influenza A	map05164	2	159	86	7648	0.539291	1	ENSOARG00000009701|K04399;ENSOARG00000017943|K04498;	ENSOARG00000009701|K04399;ENSOARG00000017943|K04498	2	.	0	http://www.kegg.jp/pathway/map05164+K04399+K04498	no
Amphetamine addiction	map05031	1	68	87	7739	0.540116	1	ENSOARG00000006222|K05198;	ENSOARG00000006222|K05198	1	.	0	http://www.kegg.jp/pathway/map05031+K05198	no
PI3K-Akt signaling pathway	map04151	4	342	84	7465	0.542856	1	ENSOARG00000001254|K06252;ENSOARG00000003418|K05725;ENSOARG00000009701|K04399;ENSOARG00000017222|K14575|K18497;	ENSOARG00000001254|K06252;ENSOARG00000003418|K05725;ENSOARG00000009701|K04399;ENSOARG00000017222|K14575|K18497	4	.	0	http://www.kegg.jp/pathway/map04151+K06252+K05725+K04399+K14575+K18497	no
B cell receptor signaling pathway	map04662	1	69	87	7738	0.545288	1	ENSOARG00000010319|K12362;	ENSOARG00000010319|K12362	1	.	0	http://www.kegg.jp/pathway/map04662+K12362	no
Acute myeloid leukemia	map05221	1	70	87	7737	0.550401	1	ENSOARG00000009084|K10053;	ENSOARG00000009084|K10053	1	.	0	http://www.kegg.jp/pathway/map05221+K10053	no
Gastric acid secretion	map04971	1	71	87	7736	0.555458	1	ENSOARG00000008132|K04958;	ENSOARG00000008132|K04958	1	.	0	http://www.kegg.jp/pathway/map04971+K04958	no
Apoptosis - fly	map04214	1	72	87	7735	0.560459	1	ENSOARG00000000337|K04426;	ENSOARG00000000337|K04426	1	.	0	http://www.kegg.jp/pathway/map04214+K04426	no
Epithelial cell signaling in Helicobacter pylori infection	map05120	1	72	87	7735	0.560459	1	ENSOARG00000015207|K06735;	ENSOARG00000015207|K06735	1	.	0	http://www.kegg.jp/pathway/map05120+K06735	no
Renal cell carcinoma	map05211	1	72	87	7735	0.560459	1	ENSOARG00000017943|K04498;	ENSOARG00000017943|K04498	1	.	0	http://www.kegg.jp/pathway/map05211+K04498	no
Thyroid hormone synthesis	map04918	1	72	87	7735	0.560459	1	ENSOARG00000008132|K04958;	ENSOARG00000008132|K04958	1	.	0	http://www.kegg.jp/pathway/map04918+K04958	no
Melanoma	map05218	1	73	87	7734	0.565404	1	ENSOARG00000017222|K14575|K18497;	ENSOARG00000017222|K14575|K18497	1	.	0	http://www.kegg.jp/pathway/map05218+K14575+K18497	no
Longevity regulating pathway - worm	map04212	1	75	87	7732	0.575129	1	ENSOARG00000017767|K17705;	ENSOARG00000017767|K17705	1	.	0	http://www.kegg.jp/pathway/map04212+K17705	no
Shigellosis	map05131	1	75	87	7732	0.575129	1	ENSOARG00000003585|K12366;	ENSOARG00000003585|K12366	1	.	0	http://www.kegg.jp/pathway/map05131+K12366	no
Aldosterone synthesis and secretion	map04925	1	77	87	7730	0.58464	1	ENSOARG00000008132|K04958;	ENSOARG00000008132|K04958	1	.	0	http://www.kegg.jp/pathway/map04925+K04958	no
Biosynthesis of amino acids	map01230	1	78	87	7729	0.589315	1	ENSOARG00000009930|K01079;	ENSOARG00000009930|K01079	1	.	0	http://www.kegg.jp/pathway/map01230+K01079	no
Hypertrophic cardiomyopathy (HCM)	map05410	1	78	87	7729	0.589315	1	ENSOARG00000016292|K04858;	ENSOARG00000016292|K04858	1	.	0	http://www.kegg.jp/pathway/map05410+K04858	no
Cardiac muscle contraction	map04260	1	79	87	7728	0.593939	1	ENSOARG00000016292|K04858;	ENSOARG00000016292|K04858	1	.	0	http://www.kegg.jp/pathway/map04260+K04858	no
Peroxisome	map04146	1	79	87	7728	0.593939	1	ENSOARG00000019350|K07753;	ENSOARG00000019350|K07753	1	.	0	http://www.kegg.jp/pathway/map04146+K07753	no
Insulin secretion	map04911	1	80	87	7727	0.598512	1	ENSOARG00000000850|K04351;	ENSOARG00000000850|K04351	1	.	0	http://www.kegg.jp/pathway/map04911+K04351	no
Dilated cardiomyopathy (DCM)	map05414	1	82	87	7725	0.607504	1	ENSOARG00000016292|K04858;	ENSOARG00000016292|K04858	1	.	0	http://www.kegg.jp/pathway/map05414+K04858	no
ECM-receptor interaction	map04512	1	82	87	7725	0.607504	1	ENSOARG00000001254|K06252;	ENSOARG00000001254|K06252	1	.	0	http://www.kegg.jp/pathway/map04512+K06252	no
ErbB signaling pathway	map04012	1	82	87	7725	0.607504	1	ENSOARG00000003418|K05725;	ENSOARG00000003418|K05725	1	.	0	http://www.kegg.jp/pathway/map04012+K05725	no
Epstein-Barr virus infection	map05169	2	181	86	7626	0.609415	1	ENSOARG00000017558|K03064;ENSOARG00000017943|K04498;	ENSOARG00000017558|K03064;ENSOARG00000017943|K04498	2	.	0	http://www.kegg.jp/pathway/map05169+K03064+K04498	no
p53 signaling pathway	map04115	1	84	87	7723	0.616298	1	ENSOARG00000009701|K04399;	ENSOARG00000009701|K04399	1	.	0	http://www.kegg.jp/pathway/map04115+K04399	no
GABAergic synapse	map04727	1	86	87	7721	0.624897	1	ENSOARG00000015499|K05175;	ENSOARG00000015499|K05175	1	.	0	http://www.kegg.jp/pathway/map04727+K05175	no
Tuberculosis	map05152	2	189	86	7618	0.632857	1	ENSOARG00000009701|K04399;ENSOARG00000017943|K04498;	ENSOARG00000009701|K04399;ENSOARG00000017943|K04498	2	.	0	http://www.kegg.jp/pathway/map05152+K04399+K04498	no
NF-kappa B signaling pathway	map04064	1	89	87	7718	0.637438	1	ENSOARG00000012564|K16072;	ENSOARG00000012564|K16072	1	.	0	http://www.kegg.jp/pathway/map04064+K16072	no
Legionellosis	map05134	1	91	87	7716	0.645569	1	ENSOARG00000009701|K04399;	ENSOARG00000009701|K04399	1	.	0	http://www.kegg.jp/pathway/map05134+K04399	no
MAPK signaling pathway - fly	map04013	1	91	87	7716	0.645569	1	ENSOARG00000000337|K04426;	ENSOARG00000000337|K04426	1	.	0	http://www.kegg.jp/pathway/map04013+K04426	no
Focal adhesion	map04510	2	196	86	7611	0.652471	1	ENSOARG00000001254|K06252;ENSOARG00000003418|K05725;	ENSOARG00000001254|K06252;ENSOARG00000003418|K05725	2	.	0	http://www.kegg.jp/pathway/map04510+K06252+K05725	no
Estrogen signaling pathway	map04915	1	94	87	7713	0.657427	1	ENSOARG00000008132|K04958;	ENSOARG00000008132|K04958	1	.	0	http://www.kegg.jp/pathway/map04915+K04958	no
Pancreatic secretion	map04972	1	94	87	7713	0.657427	1	ENSOARG00000008132|K04958;	ENSOARG00000008132|K04958	1	.	0	http://www.kegg.jp/pathway/map04972+K04958	no
Th17 cell differentiation	map04659	1	94	87	7713	0.657427	1	ENSOARG00000003654|K04500;	ENSOARG00000003654|K04500	1	.	0	http://www.kegg.jp/pathway/map04659+K04500	no
Glycerophospholipid metabolism	map00564	1	95	87	7712	0.661292	1	ENSOARG00000007998|K00901;	ENSOARG00000007998|K00901	1	.	0	http://www.kegg.jp/pathway/map00564+K00901	no
Salmonella infection	map05132	1	95	87	7712	0.661292	1	ENSOARG00000003665|K10414;	ENSOARG00000003665|K10414	1	.	0	http://www.kegg.jp/pathway/map05132+K10414	no
AGE-RAGE signaling pathway in diabetic complications	map04933	1	96	87	7711	0.665114	1	ENSOARG00000003654|K04500;	ENSOARG00000003654|K04500	1	.	0	http://www.kegg.jp/pathway/map04933+K04500	no
Progesterone-mediated oocyte maturation	map04914	1	97	87	7710	0.668893	1	ENSOARG00000004239|K02602;	ENSOARG00000004239|K02602	1	.	0	http://www.kegg.jp/pathway/map04914+K02602	no
Amoebiasis	map05146	1	99	87	7708	0.676325	1	ENSOARG00000003418|K05725;	ENSOARG00000003418|K05725	1	.	0	http://www.kegg.jp/pathway/map05146+K05725	no
Choline metabolism in cancer	map05231	1	99	87	7708	0.676325	1	ENSOARG00000007998|K00901;	ENSOARG00000007998|K00901	1	.	0	http://www.kegg.jp/pathway/map05231+K00901	no
Melanogenesis	map04916	1	99	87	7708	0.676325	1	ENSOARG00000017943|K04498;	ENSOARG00000017943|K04498	1	.	0	http://www.kegg.jp/pathway/map04916+K04498	no
Herpes simplex infection	map05168	2	209	86	7598	0.686706	1	ENSOARG00000011276|K03121;ENSOARG00000017943|K04498;	ENSOARG00000011276|K03121;ENSOARG00000017943|K04498	2	.	0	http://www.kegg.jp/pathway/map05168+K03121+K04498	no
Human papillomavirus infection	map05165	3	313	85	7494	0.690483	1	ENSOARG00000001254|K06252;ENSOARG00000003418|K05725;ENSOARG00000017943|K04498;	ENSOARG00000001254|K06252;ENSOARG00000003418|K05725;ENSOARG00000017943|K04498	3	.	0	http://www.kegg.jp/pathway/map05165+K06252+K05725+K04498	no
Pyrimidine metabolism	map00240	1	103	87	7704	0.690698	1	ENSOARG00000009486|K00940;	ENSOARG00000009486|K00940	1	.	0	http://www.kegg.jp/pathway/map00240+K00940	no
Cholinergic synapse	map04725	1	108	87	7699	0.70778	1	ENSOARG00000008132|K04958;	ENSOARG00000008132|K04958	1	.	0	http://www.kegg.jp/pathway/map04725+K04958	no
Insulin resistance	map04931	1	108	87	7699	0.70778	1	ENSOARG00000008804|K17605;	ENSOARG00000008804|K17605	1	.	0	http://www.kegg.jp/pathway/map04931+K17605	no
Toxoplasmosis	map05145	1	109	87	7698	0.711083	1	ENSOARG00000009701|K04399;	ENSOARG00000009701|K04399	1	.	0	http://www.kegg.jp/pathway/map05145+K04399	no
HIF-1 signaling pathway	map04066	1	111	87	7696	0.717578	1	ENSOARG00000017943|K04498;	ENSOARG00000017943|K04498	1	.	0	http://www.kegg.jp/pathway/map04066+K04498	no
TNF signaling pathway	map04668	1	113	87	7694	0.723929	1	ENSOARG00000000337|K04426;	ENSOARG00000000337|K04426	1	.	0	http://www.kegg.jp/pathway/map04668+K04426	no
Chagas disease (American trypanosomiasis)	map05142	1	115	87	7692	0.730139	1	ENSOARG00000003654|K04500;	ENSOARG00000003654|K04500	1	.	0	http://www.kegg.jp/pathway/map05142+K04500	no
Platelet activation	map04611	1	115	87	7692	0.730139	1	ENSOARG00000008132|K04958;	ENSOARG00000008132|K04958	1	.	0	http://www.kegg.jp/pathway/map04611+K04958	no
Neurotrophin signaling pathway	map04722	1	120	87	7687	0.745065	1	ENSOARG00000000337|K04426;	ENSOARG00000000337|K04426	1	.	0	http://www.kegg.jp/pathway/map04722+K04426	no
AMPK signaling pathway	map04152	1	124	87	7683	0.756416	1	ENSOARG00000009752|K04135;	ENSOARG00000009752|K04135	1	.	0	http://www.kegg.jp/pathway/map04152+K04135	no
Lysosome	map04142	1	130	87	7677	0.772512	1	ENSOARG00000006748|K01374;	ENSOARG00000006748|K01374	1	.	0	http://www.kegg.jp/pathway/map04142+K01374	no
HTLV-I infection	map05166	2	262	86	7545	0.798882	1	ENSOARG00000003654|K04500;ENSOARG00000017943|K04498;	ENSOARG00000003654|K04500;ENSOARG00000017943|K04498	2	.	0	http://www.kegg.jp/pathway/map05166+K04500+K04498	no
NOD-like receptor signaling pathway	map04621	1	151	87	7656	0.820996	1	ENSOARG00000008132|K04958;	ENSOARG00000008132|K04958	1	.	0	http://www.kegg.jp/pathway/map04621+K04958	no
Breast cancer	map05224	1	155	87	7652	0.828998	1	ENSOARG00000017222|K14575|K18497;	ENSOARG00000017222|K14575|K18497	1	.	0	http://www.kegg.jp/pathway/map05224+K14575+K18497	no
Jak-STAT signaling pathway	map04630	1	161	87	7646	0.840341	1	ENSOARG00000017943|K04498;	ENSOARG00000017943|K04498	1	.	0	http://www.kegg.jp/pathway/map04630+K04498	no
Hepatocellular carcinoma	map05225	1	167	87	7640	0.85094	1	ENSOARG00000003654|K04500;	ENSOARG00000003654|K04500	1	.	0	http://www.kegg.jp/pathway/map05225+K04500	no
Parkinson disease	map05012	1	171	87	7636	0.857617	1	ENSOARG00000009701|K04399;	ENSOARG00000009701|K04399	1	.	0	http://www.kegg.jp/pathway/map05012+K04399	no
Non-alcoholic fatty liver disease (NAFLD)	map04932	1	176	87	7631	0.865548	1	ENSOARG00000000337|K04426;	ENSOARG00000000337|K04426	1	.	0	http://www.kegg.jp/pathway/map04932+K04426	no
RNA transport	map03013	1	196	87	7611	0.893134	1	ENSOARG00000011768|K05749;	ENSOARG00000011768|K05749	1	.	0	http://www.kegg.jp/pathway/map03013+K05749	no
Viral carcinogenesis	map05203	1	224	87	7583	0.922593	1	ENSOARG00000017943|K04498;	ENSOARG00000017943|K04498	1	.	0	http://www.kegg.jp/pathway/map05203+K04498	no
Olfactory transduction	map04740	1	603	87	7204	0.999128	1	ENSOARG00000007096|K13755;	ENSOARG00000007096|K13755	1	.	0	http://www.kegg.jp/pathway/map04740+K13755	no

## Sheet: PL vs. ML
Name	Map	Count1	Count2	Count3	Count4	p	q	Gene_in_DE	Up_Gene	Up_Count	Down_Gene	Down_Count	Links	Result
Endocytosis	map04144	8	247	72	7568	0.0041261	0.720541	ENSOARG00000009322|K18440;ENSOARG00000012636|K12186;ENSOARG00000013843|K01528;ENSOARG00000017159|K18465;ENSOARG00000017838|K12562;ENSOARG00000019132|K12491;ENSOARG00000020240|K17919;ENSOARG00000020394|K12489;	ENSOARG00000009322|K18440;ENSOARG00000012636|K12186;ENSOARG00000013843|K01528;ENSOARG00000017159|K18465;ENSOARG00000017838|K12562;ENSOARG00000019132|K12491;ENSOARG00000020240|K17919;ENSOARG00000020394|K12489	8	.	0	http://www.kegg.jp/pathway/map04144+K18440+K12186+K01528+K18465+K12562+K12491+K17919+K12489	yes
Apoptosis - fly	map04214	4	69	76	7746	0.00626745	0.720541	ENSOARG00000005628|K03262;ENSOARG00000006192|K06640;ENSOARG00000013137|K02084;ENSOARG00000020774|K08860;	ENSOARG00000005628|K03262;ENSOARG00000006192|K06640;ENSOARG00000013137|K02084;ENSOARG00000020774|K08860	4	.	0	http://www.kegg.jp/pathway/map04214+K03262+K06640+K02084+K08860	yes
Fatty acid biosynthesis	map00061	2	12	78	7803	0.00852711	0.720541	ENSOARG00000000829|K11262;ENSOARG00000017954|K01897;	ENSOARG00000000829|K11262;ENSOARG00000017954|K01897	2	.	0	http://www.kegg.jp/pathway/map00061+K11262+K01897	yes
Non-homologous end-joining	map03450	2	12	78	7803	0.00852711	0.720541	ENSOARG00000015614|K10886;ENSOARG00000019366|K10885;	ENSOARG00000015614|K10886;ENSOARG00000019366|K10885	2	.	0	http://www.kegg.jp/pathway/map03450+K10886+K10885	yes
PPAR signaling pathway	map03320	3	70	77	7745	0.0375498	1	ENSOARG00000006004|K08764;ENSOARG00000017050|K08749;ENSOARG00000017954|K01897;	ENSOARG00000006004|K08764;ENSOARG00000017050|K08749;ENSOARG00000017954|K01897	3	.	0	http://www.kegg.jp/pathway/map03320+K08764+K08749+K01897	yes
Monobactam biosynthesis	map00261	1	3	79	7812	0.0399275	1	ENSOARG00000008728|K13811;	ENSOARG00000008728|K13811	1	.	0	http://www.kegg.jp/pathway/map00261+K13811	yes
Peroxisome	map04146	3	77	77	7738	0.047193	1	ENSOARG00000000800|K13353;ENSOARG00000006004|K08764;ENSOARG00000017954|K01897;	ENSOARG00000000800|K13353;ENSOARG00000006004|K08764;ENSOARG00000017954|K01897	3	.	0	http://www.kegg.jp/pathway/map04146+K13353+K08764+K01897	yes
Platinum drug resistance	map01524	3	79	77	7736	0.0501521	1	ENSOARG00000011207|K10847;ENSOARG00000013137|K02084;ENSOARG00000018349|K17686;	ENSOARG00000011207|K10847;ENSOARG00000013137|K02084;ENSOARG00000018349|K17686	3	.	0	http://www.kegg.jp/pathway/map01524+K10847+K02084+K17686	no
Oxytocin signaling pathway	map04921	4	138	76	7677	0.0556029	1	ENSOARG00000013527|K08041;ENSOARG00000016099|K04454;ENSOARG00000016292|K04858;ENSOARG00000018416|K04515;	ENSOARG00000013527|K08041;ENSOARG00000016099|K04454;ENSOARG00000016292|K04858;ENSOARG00000018416|K04515	4	.	0	http://www.kegg.jp/pathway/map04921+K08041+K04454+K04858+K04515	no
GABAergic synapse	map04727	3	84	77	7731	0.0579361	1	ENSOARG00000013527|K08041;ENSOARG00000015499|K05175;ENSOARG00000021162|K15376;	ENSOARG00000013527|K08041;ENSOARG00000015499|K05175;ENSOARG00000021162|K15376	3	.	0	http://www.kegg.jp/pathway/map04727+K08041+K05175+K15376	no
Rap1 signaling pathway	map04015	5	206	75	7609	0.0624069	1	ENSOARG00000003327|K17702;ENSOARG00000004918|K04358;ENSOARG00000009000|K06461;ENSOARG00000013527|K08041;ENSOARG00000017524|K05629;	ENSOARG00000003327|K17702;ENSOARG00000004918|K04358;ENSOARG00000009000|K06461;ENSOARG00000013527|K08041;ENSOARG00000017524|K05629	5	.	0	http://www.kegg.jp/pathway/map04015+K17702+K04358+K06461+K08041+K05629	no
Bacterial invasion of epithelial cells	map05100	3	93	77	7722	0.0732882	1	ENSOARG00000003561|K13744;ENSOARG00000013843|K01528;ENSOARG00000018800|K16938;	ENSOARG00000003561|K13744;ENSOARG00000013843|K01528;ENSOARG00000018800|K16938	3	.	0	http://www.kegg.jp/pathway/map05100+K13744+K01528+K16938	no
Ubiquitin mediated proteolysis	map04120	4	154	76	7661	0.0760056	1	ENSOARG00000007377|K10589;ENSOARG00000011845|K10608;ENSOARG00000015710|K10595;ENSOARG00000020614|K10590;	ENSOARG00000007377|K10589;ENSOARG00000011845|K10608;ENSOARG00000015710|K10595;ENSOARG00000020614|K10590	4	.	0	http://www.kegg.jp/pathway/map04120+K10589+K10608+K10595+K10590	no
Nucleotide excision repair	map03420	2	44	78	7771	0.0788414	1	ENSOARG00000005295|K10846;ENSOARG00000011207|K10847;	ENSOARG00000005295|K10846;ENSOARG00000011207|K10847	2	.	0	http://www.kegg.jp/pathway/map03420+K10846+K10847	no
cGMP-PKG signaling pathway	map04022	4	162	76	7653	0.0874494	1	ENSOARG00000011276|K03121;ENSOARG00000013527|K08041;ENSOARG00000016017|K13762;ENSOARG00000016099|K04454;	ENSOARG00000011276|K03121;ENSOARG00000013527|K08041;ENSOARG00000016017|K13762;ENSOARG00000016099|K04454	4	.	0	http://www.kegg.jp/pathway/map04022+K03121+K08041+K13762+K04454	no
Fanconi anemia pathway	map03460	2	49	78	7766	0.0940759	1	ENSOARG00000006192|K06640;ENSOARG00000009429|K10896;	ENSOARG00000006192|K06640;ENSOARG00000009429|K10896	2	.	0	http://www.kegg.jp/pathway/map03460+K06640+K10896	no
Regulation of lipolysis in adipocytes	map04923	2	53	78	7762	0.106822	1	ENSOARG00000002882|K04249;ENSOARG00000013527|K08041;	ENSOARG00000002882|K04249;ENSOARG00000013527|K08041	2	.	0	http://www.kegg.jp/pathway/map04923+K04249+K08041	no
Fatty acid metabolism	map01212	2	54	78	7761	0.110078	1	ENSOARG00000000829|K11262;ENSOARG00000017954|K01897;	ENSOARG00000000829|K11262;ENSOARG00000017954|K01897	2	.	0	http://www.kegg.jp/pathway/map01212+K11262+K01897	no
Purine metabolism	map00230	4	184	76	7631	0.122893	1	ENSOARG00000004952|K13988;ENSOARG00000008728|K13811;ENSOARG00000013527|K08041;ENSOARG00000016017|K13762;	ENSOARG00000004952|K13988;ENSOARG00000008728|K13811;ENSOARG00000013527|K08041;ENSOARG00000016017|K13762	4	.	0	http://www.kegg.jp/pathway/map00230+K13988+K13811+K08041+K13762	no
Primary bile acid biosynthesis	map00120	1	12	79	7803	0.124099	1	ENSOARG00000006004|K08764;	ENSOARG00000006004|K08764	1	.	0	http://www.kegg.jp/pathway/map00120+K08764	no
Lysine degradation	map00310	2	65	78	7750	0.147449	1	ENSOARG00000000637|K11420;ENSOARG00000004448|K06101;	ENSOARG00000000637|K11420;ENSOARG00000004448|K06101	2	.	0	http://www.kegg.jp/pathway/map00310+K11420+K06101	no
Long-term potentiation	map04720	2	66	78	7749	0.150966	1	ENSOARG00000013527|K08041;ENSOARG00000018416|K04515;	ENSOARG00000013527|K08041;ENSOARG00000018416|K04515	2	.	0	http://www.kegg.jp/pathway/map04720+K08041+K04515	no
Adrenergic signaling in cardiomyocytes	map04261	3	135	77	7680	0.164042	1	ENSOARG00000013527|K08041;ENSOARG00000016292|K04858;ENSOARG00000018416|K04515;	ENSOARG00000013527|K08041;ENSOARG00000016292|K04858;ENSOARG00000018416|K04515	3	.	0	http://www.kegg.jp/pathway/map04261+K08041+K04858+K04515	no
Gastric acid secretion	map04971	2	70	78	7745	0.165201	1	ENSOARG00000013527|K08041;ENSOARG00000018416|K04515;	ENSOARG00000013527|K08041;ENSOARG00000018416|K04515	2	.	0	http://www.kegg.jp/pathway/map04971+K08041+K04515	no
Thyroid hormone synthesis	map04918	2	71	78	7744	0.168797	1	ENSOARG00000002882|K04249;ENSOARG00000013527|K08041;	ENSOARG00000002882|K04249;ENSOARG00000013527|K08041	2	.	0	http://www.kegg.jp/pathway/map04918+K04249+K08041	no
Glycosaminoglycan biosynthesis - chondroitin sulfate / dermatan sulfate	map00532	1	19	79	7796	0.184489	1	ENSOARG00000010360|K00771;	ENSOARG00000010360|K00771	1	.	0	http://www.kegg.jp/pathway/map00532+K00771	no
Pantothenate and CoA biosynthesis	map00770	1	19	79	7796	0.184489	1	ENSOARG00000017549|K00207;	ENSOARG00000017549|K00207	1	.	0	http://www.kegg.jp/pathway/map00770+K00207	no
Phospholipase D signaling pathway	map04072	3	144	77	7671	0.186638	1	ENSOARG00000007998|K00901;ENSOARG00000013527|K08041;ENSOARG00000013843|K01528;	ENSOARG00000007998|K00901;ENSOARG00000013527|K08041;ENSOARG00000013843|K01528	3	.	0	http://www.kegg.jp/pathway/map04072+K00901+K08041+K01528	no
Aldosterone synthesis and secretion	map04925	2	76	78	7739	0.186967	1	ENSOARG00000013527|K08041;ENSOARG00000018416|K04515;	ENSOARG00000013527|K08041;ENSOARG00000018416|K04515	2	.	0	http://www.kegg.jp/pathway/map04925+K08041+K04515	no
RNA degradation	map03018	2	77	78	7738	0.190635	1	ENSOARG00000003508|K14442;ENSOARG00000007574|K01148;	ENSOARG00000003508|K14442;ENSOARG00000007574|K01148	2	.	0	http://www.kegg.jp/pathway/map03018+K14442+K01148	no
Proximal tubule bicarbonate reclamation	map04964	1	20	79	7795	0.192774	1	ENSOARG00000012378|K13575;	ENSOARG00000012378|K13575	1	.	0	http://www.kegg.jp/pathway/map04964+K13575	no
Insulin secretion	map04911	2	79	78	7736	0.198	1	ENSOARG00000013527|K08041;ENSOARG00000018416|K04515;	ENSOARG00000013527|K08041;ENSOARG00000018416|K04515	2	.	0	http://www.kegg.jp/pathway/map04911+K08041+K04515	no
Folate biosynthesis	map00790	1	21	79	7794	0.200975	1	ENSOARG00000021162|K15376;	ENSOARG00000021162|K15376	1	.	0	http://www.kegg.jp/pathway/map00790+K15376	no
Selenocompound metabolism	map00450	1	21	79	7794	0.200975	1	ENSOARG00000008728|K13811;	ENSOARG00000008728|K13811	1	.	0	http://www.kegg.jp/pathway/map00450+K13811	no
Dilated cardiomyopathy (DCM)	map05414	2	81	78	7734	0.205401	1	ENSOARG00000013527|K08041;ENSOARG00000016292|K04858;	ENSOARG00000013527|K08041;ENSOARG00000016292|K04858	2	.	0	http://www.kegg.jp/pathway/map05414+K08041+K04858	no
ErbB signaling pathway	map04012	2	81	78	7734	0.205401	1	ENSOARG00000010448|K05084;ENSOARG00000018416|K04515;	ENSOARG00000010448|K05084;ENSOARG00000018416|K04515	2	.	0	http://www.kegg.jp/pathway/map04012+K05084+K04515	no
Glycosaminoglycan biosynthesis - heparan sulfate / heparin	map00534	1	22	79	7793	0.209094	1	ENSOARG00000010360|K00771;	ENSOARG00000010360|K00771	1	.	0	http://www.kegg.jp/pathway/map00534+K00771	no
Sulfur metabolism	map00920	1	22	79	7793	0.209094	1	ENSOARG00000008728|K13811;	ENSOARG00000008728|K13811	1	.	0	http://www.kegg.jp/pathway/map00920+K13811	no
GnRH signaling pathway	map04912	2	82	78	7733	0.209113	1	ENSOARG00000013527|K08041;ENSOARG00000018416|K04515;	ENSOARG00000013527|K08041;ENSOARG00000018416|K04515	2	.	0	http://www.kegg.jp/pathway/map04912+K08041+K04515	no
p53 signaling pathway	map04115	2	83	78	7732	0.212833	1	ENSOARG00000006192|K06640;ENSOARG00000013137|K02084;	ENSOARG00000006192|K06640;ENSOARG00000013137|K02084	2	.	0	http://www.kegg.jp/pathway/map04115+K06640+K02084	no
Longevity regulating pathway	map04211	2	88	78	7727	0.23152	1	ENSOARG00000000637|K11420;ENSOARG00000013527|K08041;	ENSOARG00000000637|K11420;ENSOARG00000013527|K08041	2	.	0	http://www.kegg.jp/pathway/map04211+K11420+K08041	no
Legionellosis	map05134	2	90	78	7725	0.239028	1	ENSOARG00000009000|K06461;ENSOARG00000013137|K02084;	ENSOARG00000009000|K06461;ENSOARG00000013137|K02084	2	.	0	http://www.kegg.jp/pathway/map05134+K06461+K02084	no
Phototransduction - fly	map04745	1	26	79	7789	0.240764	1	ENSOARG00000018416|K04515;	ENSOARG00000018416|K04515	1	.	0	http://www.kegg.jp/pathway/map04745+K04515	no
Fatty acid elongation	map00062	1	27	79	7788	0.248484	1	ENSOARG00000009124|K10249;	ENSOARG00000009124|K10249	1	.	0	http://www.kegg.jp/pathway/map00062+K10249	no
Morphine addiction	map05032	2	93	78	7722	0.250314	1	ENSOARG00000013527|K08041;ENSOARG00000015499|K05175;	ENSOARG00000013527|K08041;ENSOARG00000015499|K05175	2	.	0	http://www.kegg.jp/pathway/map05032+K08041+K05175	no
Pancreatic secretion	map04972	2	93	78	7722	0.250314	1	ENSOARG00000012378|K13575;ENSOARG00000013527|K08041;	ENSOARG00000012378|K13575;ENSOARG00000013527|K08041	2	.	0	http://www.kegg.jp/pathway/map04972+K13575+K08041	no
Bile secretion	map04976	2	96	78	7719	0.261618	1	ENSOARG00000012378|K13575;ENSOARG00000013527|K08041;	ENSOARG00000012378|K13575;ENSOARG00000013527|K08041	2	.	0	http://www.kegg.jp/pathway/map04976+K13575+K08041	no
Inflammatory mediator regulation of TRP channels	map04750	2	96	78	7719	0.261618	1	ENSOARG00000013527|K08041;ENSOARG00000018416|K04515;	ENSOARG00000013527|K08041;ENSOARG00000018416|K04515	2	.	0	http://www.kegg.jp/pathway/map04750+K08041+K04515	no
Butanoate metabolism	map00650	1	29	79	7786	0.263691	1	ENSOARG00000020633|K00109;	ENSOARG00000020633|K00109	1	.	0	http://www.kegg.jp/pathway/map00650+K00109	no
Amoebiasis	map05146	2	98	78	7717	0.269158	1	ENSOARG00000009000|K06461;ENSOARG00000013527|K08041;	ENSOARG00000009000|K06461;ENSOARG00000013527|K08041	2	.	0	http://www.kegg.jp/pathway/map05146+K06461+K08041	no
Melanogenesis	map04916	2	98	78	7717	0.269158	1	ENSOARG00000013527|K08041;ENSOARG00000018416|K04515;	ENSOARG00000013527|K08041;ENSOARG00000018416|K04515	2	.	0	http://www.kegg.jp/pathway/map04916+K08041+K04515	no
Phosphatidylinositol signaling system	map04070	2	99	78	7716	0.272928	1	ENSOARG00000007998|K00901;ENSOARG00000018505|K13024;	ENSOARG00000007998|K00901;ENSOARG00000018505|K13024	2	.	0	http://www.kegg.jp/pathway/map04070+K00901+K13024	no
Axon guidance	map04360	3	177	77	7638	0.274959	1	ENSOARG00000006407|K05106;ENSOARG00000008094|K05110;ENSOARG00000018416|K04515;	ENSOARG00000006407|K05106;ENSOARG00000008094|K05110;ENSOARG00000018416|K04515	3	.	0	http://www.kegg.jp/pathway/map04360+K05106+K05110+K04515	no
Hippo signaling pathway - multiple species	map04392	1	31	79	7784	0.278595	1	ENSOARG00000001415|K16507;	ENSOARG00000001415|K16507	1	.	0	http://www.kegg.jp/pathway/map04392+K16507	no
Circadian entrainment	map04713	2	102	78	7713	0.284236	1	ENSOARG00000013527|K08041;ENSOARG00000018416|K04515;	ENSOARG00000013527|K08041;ENSOARG00000018416|K04515	2	.	0	http://www.kegg.jp/pathway/map04713+K08041+K04515	no
Glucagon signaling pathway	map04922	2	102	78	7713	0.284236	1	ENSOARG00000000829|K11262;ENSOARG00000018416|K04515;	ENSOARG00000000829|K11262;ENSOARG00000018416|K04515	2	.	0	http://www.kegg.jp/pathway/map04922+K11262+K04515	no
Mucin type O-glycan biosynthesis	map00512	1	32	79	7783	0.285935	1	ENSOARG00000004865|K00710;	ENSOARG00000004865|K00710	1	.	0	http://www.kegg.jp/pathway/map00512+K00710	no
Calcium signaling pathway	map04020	3	186	77	7629	0.29992	1	ENSOARG00000010448|K05084;ENSOARG00000013527|K08041;ENSOARG00000018416|K04515;	ENSOARG00000010448|K05084;ENSOARG00000013527|K08041;ENSOARG00000018416|K04515	3	.	0	http://www.kegg.jp/pathway/map04020+K05084+K08041+K04515	no
Autoimmune thyroid disease	map05320	1	34	79	7781	0.300394	1	ENSOARG00000002882|K04249;	ENSOARG00000002882|K04249	1	.	0	http://www.kegg.jp/pathway/map05320+K04249	no
Propanoate metabolism	map00640	1	34	79	7781	0.300394	1	ENSOARG00000000829|K11262;	ENSOARG00000000829|K11262	1	.	0	http://www.kegg.jp/pathway/map00640+K11262	no
Cholinergic synapse	map04725	2	107	78	7708	0.303046	1	ENSOARG00000013527|K08041;ENSOARG00000018416|K04515;	ENSOARG00000013527|K08041;ENSOARG00000018416|K04515	2	.	0	http://www.kegg.jp/pathway/map04725+K08041+K04515	no
Tuberculosis	map05152	3	188	77	7627	0.30549	1	ENSOARG00000009000|K06461;ENSOARG00000013137|K02084;ENSOARG00000018416|K04515;	ENSOARG00000009000|K06461;ENSOARG00000013137|K02084;ENSOARG00000018416|K04515	3	.	0	http://www.kegg.jp/pathway/map05152+K06461+K02084+K04515	no
MAPK signaling pathway	map04010	4	277	76	7538	0.31775	1	ENSOARG00000004918|K04358;ENSOARG00000008891|K04360;ENSOARG00000016099|K04454;ENSOARG00000016292|K04858;	ENSOARG00000004918|K04358;ENSOARG00000008891|K04360;ENSOARG00000016099|K04454;ENSOARG00000016292|K04858	4	.	0	http://www.kegg.jp/pathway/map04010+K04358+K04360+K04454+K04858	no
RNA transport	map03013	3	194	77	7621	0.322225	1	ENSOARG00000005628|K03262;ENSOARG00000009081|K14310;ENSOARG00000012602|K14321;	ENSOARG00000005628|K03262;ENSOARG00000009081|K14310;ENSOARG00000012602|K14321	3	.	0	http://www.kegg.jp/pathway/map03013+K03262+K14310+K14321	no
Alzheimer disease	map05010	3	195	77	7620	0.325017	1	ENSOARG00000013137|K02084;ENSOARG00000015056|K04520;ENSOARG00000020774|K08860;	ENSOARG00000013137|K02084;ENSOARG00000015056|K04520;ENSOARG00000020774|K08860	3	.	0	http://www.kegg.jp/pathway/map05010+K02084+K04520+K08860	no
beta-Alanine metabolism	map00410	1	38	79	7777	0.32845	1	ENSOARG00000017549|K00207;	ENSOARG00000017549|K00207	1	.	0	http://www.kegg.jp/pathway/map00410+K00207	no
Drug metabolism - other enzymes	map00983	1	38	79	7777	0.32845	1	ENSOARG00000017549|K00207;	ENSOARG00000017549|K00207	1	.	0	http://www.kegg.jp/pathway/map00983+K00207	no
Homologous recombination	map03440	1	38	79	7777	0.32845	1	ENSOARG00000010803|K10867;	ENSOARG00000010803|K10867	1	.	0	http://www.kegg.jp/pathway/map03440+K10867	no
Neurotrophin signaling pathway	map04722	2	119	78	7696	0.347795	1	ENSOARG00000008891|K04360;ENSOARG00000018416|K04515;	ENSOARG00000008891|K04360;ENSOARG00000018416|K04515	2	.	0	http://www.kegg.jp/pathway/map04722+K04360+K04515	no
Endocrine and other factor-regulated calcium reabsorption	map04961	1	43	79	7772	0.361962	1	ENSOARG00000013843|K01528;	ENSOARG00000013843|K01528	1	.	0	http://www.kegg.jp/pathway/map04961+K01528	no
Proteasome	map03050	1	43	79	7772	0.361962	1	ENSOARG00000007429|K02730;	ENSOARG00000007429|K02730	1	.	0	http://www.kegg.jp/pathway/map03050+K02730	no
Pyruvate metabolism	map00620	1	43	79	7772	0.361962	1	ENSOARG00000000829|K11262;	ENSOARG00000000829|K11262	1	.	0	http://www.kegg.jp/pathway/map00620+K11262	no
Oocyte meiosis	map04114	2	124	78	7691	0.366186	1	ENSOARG00000013527|K08041;ENSOARG00000018416|K04515;	ENSOARG00000013527|K08041;ENSOARG00000018416|K04515	2	.	0	http://www.kegg.jp/pathway/map04114+K08041+K04515	no
Apoptosis - multiple species	map04215	1	45	79	7770	0.374899	1	ENSOARG00000013137|K02084;	ENSOARG00000013137|K02084	1	.	0	http://www.kegg.jp/pathway/map04215+K02084	no
Fatty acid degradation	map00071	1	45	79	7770	0.374899	1	ENSOARG00000017954|K01897;	ENSOARG00000017954|K01897	1	.	0	http://www.kegg.jp/pathway/map00071+K01897	no
Nicotine addiction	map05033	1	45	79	7770	0.374899	1	ENSOARG00000015499|K05175;	ENSOARG00000015499|K05175	1	.	0	http://www.kegg.jp/pathway/map05033+K05175	no
Vasopressin-regulated water reabsorption	map04962	1	45	79	7770	0.374899	1	ENSOARG00000003665|K10414;	ENSOARG00000003665|K10414	1	.	0	http://www.kegg.jp/pathway/map04962+K10414	no
Dopaminergic synapse	map04728	2	129	78	7686	0.384384	1	ENSOARG00000004852|K04833;ENSOARG00000018416|K04515;	ENSOARG00000004852|K04833;ENSOARG00000018416|K04515	2	.	0	http://www.kegg.jp/pathway/map04728+K04833+K04515	no
Basal transcription factors	map03022	1	47	79	7768	0.387578	1	ENSOARG00000011276|K03121;	ENSOARG00000011276|K03121	1	.	0	http://www.kegg.jp/pathway/map03022+K03121	no
Regulation of actin cytoskeleton	map04810	3	218	77	7597	0.389017	1	ENSOARG00000004918|K04358;ENSOARG00000007108|K13710;ENSOARG00000009000|K06461;	ENSOARG00000004918|K04358;ENSOARG00000007108|K13710;ENSOARG00000009000|K06461	3	.	0	http://www.kegg.jp/pathway/map04810+K04358+K13710+K06461	no
Staphylococcus aureus infection	map05150	1	48	79	7767	0.393821	1	ENSOARG00000009000|K06461;	ENSOARG00000009000|K06461	1	.	0	http://www.kegg.jp/pathway/map05150+K06461	no
Aminoacyl-tRNA biosynthesis	map00970	1	49	79	7766	0.400002	1	ENSOARG00000010595|K01869;	ENSOARG00000010595|K01869	1	.	0	http://www.kegg.jp/pathway/map00970+K01869	no
Ovarian steroidogenesis	map04913	1	49	79	7766	0.400002	1	ENSOARG00000013527|K08041;	ENSOARG00000013527|K08041	1	.	0	http://www.kegg.jp/pathway/map04913+K08041	no
Cysteine and methionine metabolism	map00270	1	50	79	7765	0.406121	1	ENSOARG00000015380|K00558;	ENSOARG00000015380|K00558	1	.	0	http://www.kegg.jp/pathway/map00270+K00558	no
Cell adhesion molecules (CAMs)	map04514	2	137	78	7678	0.413033	1	ENSOARG00000009000|K06461;ENSOARG00000009380|K07378;	ENSOARG00000009000|K06461;ENSOARG00000009380|K07378	2	.	0	http://www.kegg.jp/pathway/map04514+K06461+K07378	no
Glycine, serine and threonine metabolism	map00260	1	52	79	7763	0.418173	1	ENSOARG00000009930|K01079;	ENSOARG00000009930|K01079	1	.	0	http://www.kegg.jp/pathway/map00260+K01079	no
N-Glycan biosynthesis	map00510	1	52	79	7763	0.418173	1	ENSOARG00000020315|K01230;	ENSOARG00000020315|K01230	1	.	0	http://www.kegg.jp/pathway/map00510+K01230	no
cAMP signaling pathway	map04024	3	232	77	7583	0.427365	1	ENSOARG00000002882|K04249;ENSOARG00000013527|K08041;ENSOARG00000018416|K04515;	ENSOARG00000002882|K04249;ENSOARG00000013527|K08041;ENSOARG00000018416|K04515	3	.	0	http://www.kegg.jp/pathway/map04024+K04249+K08041+K04515	no
Longevity regulating pathway - multiple species	map04213	1	55	79	7760	0.435801	1	ENSOARG00000013527|K08041;	ENSOARG00000013527|K08041	1	.	0	http://www.kegg.jp/pathway/map04213+K08041	no
Ras signaling pathway	map04014	3	236	77	7579	0.438182	1	ENSOARG00000003301|K17637;ENSOARG00000004918|K04358;ENSOARG00000008891|K04360;	ENSOARG00000003301|K17637;ENSOARG00000004918|K04358;ENSOARG00000008891|K04360	3	.	0	http://www.kegg.jp/pathway/map04014+K17637+K04358+K04360	no
Apelin signaling pathway	map04371	2	145	78	7670	0.441029	1	ENSOARG00000013527|K08041;ENSOARG00000016099|K04454;	ENSOARG00000013527|K08041;ENSOARG00000016099|K04454	2	.	0	http://www.kegg.jp/pathway/map04371+K08041+K04454	no
Cellular senescence	map04218	2	150	78	7665	0.458161	1	ENSOARG00000006192|K06640;ENSOARG00000010803|K10867;	ENSOARG00000006192|K06640;ENSOARG00000010803|K10867	2	.	0	http://www.kegg.jp/pathway/map04218+K06640+K10867	no
Phagosome	map04145	2	150	78	7665	0.458161	1	ENSOARG00000003665|K10414;ENSOARG00000009000|K06461;	ENSOARG00000003665|K10414;ENSOARG00000009000|K06461	2	.	0	http://www.kegg.jp/pathway/map04145+K10414+K06461	no
Amyotrophic lateral sclerosis (ALS)	map05014	1	60	79	7755	0.464016	1	ENSOARG00000013137|K02084;	ENSOARG00000013137|K02084	1	.	0	http://www.kegg.jp/pathway/map05014+K02084	no
Glycerolipid metabolism	map00561	1	62	79	7753	0.474908	1	ENSOARG00000007998|K00901;	ENSOARG00000007998|K00901	1	.	0	http://www.kegg.jp/pathway/map00561+K00901	no
Leishmaniasis	map05140	1	62	79	7753	0.474908	1	ENSOARG00000009000|K06461;	ENSOARG00000009000|K06461	1	.	0	http://www.kegg.jp/pathway/map05140+K06461	no
Taste transduction	map04742	1	63	79	7752	0.480271	1	ENSOARG00000015499|K05175;	ENSOARG00000015499|K05175	1	.	0	http://www.kegg.jp/pathway/map04742+K05175	no
Apoptosis	map04210	2	158	78	7657	0.484945	1	ENSOARG00000013137|K02084;ENSOARG00000020774|K08860;	ENSOARG00000013137|K02084;ENSOARG00000020774|K08860	2	.	0	http://www.kegg.jp/pathway/map04210+K02084+K08860	no
Retrograde endocannabinoid signaling	map04723	2	158	78	7657	0.484945	1	ENSOARG00000013527|K08041;ENSOARG00000015499|K05175;	ENSOARG00000013527|K08041;ENSOARG00000015499|K05175	2	.	0	http://www.kegg.jp/pathway/map04723+K08041+K05175	no
mTOR signaling pathway	map04150	2	159	78	7656	0.488237	1	ENSOARG00000009682|K08267;ENSOARG00000012741|K20410;	ENSOARG00000009682|K08267;ENSOARG00000012741|K20410	2	.	0	http://www.kegg.jp/pathway/map04150+K08267+K20410	no
Mitophagy - animal	map04137	1	66	79	7749	0.496039	1	ENSOARG00000020774|K08860;	ENSOARG00000020774|K08860	1	.	0	http://www.kegg.jp/pathway/map04137+K08860	no
Amphetamine addiction	map05031	1	68	79	7747	0.506288	1	ENSOARG00000018416|K04515;	ENSOARG00000018416|K04515	1	.	0	http://www.kegg.jp/pathway/map05031+K04515	no
Arrhythmogenic right ventricular cardiomyopathy (ARVC)	map05412	1	68	79	7747	0.506288	1	ENSOARG00000016292|K04858;	ENSOARG00000016292|K04858	1	.	0	http://www.kegg.jp/pathway/map05412+K04858	no
Glioma	map05214	1	68	79	7747	0.506288	1	ENSOARG00000018416|K04515;	ENSOARG00000018416|K04515	1	.	0	http://www.kegg.jp/pathway/map05214+K04515	no
Synaptic vesicle cycle	map04721	1	69	79	7746	0.511335	1	ENSOARG00000013843|K01528;	ENSOARG00000013843|K01528	1	.	0	http://www.kegg.jp/pathway/map04721+K01528	no
Acute myeloid leukemia	map05221	1	70	79	7745	0.516331	1	ENSOARG00000009000|K06461;	ENSOARG00000009000|K06461	1	.	0	http://www.kegg.jp/pathway/map05221+K06461	no
MicroRNAs in cancer	map05206	2	168	78	7647	0.517275	1	ENSOARG00000010448|K05084;ENSOARG00000015380|K00558;	ENSOARG00000010448|K05084;ENSOARG00000015380|K00558	2	.	0	http://www.kegg.jp/pathway/map05206+K05084+K00558	no
Adipocytokine signaling pathway	map04920	1	73	79	7742	0.531018	1	ENSOARG00000017954|K01897;	ENSOARG00000017954|K01897	1	.	0	http://www.kegg.jp/pathway/map04920+K01897	no
Hippo signaling pathway - fly	map04391	1	73	79	7742	0.531018	1	ENSOARG00000001415|K16507;	ENSOARG00000001415|K16507	1	.	0	http://www.kegg.jp/pathway/map04391+K16507	no
Melanoma	map05218	1	73	79	7742	0.531018	1	ENSOARG00000004918|K04358;	ENSOARG00000004918|K04358	1	.	0	http://www.kegg.jp/pathway/map05218+K04358	no
Transcriptional misregulation in cancer	map05202	2	178	78	7637	0.548261	1	ENSOARG00000009000|K06461;ENSOARG00000016099|K04454;	ENSOARG00000009000|K06461;ENSOARG00000016099|K04454	2	.	0	http://www.kegg.jp/pathway/map05202+K06461+K04454	no
Protein processing in endoplasmic reticulum	map04141	2	179	78	7636	0.551284	1	ENSOARG00000020315|K01230;ENSOARG00000020774|K08860;	ENSOARG00000020315|K01230;ENSOARG00000020774|K08860	2	.	0	http://www.kegg.jp/pathway/map04141+K01230+K08860	no
Biosynthesis of amino acids	map01230	1	78	79	7737	0.554524	1	ENSOARG00000009930|K01079;	ENSOARG00000009930|K01079	1	.	0	http://www.kegg.jp/pathway/map01230+K01079	no
Ferroptosis	map04216	1	78	79	7737	0.554524	1	ENSOARG00000017954|K01897;	ENSOARG00000017954|K01897	1	.	0	http://www.kegg.jp/pathway/map04216+K01897	no
Hypertrophic cardiomyopathy (HCM)	map05410	1	78	79	7737	0.554524	1	ENSOARG00000016292|K04858;	ENSOARG00000016292|K04858	1	.	0	http://www.kegg.jp/pathway/map05410+K04858	no
Cardiac muscle contraction	map04260	1	79	79	7736	0.559084	1	ENSOARG00000016292|K04858;	ENSOARG00000016292|K04858	1	.	0	http://www.kegg.jp/pathway/map04260+K04858	no
ABC transporters	map02010	1	81	79	7734	0.568065	1	ENSOARG00000003073|K05657;	ENSOARG00000003073|K05657	1	.	0	http://www.kegg.jp/pathway/map02010+K05657	no
Pertussis	map05133	1	81	79	7734	0.568065	1	ENSOARG00000009000|K06461;	ENSOARG00000009000|K06461	1	.	0	http://www.kegg.jp/pathway/map05133+K06461	no
Complement and coagulation cascades	map04610	1	85	79	7730	0.585489	1	ENSOARG00000009000|K06461;	ENSOARG00000009000|K06461	1	.	0	http://www.kegg.jp/pathway/map04610+K06461	no
Gap junction	map04540	1	88	79	7727	0.5981	1	ENSOARG00000013527|K08041;	ENSOARG00000013527|K08041	1	.	0	http://www.kegg.jp/pathway/map04540+K08041	no
EGFR tyrosine kinase inhibitor resistance	map01521	1	89	79	7726	0.602219	1	ENSOARG00000010448|K05084;	ENSOARG00000010448|K05084	1	.	0	http://www.kegg.jp/pathway/map01521+K05084	no
Hematopoietic cell lineage	map04640	1	90	79	7725	0.606296	1	ENSOARG00000009000|K06461;	ENSOARG00000009000|K06461	1	.	0	http://www.kegg.jp/pathway/map04640+K06461	no
Estrogen signaling pathway	map04915	1	94	79	7721	0.622197	1	ENSOARG00000013527|K08041;	ENSOARG00000013527|K08041	1	.	0	http://www.kegg.jp/pathway/map04915+K08041	no
Glycerophospholipid metabolism	map00564	1	95	79	7720	0.626071	1	ENSOARG00000007998|K00901;	ENSOARG00000007998|K00901	1	.	0	http://www.kegg.jp/pathway/map00564+K00901	no
Salmonella infection	map05132	1	95	79	7720	0.626071	1	ENSOARG00000003665|K10414;	ENSOARG00000003665|K10414	1	.	0	http://www.kegg.jp/pathway/map05132+K10414	no
Fc gamma R-mediated phagocytosis	map04666	1	96	79	7719	0.629907	1	ENSOARG00000017838|K12562;	ENSOARG00000017838|K12562	1	.	0	http://www.kegg.jp/pathway/map04666+K12562	no
Salivary secretion	map04970	1	96	79	7719	0.629907	1	ENSOARG00000013527|K08041;	ENSOARG00000013527|K08041	1	.	0	http://www.kegg.jp/pathway/map04970+K08041	no
Progesterone-mediated oocyte maturation	map04914	1	97	79	7718	0.633704	1	ENSOARG00000013527|K08041;	ENSOARG00000013527|K08041	1	.	0	http://www.kegg.jp/pathway/map04914+K08041	no
Herpes simplex infection	map05168	2	209	78	7606	0.635403	1	ENSOARG00000011276|K03121;ENSOARG00000020774|K08860;	ENSOARG00000011276|K03121;ENSOARG00000020774|K08860	2	.	0	http://www.kegg.jp/pathway/map05168+K03121+K08860	no
Proteoglycans in cancer	map05205	2	211	78	7604	0.640558	1	ENSOARG00000010448|K05084;ENSOARG00000018416|K04515;	ENSOARG00000010448|K05084;ENSOARG00000018416|K04515	2	.	0	http://www.kegg.jp/pathway/map05205+K05084+K04515	no
Choline metabolism in cancer	map05231	1	99	79	7716	0.641182	1	ENSOARG00000007998|K00901;	ENSOARG00000007998|K00901	1	.	0	http://www.kegg.jp/pathway/map05231+K00901	no
Endocrine resistance	map01522	1	100	79	7715	0.644865	1	ENSOARG00000013527|K08041;	ENSOARG00000013527|K08041	1	.	0	http://www.kegg.jp/pathway/map01522+K08041	no
Pyrimidine metabolism	map00240	1	103	79	7712	0.65569	1	ENSOARG00000017549|K00207;	ENSOARG00000017549|K00207	1	.	0	http://www.kegg.jp/pathway/map00240+K00207	no
Small cell lung cancer	map05222	1	107	79	7708	0.669618	1	ENSOARG00000013137|K02084;	ENSOARG00000013137|K02084	1	.	0	http://www.kegg.jp/pathway/map05222+K02084	no
Insulin resistance	map04931	1	108	79	7707	0.673013	1	ENSOARG00000017050|K08749;	ENSOARG00000017050|K08749	1	.	0	http://www.kegg.jp/pathway/map04931+K08749	no
HIF-1 signaling pathway	map04066	1	111	79	7704	0.68299	1	ENSOARG00000018416|K04515;	ENSOARG00000018416|K04515	1	.	0	http://www.kegg.jp/pathway/map04066+K04515	no
Chagas disease (American trypanosomiasis)	map05142	1	115	79	7700	0.695827	1	ENSOARG00000013527|K08041;	ENSOARG00000013527|K08041	1	.	0	http://www.kegg.jp/pathway/map05142+K08041	no
Leukocyte transendothelial migration	map04670	1	115	79	7700	0.695827	1	ENSOARG00000009000|K06461;	ENSOARG00000009000|K06461	1	.	0	http://www.kegg.jp/pathway/map04670+K06461	no
Platelet activation	map04611	1	115	79	7700	0.695827	1	ENSOARG00000013527|K08041;	ENSOARG00000013527|K08041	1	.	0	http://www.kegg.jp/pathway/map04611+K08041	no
Measles	map05162	1	118	79	7697	0.705116	1	ENSOARG00000020774|K08860;	ENSOARG00000020774|K08860	1	.	0	http://www.kegg.jp/pathway/map05162+K08860	no
Serotonergic synapse	map04726	1	118	79	7697	0.705116	1	ENSOARG00000015056|K04520;	ENSOARG00000015056|K04520	1	.	0	http://www.kegg.jp/pathway/map04726+K04520	no
Vascular smooth muscle contraction	map04270	1	119	79	7696	0.70815	1	ENSOARG00000013527|K08041;	ENSOARG00000013527|K08041	1	.	0	http://www.kegg.jp/pathway/map04270+K08041	no
Glutamatergic synapse	map04724	1	121	79	7694	0.714125	1	ENSOARG00000013527|K08041;	ENSOARG00000013527|K08041	1	.	0	http://www.kegg.jp/pathway/map04724+K08041	no
Hepatitis C	map05160	1	121	79	7694	0.714125	1	ENSOARG00000020774|K08860;	ENSOARG00000020774|K08860	1	.	0	http://www.kegg.jp/pathway/map05160+K08860	no
Relaxin signaling pathway	map04926	1	122	79	7693	0.717067	1	ENSOARG00000013527|K08041;	ENSOARG00000013527|K08041	1	.	0	http://www.kegg.jp/pathway/map04926+K08041	no
AMPK signaling pathway	map04152	1	124	79	7691	0.722863	1	ENSOARG00000000829|K11262;	ENSOARG00000000829|K11262	1	.	0	http://www.kegg.jp/pathway/map04152+K11262	no
Carbon metabolism	map01200	1	128	79	7687	0.734103	1	ENSOARG00000009930|K01079;	ENSOARG00000009930|K01079	1	.	0	http://www.kegg.jp/pathway/map01200+K01079	no
HTLV-I infection	map05166	2	262	78	7553	0.753574	1	ENSOARG00000006192|K06640;ENSOARG00000013527|K08041;	ENSOARG00000006192|K06640;ENSOARG00000013527|K08041	2	.	0	http://www.kegg.jp/pathway/map05166+K06640+K08041	no
Fluid shear stress and atherosclerosis	map05418	1	138	79	7677	0.760273	1	ENSOARG00000016099|K04454;	ENSOARG00000016099|K04454	1	.	0	http://www.kegg.jp/pathway/map05418+K04454	no
Cell cycle	map04110	1	139	79	7676	0.762746	1	ENSOARG00000006192|K06640;	ENSOARG00000006192|K06640	1	.	0	http://www.kegg.jp/pathway/map04110+K06640	no
Autophagy - animal	map04140	1	140	79	7675	0.765193	1	ENSOARG00000020774|K08860;	ENSOARG00000020774|K08860	1	.	0	http://www.kegg.jp/pathway/map04140+K08860	no
Wnt signaling pathway	map04310	1	140	79	7675	0.765193	1	ENSOARG00000018416|K04515;	ENSOARG00000018416|K04515	1	.	0	http://www.kegg.jp/pathway/map04310+K04515	no
Neuroactive ligand-receptor interaction	map04080	2	269	78	7546	0.766475	1	ENSOARG00000002882|K04249;ENSOARG00000015499|K05175;	ENSOARG00000002882|K04249;ENSOARG00000015499|K05175	2	.	0	http://www.kegg.jp/pathway/map04080+K04249+K05175	no
Insulin signaling pathway	map04910	1	144	79	7671	0.774736	1	ENSOARG00000000829|K11262;	ENSOARG00000000829|K11262	1	.	0	http://www.kegg.jp/pathway/map04910+K11262	no
Hepatitis B	map05161	1	150	79	7665	0.788337	1	ENSOARG00000013137|K02084;	ENSOARG00000013137|K02084	1	.	0	http://www.kegg.jp/pathway/map05161+K02084	no
NOD-like receptor signaling pathway	map04621	1	151	79	7664	0.790524	1	ENSOARG00000006023|K12796;	ENSOARG00000006023|K12796	1	.	0	http://www.kegg.jp/pathway/map04621+K12796	no
Breast cancer	map05224	1	155	79	7660	0.79905	1	ENSOARG00000004918|K04358;	ENSOARG00000004918|K04358	1	.	0	http://www.kegg.jp/pathway/map05224+K04358	no
Influenza A	map05164	1	160	79	7655	0.809226	1	ENSOARG00000020774|K08860;	ENSOARG00000020774|K08860	1	.	0	http://www.kegg.jp/pathway/map05164+K08860	no
Pathways in cancer	map05200	4	541	76	7274	0.812285	1	ENSOARG00000004918|K04358;ENSOARG00000013137|K02084;ENSOARG00000013527|K08041;ENSOARG00000018416|K04515;	ENSOARG00000004918|K04358;ENSOARG00000013137|K02084;ENSOARG00000013527|K08041;ENSOARG00000018416|K04515	4	.	0	http://www.kegg.jp/pathway/map05200+K04358+K02084+K08041+K04515	no
Gastric cancer	map05226	1	162	79	7653	0.813152	1	ENSOARG00000004918|K04358;	ENSOARG00000004918|K04358	1	.	0	http://www.kegg.jp/pathway/map05226+K04358	no
Alcoholism	map05034	1	170	79	7645	0.828076	1	ENSOARG00000008891|K04360;	ENSOARG00000008891|K04360	1	.	0	http://www.kegg.jp/pathway/map05034+K04360	no
Parkinson disease	map05012	1	171	79	7644	0.829857	1	ENSOARG00000013137|K02084;	ENSOARG00000013137|K02084	1	.	0	http://www.kegg.jp/pathway/map05012+K02084	no
Non-alcoholic fatty liver disease (NAFLD)	map04932	1	176	79	7639	0.838491	1	ENSOARG00000020774|K08860;	ENSOARG00000020774|K08860	1	.	0	http://www.kegg.jp/pathway/map04932+K08860	no
Chemokine signaling pathway	map04062	1	180	79	7635	0.845085	1	ENSOARG00000013527|K08041;	ENSOARG00000013527|K08041	1	.	0	http://www.kegg.jp/pathway/map04062+K08041	no
Epstein-Barr virus infection	map05169	1	182	79	7633	0.848282	1	ENSOARG00000020774|K08860;	ENSOARG00000020774|K08860	1	.	0	http://www.kegg.jp/pathway/map05169+K08860	no
Necroptosis	map04217	1	183	79	7632	0.849856	1	ENSOARG00000018416|K04515;	ENSOARG00000018416|K04515	1	.	0	http://www.kegg.jp/pathway/map04217+K04515	no
PI3K-Akt signaling pathway	map04151	2	344	78	7471	0.871895	1	ENSOARG00000004918|K04358;ENSOARG00000008891|K04360;	ENSOARG00000004918|K04358;ENSOARG00000008891|K04360	2	.	0	http://www.kegg.jp/pathway/map04151+K04358+K04360	no
Huntington disease	map05016	1	220	79	7595	0.898016	1	ENSOARG00000013137|K02084;	ENSOARG00000013137|K02084	1	.	0	http://www.kegg.jp/pathway/map05016+K02084	no
Human papillomavirus infection	map05165	1	315	79	7500	0.962547	1	ENSOARG00000006192|K06640;	ENSOARG00000006192|K06640	1	.	0	http://www.kegg.jp/pathway/map05165+K06640	no
Ribosome	map03010	1	390	79	7425	0.983168	1	ENSOARG00000013000|K02996;	ENSOARG00000013000|K02996	1	.	0	http://www.kegg.jp/pathway/map03010+K02996	no
Olfactory transduction	map04740	1	603	79	7212	0.998339	1	ENSOARG00000018416|K04515;	ENSOARG00000018416|K04515	1	.	0	http://www.kegg.jp/pathway/map04740+K04515	no
