# Supplementary material for: Comparative Transcriptomics Identify Key Hypothalamic Circular RNAs that Participate in Sheep (Ovis aries) Reproduction
Source: Animals (Basel). 2019 Aug 14;9(8):557. doi: 10.3390/ani9080557 (PMC6721059; doi:10.3390/ani9080557)
Supplement: Supplementary file 1 [file animals-09-00557-s001.zip › Additional files/Table S7.xlsx]

## Sheet: Sheet1
miRNA_Name	circRNA_ID	Binding_Site_Number
oar-miR-136	oar_circ_0035241	1
oar-miR-150	oar_circ_0023444	1
oar-miR-152	oar_circ_0009559	1
oar-miR-154b-5p	oar_circ_0012858	1
oar-miR-181a	oar_circ_0021516	1
oar-miR-181a	oar_circ_0021518	1
oar-miR-181a	oar_circ_0021519	1
oar-miR-191	oar_circ_0041473	1
oar-miR-191	oar_circ_0041478	1
oar-miR-191	oar_circ_0041483	1
oar-miR-200c	oar_circ_0001197	1
oar-miR-200c	oar_circ_0001198	1
oar-miR-200c	oar_circ_0001199	1
oar-miR-200c	oar_circ_0001200	1
oar-miR-200c	oar_circ_0001201	1
oar-miR-200c	oar_circ_0001202	1
oar-miR-200c	oar_circ_0001203	1
oar-miR-200c	oar_circ_0001204	1
oar-miR-200c	oar_circ_0030483	1
oar-miR-21	oar_circ_0018425	1
oar-miR-21	oar_circ_0018426	1
oar-miR-21	oar_circ_0025061	1
oar-miR-21	oar_circ_0025062	1
oar-miR-221	oar_circ_0028397	1
oar-miR-26a	oar_circ_0013381	1
oar-miR-27a	oar_circ_0028575	1
oar-miR-29b	oar_circ_0011833	1
oar-miR-329a-5p	oar_circ_0002860	1
oar-miR-329a-5p	oar_circ_0002861	1
oar-miR-329a-5p	oar_circ_0002862	1
oar-miR-329a-5p	oar_circ_0009118	1
oar-miR-329a-5p	oar_circ_0041706	1
oar-miR-329b-5p	oar_circ_0000034	1
oar-miR-329b-5p	oar_circ_0000039	1
oar-miR-329b-5p	oar_circ_0001196	1
oar-miR-329b-5p	oar_circ_0007610	1
oar-miR-329b-5p	oar_circ_0007611	1
oar-miR-329b-5p	oar_circ_0008167	1
oar-miR-329b-5p	oar_circ_0009235	1
oar-miR-329b-5p	oar_circ_0034736	1
oar-miR-362	oar_circ_0009118	1
oar-miR-362	oar_circ_0029735	1
oar-miR-362	oar_circ_0029736	1
oar-miR-362	oar_circ_0029737	1
oar-miR-362	oar_circ_0034306	1
oar-miR-370-3p	oar_circ_0026015	1
oar-miR-370-3p	oar_circ_0026016	1
oar-miR-370-3p	oar_circ_0026018	1
oar-miR-370-3p	oar_circ_0026019	1
oar-miR-370-3p	oar_circ_0026020	1
oar-miR-370-3p	oar_circ_0029165	1
oar-miR-370-3p	oar_circ_0029166	1
oar-miR-380-5p	oar_circ_0011548	1
oar-miR-410-5p	oar_circ_0033076	1
oar-miR-410-5p	oar_circ_0033077	1
oar-miR-410-5p	oar_circ_0033078	1
oar-miR-410-5p	oar_circ_0033079	1
oar-miR-410-5p	oar_circ_0033080	1
oar-miR-410-5p	oar_circ_0033081	1
oar-miR-412-3p	oar_circ_0010862	1
oar-miR-412-3p	oar_circ_0010863	1
oar-miR-412-3p	oar_circ_0010864	1
oar-miR-432	oar_circ_0031058	1
oar-miR-432	oar_circ_0031059	1
oar-miR-432	oar_circ_0031060	1
oar-miR-432	oar_circ_0031061	1
oar-miR-432	oar_circ_0031062	1
oar-miR-485-5p	oar_circ_0004768	1
oar-miR-487a-5p	oar_circ_0008167	1
oar-miR-487a-5p	oar_circ_0008168	1
oar-miR-487b-5p	oar_circ_0035561	1
oar-miR-493-5p	oar_circ_0022233	1
oar-miR-493-5p	oar_circ_0022234	1
oar-miR-493-5p	oar_circ_0022235	1
oar-miR-494-3p	oar_circ_0020689	1
oar-miR-494-3p	oar_circ_0020690	1
oar-miR-494-3p	oar_circ_0020691	1
oar-miR-495-5p	oar_circ_0008909	1
oar-miR-495-5p	oar_circ_0024120	1
oar-miR-495-5p	oar_circ_0024121	1
oar-miR-539-3p	oar_circ_0000712	1
oar-miR-539-3p	oar_circ_0000713	1
oar-miR-541-5p	oar_circ_0010962	1
oar-miR-541-5p	oar_circ_0010963	1
oar-miR-541-5p	oar_circ_0027954	1
oar-miR-544-3p	oar_circ_0036008	1
oar-miR-544-3p	oar_circ_0036009	1
oar-miR-544-3p	oar_circ_0036012	1
oar-miR-544-3p	oar_circ_0036013	1
oar-miR-544-3p	oar_circ_0036014	1
oar-miR-544-3p	oar_circ_0036015	1
oar-miR-544-5p	oar_circ_0009442	1
oar-miR-654-3p	oar_circ_0022651	1
oar-miR-654-3p	oar_circ_0022652	1
oar-miR-654-3p	oar_circ_0036889	1
oar-miR-654-3p	oar_circ_0037112	1
oar-miR-654-3p	oar_circ_0037113	1
oar-miR-654-3p	oar_circ_0037116	1
oar-miR-654-5p	oar_circ_0012372	1
oar-miR-665-3p	oar_circ_0012109	1
oar-miR-665-3p	oar_circ_0012110	1
oar-miR-665-3p	oar_circ_0012111	1
oar-miR-665-3p	oar_circ_0012113	1
oar-miR-665-3p	oar_circ_0012114	1
oar-miR-665-3p	oar_circ_0012115	1
oar-miR-665-3p	oar_circ_0012117	1
oar-miR-665-3p	oar_circ_0012118	1
oar-miR-665-3p	oar_circ_0012119	1
oar-miR-665-3p	oar_circ_0012120	1
oar-miR-665-3p	oar_circ_0012122	1
oar-miR-665-3p	oar_circ_0012123	1
oar-miR-665-5p	oar_circ_0009271	1
