# Supplementary material for: Comparative Transcriptomics Identify Key Hypothalamic Circular RNAs that Participate in Sheep (Ovis aries) Reproduction
Source: Animals (Basel). 2019 Aug 14;9(8):557. doi: 10.3390/ani9080557 (PMC6721059; doi:10.3390/ani9080557)
Supplement: Supplementary file 1 [file animals-09-00557-s001.zip › Additional files/Table S8.xlsx]

## Sheet: Sheet1
Ortholog of target gene	Representative transcript	Gene name	3P-seq tags + 5	Conserved sites total	Conserved 8mer sites	Conserved 7mer-m8 sites	Conserved 7mer-A1 sites	Poorly conserved sites total	Poorly conserved 8mer sites	Poorly conserved 7mer-m8 sites	Poorly conserved 7mer-A1 sites	6mer sites	Representative miRNA	Cumulative weighted context++ score	Total context++ score	Aggregate PCT	Previous TargetScan publication(s)
GATS	ENST00000436886.2	GATS, stromal antigen 3 opposite strand	86	2	2	0	0	0	0	0	0	0	mmu-miR-665-3p	-1.69	-1.77	N/A
PKDCC	ENST00000294964.5	protein kinase domain containing, cytoplasmic	123	1	1	0	0	2	2	0	0	0	mmu-miR-665-3p	-0.86	-0.86	N/A
CCDC74A	ENST00000467992.2	coiled-coil domain containing 74A	5	1	1	0	0	1	0	1	0	0	mmu-miR-665-3p	-0.68	-0.68	N/A
DIAPH1	ENST00000389054.3	diaphanous-related formin 1	399	1	0	1	0	2	0	2	0	4	mmu-miR-665-3p	-0.65	-0.65	N/A	2007
BTN2A2	ENST00000432533.2	butyrophilin, subfamily 2, member A2	125	2	0	0	2	1	1	0	0	1	mmu-miR-665-3p	-0.64	-0.65	N/A
BTN3A1	ENST00000425234.2	butyrophilin, subfamily 3, member A1	5	1	0	0	1	2	1	0	1	1	mmu-miR-665-3p	-0.6	-0.92	N/A
PRSS8	ENST00000317508.6	protease, serine, 8	5	1	1	0	0	1	0	1	0	0	mmu-miR-665-3p	-0.58	-0.58	N/A
GDPD5	ENST00000443276.2	glycerophosphodiester phosphodiesterase domain containing 5	8	1	1	0	0	2	0	2	0	1	mmu-miR-665-3p	-0.57	-0.57	N/A
DCTN3	ENST00000447983.2	dynactin 3 (p22)	1816	2	2	0	0	0	0	0	0	1	mmu-miR-665-3p	-0.56	-0.56	N/A
ANKRD65	ENST00000520296.1	ankyrin repeat domain 65	5	1	1	0	0	0	0	0	0	0	mmu-miR-665-3p	-0.55	-0.55	N/A
BTN2A1	ENST00000429381.1	butyrophilin, subfamily 2, member A1	839	1	0	0	1	2	1	0	1	1	mmu-miR-665-3p	-0.55	-0.55	N/A
RFXANK	ENST00000353145.1	regulatory factor X-associated ankyrin-containing protein	2548	1	1	0	0	0	0	0	0	0	mmu-miR-665-3p	-0.54	-0.54	N/A
FXYD7	ENST00000270310.2	FXYD domain containing ion transport regulator 7	5	1	0	1	0	1	0	1	0	0	mmu-miR-665-3p	-0.5	-0.5	N/A	2007
JPH4	ENST00000356300.4	junctophilin 4	5	1	1	0	0	0	0	0	0	1	mmu-miR-665-3p	-0.48	-0.48	N/A
CORO2B	ENST00000261861.5	coronin, actin binding protein, 2B	751	1	1	0	0	2	0	1	1	0	mmu-miR-665-3p	-0.48	-0.48	N/A	2007
STK35	ENST00000381482.3	serine/threonine kinase 35	263	1	1	0	0	2	1	1	0	1	mmu-miR-665-3p	-0.48	-0.5	N/A
RBPJL	ENST00000372741.3	recombination signal binding protein for immunoglobulin kappa J region-like	5	1	1	0	0	0	0	0	0	1	mmu-miR-665-3p	-0.47	-0.47	N/A
MCRS1	ENST00000546244.1	microspherule protein 1	914	1	1	0	0	0	0	0	0	0	mmu-miR-665-3p	-0.47	-0.47	N/A	2007
CHKB	ENST00000406938.2	choline kinase beta	129	1	1	0	0	0	0	0	0	0	mmu-miR-665-3p	-0.46	-0.57	N/A	2007
ANKRD13C	ENST00000370944.4	ankyrin repeat domain 13C	369	1	1	0	0	0	0	0	0	0	mmu-miR-665-3p	-0.46	-0.46	N/A	2007
SH2D4B	ENST00000339284.2	SH2 domain containing 4B	5	1	1	0	0	2	1	0	1	0	mmu-miR-665-3p	-0.45	-0.45	N/A
COPS7B	ENST00000373608.3	COP9 signalosome subunit 7B	331	1	0	1	0	1	0	1	0	0	mmu-miR-665-3p	-0.44	-0.44	N/A	2007
ALG8	ENST00000376156.3	ALG8, alpha-1,3-glucosyltransferase	2908	1	1	0	0	0	0	0	0	0	mmu-miR-665-3p	-0.44	-0.44	N/A
HOXB5	ENST00000239151.5	homeobox B5	55	1	1	0	0	0	0	0	0	0	mmu-miR-665-3p	-0.44	-0.44	N/A	2007
NNAT	ENST00000062104.2	neuronatin	5	1	1	0	0	0	0	0	0	0	mmu-miR-665-3p	-0.44	-0.44	N/A	2007
RNF135	ENST00000535306.2	ring finger protein 135	65	1	0	1	0	2	1	0	1	0	mmu-miR-665-3p	-0.44	-0.6	N/A
WNT2B	ENST00000369686.5	wingless-type MMTV integration site family, member 2B	5	1	1	0	0	3	1	2	0	2	mmu-miR-665-3p	-0.43	-0.43	N/A
LSP1	ENST00000311604.3	lymphocyte-specific protein 1	5	1	1	0	0	0	0	0	0	0	mmu-miR-665-3p	-0.43	-0.43	N/A
SYN1	ENST00000340666.4	synapsin I	17	1	0	1	0	1	1	0	0	1	mmu-miR-665-3p	-0.42	-0.42	N/A
ENO2	ENST00000545045.2	enolase 2 (gamma, neuronal)	100	1	1	0	0	0	0	0	0	0	mmu-miR-665-3p	-0.42	-0.42	N/A	2007
PRR3	ENST00000376560.3	proline rich 3	1145	1	1	0	0	1	0	1	0	0	mmu-miR-665-3p	-0.42	-0.57	N/A
SOX17	ENST00000297316.4	SRY (sex determining region Y)-box 17	65	1	0	0	1	1	0	0	1	0	mmu-miR-665-3p	-0.42	-0.42	N/A
SYT2	ENST00000367267.1	synaptotagmin II	5	1	1	0	0	3	1	1	1	3	mmu-miR-665-3p	-0.41	-0.41	N/A
GSX2	ENST00000503800.1	GS homeobox 2	5	1	1	0	0	0	0	0	0	0	mmu-miR-665-3p	-0.41	-0.41	N/A
C1RL	ENST00000544702.1	complement component 1, r subcomponent-like	70	1	1	0	0	1	0	1	0	1	mmu-miR-665-3p	-0.4	-0.5	N/A
SUMO1	ENST00000392246.2	small ubiquitin-like modifier 1	180	1	1	0	0	1	0	0	1	0	mmu-miR-665-3p	-0.39	-0.53	N/A	2007
TRIM8	ENST00000302424.7	tripartite motif containing 8	525	1	1	0	0	0	0	0	0	0	mmu-miR-665-3p	-0.38	-0.38	N/A	2007
MANBAL	ENST00000397150.1	mannosidase, beta A, lysosomal-like	2819	1	0	1	0	1	0	0	1	1	mmu-miR-665-3p	-0.38	-0.38	N/A	2007
LUZP1	ENST00000418342.1	leucine zipper protein 1	434	1	0	1	0	1	0	0	1	5	mmu-miR-665-3p	-0.38	-0.43	N/A	2007
SRF	ENST00000265354.4	serum response factor (c-fos serum response element-binding transcription factor)	596	1	1	0	0	2	0	2	0	1	mmu-miR-665-3p	-0.38	-0.4	N/A	2007
PGPEP1	ENST00000597431.2	pyroglutamyl-peptidase I	82	1	0	0	1	1	0	1	0	0	mmu-miR-665-3p	-0.37	-0.45	N/A
ARHGAP1	ENST00000311956.4	Rho GTPase activating protein 1	2229	1	0	1	0	1	0	1	0	1	mmu-miR-665-3p	-0.36	-0.36	N/A	2007
CCDC92	ENST00000238156.3	coiled-coil domain containing 92	105	1	1	0	0	1	0	1	0	0	mmu-miR-665-3p	-0.35	-0.44	N/A
SRCIN1	ENST00000264659.7	SRC kinase signaling inhibitor 1	5	1	1	0	0	2	0	0	2	0	mmu-miR-665-3p	-0.35	-0.35	N/A
SSH3	ENST00000376757.5	slingshot protein phosphatase 3	159	1	1	0	0	1	0	0	1	0	mmu-miR-665-3p	-0.35	-0.35	N/A
CYTH3	ENST00000350796.3	cytohesin 3	248	1	1	0	0	0	0	0	0	1	mmu-miR-665-3p	-0.34	-0.37	N/A	2007
TERT	ENST00000296820.5	telomerase reverse transcriptase	10	1	0	1	0	2	1	0	1	0	mmu-miR-665-3p	-0.34	-0.48	N/A
KIF21B	ENST00000332129.2	kinesin family member 21B	12	1	1	0	0	3	0	2	1	3	mmu-miR-665-3p	-0.34	-0.34	N/A	2007
SNX33	ENST00000308527.5	sorting nexin 33	148	1	0	1	0	4	0	1	3	2	mmu-miR-665-3p	-0.33	-0.35	N/A
FAM73B	ENST00000277475.5	family with sequence similarity 73, member B	651	1	0	0	1	3	1	2	0	1	mmu-miR-665-3p	-0.33	-0.33	N/A
MAFG	ENST00000357736.4	v-maf avian musculoaponeurotic fibrosarcoma oncogene homolog G	5	1	0	1	0	3	0	3	0	1	mmu-miR-665-3p	-0.33	-0.33	N/A
SRRM4	ENST00000267260.4	serine/arginine repetitive matrix 4	22	1	0	1	0	1	1	0	0	6	mmu-miR-665-3p	-0.33	-0.33	N/A
FAM19A1	ENST00000478136.1	family with sequence similarity 19 (chemokine (C-C motif)-like), member A1	5	1	1	0	0	0	0	0	0	1	mmu-miR-665-3p	-0.32	-0.33	N/A	2007
CDC42SE1	ENST00000439374.2	CDC42 small effector 1	231	1	1	0	0	1	0	1	0	1	mmu-miR-665-3p	-0.32	-0.34	N/A	2007
PRR14L	ENST00000434485.1	proline rich 14-like	39	1	0	1	0	4	0	2	2	2	mmu-miR-665-3p	-0.32	-0.32	N/A
MEGF9	ENST00000373930.3	multiple EGF-like-domains 9	689	1	1	0	0	1	0	0	1	0	mmu-miR-665-3p	-0.32	-0.32	N/A
MORC2	ENST00000397641.3	MORC family CW-type zinc finger 2	216	1	0	1	0	3	0	1	2	1	mmu-miR-665-3p	-0.32	-0.47	N/A
BBC3	ENST00000341983.4	BCL2 binding component 3	87	1	1	0	0	0	0	0	0	0	mmu-miR-665-3p	-0.32	-0.32	N/A
TRIM66	ENST00000299550.6	tripartite motif containing 66	33	1	0	1	0	3	0	1	2	0	mmu-miR-665-3p	-0.31	-0.39	N/A
NKIRAS2	ENST00000462043.2	NFKB inhibitor interacting Ras-like 2	9685	1	0	1	0	1	0	1	0	0	mmu-miR-665-3p	-0.31	-0.31	N/A	2007
MTUS1	ENST00000381869.3	microtubule associated tumor suppressor 1	215	1	1	0	0	1	0	1	0	0	mmu-miR-665-3p	-0.31	-0.31	N/A
BCAM	ENST00000270233.6	basal cell adhesion molecule (Lutheran blood group)	4647	1	1	0	0	0	0	0	0	0	mmu-miR-665-3p	-0.31	-0.31	N/A
NT5C1A	ENST00000235628.1	5'-nucleotidase, cytosolic IA	4	1	0	1	0	2	0	0	2	6	mmu-miR-665-3p	-0.3	-0.3	N/A
ARHGAP9	ENST00000550288.1	Rho GTPase activating protein 9	29	1	0	0	1	1	0	1	0	0	mmu-miR-665-3p	-0.3	-0.3	N/A
KDR	ENST00000263923.4	kinase insert domain receptor (a type III receptor tyrosine kinase)	5	1	0	1	0	1	1	0	0	0	mmu-miR-665-3p	-0.3	-0.3	N/A
POLE3	ENST00000374169.3	polymerase (DNA directed), epsilon 3, accessory subunit	243	1	1	0	0	0	0	0	0	0	mmu-miR-665-3p	-0.3	-0.3	N/A
FAM160B2	ENST00000289921.7	family with sequence similarity 160, member B2	803	2	1	1	0	1	0	1	0	1	mmu-miR-665-3p	-0.3	-0.3	N/A
NPTXR	ENST00000333039.2	neuronal pentraxin receptor	578	2	0	2	0	0	0	0	0	1	mmu-miR-665-3p	-0.3	-0.3	N/A
OCEL1	ENST00000601529.1	occludin/ELL domain containing 1	222	1	0	0	1	1	0	0	1	0	mmu-miR-665-3p	-0.29	-0.44	N/A
UBE2Q1	ENST00000292211.4	ubiquitin-conjugating enzyme E2Q family member 1	3046	1	0	0	1	2	1	0	1	0	mmu-miR-665-3p	-0.29	-0.34	N/A	2007
LDLRAP1	ENST00000374338.4	low density lipoprotein receptor adaptor protein 1	111	1	0	1	0	1	1	0	0	1	mmu-miR-665-3p	-0.29	-0.29	N/A
DLX3	ENST00000434704.2	distal-less homeobox 3	5	1	1	0	0	0	0	0	0	0	mmu-miR-665-3p	-0.29	-0.29	N/A	2007
RAB11FIP3	ENST00000262305.4	RAB11 family interacting protein 3 (class II)	71	1	1	0	0	2	0	1	1	0	mmu-miR-665-3p	-0.28	-0.28	N/A
PEX6	ENST00000244546.4	peroxisomal biogenesis factor 6	178	1	1	0	0	0	0	0	0	0	mmu-miR-665-3p	-0.27	-0.27	N/A
CSNK1G1	ENST00000303052.7	casein kinase 1, gamma 1	149	1	0	1	0	1	0	1	0	3	mmu-miR-665-3p	-0.27	-0.45	N/A
GRIN2B	ENST00000609686.1	glutamate receptor, ionotropic, N-methyl D-aspartate 2B	5	1	0	0	1	2	1	1	0	4	mmu-miR-665-3p	-0.27	-0.27	N/A	2007
SURF4	ENST00000545297.1	surfeit 4	3667	1	0	1	0	1	1	0	0	0	mmu-miR-665-3p	-0.27	-0.38	N/A
PHF13	ENST00000377648.4	PHD finger protein 13	1207	1	0	1	0	2	1	0	1	2	mmu-miR-665-3p	-0.27	-0.27	N/A
GPX3	ENST00000517973.1	glutathione peroxidase 3 (plasma)	1142	1	0	1	0	0	0	0	0	1	mmu-miR-665-3p	-0.27	-0.27	N/A
ARL10	ENST00000310389.5	ADP-ribosylation factor-like 10	236	1	0	1	0	1	0	0	1	0	mmu-miR-665-3p	-0.27	-0.3	N/A
CSNK2B-LY6G5B-1181	ENST00000375880.2	Uncharacterized protein	200	1	0	1	0	0	0	0	0	1	mmu-miR-665-3p	-0.26	-0.26	N/A
LCMT2	ENST00000567039.1	leucine carboxyl methyltransferase 2	274	1	0	0	1	0	0	0	0	1	mmu-miR-665-3p	-0.26	-0.26	N/A
EPOR	ENST00000592375.2	erythropoietin receptor	96	1	0	0	1	0	0	0	0	0	mmu-miR-665-3p	-0.26	-0.26	N/A
FOSL2	ENST00000379619.1	FOS-like antigen 2	2255	1	1	0	0	6	1	3	2	3	mmu-miR-665-3p	-0.26	-0.63	N/A
FAM83F	ENST00000333407.6	family with sequence similarity 83, member F	5	1	0	0	1	2	0	1	1	2	mmu-miR-665-3p	-0.26	-0.26	N/A
AC007375.1	ENST00000600936.1	Uncharacterized protein; cDNA FLJ43210 fis, clone FEBRA2020582	7	1	0	1	0	2	2	0	0	0	mmu-miR-665-3p	-0.26	-0.42	N/A
ZNF609	ENST00000326648.3	zinc finger protein 609	103	1	1	0	0	2	1	1	0	1	mmu-miR-665-3p	-0.26	-0.26	N/A	2007
TBC1D10C	ENST00000526387.1	TBC1 domain family, member 10C	5	1	0	0	1	0	0	0	0	0	mmu-miR-665-3p	-0.26	-0.26	N/A
BSCL2	ENST00000278893.7	Berardinelli-Seip congenital lipodystrophy 2 (seipin)	169	1	0	1	0	0	0	0	0	0	mmu-miR-665-3p	-0.25	-0.25	N/A
ASB11	ENST00000537676.1	ankyrin repeat and SOCS box containing 11	5	1	0	1	0	0	0	0	0	1	mmu-miR-665-3p	-0.25	-0.25	N/A
KIAA1324	ENST00000369939.3	KIAA1324	41	1	0	1	0	2	1	1	0	2	mmu-miR-665-3p	-0.25	-0.44	N/A
CDIP1	ENST00000564828.1	cell death-inducing p53 target 1	1857	1	0	1	0	0	0	0	0	2	mmu-miR-665-3p	-0.24	-0.24	N/A
C6orf62	ENST00000378119.4	chromosome 6 open reading frame 62	300	1	0	0	1	0	0	0	0	0	mmu-miR-665-3p	-0.24	-0.24	N/A	2007
CHST3	ENST00000373115.4	carbohydrate (chondroitin 6) sulfotransferase 3	217	1	0	0	1	2	0	1	1	2	mmu-miR-665-3p	-0.24	-0.25	N/A
TXNL1	ENST00000217515.6	thioredoxin-like 1	1779	1	1	0	0	0	0	0	0	0	mmu-miR-665-3p	-0.24	-0.59	N/A	2007
SLC46A1	ENST00000440501.1	solute carrier family 46 (folate transporter), member 1	580	2	1	1	0	1	0	1	0	1	mmu-miR-665-3p	-0.24	-0.27	N/A
LITAF	ENST00000413364.2	lipopolysaccharide-induced TNF factor	11008	1	0	1	0	1	0	1	0	0	mmu-miR-665-3p	-0.23	-0.23	N/A
AC010441.1	ENST00000600109.1		3180	1	0	0	1	0	0	0	0	1	mmu-miR-665-3p	-0.23	-0.23	N/A
SLC26A10	ENST00000379218.2	solute carrier family 26, member 10	25	1	1	0	0	0	0	0	0	0	mmu-miR-665-3p	-0.23	-0.23	N/A
ATG4B	ENST00000405546.3	autophagy related 4B, cysteine peptidase	1444	1	0	1	0	0	0	0	0	2	mmu-miR-665-3p	-0.23	-0.23	N/A
ELN	ENST00000252034.7	elastin	445	1	0	0	1	1	0	0	1	2	mmu-miR-665-3p	-0.23	-0.23	N/A	2007
MPV17	ENST00000402722.1	MpV17 mitochondrial inner membrane protein	1676	1	0	0	1	0	0	0	0	0	mmu-miR-665-3p	-0.23	-0.23	N/A
AJAP1	ENST00000378191.4	adherens junctions associated protein 1	5	1	0	1	0	3	2	1	0	1	mmu-miR-665-3p	-0.23	-0.23	N/A
C1orf147	ENST00000367119.1	chromosome 1 open reading frame 147	5	1	1	0	0	0	0	0	0	0	mmu-miR-665-3p	-0.23	-0.23	N/A
C7orf41	ENST00000324453.8	chromosome 7 open reading frame 41	235	1	0	1	0	2	0	2	0	1	mmu-miR-665-3p	-0.23	-0.24	N/A	2007
SNN	ENST00000329565.5	stannin	663	1	0	1	0	1	0	1	0	2	mmu-miR-665-3p	-0.22	-0.22	N/A
HAO1	ENST00000378789.3	hydroxyacid oxidase (glycolate oxidase) 1	5	1	0	0	1	0	0	0	0	0	mmu-miR-665-3p	-0.22	-0.22	N/A	2007
CRIM1	ENST00000280527.2	cysteine rich transmembrane BMP regulator 1 (chordin-like)	4842	1	1	0	0	0	0	0	0	2	mmu-miR-665-3p	-0.22	-0.22	N/A	2007
NTMT1	ENST00000372481.3	N-terminal Xaa-Pro-Lys N-methyltransferase 1	1628	1	0	1	0	0	0	0	0	0	mmu-miR-665-3p	-0.22	-0.22	N/A
SMAD7	ENST00000262158.2	SMAD family member 7	142	1	1	0	0	0	0	0	0	0	mmu-miR-665-3p	-0.22	-0.22	N/A
ITIH1	ENST00000542827.1	inter-alpha-trypsin inhibitor heavy chain 1	202	1	1	0	0	0	0	0	0	1	mmu-miR-665-3p	-0.22	-0.22	N/A
PRR15L	ENST00000300557.2	proline rich 15-like	159	2	0	0	2	0	0	0	0	0	mmu-miR-665-3p	-0.21	-0.33	N/A
CD34	ENST00000356522.4	CD34 molecule	5	1	0	1	0	1	0	1	0	1	mmu-miR-665-3p	-0.21	-0.21	N/A	2007
CCM2L	ENST00000262659.8	cerebral cavernous malformation 2-like	7	1	0	0	1	1	0	1	0	0	mmu-miR-665-3p	-0.21	-0.21	N/A	2007
PRX	ENST00000291825.7	periaxin	17	1	1	0	0	1	0	0	1	0	mmu-miR-665-3p	-0.21	-0.21	N/A
NME7	ENST00000472647.1	NME/NM23 family member 7	8	1	0	1	0	0	0	0	0	0	mmu-miR-665-3p	-0.21	-0.34	N/A	2007
CARHSP1	ENST00000396593.2	calcium regulated heat stable protein 1, 24kDa	113	1	0	1	0	2	0	0	2	0	mmu-miR-665-3p	-0.21	-0.5	N/A	2007
NUDT18	ENST00000521807.2	nudix (nucleoside diphosphate linked moiety X)-type motif 18	40	1	1	0	0	0	0	0	0	0	mmu-miR-665-3p	-0.21	-0.21	N/A
KCNN3	ENST00000271915.4	potassium intermediate/small conductance calcium-activated channel, subfamily N, member 3	5	1	0	1	0	2	0	2	0	6	mmu-miR-665-3p	-0.2	-0.2	N/A	2007
SHH	ENST00000297261.2	sonic hedgehog	32	1	0	1	0	0	0	0	0	0	mmu-miR-665-3p	-0.2	-0.25	N/A
PDPK1	ENST00000441549.3	3-phosphoinositide dependent protein kinase-1	104	1	0	1	0	1	0	1	0	1	mmu-miR-665-3p	-0.2	-0.22	N/A
RASSF7	ENST00000397582.3	Ras association (RalGDS/AF-6) domain family (N-terminal) member 7	147	1	1	0	0	0	0	0	0	0	mmu-miR-665-3p	-0.2	-0.2	N/A
GNG2	ENST00000556752.1	guanine nucleotide binding protein (G protein), gamma 2	199	1	0	1	0	1	0	0	1	0	mmu-miR-665-3p	-0.2	-0.2	N/A
CDKN2B	ENST00000380142.4	cyclin-dependent kinase inhibitor 2B (p15, inhibits CDK4)	373	1	0	0	1	0	0	0	0	0	mmu-miR-665-3p	-0.19	-0.19	N/A
ABCB8	ENST00000356058.4	ATP-binding cassette, sub-family B (MDR/TAP), member 8	199	2	0	1	1	1	0	0	1	0	mmu-miR-665-3p	-0.19	-0.22	N/A
TET3	ENST00000409262.3	tet methylcytosine dioxygenase 3	1437	1	0	1	0	3	0	2	1	2	mmu-miR-665-3p	-0.19	-0.19	N/A
ISY1	ENST00000393292.3	ISY1 splicing factor homolog (S. cerevisiae)	897	1	0	1	0	0	0	0	0	1	mmu-miR-665-3p	-0.19	-0.22	N/A
RARB	ENST00000437042.2	retinoic acid receptor, beta	48	1	0	1	0	0	0	0	0	1	mmu-miR-665-3p	-0.18	-0.18	N/A	2007
CABP7	ENST00000216144.3	calcium binding protein 7	12	1	0	1	0	1	1	0	0	0	mmu-miR-665-3p	-0.18	-0.18	N/A	2007
KCNK7	ENST00000394216.2	potassium channel, subfamily K, member 7	5	1	0	1	0	1	0	1	0	0	mmu-miR-665-3p	-0.18	-0.18	N/A
KDM5C	ENST00000375401.3	lysine (K)-specific demethylase 5C	422	2	0	2	0	0	0	0	0	1	mmu-miR-665-3p	-0.18	-0.28	N/A	2007
NKX3-2	ENST00000382438.5	NK3 homeobox 2	36	1	1	0	0	1	1	0	0	0	mmu-miR-665-3p	-0.18	-0.27	N/A
TM9SF4	ENST00000398022.2	transmembrane 9 superfamily protein member 4	3096	1	0	1	0	1	0	1	0	1	mmu-miR-665-3p	-0.18	-0.2	N/A
POU2F1	ENST00000367866.2	POU class 2 homeobox 1	83	1	1	0	0	1	0	1	0	5	mmu-miR-665-3p	-0.18	-0.19	N/A
VANGL2	ENST00000368061.2	VANGL planar cell polarity protein 2	560	1	0	0	1	0	0	0	0	3	mmu-miR-665-3p	-0.18	-0.18	N/A
TMEM242	ENST00000400788.4	transmembrane protein 242	593	1	1	0	0	1	0	0	1	1	mmu-miR-665-3p	-0.18	-0.57	N/A
PAFAH1B2	ENST00000527958.1	platelet-activating factor acetylhydrolase 1b, catalytic subunit 2 (30kDa)	180	1	0	0	1	0	0	0	0	1	mmu-miR-665-3p	-0.18	-0.2	N/A	2007
C22orf46	ENST00000402966.1	chromosome 22 open reading frame 46	70	1	1	0	0	1	0	0	1	0	mmu-miR-665-3p	-0.17	-0.17	N/A
LLGL1	ENST00000316843.4	lethal giant larvae homolog 1 (Drosophila)	328	1	0	1	0	0	0	0	0	0	mmu-miR-665-3p	-0.17	-0.17	N/A
SNX21	ENST00000462307.1	sorting nexin family member 21	343	2	0	2	0	2	0	0	2	1	mmu-miR-665-3p	-0.17	-0.31	N/A
RPP14	ENST00000445193.3	ribonuclease P/MRP 14kDa subunit	1612	1	0	1	0	2	0	1	1	0	mmu-miR-665-3p	-0.17	-0.31	N/A
RASSF5	ENST00000367117.3	Ras association (RalGDS/AF-6) domain family member 5	27	1	0	0	1	0	0	0	0	0	mmu-miR-665-3p	-0.17	-0.17	N/A
TRIM44	ENST00000299413.5	tripartite motif containing 44	4203	1	0	1	0	5	0	2	3	3	mmu-miR-665-3p	-0.17	-0.47	N/A
RP11-382J12.1	ENST00000499227.2	Uncharacterized protein	5	1	0	0	1	0	0	0	0	0	mmu-miR-665-3p	-0.17	-0.17	N/A
DDX49	ENST00000438170.2	DEAD (Asp-Glu-Ala-Asp) box polypeptide 49	546	1	0	0	1	0	0	0	0	0	mmu-miR-665-3p	-0.17	-0.17	N/A
LGALS3BP	ENST00000591778.1	lectin, galactoside-binding, soluble, 3 binding protein	238	1	0	1	0	0	0	0	0	0	mmu-miR-665-3p	-0.17	-0.17	N/A
FICD	ENST00000361549.2	FIC domain containing	54	1	0	0	1	1	0	1	0	2	mmu-miR-665-3p	-0.16	-0.17	N/A
TGFB3	ENST00000238682.3	transforming growth factor, beta 3	53	1	0	0	1	1	1	0	0	0	mmu-miR-665-3p	-0.16	-0.49	N/A
IL7R	ENST00000343305.4	interleukin 7 receptor	293	1	0	0	1	0	0	0	0	0	mmu-miR-665-3p	-0.16	-0.16	N/A
OVOL1	ENST00000335987.3	ovo-like 1(Drosophila)	5	1	0	0	1	0	0	0	0	1	mmu-miR-665-3p	-0.16	-0.16	N/A	2007
MPST	ENST00000404393.1	mercaptopyruvate sulfurtransferase	145	1	0	1	0	0	0	0	0	1	mmu-miR-665-3p	-0.16	-0.16	N/A
MEF2A	ENST00000354410.5	myocyte enhancer factor 2A	654	1	0	1	0	0	0	0	0	0	mmu-miR-665-3p	-0.16	-0.18	N/A
SRSF10	ENST00000343255.5	serine/arginine-rich splicing factor 10	1920	1	0	0	1	1	1	0	0	0	mmu-miR-665-3p	-0.15	-0.16	N/A	2007
PGAP2	ENST00000396993.4	post-GPI attachment to proteins 2	595	1	0	0	1	0	0	0	0	0	mmu-miR-665-3p	-0.15	-0.15	N/A
CCDC42B	ENST00000335621.6	coiled-coil domain containing 42B	5	1	0	1	0	1	0	0	1	0	mmu-miR-665-3p	-0.15	-0.15	N/A
ORMDL3	ENST00000304046.2	ORM1-like 3 (S. cerevisiae)	82	1	0	1	0	0	0	0	0	3	mmu-miR-665-3p	-0.15	-0.17	N/A
WRAP73	ENST00000378322.3	WD repeat containing, antisense to TP73	6394	1	0	0	1	0	0	0	0	0	mmu-miR-665-3p	-0.15	-0.15	N/A
FGF2	ENST00000264498.3	fibroblast growth factor 2 (basic)	123	1	1	0	0	1	0	1	0	1	mmu-miR-665-3p	-0.15	-0.49	N/A	2007
ONECUT2	ENST00000491143.2	one cut homeobox 2	847	1	1	0	0	3	0	1	2	2	mmu-miR-665-3p	-0.15	-0.16	N/A	2007
MAPK4	ENST00000592595.1	mitogen-activated protein kinase 4	77	1	0	0	1	1	0	0	1	0	mmu-miR-665-3p	-0.14	-0.14	N/A
MUM1	ENST00000415183.3	melanoma associated antigen (mutated) 1	415	1	1	0	0	0	0	0	0	0	mmu-miR-665-3p	-0.14	-0.53	N/A
DDX11	ENST00000251758.5	DEAD/H (Asp-Glu-Ala-Asp/His) box helicase 11	175	1	1	0	0	0	0	0	0	1	mmu-miR-665-3p	-0.14	-0.14	N/A
CNNM1	ENST00000356713.4	cyclin M1	45	1	0	0	1	1	0	0	1	0	mmu-miR-665-3p	-0.14	-0.33	N/A	2007
RIMKLB	ENST00000357529.3	ribosomal modification protein rimK-like family member B	164	1	0	1	0	1	0	1	0	0	mmu-miR-665-3p	-0.14	-0.28	N/A	2007
NFATC4	ENST00000413692.2	nuclear factor of activated T-cells, cytoplasmic, calcineurin-dependent 4	73	1	0	0	1	1	1	0	0	1	mmu-miR-665-3p	-0.14	-0.46	N/A
MRPL4	ENST00000590669.1	mitochondrial ribosomal protein L4	3854	1	0	0	1	0	0	0	0	0	mmu-miR-665-3p	-0.13	-0.13	N/A
ZDHHC3	ENST00000296127.3	zinc finger, DHHC-type containing 3	426	1	1	0	0	2	0	0	2	3	mmu-miR-665-3p	-0.13	-0.64	N/A
ABCA9	ENST00000370732.2	ATP-binding cassette, sub-family A (ABC1), member 9	5	1	0	0	1	0	0	0	0	0	mmu-miR-665-3p	-0.13	-0.13	N/A
ZCCHC24	ENST00000372336.3	zinc finger, CCHC domain containing 24	359	1	0	0	1	0	0	0	0	1	mmu-miR-665-3p	-0.13	-0.15	N/A	2007
STAT3	ENST00000585517.1	signal transducer and activator of transcription 3 (acute-phase response factor)	478	2	0	2	0	0	0	0	0	1	mmu-miR-665-3p	-0.13	-0.14	N/A
PPP2R2A	ENST00000380737.3	protein phosphatase 2, regulatory subunit B, alpha	236	1	1	0	0	0	0	0	0	0	mmu-miR-665-3p	-0.13	-0.13	N/A	2007
TP53I11	ENST00000395648.3	tumor protein p53 inducible protein 11	90	1	0	1	0	0	0	0	0	1	mmu-miR-665-3p	-0.13	-0.13	N/A	2007
MLEC	ENST00000228506.3	malectin	12084	1	0	1	0	1	0	0	1	3	mmu-miR-665-3p	-0.13	-0.13	N/A	2007
PDP2	ENST00000311765.2	pyruvate dehyrogenase phosphatase catalytic subunit 2	102	1	1	0	0	1	0	0	1	1	mmu-miR-665-3p	-0.13	-0.31	N/A
EXT1	ENST00000378204.2	exostosin glycosyltransferase 1	694	1	0	1	0	0	0	0	0	3	mmu-miR-665-3p	-0.13	-0.13	N/A
IGF2	ENST00000381395.1	insulin-like growth factor 2 (somatomedin A)	1371	1	0	1	0	2	0	2	0	0	mmu-miR-665-3p	-0.13	-0.16	N/A
PACS1	ENST00000320580.4	phosphofurin acidic cluster sorting protein 1	87	1	0	1	0	1*	0	0	0	2	mmu-miR-665-3p	-0.12	-0.14	N/A	2007
ST3GAL3	ENST00000372377.4	ST3 beta-galactoside alpha-2,3-sialyltransferase 3	135	1	0	0	1	0	0	0	0	0	mmu-miR-665-3p	-0.12	-0.12	N/A
TMEM129	ENST00000303277.2	transmembrane protein 129	57	1	0	0	1	0	0	0	0	1	mmu-miR-665-3p	-0.12	-0.12	N/A	2007
C15orf37	ENST00000560255.1	chromosome 15 open reading frame 37	194	1	0	1	0	0	0	0	0	0	mmu-miR-665-3p	-0.12	-0.12	N/A
CACNB3	ENST00000301050.2	calcium channel, voltage-dependent, beta 3 subunit	41	1	0	1	0	0	0	0	0	0	mmu-miR-665-3p	-0.12	-0.12	N/A	2007
GDA	ENST00000358399.3	guanine deaminase	5	1	0	1	0	0	0	0	0	3	mmu-miR-665-3p	-0.12	-0.12	N/A	2007
POLR3H	ENST00000396504.2	polymerase (RNA) III (DNA directed) polypeptide H (22.9kD)	216	2	0	2	0	0	0	0	0	3	mmu-miR-665-3p	-0.12	-0.12	N/A
KLHDC3	ENST00000326974.4	kelch domain containing 3	349	1	0	1	0	0	0	0	0	0	mmu-miR-665-3p	-0.12	-0.12	N/A	2007
SLC17A7	ENST00000221485.3	solute carrier family 17 (vesicular glutamate transporter), member 7	12	1	0	1	0	0	0	0	0	1	mmu-miR-665-3p	-0.12	-0.12	N/A	2007
RIMS4	ENST00000372851.3	regulating synaptic membrane exocytosis 4	30	1	1	0	0	3	0	3	0	2	mmu-miR-665-3p	-0.11	-0.11	N/A	2007
GRM4	ENST00000538487.2	glutamate receptor, metabotropic 4	5	2	0	2	0	2	1	1	0	2	mmu-miR-665-3p	-0.11	-0.24	N/A
EMX1	ENST00000258106.6	empty spiracles homeobox 1	35	1	0	1	0	1	0	0	1	1	mmu-miR-665-3p	-0.11	-0.26	N/A
POLE	ENST00000320574.5	polymerase (DNA directed), epsilon, catalytic subunit	238	1	0	0	1	0	0	0	0	0	mmu-miR-665-3p	-0.11	-0.15	N/A
NRGN	ENST00000412681.2	neurogranin (protein kinase C substrate, RC3)	60	1	0	1	0	0	0	0	0	0	mmu-miR-665-3p	-0.11	-0.11	N/A	2007
ACACB	ENST00000543201.1	acetyl-CoA carboxylase beta	59	1	0	1	0	1	0	0	1	0	mmu-miR-665-3p	-0.11	-0.11	N/A
ATIC	ENST00000236959.9	5-aminoimidazole-4-carboxamide ribonucleotide formyltransferase/IMP cyclohydrolase	5791	1	1	0	0	0	0	0	0	1	mmu-miR-665-3p	-0.11	-0.35	N/A
LPHN1	ENST00000340736.6	latrophilin 1	49	1	0	1	0	1	0	0	1	0	mmu-miR-665-3p	-0.1	-0.11	N/A
GPATCH2L	ENST00000553588.1	G patch domain containing 2-like	96	1	0	1	0	1	0	0	1	1	mmu-miR-665-3p	-0.1	-0.13	N/A
SV2A	ENST00000369146.3	synaptic vesicle glycoprotein 2A	10	1	0	1	0	0	0	0	0	1	mmu-miR-665-3p	-0.1	-0.1	N/A
PIGV	ENST00000078527.4	phosphatidylinositol glycan anchor biosynthesis, class V	122	1	0	1	0	1	0	1	0	2	mmu-miR-665-3p	-0.1	-0.21	N/A
PRICKLE2	ENST00000295902.6	prickle homolog 2 (Drosophila)	20	1	0	0	1	1	0	0	1	1	mmu-miR-665-3p	-0.1	-0.1	N/A	2007
PRR19	ENST00000598490.1	proline rich 19	17	1	0	1	0	0	0	0	0	0	mmu-miR-665-3p	-0.1	-0.1	N/A
GKN2	ENST00000481498.1	gastrokine 2	5	1	0	1	0	0	0	0	0	2	mmu-miR-665-3p	-0.1	-0.1	N/A
AKT3	ENST00000366539.1	v-akt murine thymoma viral oncogene homolog 3	168	1	0	1	0	1	0	0	1	2	mmu-miR-665-3p	-0.1	-0.1	N/A	2007
PHC2	ENST00000431992.1	polyhomeotic homolog 2 (Drosophila)	11	1	0	0	1	0	0	0	0	0	mmu-miR-665-3p	-0.1	-0.1	N/A	2007
HEMK1	ENST00000232854.4	HemK methyltransferase family member 1	99	2	0	1	1	0	0	0	0	10	mmu-miR-665-3p	-0.09	-0.18	N/A	2007
NIPBL	ENST00000448238.2	Nipped-B homolog (Drosophila)	250	2	2	0	0	0	0	0	0	0	mmu-miR-665-3p	-0.09	-0.17	N/A	2007
MUC19	ENST00000454784.4	mucin 19, oligomeric	5	1	0	1	0	0	0	0	0	0	mmu-miR-665-3p	-0.09	-0.09	N/A
TAF5L	ENST00000366676.1	TAF5-like RNA polymerase II, p300/CBP-associated factor (PCAF)-associated factor, 65kDa	5	1	0	1	0	0	0	0	0	0	mmu-miR-665-3p	-0.09	-0.09	N/A
CCDC171	ENST00000380701.3	coiled-coil domain containing 171	25	1	0	1	0	0	0	0	0	0	mmu-miR-665-3p	-0.09	-0.17	N/A
CHURC1	ENST00000548752.2	churchill domain containing 1	869	1	0	0	1	1	0	0	1	0	mmu-miR-665-3p	-0.09	-0.26	N/A	2007
TMEM170A	ENST00000357613.4	transmembrane protein 170A	70	1	0	0	1	0	0	0	0	0	mmu-miR-665-3p	-0.09	-0.14	N/A
STX1B	ENST00000215095.5	syntaxin 1B	26	1	0	1	0	2	1	0	1	1	mmu-miR-665-3p	-0.09	-0.51	N/A
MYO18A	ENST00000354329.4	myosin XVIIIA	159	1	0	1	0	2*	1	0	0	1	mmu-miR-665-3p	-0.08	-0.64	N/A
STK4	ENST00000372801.1	serine/threonine kinase 4	276	1	0	0	1	0	0	0	0	3	mmu-miR-665-3p	-0.08	-0.08	N/A
FGF9	ENST00000382353.5	fibroblast growth factor 9	136	1	1	0	0	0	0	0	0	1	mmu-miR-665-3p	-0.08	-0.08	N/A	2007
AMOT	ENST00000304758.1	angiomotin	515	1	1	0	0	1	0	0	1	2	mmu-miR-665-3p	-0.08	-0.1	N/A
ATP8A2	ENST00000381655.2	ATPase, aminophospholipid transporter, class I, type 8A, member 2	22	2	1	1	0	3	1	0	2	1	mmu-miR-665-3p	-0.08	-0.17	N/A
SEPT3	ENST00000396425.3	septin 3	241	1	0	1	0	1	0	0	1	0	mmu-miR-665-3p	-0.08	-0.08	N/A
PARVA	ENST00000334956.8	parvin, alpha	1912	2	1	0	1	0	0	0	0	1	mmu-miR-665-3p	-0.08	-0.56	N/A
SV2C	ENST00000502798.2	synaptic vesicle glycoprotein 2C	30	1	1	0	0	2	1	1	0	2	mmu-miR-665-3p	-0.08	-0.08	N/A
ABHD4	ENST00000428304.2	abhydrolase domain containing 4	102	1	0	1	0	0	0	0	0	2	mmu-miR-665-3p	-0.08	-0.12	N/A	2007
PAPL	ENST00000331256.5	Iron/zinc purple acid phosphatase-like protein	5	1	1	0	0	0	0	0	0	0	mmu-miR-665-3p	-0.08	-0.08	N/A	2007
ARPC4	ENST00000397261.3	actin related protein 2/3 complex, subunit 4, 20kDa	2513	1	0	0	1	0	0	0	0	0	mmu-miR-665-3p	-0.07	-0.07	N/A	2007
LGI4	ENST00000392225.3	leucine-rich repeat LGI family, member 4	29	1	0	0	1	0	0	0	0	0	mmu-miR-665-3p	-0.07	-0.07	N/A
AREL1	ENST00000356357.4	apoptosis resistant E3 ubiquitin protein ligase 1	28	1	1	0	0	1	0	1	0	0	mmu-miR-665-3p	-0.07	-0.08	N/A	2007
ADAM11	ENST00000200557.6	ADAM metallopeptidase domain 11	32	1	0	1	0	1	0	1	0	0	mmu-miR-665-3p	-0.07	-0.07	N/A	2007
AGFG2	ENST00000262935.4	ArfGAP with FG repeats 2	3985	1	0	1	0	4	0	3	1	1	mmu-miR-665-3p	-0.07	-0.26	N/A
SLC9A1	ENST00000263980.3	solute carrier family 9, subfamily A (NHE1, cation proton antiporter 1), member 1	147	1	0	1	0	1	0	1	0	0	mmu-miR-665-3p	-0.07	-0.07	N/A
AC137932.1	ENST00000602042.1		5	1	0	1	0	0	0	0	0	0	mmu-miR-665-3p	-0.07	-0.07	N/A
CACNG8	ENST00000270458.2	calcium channel, voltage-dependent, gamma subunit 8	5	1	1	0	0	0	0	0	0	1	mmu-miR-665-3p	-0.07	-0.07	N/A
DEDD	ENST00000368006.3	death effector domain containing	239	1	0	1	0	0	0	0	0	0	mmu-miR-665-3p	-0.07	-0.09	N/A	2007
BYSL	ENST00000230340.4	bystin-like	1995	1	0	1	0	0	0	0	0	1	mmu-miR-665-3p	-0.07	-0.09	N/A
PVRL4	ENST00000368012.3	poliovirus receptor-related 4	6	1	0	1	0	0	0	0	0	0	mmu-miR-665-3p	-0.07	-0.07	N/A
TIAF1	ENST00000408971.2	TGFB1-induced anti-apoptotic factor 1	152	1	0	1	0	1	1	0	0	1	mmu-miR-665-3p	-0.07	-0.45	N/A
PSMD11	ENST00000261712.3	proteasome (prosome, macropain) 26S subunit, non-ATPase, 11	189	1	0	1	0	0	0	0	0	1	mmu-miR-665-3p	-0.06	-0.07	N/A
TMEM132B	ENST00000299308.3	transmembrane protein 132B	5	1	0	1	0	2	0	2	0	1	mmu-miR-665-3p	-0.06	-0.06	N/A
RIMKLA	ENST00000431473.3	ribosomal modification protein rimK-like family member A	100	1	1	0	0	1	0	0	1	2	mmu-miR-665-3p	-0.06	-0.3	N/A
TRMT61A	ENST00000389749.4	tRNA methyltransferase 61 homolog A (S. cerevisiae)	296	1	0	1	0	0	0	0	0	4	mmu-miR-665-3p	-0.06	-0.06	N/A
ZC3H10	ENST00000257940.2	zinc finger CCCH-type containing 10	49	1	0	1	0	0	0	0	0	0	mmu-miR-665-3p	-0.06	-0.07	N/A
LRCH3	ENST00000438796.2	leucine-rich repeats and calponin homology (CH) domain containing 3	399	1	1	0	0	1	1	0	0	0	mmu-miR-665-3p	-0.06	-0.06	N/A
HMGB1	ENST00000399489.1	high mobility group box 1	800	1	0	0	1	0	0	0	0	1	mmu-miR-665-3p	-0.06	-0.15	N/A	2007
MEF2D	ENST00000464356.2	myocyte enhancer factor 2D	759	1	0	1	0	3	0	2	1	2	mmu-miR-665-3p	-0.06	-0.3	N/A
GDAP1L1	ENST00000342560.5	ganglioside induced differentiation associated protein 1-like 1	28	1	1	0	0	0	0	0	0	1	mmu-miR-665-3p	-0.05	-0.33	N/A
LRCH4	ENST00000310300.6	leucine-rich repeats and calponin homology (CH) domain containing 4	248	1	0	0	1	0	0	0	0	1	mmu-miR-665-3p	-0.05	-0.19	N/A	2007
TGFBR1	ENST00000374994.4	transforming growth factor, beta receptor 1	249	1	0	1	0	0	0	0	0	0	mmu-miR-665-3p	-0.05	-0.05	N/A	2007
NHSL2	ENST00000540800.1	NHS-like 2	5	1	1	0	0	1	0	1	0	0	mmu-miR-665-3p	-0.05	-0.05	N/A
C11orf45	ENST00000310799.3	chromosome 11 open reading frame 45	14	1	0	1	0	0	0	0	0	1	mmu-miR-665-3p	-0.05	-0.14	N/A
GRIK3	ENST00000373091.3	glutamate receptor, ionotropic, kainate 3	7	1	1	0	0	1	0	1	0	4	mmu-miR-665-3p	-0.05	-0.05	N/A
IMPDH1	ENST00000419067.2	IMP (inosine 5'-monophosphate) dehydrogenase 1	51	1	0	1	0	0	0	0	0	0	mmu-miR-665-3p	-0.05	-0.05	N/A	2007
SLC23A2	ENST00000338244.1	solute carrier family 23 (ascorbic acid transporter), member 2	121	1	1	0	0	1	1	0	0	0	mmu-miR-665-3p	-0.05	-0.37	N/A	2007
ESRRG	ENST00000361525.3	estrogen-related receptor gamma	5	1	0	1	0	0	0	0	0	0	mmu-miR-665-3p	-0.05	-0.05	N/A	2007
CXCR5	ENST00000292174.4	chemokine (C-X-C motif) receptor 5	5	1	0	1	0	1	0	1	0	1	mmu-miR-665-3p	-0.05	-0.05	N/A
WNT8B	ENST00000343737.5	wingless-type MMTV integration site family, member 8B	25	1	0	0	1	0	0	0	0	0	mmu-miR-665-3p	-0.05	-0.14	N/A
ATXN1L	ENST00000427980.2	ataxin 1-like	12	1	0	1	0	1	0	0	1	0	mmu-miR-665-3p	-0.04	-0.04	N/A
SUDS3	ENST00000397564.2	suppressor of defective silencing 3 homolog (S. cerevisiae)	224	1	0	1	0	0	0	0	0	0	mmu-miR-665-3p	-0.04	-0.05	N/A
GLP1R	ENST00000373256.4	glucagon-like peptide 1 receptor	5	1	0	1	0	0	0	0	0	1	mmu-miR-665-3p	-0.04	-0.04	N/A	2007
FRMD8	ENST00000317568.5	FERM domain containing 8	1094	1	0	1	0	0	0	0	0	1	mmu-miR-665-3p	-0.04	-0.04	N/A
CRTC1	ENST00000338797.6	CREB regulated transcription coactivator 1	322	1	0	1	0	1	0	1	0	2	mmu-miR-665-3p	-0.04	-0.04	N/A
SETBP1	ENST00000282030.5	SET binding protein 1	77	1	0	0	1	1	0	1	0	0	mmu-miR-665-3p	-0.04	-0.05	N/A
TRAF4	ENST00000262395.5	TNF receptor-associated factor 4	3123	1	0	1	0	0	0	0	0	0	mmu-miR-665-3p	-0.04	-0.04	N/A
SRGAP2	ENST00000414007.1	SLIT-ROBO Rho GTPase activating protein 2	98	1	0	1	0	0	0	0	0	1	mmu-miR-665-3p	-0.04	-0.04	N/A
MAFA	ENST00000333480.2	v-maf avian musculoaponeurotic fibrosarcoma oncogene homolog A	7	1	0	1	0	0	0	0	0	0	mmu-miR-665-3p	-0.04	-0.04	N/A
THRA	ENST00000450525.2	thyroid hormone receptor, alpha	547	2	0	2	0	0	0	0	0	1	mmu-miR-665-3p	-0.04	-0.04	N/A
USP49	ENST00000394253.3	ubiquitin specific peptidase 49	44	1	1	0	0	0	0	0	0	1	mmu-miR-665-3p	-0.03	-0.13	N/A
PPP1R9A	ENST00000289495.5	protein phosphatase 1, regulatory subunit 9A	46	1	0	1	0	0	0	0	0	0	mmu-miR-665-3p	-0.03	-0.03	N/A
KAZN	ENST00000422387.2	kazrin, periplakin interacting protein	34	1	0	1	0	1	0	1	0	0	mmu-miR-665-3p	-0.03	-0.23	N/A
EFNB1	ENST00000204961.4	ephrin-B1	386	1	0	1	0	0	0	0	0	0	mmu-miR-665-3p	-0.03	-0.03	N/A	2007
KAT6A	ENST00000265713.2	K(lysine) acetyltransferase 6A	21	1	0	1	0	1	0	0	1	1	mmu-miR-665-3p	-0.03	-0.05	N/A
EPN1	ENST00000270460.6	epsin 1	5464	1	0	1	0	1	1	0	0	0	mmu-miR-665-3p	-0.03	-0.33	N/A
FBXL19	ENST00000338343.4	F-box and leucine-rich repeat protein 19	75	1	0	1	0	0	0	0	0	0	mmu-miR-665-3p	-0.03	-0.12	N/A
NLRC5	ENST00000436936.1	NLR family, CARD domain containing 5	47	1	0	1	0	0	0	0	0	1	mmu-miR-665-3p	-0.03	-0.03	N/A
PLAGL2	ENST00000246229.4	pleiomorphic adenoma gene-like 2	254	1	1	0	0	0	0	0	0	1	mmu-miR-665-3p	-0.03	-0.24	N/A	2007
PCDH1	ENST00000503492.1	protocadherin 1	30	1	0	1	0	0	0	0	0	2	mmu-miR-665-3p	-0.03	-0.03	N/A
NLK	ENST00000407008.3	nemo-like kinase	61	1	1	0	0	0	0	0	0	1	mmu-miR-665-3p	-0.02	-0.21	N/A	2007
AGAP2	ENST00000257897.3	ArfGAP with GTPase domain, ankyrin repeat and PH domain 2	12	1	0	1	0	0	0	0	0	2	mmu-miR-665-3p	-0.02	-0.02	N/A
RPS6KA3	ENST00000379565.3	ribosomal protein S6 kinase, 90kDa, polypeptide 3	769	1	0	0	1	0	0	0	0	2	mmu-miR-665-3p	-0.02	-0.13	N/A	2007
DNMT3A	ENST00000380746.4	DNA (cytosine-5-)-methyltransferase 3 alpha	221	1	0	1	0	2	1	0	1	3	mmu-miR-665-3p	-0.02	-0.09	N/A
TMEM115	ENST00000266025.3	transmembrane protein 115	1346	1	0	1	0	1	0	1	0	0	mmu-miR-665-3p	-0.02	-0.06	N/A	2007
B3GNT7	ENST00000287590.5	UDP-GlcNAc:betaGal beta-1,3-N-acetylglucosaminyltransferase 7	5	1	0	1	0	0	0	0	0	0	mmu-miR-665-3p	-0.02	-0.02	N/A
SMG6	ENST00000544865.1	SMG6 nonsense mediated mRNA decay factor	832	1	0	1	0	0	0	0	0	0	mmu-miR-665-3p	-0.02	-0.02	N/A	2007
MMP24	ENST00000246186.6	matrix metallopeptidase 24 (membrane-inserted)	201	1	0	1	0	0	0	0	0	2	mmu-miR-665-3p	-0.02	-0.02	N/A
TRPV4	ENST00000418703.2	transient receptor potential cation channel, subfamily V, member 4	80	1	0	1	0	0	0	0	0	0	mmu-miR-665-3p	-0.02	-0.02	N/A
ERMAP	ENST00000372514.3	erythroblast membrane-associated protein (Scianna blood group)	121	1	0	1	0	0	0	0	0	0	mmu-miR-665-3p	-0.02	-0.02	N/A
PDGFRB	ENST00000261799.4	platelet-derived growth factor receptor, beta polypeptide	320	1	0	1	0	0	0	0	0	0	mmu-miR-665-3p	-0.02	-0.02	N/A
ATXN7L3	ENST00000454077.2	ataxin 7-like 3	43	1	0	1	0	0	0	0	0	0	mmu-miR-665-3p	-0.02	-0.02	N/A
PAPD5	ENST00000357464.3	PAP associated domain containing 5	152	1	0	1	0	0	0	0	0	2	mmu-miR-665-3p	-0.02	-0.02	N/A	2007
CAPN5	ENST00000531028.1	calpain 5	89	1	0	1	0	0	0	0	0	2	mmu-miR-665-3p	-0.02	-0.12	N/A	2007
SPRED1	ENST00000299084.4	sprouty-related, EVH1 domain containing 1	547	1	0	1	0	0	0	0	0	1	mmu-miR-665-3p	-0.02	-0.07	N/A	2007
HM13	ENST00000335574.5	histocompatibility (minor) 13	4848	1	0	0	1	1	0	1	0	2	mmu-miR-665-3p	-0.02	-0.12	N/A
NRG2	ENST00000394770.1	neuregulin 2	9	1	1	0	0	0	0	0	0	1	mmu-miR-665-3p	-0.02	-0.04	N/A
VPS4A	ENST00000254950.11	vacuolar protein sorting 4 homolog A (S. cerevisiae)	430	1	0	0	1	0	0	0	0	0	mmu-miR-665-3p	-0.01	-0.1	N/A
KIAA1244	ENST00000251691.4	KIAA1244	169	1	0	1	0	0	0	0	0	1	mmu-miR-665-3p	-0.01	-0.02	N/A
KIAA0391	ENST00000534898.4	KIAA0391	822	1	0	1	0	1	0	0	1	0	mmu-miR-665-3p	-0.01	-0.52	N/A
MLLT6	ENST00000325718.7	myeloid/lymphoid or mixed-lineage leukemia (trithorax homolog, Drosophila); translocated to, 6	24	1	0	1	0	1	1	0	0	1	mmu-miR-665-3p	-0.01	-0.06	N/A
UQCC1	ENST00000349714.5	ubiquinol-cytochrome c reductase complex assembly factor 1	500	1	1	0	0	0	0	0	0	2	mmu-miR-665-3p	-0.01	-0.34	N/A
MRPL17	ENST00000288937.6	mitochondrial ribosomal protein L17	1447	1	0	0	1	3*	0	0	2	1	mmu-miR-665-3p	-0.01	-0.38	N/A
EMC10	ENST00000376918.3	ER membrane protein complex subunit 10	1981	1	1	0	0	1	1	0	0	2	mmu-miR-665-3p	-0.01	-0.31	N/A
IL1RAPL1	ENST00000378993.1	interleukin 1 receptor accessory protein-like 1	5	1	0	0	1	0	0	0	0	2	mmu-miR-665-3p	-0.01	-0.08	N/A
SOCS7	ENST00000577233.1	suppressor of cytokine signaling 7	15	2	1	1	0	1	0	0	1	5	mmu-miR-665-3p	-0.01	-0.09	N/A
TPT1	ENST00000379056.1	tumor protein, translationally-controlled 1	2856	1	1	0	0	0	0	0	0	1	mmu-miR-665-3p	-0.01	-0.65	N/A
OTUD7B	ENST00000369135.4	OTU domain containing 7B	299	1	0	1	0	0	0	0	0	2	mmu-miR-665-3p	-0.01	-0.03	N/A
SENP5	ENST00000323460.5	SUMO1/sentrin specific peptidase 5	125	1	0	1	0	0	0	0	0	0	mmu-miR-665-3p	-0.01	-0.02	N/A
ZNF652	ENST00000362063.2	zinc finger protein 652	33	1	0	0	1	2	0	2	0	2	mmu-miR-665-3p	-0.01	-0.14	N/A
FZD5	ENST00000295417.3	frizzled family receptor 5	122	2	0	2	0	0	0	0	0	1	mmu-miR-665-3p	-0.01	-0.1	N/A	2007
PPP5C	ENST00000012443.4	protein phosphatase 5, catalytic subunit	973	1	0	1	0	1	0	1	0	0	mmu-miR-665-3p	-0.01	-0.12	N/A
MED28	ENST00000237380.7	mediator complex subunit 28	1483	1	0	0	1	2	0	1	1	1	mmu-miR-665-3p	-0.01	-0.3	N/A
GGA1	ENST00000343632.4	golgi-associated, gamma adaptin ear containing, ARF binding protein 1	325	1	0	0	1	0	0	0	0	0	mmu-miR-665-3p	0	-0.26	N/A
TMEM259	ENST00000333175.5	transmembrane protein 259	1339	1	1	0	0	0	0	0	0	0	mmu-miR-665-3p	0	-0.24	N/A
KHNYN	ENST00000251343.5	KH and NYN domain containing	421	1	0	1	0	0	0	0	0	0	mmu-miR-665-3p	0	-0.02	N/A	2007
TIMM13	ENST00000215570.3	translocase of inner mitochondrial membrane 13 homolog (yeast)	5135	1	0	0	1	1	1	0	0	0	mmu-miR-665-3p	0	-0.5	N/A
TBC1D15	ENST00000550746.1	TBC1 domain family, member 15	1164	1	0	0	1	0	0	0	0	0	mmu-miR-665-3p	0	-0.08	N/A
AQR	ENST00000156471.5	aquarius intron-binding spliceosomal factor	314	1	0	0	1	0	0	0	0	2	mmu-miR-665-3p	0	-0.01	N/A
CMC1	ENST00000466830.1	COX assembly mitochondrial protein 1 homolog (S. cerevisiae)	1203	1	0	1	0	1	0	1	0	0	mmu-miR-665-3p	0	-0.39	N/A
DCAF11	ENST00000446197.3	DDB1 and CUL4 associated factor 11	1599	1	0	1	0	0	0	0	0	0	mmu-miR-665-3p	0	-0.11	N/A
ATG2A	ENST00000421419.2	autophagy related 2A	3795	1	0	0	1	0	0	0	0	3	mmu-miR-665-3p	0	-0.37	N/A
FNDC5	ENST00000496770.1	fibronectin type III domain containing 5	5	1	1	0	0	1	0	1	0	3	mmu-miR-665-3p	0	-0.39	N/A
ASB6	ENST00000277459.4	ankyrin repeat and SOCS box containing 6	725	1	0	1	0	2	0	1	1	1	mmu-miR-665-3p	0	-0.25	N/A	2007
WWC2	ENST00000403733.3	WW and C2 domain containing 2	717	1	1	0	0	0	0	0	0	1	mmu-miR-665-3p	0	-0.03	N/A
TEPP	ENST00000290871.5	testis, prostate and placenta expressed	5	1	0	1	0	0	0	0	0	1	mmu-miR-665-3p	0	-0.22	N/A
MYOZ2	ENST00000307128.5	myozenin 2	5	1	0	0	1	0	0	0	0	0	mmu-miR-665-3p	0	-0.17	N/A
VPS53	ENST00000437048.2	vacuolar protein sorting 53 homolog (S. cerevisiae)	1332	1	0	1	0	1	0	1	0	1	mmu-miR-665-3p	0	-0.08	N/A
NFE2L1	ENST00000585291.1	nuclear factor, erythroid 2-like 1	1605	1	1	0	0	0	0	0	0	0	mmu-miR-665-3p	0	-0.07	N/A
HNRNPA0	ENST00000314940.4	heterogeneous nuclear ribonucleoprotein A0	22668	1	0	0	1	0	0	0	0	1	mmu-miR-665-3p	0	-0.08	N/A
SLC29A1	ENST00000393844.1	solute carrier family 29 (equilibrative nucleoside transporter), member 1	678	1	0	1	0	4	1	2	1	0	mmu-miR-665-3p	0	-0.36	N/A
MYO10	ENST00000513610.1	myosin X	3866	1	0	0	1	1	0	1	0	0	mmu-miR-665-3p	0	-0.21	N/A
KCNK6	ENST00000263372.3	potassium channel, subfamily K, member 6	137	1	0	0	1	0	0	0	0	0	mmu-miR-665-3p	0	-0.07	N/A
